# Supplementary material for: Derivation and transcriptional reprogramming of border-forming wound repair astrocytes after spinal cord injury or stroke in mice
Source: Nat Neurosci. 2024 Jun 21;27(8):1505–21. doi: 10.1038/s41593-024-01684-6 (PMC11303254; doi:10.1038/s41593-024-01684-6)
Supplement: Supplementary file 2 — Master lists of FPKMs of astrocytes and other cells (flow-through) used to calculate enrichment and DEGs (log2 (fold changes from healthy)). [file 41593_2024_1684_MOESM2_ESM.xlsx]

## Sheet: Astrocytes FPKMs
			Healthy			d2			d5			d14			d28			d42			d70
Geneid	Gene Symbol	Gene Symbol and Synonyms	Mean	St dev	n	Mean	St dev	n	Mean	St dev	n	Mean	St dev	n	Mean	St dev	n	Mean	St dev	n	Mean	St dev	n
11287	Pzp	AI893533; A2m; MAM; Pzp; A1m	0.0185983	0.0138705	4	0.0128743	0.0115756	5	0.00407827	0.00358708	4	0.00738561	0.00781532	4	0.0058241	0.00764233	4	0.0140043	0.0191757	4	0.0146859	0.0127786	4
11298	Aanat	Aanat; Nat4; Nat-2; AA-NAT; Snat	0.0222592	0.0445184	4	0.0335348	0.0408713	5	0.00644594	0.00928885	4	0.00169813	0.00339627	4	0.0170747	0.0341495	4	0.00436687	0.00873374	4	0.0355322	0.0414118	4
11302	Aatk	Aatk; AATYK; aatyk1; mKIAA0641	22.3676	3.52769	4	13.3961	1.11002	5	9.76589	0.70349	4	12.6732	1.36936	4	11.1955	2.04682	4	9.0357	0.662558	4	10.6093	1.1586	4
11303	Abca1	ABC-1; Abc1; Abca1	5.22829	0.998309	4	6.69186	1.11638	5	25.7542	4.93352	4	32.067	7.79119	4	26.7076	3.74016	4	40.2449	4.99965	4	19.2529	5.97764	4
11304	Abca4	Abca4; Abc10; AW050280; Abcr; RmP; D430003I15Rik	0.947095	0.302071	4	0.163044	0.0668172	5	0.14583	0.07173	4	0.35159	0.0447157	4	0.302028	0.0876272	4	0.28929	0.178779	4	0.357993	0.121634	4
11305	Abca2	Abca2; mKIAA1062; AI413825; Abc2; D2H0S1474E	19.6996	3.31008	4	5.9212	1.64637	5	6.79254	0.945456	4	11.9109	1.69557	4	12.3017	0.772093	4	10.775	2.68493	4	9.34526	1.91415	4
11306	Abcb7	Abc7; AA517758; Abcb7; AU019072	4.26353	0.516072	4	4.52332	0.31588	5	3.38175	0.480797	4	2.63714	0.294995	4	2.50867	0.257648	4	3.81836	0.890803	4	1.74784	0.356277	4
11307	Abcg1	Abcg1; Abc8; AW413978; White	1.21472	0.435946	4	3.86173	0.637744	5	25.836	2.97518	4	40.6954	15.2028	4	14.1781	2.11352	4	17.4165	5.75684	4	10.9159	2.67533	4
11308	Abi1	abi-1; Abi1; E3B1; Ssh3bp1; NAP1	34.054	2.91528	4	43.7138	4.87269	5	27.9676	3.556	4	26.0461	2.71566	4	25.3161	3.22934	4	31.8143	3.83033	4	18.2934	4.70195	4
11350	Abl1	Abl1; E430008G22Rik; c-Abl; AI325092; Abl	6.289	0.995228	4	5.39681	0.398373	5	8.02573	1.02213	4	9.39784	1.62135	4	6.62386	0.504016	4	5.76947	1.16409	4	5.47821	1.27461	4
11352	Abl2	AA536808; Arg; Abl2; Abll	7.25477	0.619017	4	7.45856	0.364674	5	3.64276	0.11529	4	3.73704	0.367512	4	3.4132	0.415309	4	3.62522	0.285162	4	3.45759	0.342462	4
11354	Scgb1b27	Scgb1b27; Abp; Abpa; Tcp; Abpa27; Sal-1	0	0	4	0	0	5	0	0	4	0	0	4	0	0	4	0	0	4	0	0	4
11363	Acadl	Acadl; C79855; AU018452; LCAD; AA960361	90.7754	5.80311	4	67.5432	4.63925	5	60.6542	4.27779	4	59.4457	2.27439	4	60.5621	3.27907	4	67.3228	5.57208	4	64.2361	3.29951	4
11364	Acadm	MCAD; Acadm; AU018656	83.2623	7.75692	4	59.4497	4.41184	5	58.3212	6.25465	4	62.7948	1.22435	4	73.6211	3.24416	4	88.1466	6.40713	4	88.2428	11.5276	4
11370	Acadvl	Acadvl; vlcad	77.111	6.47037	4	61.9506	3.80771	5	60.2648	4.03946	4	60.6891	2.6266	4	67.6923	5.4967	4	77.8237	6.30834	4	80.1826	14.9217	4
11409	Acads	AI196007; Hdlq8; Acads; Bcd-1; Bcd1; SCAD	24.6568	1.42702	4	22.3762	1.94865	5	32.1007	0.999276	4	26.1723	2.34517	4	24.4339	2.74747	4	22.9508	3.66471	4	24.7338	2.45907	4
11416	Slc33a1	Acatn; D630022N01Rik; Slc33a1; AI315656; AI788741	11.1444	0.900202	4	12.4445	0.791898	5	9.89372	0.975605	4	9.16794	0.757315	4	10.1997	1.56454	4	11.1119	0.94713	4	7.87431	1.74897	4
11418	Asic2	BNC1; BNaC1a; ACIC2; Mdeg; Asic2; BNaC1; Accn1	4.45581	0.696993	4	0.940171	0.225827	5	3.57848	0.847047	4	7.21644	0.839693	4	9.06805	1.22814	4	9.34635	0.405907	4	10.1412	1.05091	4
11419	Asic1	AI843610; BNaC2; ASIC1a; ASIC; Accn2; B530003N02Rik; Asic1	45.4063	2.0946	4	6.77632	0.38862	5	5.5861	0.420331	4	4.01673	0.238025	4	4.51965	0.90385	4	4.07872	0.829117	4	5.54055	1.4327	4
11421	Ace	CD143; Ace; AW208573	4.15727	3.59035	4	2.01733	0.448223	5	2.74663	0.406911	4	8.72232	2.45346	4	5.81802	2.11071	4	6.81686	2.18761	4	4.95582	1.18705	4
11423	Ache	Ache	7.05167	1.07308	4	1.69215	0.181937	5	1.24427	0.369063	4	2.39133	0.12568	4	1.78678	0.67942	4	1.32073	0.225882	4	2.19248	0.677815	4
11425	Apoc4	apoC-IV; Apoc4; Acl; apo-CIV	0.0727082	0.0515669	4	0.216176	0.173901	5	8.62309	0.596554	4	27.4327	7.32458	4	17.4897	2.68126	4	25.6389	10.4011	4	16.4658	9.57486	4
11426	Macf1	Macf1; Acf7; Aclp7; MACF; R74989; mKIAA0465; ABP620	4.74952	0.640519	4	6.85615	0.504176	5	4.99034	0.760529	4	4.17092	0.483219	4	3.65615	0.370336	4	4.04598	0.522275	4	3.68998	0.838787	4
11428	Aco1	Irp1; Irebp; Aco-1; Aco1	16.3991	0.881003	4	19.7481	1.8888	5	12.3232	1.0846	4	11.0911	1.40492	4	10.0511	0.747593	4	10.02	1.59365	4	8.57667	0.513626	4
11429	Aco2	D10Wsu183e; Aco2; Aco-2; Aco3	306.589	23.3103	4	116.74	11.7362	5	112.491	12.3755	4	111.83	2.82414	4	122.945	9.4346	4	115.643	19.7299	4	128.039	11.5774	4
11430	Acox1	Acox1; D130055E20Rik; Paox; AOX; Acox	95.1255	3.23123	4	71.2933	3.6212	5	60.5961	8.76735	4	78.2234	7.06064	4	84.84	9.74679	4	90.3331	10.318	4	70.2212	10.3964	4
11431	Acp1	Acp-1; Acp1; Lmptp; 4632432E04Rik; AI427468; LMW-PTP	11.7985	2.89045	4	23.904	0.779765	5	14.491	0.697765	4	11.5348	0.547776	4	13.606	2.09742	4	12.2029	1.96413	4	13.066	0.617978	4
11432	Acp2	Acp2; Acp-2; LAP	14.7165	1.29577	4	14.7417	1.02275	5	22.259	1.13481	4	21.9615	2.86597	4	17.6347	1.36416	4	18.8482	1.74193	4	14.9162	0.690117	4
11433	Acp5	Acp5; TRAP; TRACP	1.07118	0.437351	4	16.2487	4.53748	5	140.896	19.5439	4	60.1423	7.97454	4	22.8078	5.83939	4	24.3137	9.39185	4	10.7849	4.13168	4
11434	Acr	Acr	0.0740379	0.0317565	4	0.0371157	0.0551726	5	0.0469149	0.042213	4	0.0438437	0.0335891	4	0.0625087	0.0682135	4	0.101397	0.13036	4	0.0394858	0.0308595	4
11435	Chrna1	AI385656; Achr-1; Acra; Chrna1; AI608266	0.0172215	0.00879881	4	0.0292744	0.0116786	5	0.0494066	0.0252701	4	0.0790042	0.0177938	4	0.0911337	0.0496056	4	0.0816003	0.041114	4	0.0899383	0.0371661	4
11438	Chrna4	Acra4; ENFL1; Chrna4; Acra-4; EBN1	1.20807	0.0732961	4	0.241488	0.0906237	5	0.837543	0.134268	4	1.80009	0.0711983	4	2.3509	0.394929	4	3.51031	0.45529	4	4.11604	1.26669	4
11440	Chrna6	Acra6; Nica6; Chrna6	0.00901418	0.0104636	4	0	0	5	0	0	4	0	0	4	0	0	4	0.00231374	0.00462748	4	0.0460562	0.0921125	4
11441	Chrna7	Chrna7; nAchR; alpha7; Acra7	0.727788	0.151101	4	0.144965	0.0895299	5	0.101638	0.0196206	4	0.153198	0.0456948	4	0.146177	0.0687282	4	0.11642	0.0726819	4	0.1069	0.123103	4
11443	Chrnb1	Acrb; Chrnb1; Achr-2	0.522848	0.382797	4	1.51143	0.358298	5	0.908586	0.115123	4	1.11905	0.225492	4	1.34241	0.244064	4	1.12075	0.311215	4	0.913961	0.181672	4
11444	Chrnb2	C030030P04Rik; [b]2-nAchR; Acrb-2; Acrb2; Chrnb2	1.5563	0.0866897	4	0.985172	0.218575	5	1.2278	0.229002	4	1.35563	0.141766	4	1.20887	0.185115	4	1.10657	0.113666	4	1.27538	0.142612	4
11447	Chrnd	Chrnd; L10076; Achr-4; Acrd	0	0	4	0.00269116	0.00416208	5	0	0	4	0	0	4	0	0	4	0	0	4	0	0	4
11448	Chrne	Acre; Chrne; nAChRE; AChrepsilon	0.0327484	0.0314094	4	0.030833	0.0358367	5	0.0117847	0.00912647	4	0.0229716	0.0346705	4	0.0105216	0.0122754	4	0.0115328	0.0230655	4	0.0226848	0.03368	4
11449	Chrng	Chrng; Achr-3; Acrg	0	0	4	0	0	5	0.00230457	0.00460915	4	0	0	4	0	0	4	0	0	4	0	0	4
11450	Adipoq	Adid; GBP28; adipo; Acdc; APN; Ad; 30kDa; Acrp30; Adipoq; apM1	0.951118	0.499941	4	0.371827	0.304439	5	0.35962	0.267005	4	0.377713	0.194291	4	0.561037	0.292717	4	0.705483	0.422569	4	0.713184	0.70444	4
11451	Acrv1	SP-10; Msa63; Acrv1	0	0	4	0.0288054	0.0644109	5	0.004043	0.008086	4	0.0118701	0.0237403	4	0.00868566	0.0173713	4	0.0390991	0.0781981	4	0	0	4
11459	Acta1	Acta-2; Acta1; Actsk-1; AA959943; Acts	2.72397	2.95068	4	1.33361	1.88693	5	1.26025	0.514112	4	0.897974	0.247998	4	2.18709	1.05924	4	4.71564	5.11696	4	1.62231	1.0866	4
11461	Actb	Actb; E430023M04Rik; Actx; beta-actin	1219.19	112.511	4	4512.27	419.921	5	3855.52	89.6269	4	2700.12	99.4524	4	2160.74	77.0221	4	2255.56	281.832	4	2042.76	187.878	4
11464	Actc1	Actc-1; Actc1	0.0472807	0.0442868	4	0.0685411	0.0632927	5	0.145804	0.0565435	4	0.0683212	0.0240275	4	0.0611269	0.0559634	4	0.0384862	0.0311229	4	0.021335	0.00945743	4
11465	Actg1	Actg; E51; Actl; Actg1; AL023024	121.343	2.18862	4	411.161	50.3765	5	208.43	18.3035	4	176.18	14.0951	4	145.421	15.3013	4	153.198	20.5301	4	105.205	26.1264	4
11468	Actg2	ACTA3; Actg2; Act4; SMGA; Act-4	0.115961	0.107998	4	0.0380438	0.0395011	5	1.89359	0.788346	4	0.125661	0.0673516	4	0.102447	0.0697326	4	0.107058	0.055071	4	0.0836838	0.0836128	4
11470	Actl7a	Tact2; Actl7a	0	0	4	0.00308928	0.00690783	5	0	0	4	0.00896189	0.0179238	4	0	0	4	0	0	4	0	0	4
11471	Actl7b	Actl7b; Tact1; Gm26657	0	0	4	0.00714596	0.00984358	5	0.00311567	0.00623135	4	0	0	4	0.00334652	0.00669303	4	0	0	4	0	0	4
11472	Actn2	Actn2; 1110008F24Rik	0.165994	0.151246	4	0.0934039	0.0698114	5	0.0709653	0.0425007	4	0.0820668	0.0184952	4	0.0796064	0.0211719	4	0.154789	0.0732014	4	0.119534	0.0701293	4
11474	Actn3	Actn3	0.310646	0.091233	4	0.274932	0.0929022	5	0.423981	0.0830095	4	0.209113	0.0988496	4	0.24527	0.0755548	4	0.416105	0.365615	4	0.271533	0.192568	4
11475	Acta2	SMAalpha; Acta2; a-SMA; alphaSMA; 0610041G09Rik; SMalphaA; Actvs	0.706452	0.249081	4	7.09813	2.28859	5	32.4223	5.38816	4	8.37704	0.485861	4	9.74604	2.44547	4	9.32088	1.6623	4	11.5369	2.73354	4
11477	Acvr1	Acvr1; ActR-I; ActRIA; Acvr1a; SKR1; Acvr; ALK2; Acvrlk2; Alk-2; Alk8; Tsk7L; D330013D15Rik	7.25499	0.609791	4	12.3859	1.37371	5	8.766	1.02067	4	8.56337	0.536225	4	8.39386	0.912863	4	8.13142	1.05831	4	5.9866	1.53375	4
11479	Acvr1b	Acvr1b; ActR-IB; Acvrlk4; 6820432J04; ALK-4; Alk4; SKR2; ActRIB	4.91209	0.183698	4	6.24138	1.08255	5	7.07575	1.03015	4	8.35241	0.871665	4	6.17384	0.961476	4	6.57658	0.887164	4	4.49734	0.998459	4
11480	Acvr2a	TactrII; Acvr2; ActrIIa; Acvr2a	0.995717	0.15231	4	1.46278	0.185138	5	0.709488	0.0827189	4	0.905403	0.10219	4	0.889876	0.201165	4	0.994808	0.411673	4	0.703897	0.166763	4
11481	Acvr2b	ActRIIB; 4930516B21Rik; Acvr2b; AI047905	0.633141	0.109217	4	0.403525	0.142361	5	0.308339	0.113536	4	0.415016	0.145367	4	0.292879	0.132297	4	0.38288	0.210364	4	0.407102	0.111651	4
11482	Acvrl1	Alk1; Acvrl1; AI115505; Acvrlk1; AI427544	0.556754	0.322689	4	2.42852	0.590133	5	6.62024	0.719521	4	5.34007	0.983583	4	3.94296	0.89877	4	3.99175	0.968389	4	3.0095	0.848772	4
11484	Aspa	nur7; Aspa; Acy2; Acy-2	15.53	3.07234	4	5.78802	1.91191	5	6.86006	1.79297	4	6.70007	0.318727	4	7.3199	2.21645	4	7.99286	1.1893	4	7.62537	1.50094	4
11486	Ada	Ada	0.198182	0.138122	4	2.89708	0.638215	5	3.27589	0.204343	4	1.48047	0.115934	4	1.0897	0.372733	4	1.19477	0.278011	4	0.846341	0.156828	4
11487	Adam10	MADM; Adam10; 1700031C13Rik; kuzbanian; kuz	8.21588	1.62554	4	12.4904	2.54893	5	14.9165	3.53723	4	10.6936	2.48446	4	7.81374	1.18409	4	8.34574	2.49376	4	4.12838	1.31085	4
11488	Adam11	AW060611; Adam11; Mdc	5.56835	0.694562	4	3.03059	0.451727	5	1.6337	0.301881	4	3.13407	0.610351	4	4.5318	0.393059	4	5.10959	0.727447	4	5.36632	0.655996	4
11489	Adam12	Mltna; Adam12	0.153834	0.0974616	4	5.03745	0.671664	5	2.49965	0.1945	4	1.19859	0.236847	4	0.623796	0.119975	4	0.479371	0.0945138	4	0.386065	0.0549511	4
11490	Adam15	AD56; Adam15; MDC15	29.5846	1.33547	4	69.8292	3.62376	5	79.1692	4.79042	4	54.0211	4.38394	4	49.3049	5.04653	4	38.9303	2.87337	4	41.6927	4.1381	4
11491	Adam17	CD156b; Tace; Adam17	5.52906	0.806199	4	11.309	1.98163	5	20.0668	1.20979	4	15.3459	2.87968	4	9.50497	1.01428	4	9.34673	1.30607	4	4.85466	0.656379	4
11492	Adam19	Mltnb; Adam19; AL024287; MTLNB; MADDAM	0.927928	0.342037	4	1.84341	0.33326	5	2.4015	0.234139	4	1.64074	0.243134	4	1.0139	0.165073	4	1.21095	0.239286	4	0.743733	0.138607	4
11495	Adam2	Ph30-beta; Adam2; AI323749; Ftnb	0.0445089	0.0414689	4	0.00570346	0.00829538	5	0.0582074	0.0230735	4	0.0406666	0.0281569	4	0.0940049	0.0368748	4	0.0942079	0.0952151	4	0.0638039	0.0403006	4
11496	Adam22	AI854032; MDC2; Adam22; 2900022I03Rik	4.58365	0.27069	4	2.09397	0.390503	5	1.9475	0.262067	4	3.26228	0.263127	4	3.54893	0.525708	4	3.72172	0.57088	4	3.07125	0.632596	4
11497	Adam3	Adam3; Cyrn1; tMDC; Taz83	0	0	4	0.014875	0.0184797	5	0.0575291	0.0226259	4	0.0185603	0.0116642	4	0.0017567	0.00351341	4	0.00234717	0.00469434	4	0	0	4
11498	Adam4	AV274654; Adam4; tMDCV	0.0120107	0.0153787	4	0.0690018	0.0371653	5	0.0332218	0.0325539	4	0.0257814	0.0262026	4	0.0333054	0.0240107	4	0.0428155	0.049457	4	0.0230022	0.0295793	4
11499	Adam5	tMDCII; tMDC II; Adam5	0.186883	0.104013	4	0.0496315	0.0415631	5	0.56484	0.172634	4	0.717013	0.0799135	4	0.860205	0.230787	4	0.786771	0.275824	4	0.732329	0.17062	4
11500	Adam7	EAPI; Adam7; ADAM 7; EAP1	0.0100882	0.0182262	4	0.00191217	0.00427575	5	0	0	4	0	0	4	0	0	4	0	0	4	0.0117779	0.0235557	4
11501	Adam8	CD156; CD156a; E430039A18Rik; Adam8; ADAM 8; MS2	0.263058	0.185386	4	57.997	18.5143	5	149.321	17.141	4	24.4623	9.33459	4	6.77824	1.84078	4	8.18381	4.64292	4	3.36462	2.46381	4
11502	Adam9	Adam9; mKIAA0021; AU020942; MDC9; Mltng	11.7129	0.865706	4	24.8003	2.44723	5	30.9274	3.58781	4	24.9295	3.37873	4	17.6824	1.13515	4	18.7474	1.83818	4	11.316	1.98927	4
11504	Adamts1	Adamts1; METH-1; ADAMTS; METH1; ADAMTS-1; C3-C5; ADAM-TS1	6.00143	0.725646	4	53.2993	8.06007	5	14.8541	0.960333	4	9.31324	0.353911	4	13.2414	6.34749	4	10.5058	2.68195	4	7.26421	1.25928	4
11512	Adcy6	mKIAA0422; Adcy6; AC6	4.84877	0.271297	4	6.6874	0.627898	5	4.04833	0.191878	4	5.42859	0.189074	4	6.21239	0.969861	4	5.73143	0.441558	4	6.17547	0.656343	4
11513	Adcy7	Adcy7; AA407758	0.198417	0.0973975	4	1.50056	0.35078	5	6.40705	0.992106	4	5.38132	1.62853	4	2.08522	0.374959	4	2.33513	0.760116	4	0.93688	0.385801	4
11514	Adcy8	AC8; Adcy8; AW060868	23.5395	3.17565	4	5.66916	0.883905	5	8.2305	1.53242	4	12.4391	0.587564	4	13.9163	0.932231	4	15.4971	2.08912	4	14.9268	1.91774	4
11515	Adcy9	AW125421; mKIAA0520; D16Wsu65e; AC9; ACtp10; Adcy9	1.45642	0.4833	4	1.54288	0.288688	5	0.888675	0.164567	4	1.0417	0.120436	4	0.909582	0.269827	4	0.879923	0.442337	4	0.802159	0.0794507	4
11516	Adcyap1	PACAP; Adcyap1	0.448848	0.13391	4	1.2618	0.346779	5	1.09921	0.456568	4	1.01432	0.102093	4	0.446784	0.180313	4	0.227745	0.064719	4	0.281215	0.156323	4
11517	Adcyap1r1	Adcyap1r1; 2900024I10Rik; PAC1R; PACAP1-R; AI846590; PAC1	119.457	6.79325	4	56.9442	5.42717	5	47.4353	11.2014	4	67.1395	4.84188	4	71.9404	6.0335	4	70.7182	12.3137	4	76.452	8.89224	4
11518	Add1	Add1; AI256389	62.9517	1.81835	4	76.1394	6.5095	5	53.5397	4.66773	4	54.7625	2.23974	4	55.4974	2.31283	4	51.3395	4.4959	4	49.5782	5.80262	4
11519	Add2	2900072M03Rik; add97; Add2	3.1439	0.511534	4	1.40485	0.289674	5	0.869153	0.238274	4	0.881971	0.0254162	4	0.985745	0.257753	4	1.00116	0.482019	4	0.867735	0.22949	4
11520	Plin2	AA407157; Adrp; Adfp; Plin2; ADPH	48.8731	3.35347	4	188.512	45.5023	5	514.708	55.5754	4	218.076	31.2608	4	134.488	24.2524	4	140.349	11.6942	4	121.106	18.5862	4
11522	Adh1	Adh-1-t; AI194826; Adh1-t; ADH-AA; Adh-3e; Adh1-e; Adh1tl; Adh1; Adh3-e; Adh-1e; ADH-A2; Adh-1; Adh-1t	1.35495	0.64735	4	0.568503	0.199449	5	0.90018	0.197997	4	3.5749	0.945669	4	3.56191	0.774207	4	4.66053	0.76126	4	5.56074	1.19159	4
11529	Adh7	Adt-1; Adh-3e; Adh-3; Adh-3t; Adh3; Adh3-e; Adh7; AI325182; Adh4; Adh3-t	0.0445269	0.0483873	4	0.0947864	0.0716215	5	0.0780791	0.0433551	4	0.123791	0.0655542	4	0.18722	0.108178	4	0.320494	0.121571	4	0.111613	0.0459212	4
11532	Adh5	Adh5; Adh-5; Adh3; GSNOR	80.858	7.21745	4	86.994	5.70626	5	75.836	4.44382	4	70.1724	2.13919	4	77.3542	5.35072	4	84.4927	3.91638	4	83.2057	4.18249	4
11534	Adk	5033405D03Rik; Adk; AI255373; 2310026J05Rik; AI987814; Ak	119.475	5.809	4	48.684	6.90802	5	65.1492	9.07496	4	76.7764	4.31383	4	96.9529	4.23643	4	105.938	6.60357	4	95.0359	6.99865	4
11535	Adm	AM; Adm	2.7426	1.45624	4	15.9611	2.70966	5	4.13814	0.763528	4	5.23261	1.57598	4	4.51229	0.173184	4	4.7695	2.24576	4	3.63008	0.932726	4
11536	Gpr182	AM-R; MB10; Admr; Gpcr17; NOW; Gpcr22; G10-D; Gpr182	3.4328	2.60075	4	1.75337	0.694305	5	1.07057	0.18138	4	2.81525	0.750034	4	3.2092	1.24056	4	3.41008	1.06504	4	3.07427	0.737743	4
11537	Cfd	Adn; Cfd; DF	5.4116	1.82276	4	1.69717	1.15932	5	2.28912	2.60024	4	1.42608	0.370751	4	2.88172	1.10114	4	3.58606	2.15167	4	5.53932	5.54457	4
11538	Adnp	Adnp; mKIAA0784; AA589558	12.9372	0.280477	4	16.7586	1.29922	5	13.6421	0.79946	4	13.8122	0.751248	4	12.7334	1.22659	4	15.4223	0.929981	4	11.611	1.28372	4
11539	Adora1	A1R; AA1R; Adora1; A1-AR; BB176431; A1AR; AI848715; ARA1; Ri	59.6121	3.67084	4	19.1429	1.90861	5	25.5393	3.5328	4	40.1222	2.60798	4	43.3483	5.05167	4	44.2918	4.3437	4	51.9041	3.04259	4
11540	Adora2a	Adora2a; A2aR; A2AAR; AA2AR; ARA2A	1.21678	0.182574	4	0.34502	0.095688	5	0.431592	0.0680177	4	0.680482	0.20762	4	0.616948	0.142909	4	0.50517	0.260093	4	0.45747	0.250461	4
11541	Adora2b	A2BAR; AI480866; A2b; AA2BR; AI605384; ARA2B; Adora2b; A2BR	24.5578	2.04756	4	13.6697	2.19264	5	8.99001	1.33785	4	17.4354	1.62328	4	22.0046	0.790656	4	23.7531	1.85779	4	27.6187	2.84491	4
11542	Adora3	AA3R; A3AR; A3R; ARA3; Gpcr2; Adora3	0.156346	0.0274993	4	0.510482	0.176158	5	0.957174	0.0951897	4	0.48137	0.118986	4	0.290139	0.0957031	4	0.200769	0.115071	4	0.236051	0.0955986	4
11544	Adprh	Arh1; Adprh	64.4381	2.63672	4	61.8897	2.46756	5	58.6183	4.83943	4	59.7675	3.95128	4	62.4468	5.98195	4	59.4442	3.93265	4	57.8588	6.92108	4
11545	Parp1	PPOL; ARTD1; Adprt1; Parp1; PARP; msPARP; sPARP-1; Adprp; 5830444G22Rik; AI893648; C80510; parp-1	7.18488	1.09498	4	10.0586	1.63721	5	15.3528	1.40887	4	10.676	2.02005	4	8.30299	1.13444	4	7.44734	1.61784	4	5.56912	1.10747	4
11546	Parp2	Adprt2; ARTD2; pADPRT-2; ADPRT-2; Parp2; mPARP-2; Aspartl2; Adprtl2; C78626; PARP-2	6.34237	0.716534	4	9.01869	1.09408	5	9.67367	0.777679	4	9.10994	1.19248	4	8.04052	0.938435	4	7.51054	0.51606	4	7.24383	1.34934	4
11548	Adra1b	[a]1b; Adra1b	8.97025	1.40441	4	7.20077	0.650955	5	6.24891	0.763474	4	6.10568	0.279688	4	4.54625	0.422115	4	3.67963	0.540946	4	2.50089	0.679778	4
11549	Adra1a	Adra1a; Adra1c	5.74405	0.594463	4	5.83702	0.554876	5	1.5026	0.150348	4	3.00259	0.270253	4	3.52205	0.58562	4	3.42359	0.626485	4	4.16695	0.643128	4
11550	Adra1d	Adra-1; alpha1D-AR; Adra1d; Gpcr8; Spr8; [a]1d; Adra1; Adra1a	0.784787	0.225639	4	7.20774	0.740813	5	5.24584	0.513323	4	5.46677	0.624094	4	6.65158	1.76396	4	4.29692	0.507578	4	3.78556	0.214899	4
11551	Adra2a	Adra-2a; alpha2-C10; alpha2A-AR; AW122659; alpha(2A)AR; Adra2a; Adra-2; alpha2A	61.346	2.69782	4	13.1936	2.74232	5	19.9407	3.16345	4	40.7928	4.50932	4	57.3542	4.45311	4	56.9786	2.19897	4	60.147	4.29544	4
11552	Adra2b	[a]2B; Adra2b; Adra-2b; alpha2B; a2b-AR; alpha2-C2	0.0256535	0.0227	4	0.0105769	0.0104195	5	0.0174956	0.013558	4	0.0437646	0.0361264	4	0.0270002	0.00640295	4	0.0274345	0.031787	4	0.0342753	0.0122243	4
11553	Adra2c	Adra2c; alpha2-C4; alpha2C; Adra-2c; [a]2C	0.615972	0.136066	4	0.0908561	0.0424943	5	0.110749	0.0548178	4	0.147662	0.0481053	4	0.162093	0.0768732	4	0.12529	0.0652784	4	0.271123	0.169817	4
11554	Adrb1	Adrb1; Adrb-1; beta-AR	9.79234	2.1294	4	13.7676	0.352054	5	9.44791	1.23968	4	5.36958	0.947098	4	6.77173	0.417869	4	5.71438	0.893339	4	4.92218	0.785615	4
11555	Adrb2	Adrb2; Badm; Gpcr7; Adrb-2	0.285344	0.178144	4	1.90462	0.453118	5	1.65817	0.0769892	4	2.4948	0.486774	4	1.92904	0.338478	4	2.45804	0.382042	4	2.00638	0.57587	4
11556	Adrb3	Adrb3; beta 3-AR; Adrb-3	0.115356	0.111	4	0.0200426	0.0230778	5	0.0328673	0.02277	4	0.0448093	0.0283084	4	0.0922377	0.0277949	4	0.0581669	0.106928	4	0.0993705	0.0358312	4
11564	Adsl	Adsl; Asl; Adl	11.5692	0.563402	4	25.9362	4.1863	5	12.364	0.591839	4	9.95921	0.724372	4	9.83052	0.873447	4	9.40654	2.0945	4	7.66676	1.7243	4
11565	Adssl1	Adss1; AI528595; Adssl1; Adss	7.24356	3.41894	4	34.6356	9.21666	5	62.7584	3.29909	4	23.1039	4.33654	4	12.567	1.88188	4	14.4413	3.46117	4	10.318	3.06397	4
11566	Adss	AS; Adss2; Adss; AI314886	12.5505	2.14827	4	47.983	3.9344	5	24.3094	1.34716	4	18.296	1.81725	4	18.9735	2.06185	4	20.1889	1.38939	4	15.0398	1.31286	4
11567	Avil	Avil; Advil; DOC6	0.48812	0.0548635	4	0.128926	0.055253	5	0.4045	0.0334779	4	1.12165	0.0527746	4	1.88905	0.707045	4	1.12007	0.373156	4	1.25756	0.375265	4
11568	Aebp1	Aebp1; ACLP	74.8368	35.5201	4	55.3838	9.62863	5	36.632	6.34199	4	134.016	19.8083	4	165.812	18.0341	4	138.76	34.5581	4	130.202	17.6371	4
11569	Aebp2	Aebp2; B230313N05Rik; AU023766	3.84755	0.478059	4	8.93473	0.643831	5	6.40051	0.163407	4	6.70709	0.493139	4	5.82227	0.391438	4	6.22401	0.243359	4	5.2245	0.450878	4
11571	Crisp1	Crisp1; Aeg1; AW324342; SCP 1; CRISP-1	0	0	4	0.0156152	0.0349166	5	0	0	4	0	0	4	0	0	4	0	0	4	0	0	4
11572	Crisp3	Crisp3; CRISP-3; CRS3; Aeg2; SGP28	0.00667022	0.0133404	4	0	0	5	0.00368995	0.0073799	4	0	0	4	0	0	4	0.00484768	0.00969535	4	0	0	4
11576	Afp	Afp	0.025012	0.050024	4	0.0686932	0.0436081	5	0.244056	0.104278	4	0.0989906	0.0388042	4	0.117881	0.0668651	4	0.108497	0.0377227	4	0.100235	0.0687647	4
11593	Aga	Aga; AW060726	13.9148	1.88141	4	19.1689	3.25688	5	22.5684	1.09012	4	16.78	1.41871	4	17.245	2.48704	4	17.4473	1.32937	4	15.2947	1.30342	4
11595	Acan	cmd; Acan; Agc; Cspg1; b2b183Clo; Agc1; CSPCP	0.120345	0.0272649	4	0.0730956	0.0221252	5	0.0750272	0.0309131	4	0.0586957	0.0230541	4	0.0442567	0.0192338	4	0.031213	0.0234996	4	0.043846	0.0229588	4
11596	Ager	RAGE; Ager	0.699975	0.185675	4	0.266786	0.109246	5	3.05994	0.3439	4	11.5501	1.4472	4	17.5635	2.43101	4	15.4442	1.90923	4	18.6944	1.86921	4
11600	Angpt1	1110046O21Rik; Ang1; Ang-1; Angpt1	7.02649	0.688736	4	2.57063	0.680858	5	4.27619	0.912347	4	7.97811	1.34165	4	10.6243	0.912659	4	17.4337	2.11023	4	9.27626	1.90318	4
11601	Angpt2	Agpt2; Ang2; Angpt2; Ang-2	0.646711	0.407207	4	1.84486	0.159185	5	2.7595	0.553051	4	1.76144	0.401916	4	1.53573	0.329845	4	1.54117	0.502393	4	1.57446	0.283782	4
11602	Angpt4	Angpt4; ANG-4; Ang3; ANG-3; Agpt4	0.095849	0.0519728	4	2.23251	0.483983	5	1.48429	0.280251	4	0.488134	0.189128	4	0.867721	0.316253	4	0.778795	0.261418	4	0.466648	0.185344	4
11603	Agrn	nmf380; Agrin; Agrn	7.2594	0.8509	4	7.50114	1.18223	5	11.0216	1.89914	4	14.116	1.63504	4	11.3499	1.57314	4	10.6146	1.73177	4	8.19073	1.19074	4
11604	Agrp	Agrp; Agrt; Art	0.177085	0.104585	4	0.072233	0.0599693	5	0.0649887	0.0409504	4	0.169294	0.0868147	4	0.282378	0.103614	4	0.294676	0.115053	4	0.217651	0.195446	4
11605	Gla	Ags; Gla	4.32741	0.398462	4	11.1977	2.15795	5	43.6451	3.68513	4	24.7752	5.70327	4	10.8801	1.50277	4	10.1884	3.21917	4	6.07027	1.64565	4
11606	Agt	AI265500; AngI; Agt; Serpina8; AngII; Aogen	1026.68	92.9435	4	124.003	12.0835	5	265.518	119.227	4	809.178	63.8282	4	852.283	69.5598	4	859.589	147.947	4	787.016	105.908	4
11607	Agtr1a	AT1; Agtr1; AT2R1A; 1810074K20Rik; Agt1ar; AG2S; AI551199; Angtr-1a; Agtr-1a; AT1a; AT2R1; Agtr1a	0.0650554	0.0749605	4	0.222245	0.076867	5	0.22756	0.052121	4	1.10306	0.271899	4	2.63304	1.08383	4	2.30876	0.776243	4	2.38799	0.812693	4
11608	Agtr1b	Agtr1b; Agtr-1b; AT2R1B; Angtr-1b; AT1B	0.0150818	0.0301636	4	0.0289033	0.0221547	5	0.0310571	0.031857	4	0.0202464	0.0211433	4	0.025431	0.0399325	4	0.0229707	0.0278576	4	0.0159013	0.0185229	4
11609	Agtr2	AW107640; Agtr2; AI316812	0.0175606	0.0271571	4	0	0	5	0.00855124	0.0110572	4	0.059106	0.0231913	4	0.0117841	0.0157007	4	0	0	4	0.0250818	0.0302302	4
11610	Agtrap	Agtrap; AT1R; 3300002E14Rik; Atrap; D4Wsu124e	23.7573	1.44214	4	19.4075	0.713935	5	26.9329	1.42726	4	24.0952	1.21859	4	26.6143	1.24516	4	27.2296	0.633869	4	30.3625	1.10131	4
11611	Agxt	Agt1; SPT; Agxt1; Agxt; AGT	0	0	4	0.0172075	0.0205612	5	0.00967139	0.0121455	4	0	0	4	0.00626948	0.012539	4	0.0201589	0.0403178	4	0	0	4
11614	Nr0b1	AHX; Ahc; DAX-1; Ahch; Nr0b1; Dax1	0	0	4	0	0	5	0	0	4	0	0	4	0.00558523	0.0111705	4	0	0	4	0	0	4
11622	Ahr	Ah; bHLHe76; Ahre; Ahr; Ahh; In	0.11764	0.0324054	4	0.628859	0.159751	5	0.409148	0.144658	4	0.767105	0.153457	4	0.696317	0.154649	4	0.588233	0.250978	4	0.236729	0.0599114	4
11624	Ahrr	Ahrr; mKIAA1234	0.0163148	0.0118543	4	0.0316856	0.0251224	5	0.0716984	0.0248718	4	0.0607646	0.00518279	4	0.0332848	0.0226355	4	0.0593375	0.0461716	4	0.0458294	0.00337674	4
11625	Ahsg	Ahsg	0.312474	0.400708	4	0.116154	0.129062	5	0.0808361	0.0353414	4	0.426123	0.281739	4	0.25874	0.146877	4	0.365463	0.0778631	4	0.177282	0.115274	4
11628	Aicda	Aid; Arp2; Aicda	0	0	4	0.0415873	0.0269657	5	0.0187028	0.0143389	4	0.0121166	0.0197101	4	0.00418018	0.00836037	4	0	0	4	0	0	4
11629	Aif1	AI607846; Aif1; D17H6S50E; Iba1; AIF-1; G1	1.00357	0.337623	4	11.1211	2.74439	5	59.7837	6.50696	4	43.0684	3.03604	4	30.871	7.80181	4	32.0498	9.11271	4	32.7086	4.4765	4
11630	Crybg1	Aim1; Crybg1	0.153667	0.09464	4	1.15697	0.324063	5	1.48808	0.1607	4	1.1592	0.251086	4	1.34864	0.532417	4	1.2696	0.288202	4	1.0014	0.204883	4
11632	Aip	Aip; AA408703; Fkbp16; D19Bwg1412e; Ara9; Xap2; AW476050	38.0199	1.70044	4	33.0047	2.50937	5	38.2994	1.80306	4	42.8699	2.98436	4	43.9382	1.81838	4	40.0176	3.06289	4	45.8323	4.5908	4
11634	Aire	Aire	0.0274499	0.0200249	4	0.0122605	0.02419	5	0.0115834	0.0140966	4	0.0101442	0.0127977	4	0.0278885	0.0422647	4	0.00329383	0.00658765	4	0.0144713	0.0169037	4
11636	Ak1	Ak1; B430205N08Rik; Ak-1	89.0516	6.92731	4	82.0137	5.0946	5	65.8391	6.72428	4	65.4476	3.09531	4	73.4824	0.803538	4	69.3959	2.65198	4	72.5021	5.86145	4
11637	Ak2	Ak-2; D4Ertd220e; Ak2	23.8374	1.9859	4	59.7002	4.62396	5	45.8275	3.28399	4	34.732	0.876336	4	33.3428	3.6826	4	31.2142	2.1001	4	34.3852	5.02709	4
11639	Ak4	Ak3; D4Ertd274e; Ak-3; Ak3l1; Ak4; AK 4; Ak-4	23.5045	2.25604	4	8.97112	1.38371	5	5.57048	0.810715	4	8.21551	1.39858	4	12.5979	0.544373	4	15.0622	1.296	4	15.9572	0.576265	4
11640	Akap1	AKAP84; C76494; S-AKAP84; AKAP121; C81186; DAKAP1; Akap1; Akap	5.51256	0.375231	4	5.21034	0.342974	5	3.8709	0.294071	4	4.66904	0.214832	4	4.63365	0.654796	4	4.89445	0.231548	4	4.68642	0.546753	4
11641	Akap2; Pakap	-	5.37713	0.608483	4	28.1979	1.82471	5	9.82793	0.460977	4	7.31714	0.596359	4	9.59628	2.63319	4	8.74055	1.05908	4	8.72882	1.29646	4
11642	Akap3	Prka3; Akap3	0.00733555	0.0146711	4	0.00594213	0.0114282	5	0.108473	0.0366087	4	0.031778	0.0262524	4	0.0181848	0.02133	4	0.0082971	0.00658714	4	0.0394917	0.0295617	4
11643	Akap4	AKAP82; p82; Fsc1; PRKA4; mAKAP82; Akap4; AKAP-4	0	0	4	0	0	5	0	0	4	0	0	4	0	0	4	0	0	4	0	0	4
11647	Alpl	Akp2; Alpl; ALP; TNAP; APTNAP; Akp-2; TNSALP	13.4407	1.74854	4	2.44024	0.617367	5	4.60118	1.71206	4	3.33507	0.208594	4	3.32668	0.416236	4	2.29959	1.13732	4	2.04491	0.752016	4
11648	Akp3	Akp-3; IAP; Akp3; dIAP	0	0	4	0	0	5	0	0	4	0.00257893	0.00515785	4	0	0	4	0	0	4	0	0	4
11650	Alppl2	Alppl2; C77216; D1Ertd816e; Alpg; Akp5; EAP	0	0	4	0.00124396	0.00278159	5	0	0	4	0	0	4	0	0	4	0	0	4	0	0	4
11651	Akt1	Akt; LTR-akt; PKB; PKBalpha; Rac; PKB/Akt; Akt1	50.7081	3.05012	4	75.3322	4.86799	5	92.1914	4.37799	4	77.5379	7.93556	4	56.9859	3.21506	4	47.3767	5.88423	4	47.5854	8.30621	4
11652	Akt2	2410016A19Rik; AW554154; PKBbeta; PKB; Akt2	35.4926	0.813739	4	40.0958	2.02493	5	32.0332	1.70908	4	34.3432	1.95352	4	37.1312	1.46851	4	34.697	1.69509	4	37.7587	3.79854	4
11655	Alas1	ALAS-N; Alas-1; ALAS; Alas1; Alas-h	15.7113	0.393035	4	20.8836	1.27137	5	23.0889	1.86405	4	26.1033	3.65521	4	18.5278	1.78763	4	19.4145	3.63812	4	17.8895	1.11321	4
11656	Alas2	Alas-2; ALASE; Alas2; ALAS-E; ALAS	3.01726	1.51913	4	6.07213	1.60664	5	5.27932	3.64358	4	1.64025	0.727988	4	2.59074	0.570873	4	5.11405	1.9493	4	7.42222	4.6317	4
11657	Alb	Alb1; Alb-1; Alb; BCL002	0.637676	1.25708	4	0.140795	0.26494	5	0.181033	0.0270194	4	0.425483	0.305268	4	0.232503	0.0670934	4	0.834836	1.31292	4	0.4057	0.188769	4
11658	Alcam	AI853494; MuSC; CD166; SC1; Alcam; BEN; DM-GRASP	14.5648	2.22022	4	14.5669	2.47109	5	11.912	0.924008	4	13.5785	1.87471	4	11.6173	1.47432	4	14.6721	3.81517	4	10.5471	1.69429	4
11666	Abcd1	Ald; ALDP; Aldgh; Abcd1	7.92362	0.413827	4	6.93435	0.721915	5	12.1114	1.15621	4	11.8707	1.63488	4	8.2683	0.912966	4	8.03768	1.19996	4	7.6383	1.12489	4
11668	Aldh1a1	E1; Aldh1a2; Raldh1; Aldh1a1; Ahd2; ALHDII; ALDH-E1; Aldh1; Ahd-2	578.424	9.83244	4	266.703	29.0367	5	363.512	66.6095	4	385.366	33.2031	4	441.752	72.171	4	392.937	47.2131	4	372.025	26.6385	4
11669	Aldh2	Aldh2; AHD-M1; Ahd5; ALDH-E2; Ahd-5; ALDHI	175.031	16.9461	4	95.8348	7.83387	5	148.613	8.84374	4	120.293	12.4537	4	117.694	9.38302	4	137.412	22.4236	4	106.604	9.23185	4
11670	Aldh3a1	Ahd-4; Aldh3; Ahd4; Aldh3a1; Aldh	0.0955625	0.0440307	4	0.0553791	0.0560769	5	0.0945879	0.0655505	4	0.310701	0.0779813	4	0.345685	0.223454	4	0.403091	0.242856	4	0.344503	0.113576	4
11671	Aldh3a2	Ahd3; Aldh4-r; Ahd-3r; Aldh4; Aldh3a2; AI194803; Ahd3-r; Ahd-3; FALDH	23.4536	2.08562	4	25.7443	2.25316	5	19.7294	1.51433	4	25.3152	1.64149	4	27.3299	2.10278	4	25.9409	1.35177	4	23.8472	3.06527	4
11674	Aldoa	Aldoa; Aldo-1; Aldo1	800.649	26.2466	4	909.696	55.1523	5	826.957	34.0138	4	637.376	27.2245	4	731.533	62.3267	4	665.897	36.5639	4	762.863	45.4964	4
11676	Aldoc	Aldo3; Scrg2; Aldoc; AI847350; AU040929	6419.68	411.885	4	1382.72	61.9877	5	1287.25	328.658	4	1880.88	217.758	4	2550.02	168.066	4	2747.1	332.459	4	3047.92	175.293	4
11677	Akr1b3	ALR2; Ahr1; Akr1b3; Akr1b1; Aldor1; Ahr-1; Aldr1; AR	13.7969	2.18845	4	22.6343	3.22914	5	31.8555	0.965553	4	25.4737	5.4847	4	24.1377	2.09182	4	23.603	1.36671	4	26.2617	2.19871	4
11682	Alk	Alk; CD246; Tcrz	0.103628	0.0319528	4	0.131731	0.0712525	5	0.0666494	0.0353723	4	0.0706696	0.0132557	4	0.0660087	0.0404143	4	0.0656004	0.00929178	4	0.0863436	0.0532098	4
11684	Alox12	9930022G08Rik; Alox12p; P-12LO; Alox12	0.258391	0.170302	4	0.57824	0.152194	5	0.362207	0.125838	4	0.331921	0.066049	4	0.320471	0.227644	4	0.483672	0.149824	4	0.460868	0.155476	4
11685	Alox12e	Aloxe; 12-LOX; 8-LOX; AW259591; Alox12e; Alox12-ps1; Alox12-ps2; e-LOX1	0	0	4	0.00383042	0.00856507	5	0.00443305	0.0088661	4	0.00389164	0.00778327	4	0	0	4	0	0	4	0	0	4
11686	Alox12b	Alox12b; e-LOX2; Aloxe2; 12R-LOX	0.0712308	0.00642164	4	0.00704066	0.0157434	5	0.00783946	0.0106866	4	0.0263179	0.0166235	4	0.0101308	0.0202616	4	0	0	4	0.0101535	0.0150317	4
11687	Alox15	Alox12l; 12/15-LO; 12-LO; L-12LO; Alox15; 15-LOX	0.0630474	0.0531879	4	0.0702007	0.0447074	5	0.131129	0.0395936	4	0.0894369	0.0534224	4	0.0714379	0.0369751	4	0.153403	0.0811583	4	0.144678	0.104894	4
11688	Alox8	8-LOX; 15-LOX-B; 8S-LOX; Alox15b; Alox8; 15-LOX-2	2.59862	0.374881	4	0.213704	0.0642979	5	0.522471	0.243253	4	1.18602	0.228327	4	1.32412	0.397866	4	1.5228	0.260214	4	1.90043	0.291993	4
11689	Alox5	F730011J02; 5-LO; 5-LOX; Alox5; 5LO; 5LX; AI850497	0.199897	0.0838109	4	2.1094	1.17946	5	1.58251	0.269422	4	1.10344	0.149705	4	0.861381	0.189601	4	1.2625	0.331239	4	0.734673	0.342121	4
11690	Alox5ap	Alox5ap; Flap	1.81082	0.893492	4	85.9448	23.8212	5	170.152	23.9229	4	45.5331	4.5998	4	24.8509	4.77772	4	28.3004	10.9502	4	18.4286	4.98636	4
11692	Gfer	Alr; ERV1; Gfer	10.514	0.837455	4	18.4178	1.20085	5	12.7954	1.37256	4	11.0541	0.762267	4	11.508	1.15247	4	11.0309	1.64485	4	12.0563	0.744247	4
11694	Alx3	Alx3	0.0167675	0.0335351	4	0	0	5	0	0	4	0.0155546	0.0253021	4	0	0	4	0	0	4	0.00333427	0.00666855	4
11695	Alx4	lst; Alx4	0.457427	0.130577	4	0.0977343	0.0386813	5	0.59031	0.0634318	4	0.577061	0.116623	4	0.607835	0.30875	4	0.467385	0.172178	4	0.420325	0.186698	4
11698	Ambn	Ambn	0	0	4	0	0	5	0	0	4	0	0	4	0	0	4	0	0	4	0	0	4
11699	Ambp	AI194774; ASPI; UTI; Intin4; Itil; Ambp; HI-30	0.0211577	0.0423155	4	0.249073	0.111673	5	0.262245	0.0898779	4	0.0658371	0.0487078	4	0	0	4	0	0	4	0	0	4
11702	Amd1	SAMDC; Amd-1; Amd1; AdoMetDC; SAMDC 1; adoMetDC1	12.9687	2.59633	4	18.0237	1.1839	5	8.98022	0.310323	4	9.40114	0.641301	4	13.2869	0.683328	4	15.8412	0.990957	4	15.2688	2.01807	4
11704	Amelx	ALGN; AMGL; Amg; Amelx; Amel; AMGX; LRAP; Rgsc888	0	0	4	0	0	5	0.00529261	0.0105852	4	0	0	4	0.00518092	0.0103618	4	0	0	4	0	0	4
11705	Amh	MIS; Amh	0.079325	0.100047	4	0.0930375	0.0240844	5	0.0329728	0.0164776	4	0.0401387	0.0272111	4	0.0283051	0.0353629	4	0	0	4	0.0457151	0.0450123	4
11717	Ampd3	Ampd3	10.1602	1.67722	4	38.226	4.90885	5	19.7611	3.75798	4	16.9599	1.4189	4	15.5863	1.32494	4	15.6885	2.52822	4	9.25662	3.22603	4
11720	Mat1a	AdoMet; Ams; SAMS1; MATA1; SAMS; MAT; Mat1a; AI046368	0.0195168	0.0390337	4	0	0	5	0	0	4	0.00860225	0.0132858	4	0	0	4	0.00579371	0.00732876	4	0.00194049	0.00388098	4
11722	Amy1	Amy1; C030014B17Rik; Amy-1; Amy1a	1.1628	0.366891	4	0.745852	0.269735	5	0.344735	0.150486	4	1.19622	0.248191	4	1.25929	0.368431	4	1.57294	0.721116	4	1.60568	0.483726	4
11727	Ang	Ang1; Rnase5; AI385586; Rnase5a; Ang	0.223595	0.113425	4	2.38616	0.757727	5	11.4127	1.3295	4	6.67911	1.50544	4	4.74797	1.17347	4	3.59787	0.603063	4	3.51182	0.539946	4
11731	Ang2	Rnase5b; Ang2; Angrp; Raa3	0.0320776	0.0641553	4	0.191921	0.190134	5	0.322263	0.115417	4	0.0735506	0.131943	4	0.0226883	0.0453767	4	0	0	4	0.0353079	0.0706159	4
11732	Ank	Ank; Ankh; mKIAA1581; D15Ertd221e; ank	104.962	9.1094	4	29.8415	4.55659	5	61.9371	11.2326	4	118.133	6.81248	4	107.965	8.62182	4	110.962	12.8161	4	97.0694	15.6288	4
11733	Ank1	Ank1; pale; Ank-1; nb	2.76772	0.159099	4	1.72429	0.177665	5	1.13216	0.229667	4	2.32727	0.273465	4	2.57753	0.234534	4	2.41185	0.268283	4	2.69779	0.311629	4
11735	Ank3	AI314020; Ankyrin-3; Ankyrin-G; Ank3; 2900054D09Rik; Ank-3; AnkG	1.82226	0.200967	4	1.95828	0.376716	5	0.673529	0.120623	4	0.878981	0.162007	4	0.824263	0.270509	4	0.650034	0.200568	4	0.912575	0.0616673	4
11736	Ankfy1	ZFYVE14; Ankfy1; Ankhzn; mKIAA1255	6.95542	0.438551	4	9.62683	0.768211	5	9.3067	0.35913	4	8.34668	0.851462	4	7.80939	0.852274	4	7.87048	0.723011	4	7.12411	0.438963	4
11737	Anp32a	I1PP2A; Anp32a; PHAP1; W91701; pp32; Anp32; LANP	94.7248	6.46149	4	129.954	14.2637	5	126.181	9.00019	4	92.5458	7.34709	4	110.254	10.1391	4	120.243	10.0691	4	123.793	26.6372	4
11739	Slc25a4	Slc25a4; AU019225; mANC1; Ant1	783.892	70.0074	4	755.737	56.3189	5	486.554	36.5725	4	500.77	30.6452	4	586.87	21.14	4	649.02	21.3067	4	672.01	26.4339	4
11740	Slc25a5	Slc25a5; Ant2	262.432	14.7545	4	228.997	39.3004	5	164.119	16.0967	4	133.597	11.9486	4	147.92	11.0877	4	156	32.1766	4	119.058	26.923	4
11744	Anxa11	Anx11; Anxa11; A830099O17Rik	2.19628	0.633333	4	5.12744	1.38006	5	5.78176	0.789732	4	6.01975	1.41369	4	5.56948	1.25706	4	5.06946	1.6571	4	3.68603	1.4268	4
11745	Anxa3	Anxa3; Anx3	3.7399	3.11736	4	179.785	34.4375	5	105.727	7.69717	4	102.476	20.6589	4	135.198	67.8511	4	81.4225	4.38442	4	58.9487	11.7458	4
11746	Anxa4	AW106930; AI265406; Anxa4; Xanx-4; AIV; Anx4	8.7083	3.18409	4	35.6293	6.02705	5	73.816	10.4928	4	69.3516	12.3807	4	43.8144	4.68617	4	53.5894	8.3777	4	33.5741	8.11541	4
11747	Anxa5	R74653; Anxa5; Anx5	193.703	13.7467	4	283.784	19.8187	5	268.539	14.0486	4	294.939	9.5733	4	315.242	10.0441	4	369.474	21.3048	4	289.988	11.6016	4
11749	Anxa6	Anx6; AnxVI; Cabm; Anxa6; AW107198; Camb	60.331	0.557061	4	80.7934	7.47138	5	70.6622	6.05686	4	55.0784	1.91805	4	56.3714	5.82861	4	51.4221	5.94689	4	53.3214	1.65459	4
11750	Anxa7	AI316497; Anxa7; Anx7; synexin; AI265384	21.6019	2.68609	4	95.2196	6.54155	5	48.8403	1.24014	4	46.6882	1.14766	4	47.0946	0.99658	4	45.9254	2.52504	4	44.2446	2.01868	4
11752	Anxa8	AI466995; Anx8; Anxa8	0.34834	0.308989	4	0.516131	0.100573	5	0.400112	0.233781	4	0.399955	0.0734176	4	0.533215	0.150807	4	0.571491	0.119752	4	0.436037	0.148821	4
11754	Aoc3	SSAO; VAP1; Aoc3	0.122269	0.0689279	4	0.0335886	0.0217127	5	0.105612	0.0271812	4	0.341424	0.0388664	4	0.199186	0.0875607	4	0.250481	0.14905	4	0.175566	0.141696	4
11757	Prdx3	Prdx3; D0Tohi1; TDXM; Mer5; Prx3; SP22; Ef2l; AW822249; Aop1	70.4314	3.08446	4	74.8529	1.27215	5	56.0025	1.91225	4	58.888	1.01987	4	68.9738	5.89556	4	69.3876	3.97808	4	69.5557	4.22977	4
11758	Prdx6	9430088D19Rik; AA690119; Lvtw-4; aiPLA2; Aop2; CP-3; GPx; Ltw-4; Brp-12; Ltw4; Prdx5; NSGPx; ORF06; Prdx6; 1-Cys Prx; 1-cysPrx	879.087	45.0203	4	1388.26	153.391	5	1404.05	179.263	4	1818.99	197.716	4	2455.38	98.2778	4	2511.85	117.826	4	2347.14	120.871	4
11761	Aox1	Aox-2; Aox2; Aox1; AI196512; Aox-1; AI255253; Ao; Ro; Moro	3.67224	0.731431	4	4.06721	0.644571	5	2.72545	0.383613	4	1.85389	0.336259	4	2.37387	0.111844	4	2.14669	0.505075	4	1.99122	0.459964	4
11764	Ap1b1	b2b1660Clo; Ap1b1; Adtb1	20.1073	1.04082	4	30.6472	1.83421	5	24.3686	1.95088	4	20.7897	1.46527	4	19.7191	1.16503	4	19.8941	1.98471	4	17.7513	1.9435	4
11765	Ap1g1	AW551707; D8Ertd374e; AU041323; Ap1g1; Adtg; AA409002	8.17282	0.514427	4	13.0465	0.972684	5	10.2014	1.05702	4	8.54711	0.971822	4	7.69654	1.20461	4	9.13947	1.0646	4	6.37707	0.97338	4
11766	Ap1g2	G2ad; Ap1g2; Adtg2	0.397288	0.155734	4	1.71594	0.335633	5	3.81022	0.415678	4	1.90618	0.581076	4	1.07274	0.287069	4	0.955664	0.472522	4	0.905462	0.113051	4
11767	Ap1m1	mu1A; AA408894; AP47; Adtm1A; Cltnm; Ap1m1	19.9259	1.62306	4	32.1376	3.89103	5	28.286	2.25453	4	26.333	2.70519	4	23.571	1.05998	4	18.7464	3.41487	4	18.0044	3.42525	4
11768	Ap1m2	D9Ertd818e; mu1B; Ap1m2; [m]1B	0.0254523	0.0246007	4	0.029465	0.0294915	5	0.103735	0.0431786	4	0.0151416	0.0191615	4	0.0220355	0.0367879	4	0.0227862	0.0294954	4	0.029828	0.0172197	4
11769	Ap1s1	Ap1s1; AP19	36.7757	4.32265	4	137.857	4.95817	5	109.79	8.28819	4	64.9771	1.99835	4	62.8527	2.04918	4	57.5594	3.88463	4	61.2324	7.10436	4
11770	Fabp4	Fabp4; AFABP; Lbpl; P15; ALBP/Ap2; Ap2; ALBP; 422/aP2	47.2762	34.7642	4	21.4381	14.3648	5	147.539	31.889	4	113.34	20.8323	4	74.6587	23.1655	4	112.06	39.2347	4	122.195	104.041	4
11771	Ap2a1	Ap2a1; Adtaa	29.6703	1.51644	4	35.7651	3.75421	5	31.041	1.82937	4	27.0325	2.19962	4	24.1391	1.388	4	21.4543	3.18965	4	21.0596	2.06265	4
11772	Ap2a2	AF006990; 2410074K14Rik; L25; Adtab; Ap2a2; AW146353; C78001	17.017	0.658091	4	35.8514	1.8115	5	23.3076	0.867992	4	20.5373	1.22063	4	19.1702	0.556322	4	19.1479	1.43062	4	17.8118	0.830597	4
11773	Ap2m1	Ap2m1	55.877	4.25426	4	86.0212	9.94361	5	73.0197	4.49983	4	58.4865	3.13235	4	51.9433	1.16089	4	48.1495	4.73203	4	46.7644	3.08047	4
11774	Ap3b1	beta3A; AU015684; AP-3; C78395; Ap3b1; pearl; pe; Hps2; rim2	6.59447	0.459721	4	10.8321	1.55584	5	12.7821	0.910152	4	9.45528	1.3446	4	7.51827	0.282022	4	8.0605	1.53858	4	6.85072	0.83062	4
11775	Ap3b2	AI549966; AU042881; Naptb; beta-NAP; [b]-NAP; beta3B; Ap3b2	8.27883	0.938573	4	8.3823	0.626646	5	4.31318	0.426236	4	3.64168	0.199529	4	4.73072	0.557241	4	3.61817	0.619294	4	4.10854	0.13817	4
11776	Ap3d1	AA407035; Bolvr; mocha; Ap3d; Ap3d1; mh; mBLVR1	24.5814	1.33593	4	34.2009	2.41403	5	23.1267	1.51746	4	18.3753	1.55018	4	17.1924	1.12882	4	17.1732	0.461967	4	16.131	1.03839	4
11777	Ap3s1	Ap3s1	2.5225	0.406679	4	3.4679	0.119281	5	5.45375	1.14374	4	3.74212	0.485406	4	2.65084	0.526354	4	3.57126	0.793892	4	1.76593	0.750493	4
11778	Ap3s2	[s]3B; Ap3s2	10.7264	0.127846	4	11.3716	1.01435	5	8.94171	0.281941	4	9.6716	0.31206	4	10.2704	0.626277	4	8.79919	0.940076	4	10.2048	0.410211	4
11781	Ap4m1	Ap4m1; 4930443L05Rik; Ap4m4	2.61449	0.307062	4	3.51819	0.677763	5	3.55005	0.260426	4	3.57731	0.625044	4	2.79025	0.528836	4	2.81533	0.451426	4	2.19396	0.345469	4
11782	Ap4s1	Ap4s1; AI314282	28.6302	1.91738	4	29.8186	2.30009	5	16.1112	1.28727	4	20.8998	0.937712	4	24.8237	0.663297	4	25.5872	2.60891	4	27.8836	4.2192	4
11783	Apaf1	Apaf-1; Apaf1l; mKIAA0413; fog; Apaf1; 6230400I06Rik	0.84904	0.0707877	4	2.3749	0.456861	5	2.98982	0.22746	4	2.16527	0.562203	4	1.14733	0.156592	4	1.19425	0.046976	4	0.951742	0.110354	4
11784	Apba2	XllL; mXllL; Apba2; X11-like; X11L	71.5178	3.33495	4	31.3017	5.00302	5	19.1824	3.32073	4	23.0804	1.98485	4	29.5862	2.83983	4	31.356	1.8284	4	41.4185	3.5759	4
11785	Apbb1	Apbb1; Fe65; Rir	28.8849	3.40144	4	17.9696	1.58873	5	15.4165	1.75511	4	18.7298	1.03759	4	21.5235	0.878132	4	17.8277	2.49416	4	17.9236	1.54341	4
11787	Apbb2	TR2L; Zfra; Apbb2; Rirl1; 2310007D03Rik; FE65L1	3.52548	0.449609	4	4.77016	0.75513	5	3.50047	0.241142	4	4.18214	0.666109	4	2.90659	0.331077	4	3.01529	0.387757	4	2.30068	0.373989	4
11789	Apc	AU020952; CC1; Min; AW124434; mAPC; Apc; AI047805	10.5364	1.18835	4	8.68816	0.428479	5	5.62614	0.550751	4	6.19793	0.355338	4	6.4582	0.747857	4	8.01065	0.670311	4	8.24166	0.986182	4
11790	Speg	mKIAA1297; D1Bwg1450e; Speg; BPEG; SPEGbeta; SPEGalpha; AW125581; Apeg1	3.88866	0.361514	4	4.91055	0.392298	5	4.1608	0.396268	4	4.90174	0.319115	4	4.26983	0.220585	4	3.33706	0.247972	4	4.07344	0.410004	4
11792	Apex1	Apex1; APE; Apex; HAP1; Ref-1	7.07615	0.579048	4	13.3177	1.52793	5	8.09785	0.549806	4	7.58217	0.699136	4	6.16969	0.538516	4	7.7979	0.479172	4	5.7556	0.405992	4
11793	Atg5	2010107M05Rik; Atg5l; Apg5l; 3110067M24Rik; Paddy; AW319544; C88337; Atg5	8.85189	1.25268	4	16.6339	0.747267	5	22.087	1.04672	4	15.7447	1.72694	4	11.7793	0.252774	4	11.8107	1.04652	4	10.5785	0.325606	4
11796	Birc3	Birc3; IAP2; MIHC; cIAP1; Api1; Birc2; MIHB; C-IAP2; AW107670; Api2; MIAP1; HIAP2; IAP1; cIAP-1; MIAP2; cIAP2; RNF49; cIAP-2	1.24711	0.211977	4	4.85222	1.1138	5	4.93966	0.373815	4	6.44288	1.28894	4	4.8208	1.60621	4	4.66489	0.58124	4	3.25437	0.73221	4
11797	Birc2	Api1; Birc3; C330006D17Rik; IAP1; MIHC; MIAP2; Birc2; AW146227; C-IAP1; RNF48; cIAP2; IAP2; MIAP1; MIHB; mcIAP1; HIAP1; HIAP2; Api2; cIAP1	4.89236	0.50247	4	7.58424	0.827267	5	6.92338	0.268334	4	7.28368	0.262151	4	9.14332	2.31682	4	9.14551	0.459855	4	7.26939	1.01968	4
11798	Xiap	Xiap; Api3; ILP-1; Aipa; Birc4; MIHA; 1110015C02Rik; IAP3	6.45559	0.286937	4	5.66636	0.69214	5	5.08751	0.634894	4	5.84667	0.660312	4	5.30119	0.51446	4	6.29951	1.08605	4	3.62646	0.808301	4
11799	Birc5	TIAP; AAC-11; Birc5; Api4; survivin40	0.386637	0.182918	4	1.4996	0.239916	5	10.8225	1.54028	4	0.985334	0.155386	4	0.988614	0.430874	4	0.674066	0.224912	4	1.08331	0.634372	4
11800	Api5	Api5; AAC-11; AI196452; API-5	17.3854	1.27528	4	26.5758	1.63663	5	21.092	1.92651	4	17.9519	2.15118	4	17.7012	1.63079	4	20.3075	2.97454	4	14.3919	1.44192	4
11801	Cd5l	AI047839; Api6; Sp-alpha; 1/6; CT2; Pdp; mAIM; Cd5l; AAC-11	0.0302295	0.0111479	4	0.182832	0.0821852	5	5.90019	0.936965	4	8.13285	1.36057	4	6.03921	3.3134	4	30.1376	31.5343	4	9.71665	12.0671	4
11803	Aplp1	Aplp1	515.499	22.0769	4	163.644	12.5656	5	87.1157	6.88992	4	106.861	4.43565	4	123.19	26.8174	4	100.918	18.671	4	127.526	4.31754	4
11804	Aplp2	CDEBP; Aplp2; AI790698; APLP-2	321.669	6.75397	4	136.396	9.49574	5	116.421	13.8396	4	200.839	4.65887	4	221.935	8.61335	4	245.117	24.4302	4	242.119	16.0193	4
11806	Apoa1	apo-AI; Sep2; Ltw-1; Apoa-1; Brp-14; apoA-I; Alp-1; Sep-2; Apoa1; Lvtw-1; Sep-1	0.604184	0.390501	4	0.195373	0.330502	5	0.132739	0.0722048	4	0.301232	0.106632	4	0.49004	0.299904	4	0.590159	0.448667	4	1.39958	0.297113	4
11807	Apoa2	Alp-2; Apo-AII; Apoa2; ApoA-II; Apoa-2; ApoAII; Hdl-1	1.49165	0.901905	4	0.912314	0.327942	5	2.42448	0.517278	4	1.80067	0.415322	4	2.17704	0.375973	4	2.5174	2.2769	4	1.91841	0.511874	4
11808	Apoa4	Apoa-4; Apoa4	0	0	4	0	0	5	0.00440075	0.0058246	4	0.0078018	0.0156036	4	0	0	4	0	0	4	0	0	4
11810	Apobec1	Cdar1; Apobec1	3.08941	0.168764	4	10.6715	2.34954	5	33.8191	3.19386	4	41.1477	7.67939	4	18.4268	3.63275	4	18.8174	6.68723	4	10.4666	3.95748	4
11811	Apobec2	Arp1; Apobec2	1.40035	0.618734	4	0.211283	0.107065	5	0.644693	0.137799	4	0.6863	0.152233	4	1.11647	0.470258	4	1.66411	0.621638	4	1.80055	0.422349	4
11812	Apoc1	Apo-CIB; apoC-I; apo-CI; Apoc1; ApoC-IB	32.6399	11.055	4	6.09731	1.2165	5	61.7285	13.798	4	106.034	11.6308	4	97.2446	22.8626	4	114.907	24.3128	4	157.161	36.1638	4
11813	Apoc2	Apoc2; apoC-II; apo-CII	0.254699	0.217421	4	58.5468	23.3169	5	278.852	43.487	4	41.752	7.87831	4	27.7198	6.11211	4	23.5836	11.6918	4	16.1563	7.22184	4
11814	Apoc3	apo-CIII; Apoc3; apoC-III	1.02424	1.02129	4	0.14861	0.122817	5	0.700937	0.805488	4	0.956747	0.191319	4	1.19302	0.407009	4	1.09961	0.73869	4	1.78122	0.475481	4
11815	Apod	Apod	172.531	80.9484	4	197.144	70.4064	5	164.966	16.8367	4	285.451	73.0262	4	309.638	87.9726	4	298.052	84.5988	4	278.284	52.4586	4
11816	Apoe	AI255918; Apo-E; Apoe	12912.4	1149.34	4	4150.53	308.84	5	26891.2	460.156	4	51455.3	5682.64	4	33408.1	4862.98	4	39440.8	7380.6	4	29104.8	6220.78	4
11818	Apoh	Apoh; B2GPI; beta-2-GPI; beta2-GPI	0.678709	0.301587	4	1.52329	0.572248	5	1.61947	0.528678	4	1.90644	0.0246005	4	2.0374	0.192594	4	1.98796	0.0426655	4	1.62059	0.387677	4
11819	Nr2f2	COUP-TFII; SVP40; COUPTFB; Nr2f2; 9430015G03Rik; Aporp1; COUP-TF2; 2700033K02Rik; ARP-1; EAR3; Tcfcoup2	4.16917	1.36214	4	5.05552	0.425789	5	4.21295	0.187545	4	5.79421	1.11668	4	6.42017	2.03549	4	7.8901	1.65122	4	6.1982	1.8365	4
11820	App	Abeta; Abpp; Cvap; betaApp; App; Ag; Adap; E030013M08Rik	107.187	21.5691	4	173.191	25.9744	5	235.538	28.8112	4	168.543	23.9986	4	159.523	22.2016	4	160.023	32.7324	4	104.006	23.1311	4
11821	Aprt	Aprt; C85684	23.4929	4.44252	4	144.433	18.2097	5	223.344	34.9737	4	102.649	7.55158	4	69.0293	6.97929	4	69.6414	13.6309	4	69.768	14.705	4
11826	Aqp1	Aqp1; CHIP28	0.781387	0.331371	4	1.9697	0.722366	5	2.1777	0.617613	4	1.44776	0.562849	4	1.24637	0.363348	4	2.25705	0.938212	4	2.7132	0.931863	4
11827	Aqp2	Aqp2; jpk; AQP-CD; cph; WCH-CD	0.311644	0.322292	4	0.020392	0.022167	5	0.256118	0.0269536	4	0.3147	0.138089	4	0.456683	0.0414577	4	0.30577	0.0411099	4	0.381917	0.0988493	4
11828	Aqp3	Aqp3; AQP-2	0.00787146	0.0157429	4	0.0150501	0.033653	5	0.0692896	0.0520023	4	0.0700423	0.0397962	4	0.0971609	0.0582919	4	0.0202415	0.0247506	4	0.0487744	0.0435588	4
11829	Aqp4	WCH4; Aqp4	498.033	60.1329	4	207.112	48.8656	5	324.77	86.87	4	662.779	51.4778	4	620.436	35.2235	4	717.997	208.142	4	406.397	122.484	4
11830	Aqp5	Aqp5	0.662351	0.118245	4	0.430561	0.0822633	5	0.672249	0.0880219	4	0.547353	0.0648891	4	0.458488	0.153767	4	0.222214	0.130338	4	0.450957	0.202937	4
11831	Aqp6	Aqp6; AI790337	16.5405	2.07637	4	1.5625	0.22649	5	0.0980383	0.0444767	4	0.0746945	0.0604691	4	0.079915	0.0858444	4	0.0559339	0.0443127	4	0.425837	0.353235	4
11832	Aqp7	AQPap; AQP7L; Aqp7	0.0499726	0.0400889	4	0.0532752	0.0651496	5	0.0268039	0.014235	4	0.0589973	0.0423871	4	0.029768	0.0398908	4	0.036115	0.0322888	4	0.0517621	0.0245195	4
11833	Aqp8	AI255744; Aqp8; AQP-8	0.0283457	0.0566914	4	0.0348694	0.0433519	5	0.010096	0.013109	4	0.0168714	0.0201152	4	0.0267666	0.0411745	4	0.0675226	0.0660762	4	0.00866671	0.0173334	4
11834	Aqr	AW495846; Aqr; mKIAA0560	6.5095	0.746565	4	7.0161	0.454551	5	5.56492	0.480064	4	5.048	0.442341	4	5.3244	0.221189	4	5.05726	0.762265	4	4.71934	0.624838	4
11835	Ar	AW320017; Ar; Tfm	0.146356	0.130806	4	0.0880445	0.0845244	5	0.0633762	0.0422989	4	0.0934661	0.0404584	4	0.0846283	0.0456812	4	0.19482	0.0943281	4	0.28277	0.0709273	4
11836	Araf	1200013E08Rik; Araf1; Araf; A-Raf; AW495444	26.5223	2.54092	4	15.7221	0.826182	5	16.7819	1.10125	4	21.3156	0.741352	4	23.0105	1.31332	4	21.5753	1.51848	4	24.9465	1.02926	4
11837	Rplp0	Rplp0; L10E; Arbp; 36B4	99.1541	3.9018	4	354.676	9.95175	5	254.691	14.088	4	160.363	7.91509	4	153.355	13.1893	4	138.493	8.55245	4	147.799	11.3182	4
11838	Arc	arg3.1; C86064; mArc; Arc; Arc3.1	0.999989	0.199565	4	0.407072	0.0876197	5	0.478649	0.0383767	4	0.683565	0.145608	4	0.62132	0.22535	4	0.431746	0.302833	4	0.463291	0.141563	4
11839	Areg	Mcub; AR; Sdgf; Areg	0	0	4	0.443372	0.361377	5	0.112557	0.0650008	4	0.0202328	0.0312816	4	0	0	4	0.0607981	0.0846854	4	0.00429938	0.00859876	4
11840	Arf1	Arf1	114.937	10.9303	4	192.138	16.4566	5	180.449	10.3402	4	139.999	13.2799	4	131.248	4.01388	4	137.853	5.45418	4	113.514	16.6049	4
11841	Arf2	Arf2	13.9742	2.39844	4	49.0871	2.10267	5	22.4263	1.31338	4	28.4056	0.70399	4	26.5381	1.5149	4	26.9559	0.919558	4	24.0515	1.03502	4
11842	Arf3	5430400P17Rik; AI854770; Arf3	71.4779	2.62661	4	96.2885	5.44642	5	76.6165	5.48118	4	80.9718	4.45974	4	77.084	2.88441	4	73.42	4.39046	4	67.5085	10.8626	4
11843	Arf4	Arf4; AA407803	62.1504	6.56358	4	165.623	14.4127	5	101.717	1.77216	4	86.1424	5.7523	4	80.9123	8.36608	4	92.8378	1.75226	4	67.0668	6.42234	4
11844	Arf5	Arf5	78.4908	8.63194	4	129.039	14.4604	5	146.209	17.9041	4	125.911	6.28247	4	107.225	2.5795	4	103.462	19.6866	4	126.589	22.0739	4
11845	Arf6	Arf6; AW496366; AI788669	17.6382	1.58693	4	46.8348	2.17182	5	39.8953	1.72812	4	29.2442	1.84738	4	26.5912	2.96702	4	31.2434	1.76929	4	23.4181	1.20842	4
11846	Arg1	AI; Arg-1; AI256583; PGIF; Arg1	0.254823	0.0967613	4	855.537	306.243	5	488.049	160.567	4	3.09201	0.28633	4	1.39494	0.58111	4	1.87616	0.815643	4	1.01618	0.608721	4
11847	Arg2	AII; Arg2; AU022422	0.121084	0.0731587	4	3.91297	2.36452	5	3.0373	0.587808	4	0.846278	0.509059	4	0.724556	0.114594	4	0.825157	0.585199	4	0.321293	0.131086	4
11848	Rhoa	Arha; Rhoa; Arha2; Arha1	155.38	14.0409	4	285.913	18.31	5	248.673	10.1037	4	208.171	8.8348	4	225.77	15.8032	4	237.015	10.163	4	193.238	15.905	4
11852	Rhob	Arh6; Rhob; AA017882; Arhb	275.544	13.2923	4	226.209	24.0497	5	221.495	11.826	4	224.947	32.2816	4	239.502	53.1366	4	187.391	24.9376	4	199.52	24.3738	4
11853	Rhoc	Arh9; AI324259; Rhoc; Arhc	78.0727	10.522	4	296.954	32.7475	5	259.277	27.2343	4	188.727	9.48945	4	180.888	15.1382	4	146.536	13.8999	4	167.342	8.8464	4
11854	Rhod	AI326383; Rhod; Rho; Arhd; RhoHP1; RhoM	5.28292	1.08382	4	14.3895	2.35226	5	12.0453	0.95983	4	13.0053	0.861029	4	15.8696	0.759022	4	13.0707	1.92605	4	17.5344	1.9633	4
11855	Arhgap5	p190B; Arhgap5; p190-B	24.1473	4.68743	4	8.91804	1.58897	5	5.54844	1.34522	4	7.39458	0.700872	4	10.9625	2.00703	4	15.9577	6.74539	4	9.9674	2.08606	4
11856	Arhgap6	AI504284; RhoGAPX-1; Arhgap6	0.21861	0.0334751	4	0.255443	0.028645	5	0.252914	0.0657274	4	0.535801	0.0963611	4	0.32736	0.0393479	4	0.443109	0.142514	4	0.250637	0.0591136	4
11857	Arhgdib	Arhgdib; Gdid4; Ly-GDI; D4	5.39698	3.52042	4	65.3445	16.523	5	190.659	14.405	4	107.911	13.6341	4	56.8356	11.3331	4	62.1628	19.8854	4	40.8296	13.72	4
11858	Rnd2	Rohn; rho7; Rnd2; Arhn	137.96	14.5031	4	43.1025	7.64103	5	77.8185	18.2728	4	87.4167	8.56103	4	86.0419	13.7648	4	85.6369	3.50443	4	87.8518	2.38123	4
11859	Phox2a	Arix; Phox2a; Pmx2; Phox2; Px2a; Pmx2a	0.0400064	0.0266142	4	18.0344	6.17119	5	2.88273	0.790259	4	1.72961	0.357966	4	0.886667	0.127809	4	0.480165	0.257684	4	0.157914	0.0735582	4
11861	Arl4a	Arl4a; Arl4; AI467555	2.34479	0.741973	4	3.80157	0.643103	5	2.96513	0.194033	4	4.22557	0.397109	4	4.0348	0.555445	4	4.64836	0.796891	4	4.04195	0.840416	4
11863	Arnt	Drnt; D3Ertd557e; Hif1b; Arnt; ESTM42; W08714; bHLHe2; mKIAA4051	3.36733	0.275817	4	5.03509	0.711778	5	5.36921	0.572058	4	5.43311	0.874285	4	4.35663	0.409051	4	4.5217	0.382942	4	3.32041	0.423132	4
11864	Arnt2	mKIAA0307; bHLHe1; Arnt2; Hif-2b	60.5713	6.682	4	35.7885	4.60208	5	23.3046	4.12731	4	40.4282	2.28788	4	46.4878	4.84956	4	41.9215	7.98095	4	41.1429	7.44206	4
11865	Arntl	Arnt3; BMAL1b; Bmal1; Arntl; MOP3; bHLHe5; bmal1b'	9.99322	1.47102	4	8.64551	1.18443	5	4.53246	0.533736	4	5.13552	0.79319	4	7.36549	1.33868	4	6.88146	1.2437	4	6.54987	0.974012	4
11867	Arpc1b	L72; AA408064; AF007010; Arpc1b; AA408534; AA571392; AW208418; SOP2Hs; p41-ARC; 41kDa	10.4216	2.97737	4	169.49	13.4774	5	202.337	11.118	4	138.089	22.8457	4	84.4577	8.00371	4	86.1469	17.1985	4	55.9092	18.4056	4
11870	Art1	ADPRT; ARTC1; Art1; Yac-1	0.0459873	0.0531035	4	0.058757	0.0303583	5	0.0896895	0.0754759	4	0.16778	0.0572923	4	0.202438	0.147727	4	0.212153	0.163409	4	0.158008	0.0975644	4
11871	Art2a	Rt-6; Art2a; ARTC2; Rt6-1; Art2a-ps; Ly92a; Rt6	0.0184001	0.0368003	4	0.0036072	0.00494187	5	0.0292755	0.0200447	4	0.00893575	0.0178715	4	0	0	4	0.00252736	0.00505473	4	0	0	4
11872	Art2b	Rt-6; Rt6-2; ARTC2; Art; Rt6; Art2b; ART2.2; Ly92b	0	0	4	0	0	5	0.0113733	0.0131483	4	0	0	4	0.0285002	0.0436585	4	0.023205	0.0464099	4	0.0201268	0.0402536	4
11875	Art5	ARTC5; Art5; Yac-2	0.0152831	0.0177404	4	0.0436953	0.0405873	5	0.0449643	0.0275623	4	0.0581301	0.0466744	4	0.0800269	0.0533104	4	0.0561911	0.0575444	4	0.0967474	0.0936783	4
11876	Artn	neublastin; Artn	0.138611	0.152643	4	0.63656	0.212331	5	0.540811	0.118772	4	0.369302	0.0439473	4	0.374143	0.214542	4	0.187599	0.0957817	4	0.33999	0.162184	4
11877	Arvcf	Arvcf	5.9352	0.896041	4	5.89652	1.16544	5	8.56795	0.889862	4	15.4231	2.088	4	20.0496	2.48085	4	22.6241	0.660784	4	22.5091	3.53732	4
11878	Arx	Arx1; Arx	0.0217521	0.0251902	4	0.0228032	0.0164385	5	0.0089283	0.00915903	4	0.0150861	0.0165093	4	0.0229455	0.0169676	4	0	0	4	0.00669606	0.00868452	4
11881	Arsb	As1; As1-s; Asr-1; Ast-1; As-1s; As1-r; Arsb; As-1; 1110007C02Rik; AI480648; As-1t; As-1r; As1-t	42.2167	4.98479	4	25.3997	3.89262	5	32.3368	5.42309	4	50.4309	5.04488	4	67.2759	12.2605	4	55.2035	10.8584	4	53.3074	11.1988	4
11883	Arsa	As2; TISP73; Arsa; AW212749; As-2; AS-A; ASA	14.4946	0.936766	4	14.5108	1.82004	5	16.6652	1.08172	4	22.1744	1.50829	4	22.6655	2.24527	4	18.3477	2.013	4	17.887	2.72038	4
11886	Asah1	Asah1; 2310081N20Rik; AC; Asah	38.3857	0.322773	4	79.3293	9.52451	5	87.344	11.6732	4	75.7152	14.8647	4	46.4124	5.89831	4	52.2344	11.8428	4	24.6437	5.42547	4
11889	Asgr1	Asgr-1; Asgr; ASGPR1; HL-1; Asgr1	4.19272	3.96586	4	1.10189	0.432476	5	1.08009	0.490903	4	2.80457	0.510814	4	4.58756	2.01466	4	5.33065	1.49363	4	5.57836	1.79345	4
11890	Asgr2	HL-2; Asgr; ASGPR2; Asgr-2; Asgr2	0.0431251	0.0408047	4	0.0134914	0.0211573	5	0.120295	0.0593212	4	0.352622	0.130792	4	0.262156	0.0954112	4	0.204764	0.0648687	4	0.470962	0.288925	4
11891	Rab27a	4933437C11Rik; Rab27a; ash; 2410003M20Rik; 2210402C08Rik	1.01448	0.375111	4	2.66282	1.09279	5	3.90916	0.326504	4	2.94702	0.566131	4	2.31273	0.51322	4	2.63933	0.629224	4	1.90345	0.28458	4
11898	Ass1	Ass1; Ass-1; ASS; AA408052; fold	1.64198	0.249537	4	2.71764	0.549353	5	3.52052	0.422153	4	5.68239	0.536	4	9.56385	2.71927	4	8.07271	1.58294	4	7.96612	1.68055	4
11899	Astn1	Astn1; Astn; mKIAA0289; GC14	40.8842	3.77176	4	11.7503	1.74939	5	13.6053	2.52976	4	22.041	0.836307	4	27.3359	2.12145	4	29.2486	4.215	4	27.1671	3.73265	4
11905	Serpinc1	At3; AI114908; Serpinc1; At-3; ATIII	0.031838	0.0479389	4	0.0173784	0.0193464	5	0.017891	0.0130752	4	0.0160238	0.0223814	4	0	0	4	0.0117554	0.0235108	4	0	0	4
11906	Zfhx3	Zfhx3; Atbf1; mKIAA4228; A230102L03Rik; WBP9; Sci	0.585374	0.0513002	4	0.855109	0.101539	5	1.14492	0.068058	4	1.3082	0.0537833	4	0.954192	0.206337	4	1.19678	0.196837	4	1.01362	0.242323	4
11907	Ate1	AI225793; AW547406; Ate1	4.26237	0.298608	4	6.34001	0.886329	5	5.6845	0.402612	4	5.49117	0.269903	4	4.8546	0.360606	4	5.20222	0.568478	4	4.01007	0.341975	4
11908	Atf1	Atf1	7.35598	0.591865	4	17.8022	2.10323	5	15.392	1.19816	4	12.686	1.32301	4	10.8489	1.23853	4	11.7189	1.17437	4	9.74822	1.08368	4
11909	Atf2	D18875; Tg(Gzma-Klra1)7Wum; Atf-2; mXBP; CRE-BP; D130078H02Rik; Creb2; Atf2	9.82302	0.525478	4	7.46503	1.32282	5	6.06774	0.665076	4	6.9943	0.754699	4	7.34435	1.17997	4	8.12794	1.26079	4	6.49437	0.981818	4
11910	Atf3	Atf3; LRG-21	0.965176	0.260945	4	19.1514	1.53148	5	29.5923	2.54985	4	38.2114	8.54477	4	17.5947	4.09159	4	15.3926	4.81127	4	8.95987	2.50261	4
11911	Atf4	CREB2; C/ATF; Atf4; Atf-4; TAXREB67	36.7159	3.979	4	139.714	16.2926	5	57.4651	7.09588	4	44.8447	3.86296	4	35.8929	2.91995	4	31.4471	5.61667	4	35.4589	3.73065	4
11920	Atm	Atm; AI256621; C030026E19Rik	0.532765	0.0918572	4	1.01953	0.118764	5	0.969302	0.0411361	4	0.705032	0.038937	4	0.755976	0.10464	4	0.871705	0.0639616	4	0.730769	0.160568	4
11921	Atoh1	Atoh1; Hath1; MATH-1; Math1; bHLHa14	0.00440972	0.00881944	4	0	0	5	0	0	4	0.0176653	0.0353306	4	0	0	4	0.00320483	0.00640965	4	0	0	4
11922	Neurod6	Atoh2; Neurod6; Math2; Nex; bHLHa2; Math-2; Nex1m	0.197605	0.0574677	4	0.0257474	0.0356299	5	0.00823689	0.0136777	4	0.0209461	0.0281985	4	0.0303365	0.0116767	4	0.00312151	0.00624302	4	0.0173401	0.0346802	4
11923	Neurod4	Neurod4; AI846749; Atoh3; Math3; ATH-3; MATH-3; bHLHa4	0.0042003	0.0084006	4	0.00264408	0.00591233	5	0	0	4	0	0	4	0	0	4	0	0	4	0	0	4
11924	Neurog2	bHLHa8; ngn-2; Neurog2; Atoh4; ngn2; Math4A	0.0561329	0.0600756	4	0.00474243	0.0106044	5	0.0101427	0.0150966	4	0.00390852	0.00781705	4	0.0127912	0.0107238	4	0.00303538	0.00607076	4	0.00280789	0.00561578	4
11925	Neurog3	Atoh5; bHLHa7; Neurog3; ngn3; Math4B	0	0	4	0	0	5	0	0	4	0.00320881	0.00641762	4	0.0154396	0.0308792	4	0.00218303	0.00436606	4	0	0	4
11927	Atox1	AI256639; Atx1; Atox1	88.1578	12.1532	4	111.552	11.2523	5	217.04	27.7781	4	171.16	7.02924	4	149.804	10.5733	4	125.814	17.5367	4	176.595	23.2636	4
11928	Atp1a1	Atp1a1; Atpa-1; BC010319	41.7786	6.84065	4	64.5169	5.90078	5	105.215	5.84461	4	84.7225	8.25517	4	87.5022	5.36643	4	95.0885	9.59214	4	98.5449	3.21013	4
11931	Atp1b1	Atp1b1; Atpb-1; Atp4b; Atpb; NKbeta1	48.7056	5.32378	4	14.3013	3.03657	5	13.0783	3.0001	4	44.5756	4.26479	4	53.0415	9.18182	4	55.5503	7.75681	4	54.9583	10.6423	4
11932	Atp1b2	Atp1b2; Amog; Atpb-2	4957.44	471.294	4	1458.63	157.68	5	1288.65	239.904	4	2037.31	148.178	4	2648.93	249.491	4	2284.24	235.029	4	2362.34	261.494	4
11933	Atp1b3	AI664000; AA409958; Atp1b3; AW212096	100.84	31.4414	4	98.1618	3.88445	5	105.947	5.00822	4	106.703	10.5119	4	114.278	13.3923	4	141.416	13.0706	4	122.602	12.6733	4
11936	Fxyd2	Atp1g1; Fxyd2	0.318501	0.0213316	4	0.206331	0.0722243	5	1.18667	0.230877	4	1.28927	0.395314	4	1.42349	0.571183	4	1.20874	0.242942	4	7.12991	10.6596	4
11937	Atp2a1	SERCA1; Atp2a1	0.6211	0.618709	4	0.103438	0.12005	5	0.100775	0.0165041	4	0.0893229	0.0309097	4	0.264101	0.0847715	4	1.26803	2.17204	4	0.260214	0.148964	4
11938	Atp2a2	9530097L16Rik; SERCA2B; mKIAA4195; D5Wsu150e; Atp2a2; SERCA2; Serca2a	73.0789	5.46015	4	61.7082	6.53353	5	45.166	5.21718	4	39.5743	1.58662	4	39.742	2.74436	4	44.5828	7.23337	4	35.4299	4.12793	4
11941	Atp2b2	Gena300; PMCA2; jog; dfw; wms; Tmy; wri; Atp2b2; D6Abb2e	13.6221	2.05274	4	3.85827	0.530539	5	4.22661	0.599056	4	4.95077	0.321237	4	5.83187	0.706221	4	6.02456	1.31938	4	6.58457	0.625235	4
11944	Atp4a	Atp4a	0.0122126	0.00814291	4	0.0119818	0.0150028	5	0.0499361	0.00524321	4	0.0425667	0.0275384	4	0.0459587	0.0226663	4	0.0461417	0.051257	4	0.0731701	0.0411283	4
11945	Atp4b	AV080843; Atp4b	0.0141171	0.0282341	4	0.00875334	0.0195731	5	0.0133453	0.0188734	4	0	0	4	0	0	4	0.0311226	0.0622451	4	0.0234555	0.046911	4
11946	Atp5a1	AL023067; Atpm; Mom2; Atp5a1; D18Ertd206e; AI035633; AL022851; Atp5f1a	462.623	13.6276	4	358.256	20.3477	5	299.989	24.2043	4	279.187	8.79254	4	292.793	17.8592	4	341.941	24.1989	4	313.798	19.5091	4
11947	Atp5b	Atp5b; Atp5f1b	736.519	22.5552	4	627.096	44.7616	5	527.146	23.4216	4	408.28	22.413	4	438.133	33.6104	4	450.648	55.6642	4	434.2	30.7942	4
11949	Atp5c1	Atp5f1c; 1700094F02Rik; Atp5c1	185.45	14.5213	4	141.866	6.40618	5	128.242	6.6951	4	123.065	1.86065	4	129.181	4.16984	4	134.9	3.26984	4	143	6.01532	4
11950	Atp5pb	C76477; Atp5pb; Atp5f1	217.259	23.9636	4	232.01	13.8991	5	194.188	7.68755	4	156.545	4.03491	4	165.057	9.78569	4	196.529	16.8577	4	183.383	19.564	4
11951	Atp5g1	Atp5g1; Atp5mc1	95.8739	8.69537	4	99.7074	6.13495	5	105	5.20191	4	79.5743	3.53023	4	84.5955	5.69598	4	70.6372	3.9813	4	84.5527	11.2053	4
11957	Atp5j	Atp5pf; Atp5j; CF6	257.959	30.978	4	178.883	14.9788	5	196.106	11.818	4	180.954	8.06244	4	214.916	5.64269	4	227.227	15.6342	4	259.774	25.427	4
11958	Atp5k	Atp5me; Lfm1; Atp5i; 2610008D24Rik; Atp5k	609.266	78.8972	4	462.339	53.4174	5	500.751	72.4035	4	392.971	46.0802	4	462.458	20.0029	4	494.683	67.6169	4	745.55	235.634	4
11964	Atp6v1a	AI647066; VPP2; VA68; Atp6v1a; Atp6a2; Atp6v1a1; Atp6a1	36.1583	2.19756	4	55.7545	4.46069	5	72.4635	4.47075	4	63.3769	10.5532	4	44.5578	3.29919	4	57.2629	6.8686	4	35.2003	6.36167	4
11966	Atp6v1b2	Atp6v1b2; AI790362; HO57; AI194269; Atp6b2; R74844	32.2873	1.84686	4	52.7561	4.95511	5	62.215	3.53967	4	53.0975	8.72448	4	33.6447	2.78164	4	36.1152	4.57668	4	28.7961	2.924	4
11972	Atp6v0d1	P39; Atp6v0d1; VATX; AI267038; Ac39; Atp6d; Vma6	116.236	4.00443	4	114.863	6.77339	5	152.559	8.96536	4	138.481	7.80931	4	123.521	6.14389	4	113.741	9.31024	4	110.545	7.44529	4
11973	Atp6v1e1	Atp6v1e; p31; Vma4; Atp6e2; 2410029D23Rik; D6Ertd385e; Atp6v1e1; Atp6e	143.864	14.7922	4	204.987	12.795	5	178.924	16.7301	4	160.503	9.85868	4	147.46	7.96487	4	146.504	14.6124	4	153.771	7.05509	4
11974	Atp6v0e	Atp6v0e; Atp6k; Atp6v0e1; M9.2	90.3751	10.3095	4	153.545	16.0192	5	244.406	16.707	4	179.933	12.162	4	163.141	9.29612	4	163.717	18.5757	4	164.909	11.5334	4
11975	Atp6v0a1	Atpv0a1; ATP6a1; Atp6n1a; AA959968; Atp6n1; Vpp-1; Atp6v0a1; Vpp1	37.9633	1.29191	4	32.2859	2.77776	5	38.2006	1.24423	4	30.1239	3.19504	4	24.9287	0.468196	4	22.2577	1.93886	4	25.3431	1.0124	4
11977	Atp7a	MNK; Atp7a	0.781358	0.114115	4	2.03235	0.319602	5	2.58246	0.28371	4	1.92137	0.457101	4	1.34453	0.287778	4	1.56534	0.334352	4	0.878226	0.203142	4
11979	Atp7b	tx; Atp7b; WND; Atp7a	1.35273	0.314494	4	0.360903	0.118841	5	0.764201	0.155104	4	0.947278	0.126519	4	0.915593	0.293088	4	1.08416	0.394256	4	0.668721	0.219178	4
11980	Atp8a1	AI481521; AW743152; ClassI; Atp3a2; Atp8a1; AW822227; B230107D19Rik; AI853962; APLT	9.91339	0.76414	4	5.13068	0.658562	5	4.10176	0.549483	4	5.96183	0.758946	4	6.14212	0.691959	4	7.45833	0.868936	4	5.27334	0.803604	4
11981	Atp9a	Atp9a; IIa	15.6361	4.77325	4	8.00416	1.64467	5	9.21675	0.740457	4	12.3839	1.35631	4	10.9034	1.16542	4	9.92498	2.5691	4	11.8939	1.15594	4
11982	Atp10a	Atp10a; Atp10c; pfatp	0.347256	0.115642	4	1.72069	0.379696	5	1.80873	0.30405	4	1.28462	0.0722068	4	1.44015	0.247461	4	1.19507	0.154977	4	1.14579	0.258981	4
11983	Atpif1	Atpi; Atpif1; IF(1); If1; ATP5IF1	107.614	20.0318	4	118.307	13.7061	5	209.18	25.8591	4	167.024	2.87765	4	146.508	14.3535	4	143.565	28.8405	4	206.207	47.4123	4
11984	Atp6v0c	Atp6c; Atp6v0c; Atp6c2; Atpl; PL16; Vma3; VATL; Atp6l; Atpl-rs1	143.951	5.14648	4	193.422	18.0432	5	239.422	12.6628	4	196.718	22.6426	4	140.841	7.9337	4	155.002	19.2347	4	103.162	28.9179	4
11987	Slc7a1	Atrc1; Cat1; Atrc-1; 4831426K01Rik; AI447493; Rec-1; Rev-1; mCAT-1; Slc7a1	1.27185	0.17226	4	11.839	2.03649	5	3.5619	0.249045	4	2.35289	0.399014	4	2.02609	0.32743	4	2.0431	0.412699	4	1.7152	0.0802739	4
11988	Slc7a2	Slc7a2; Atrc2; AI158848; 20.5; Tea; CAT-2; Cat2	36.8618	4.83705	4	19.1144	1.74523	5	22.8228	3.56195	4	40.0171	1.67045	4	44.5313	3.30565	4	59.1792	6.03848	4	43.042	8.19223	4
11989	Slc7a3	Atrc3; SLC7A2; Slc7a3; CAT-3; CAT3; SLC7A1	0.0576153	0.032863	4	0.889109	0.139223	5	0.855414	0.212345	4	0.136245	0.0412972	4	0.0757943	0.0258111	4	0.0540754	0.0548455	4	0.0467466	0.0416593	4
11990	Atrn	Atrn; AW558010; Mgca; mg	13.1312	1.0973	4	6.41293	0.611243	5	6.78504	0.804679	4	8.42182	0.565465	4	8.11973	0.156443	4	8.44858	1.38095	4	8.39332	1.21995	4
11991	Hnrnpd	Hnrnpd; Auf1; Hnrpd	16.375	1.68926	4	37.5695	2.74279	5	19.8943	1.10992	4	13.2898	0.579441	4	13.3822	1.41995	4	19.3151	1.27246	4	14.4818	0.965908	4
11992	Auh	Auh; W91705; C77140	29.2647	3.62187	4	18.4178	0.590562	5	20.3223	1.9834	4	22.4099	0.83245	4	25.069	1.9072	4	23.7097	3.7378	4	30.1275	2.87095	4
11993	Aup1	Aup1; AA589454	54.7331	1.37822	4	62.9621	4.00588	5	89.0075	4.56154	4	77.1692	5.83204	4	67.8096	4.03034	4	56.6101	3.31747	4	65.2792	3.98691	4
11994	Pcdh15	Pcdh15; av; nmf19; Ush1f; BB078305; Gm9815; roda	0.0885956	0.0248284	4	0.0804677	0.019356	5	0.0367542	0.00840625	4	0.0583899	0.0199961	4	0.0716732	0.042222	4	0.0708749	0.0267718	4	0.0628471	0.00548368	4
11997	Akr1b7	Avdp; MVDP; AR; Akr1b7	0.075085	0.0996382	4	0.055597	0.0809328	5	0.0396358	0.0436423	4	0.0495833	0.0437855	4	0.02829	0.0384029	4	0	0	4	0.0434911	0.0511899	4
11998	Avp	Vsp; Avp; Vp	0	0	4	0.128383	0.180726	5	0.0201892	0.0403784	4	0	0	4	0	0	4	0	0	4	0	0	4
12000	Avpr2	ND1; VPV2R; Avpr2; ADHR; DIR; V2R; DI1	0.0051721	0.0103442	4	0.00442355	0.00653137	5	0.00507993	0.00401012	4	0.00938843	0.0112969	4	0	0	4	0.00350844	0.00701689	4	0	0	4
12005	Axin1	fused; knobbly; Fu; Ki; Kb; AI316800; Axin; kinky; Axin1	7.91744	0.644191	4	10.7561	0.497302	5	11.1605	0.641384	4	10.6974	1.2	4	8.49095	0.946239	4	8.32219	0.542713	4	8.34848	0.787212	4
12006	Axin2	Axin2; Conductin; Axi1; Axil	5.63985	0.549488	4	1.59773	0.311313	5	1.61351	0.17372	4	3.43921	0.496211	4	4.08905	0.462439	4	4.24243	0.611154	4	4.2066	0.704063	4
12007	Azgp1	Zag; Azgp1	0.0820313	0.107019	4	0	0	5	0.033572	0.0224712	4	0.0259406	0.029525	4	0	0	4	0.0602667	0.0780279	4	0.0611031	0.122206	4
12009	Cep131	Azi1; Cep131; Azi; AZ1	3.27158	0.397829	4	2.54883	0.376681	5	3.32631	0.406977	4	3.18003	0.0795662	4	3.15234	0.377703	4	3.29432	0.435099	4	3.57722	0.709459	4
12010	B2m	beta2-m; beta2m; B2m; Ly-m11	420.675	59.8434	4	591.579	117.122	5	1330.48	165.842	4	1403.3	177.012	4	1401.09	623.809	4	988.002	242.652	4	708.216	195.306	4
12012	Baat	Baat; AI118337; AI158864; BAT	0.0308661	0.0255177	4	0.0517995	0.0502847	5	0.0317846	0.016354	4	0.0418828	0.01262	4	0.0120342	0.0179184	4	0.0101754	0.0131714	4	0.0185933	0.0218851	4
12013	Bach1	AI323795; 6230421P05Rik; Bach1	2.09652	0.173437	4	11.3829	1.63274	5	8.86229	1.1717	4	8.36572	1.39262	4	4.48297	0.528327	4	5.30368	1.19018	4	2.64247	0.546781	4
12014	Bach2	Bach2; E030004N02Rik	0.720371	0.162879	4	0.66958	0.076499	5	0.54669	0.0606673	4	0.649355	0.0587245	4	0.563508	0.0874819	4	0.527687	0.0808918	4	0.534051	0.115199	4
12015	Bad	Bbc2; Bad; AI325008	15.1053	1.49761	4	20.1898	0.887356	5	18.8124	1.25909	4	18.6083	0.633784	4	20.8894	1.26372	4	19.1769	2.85237	4	21.2355	2.07848	4
12017	Bag1	Rap46; Bag1; BAG-1	77.4045	8.54297	4	97.3354	5.16601	5	110.393	8.82928	4	71.5613	1.382	4	79.7451	3.11117	4	81.4362	10.5695	4	97.3438	16.691	4
12018	Bak1	Bak; Bak1; N-Bak; N-BAK1	25.4133	1.7416	4	50.2421	5.55234	5	60.9764	2.82767	4	40.1855	2.94016	4	30.2892	2.76059	4	24.9043	1.90835	4	24.5899	3.23241	4
12020	Nkx3-2	Bapx1; Nkx-3.2; Nkx3-2; NKX3.2	0	0	4	0.0682836	0.0529135	5	0.0426864	0.0289723	4	0.0207457	0.0197202	4	0	0	4	0.00851247	0.0170249	4	0.0186812	0.0270722	4
12021	Bard1	Bard1	0.109197	0.0572584	4	0.28592	0.0690145	5	1.01763	0.183301	4	0.202874	0.03593	4	0.259286	0.074709	4	0.249742	0.0398699	4	0.195654	0.0457218	4
12022	Barx1	Barx1	0	0	4	0	0	5	0.00350975	0.00701951	4	0.0235775	0.0377755	4	0.0212103	0.0245333	4	0.0142772	0.0179815	4	0.014707	0.0197128	4
12023	Barx2	2310006E12Rik; Barx2b; Barx2	0.958357	0.791604	4	0.731893	0.119743	5	0.38066	0.0825999	4	0.332167	0.106493	4	0.34173	0.238107	4	0.369208	0.245028	4	0.463871	0.119247	4
12028	Bax	Bax	39.1439	7.82198	4	110.89	9.28332	5	129.248	17.282	4	88.8178	2.60615	4	80.1165	6.31139	4	73.3936	8.71314	4	78.3242	8.00116	4
12029	Bcl6b	Bazf; Bcl6b	0.0554604	0.0431668	4	0.328257	0.131825	5	0.396307	0.131619	4	0.202825	0.0558361	4	0.14902	0.0644872	4	0.152386	0.0884293	4	0.105424	0.0765338	4
12032	Bcan	Bcan; Cspg7	515.539	24.478	4	42.6543	2.29681	5	48.8245	12.6043	4	157.033	6.43024	4	189.959	19.3935	4	207.97	13.9836	4	253.982	14.2677	4
12033	Bcap29	AW208404; Bap29; Bcap29	19.4027	3.81029	4	32.5001	2.26298	5	17.1377	1.08425	4	17.6963	1.7823	4	22.8861	3.60637	4	31.689	1.11011	4	22.8951	1.96512	4
12034	Phb2	AU044498; Bcap37; Bap37; BAP; REA; Phb2	61.2769	5.52476	4	135.899	7.79588	5	94.9436	5.13884	4	70.958	4.17328	4	67.4049	6.44107	4	61.1318	4.6224	4	67.8826	4.6772	4
12035	Bcat1	BCATc; Bcat1; Eca39	1.84887	0.653649	4	3.35669	0.583071	5	1.58795	0.187192	4	0.894312	0.10562	4	0.709172	0.290264	4	0.657253	0.18803	4	0.845579	0.170569	4
12036	Bcat2	Bcat2; Eca40; Bcat(m); Bcat-2	6.26021	1.12402	4	12.6712	1.52083	5	16.909	1.67279	4	12.5711	0.955116	4	9.18309	0.818511	4	9.03349	1.11232	4	9.14557	1.12706	4
12038	Bche	C730038G20Rik; Bche	0.241805	0.101942	4	0.112724	0.0166485	5	0.234742	0.037394	4	0.197489	0.0546858	4	0.163071	0.0444237	4	0.202848	0.117219	4	0.0863438	0.025269	4
12039	Bckdha	Bckdha	81.4718	3.82351	4	31.3316	1.88639	5	39.7596	6.03497	4	59.4486	2.46809	4	64.1125	4.34969	4	64.97	7.25075	4	62.9449	5.22593	4
12040	Bckdhb	BCKDH E1-beta; BCKDE1B; Bckdhb	16.119	2.27647	4	14.9389	1.20206	5	9.07158	0.914839	4	8.57813	0.37991	4	10.0909	0.941251	4	11.2841	0.563177	4	11.9517	1.79572	4
12041	Bckdk	Bckdk; AI327402	25.2154	1.47745	4	22.4336	1.58296	5	26.2562	1.44742	4	24.4915	1.15341	4	24.3008	1.57019	4	22.7184	1.38932	4	24.9475	1.3863	4
12042	Bcl10	CARMEN; CLAP; ME10; AI132454; Bcl10; BCL-10; cE10; CIPER; C81403	16.0705	1.28273	4	27.6435	2.61936	5	22.9186	1.40993	4	22.7992	1.15358	4	19.7157	1.59906	4	20.9809	1.51756	4	18.9137	1.99345	4
12043	Bcl2	D830018M01Rik; C430015F12Rik; D630044D05Rik; Bcl2; AW986256; Bcl-2	6.68303	0.300418	4	5.20524	0.431382	5	4.24189	0.347188	4	6.55195	1.01753	4	11.4069	1.99671	4	12.3667	1.47931	4	12.9961	2.35389	4
12044	Bcl2a1a	Hbpa1; BB218357; Bfl-1; Bcl2a1a; A1; Bcl2a1	0.0175242	0.011927	4	2.22426	0.73119	5	1.26476	0.319452	4	1.38827	0.34022	4	1.1876	0.480027	4	1.6157	0.538211	4	1.07431	0.375879	4
12045	Bcl2a1b	Bcl2a1b; A1-b	0.200384	0.142975	4	29.9496	7.57942	5	78.7435	5.25023	4	54.5152	7.65816	4	26.2932	5.11443	4	34.4178	13.9948	4	22.044	12.3163	4
12046	Bcl2a1c	Bcl2a1c; A1-c	0	0	4	0.250378	0.144028	5	0.369293	0.0451264	4	0.326196	0.250603	4	0.262152	0.0965707	4	0.123043	0.149813	4	0.037241	0.0455511	4
12047	Bcl2a1d	Bcl2a1d; A1-d	0.0422827	0.0576291	4	4.23095	1.463	5	4.42538	0.50743	4	3.56659	0.556495	4	2.92096	1.00829	4	3.45732	1.87899	4	2.19505	0.761384	4
12048	Bcl2l1	BclX; bcl2-L-1; Bcl2l1; Bcl(X)L; Bcl2l; Bcl-XL; bcl-x	27.2498	1.35938	4	153.72	5.87642	5	78.1649	4.90475	4	50.0361	5.28521	4	48.2719	3.09749	4	41.5615	3.40922	4	48.6936	3.52209	4
12049	Bcl2l10	C85687; AU023065; Boo; AA420380; Bcl2l10; Diva	0.00381379	0.00762758	4	0	0	5	0.0108154	0.0216307	4	0.00352817	0.00705635	4	0	0	4	0.0253979	0.0376385	4	0.0153958	0.0307915	4
12050	Bcl2l2	Gtrosa41; Bcl-w; AW048834; Gtrgal2; c98; Bcl2l2; bclw	33.2954	2.09573	4	25.5151	1.88532	5	11.225	0.969207	4	15.6812	0.802211	4	22.02	1.84651	4	19.7717	2.70499	4	24.8295	2.03856	4
12051	Bcl3	AI528691; Bcl3; Bcl-3	2.05958	0.168131	4	25.8617	1.29902	5	21.6043	3.66412	4	19.6795	2.25168	4	20.3663	1.9011	4	13.273	2.14808	4	13.6311	3.12453	4
12053	Bcl6	Bcl6; Bcl5	9.40731	1.24779	4	8.06764	1.30204	5	9.05804	1.38185	4	9.93213	1.50722	4	10.129	1.27879	4	8.71463	1.40166	4	8.4172	1.85333	4
12054	Bcl7b	Bcl7b	37.0319	2.20601	4	40.0751	1.56759	5	26.6161	0.803	4	32.4526	0.974389	4	37.3513	1.71496	4	31.5785	0.617053	4	38.8191	2.293	4
12055	Bcl7c	C230096E12Rik; Bcl7c	17.8694	1.99957	4	23.056	1.09832	5	26.2459	2.39737	4	27.1636	0.654734	4	28.4577	2.11708	4	24.0072	4.14878	4	36.4146	8.01354	4
12057	Opn1sw	AW551857; Opn1sw; Bcp	0.240803	0.0279697	4	0.138886	0.0542692	5	0.376085	0.0181607	4	0.750117	0.0843689	4	0.736858	0.0926789	4	0.567791	0.109443	4	0.77281	0.231383	4
12061	Bdkrb1	Bdkrb; Bdkrb1; BRADYB1; B1BKR; B1R; BKR1	0.0398014	0.070578	4	1.97303	0.298017	5	1.35765	0.326701	4	1.18574	0.17082	4	0.848356	0.0735471	4	0.72141	0.281044	4	0.661264	0.301343	4
12062	Bdkrb2	B2; BKR2; B2R; BK2; BK-2; Bdkrb2; BK2R; BRB2; B(2)	2.43918	0.507506	4	12.5059	4.42236	5	1.50911	0.528969	4	1.099	0.0466238	4	1.04733	0.27481	4	1.14849	0.559802	4	0.734979	0.381353	4
12064	Bdnf	Bdnf	0.213101	0.0435384	4	0.558037	0.191328	5	0.348915	0.0984579	4	0.453087	0.0659822	4	0.306978	0.047776	4	0.381001	0.0455375	4	0.359629	0.0891998	4
12068	Bet1	Bet1; Bet-1; AW555236	23.0815	3.01675	4	23.4355	2.37529	5	17.9841	0.58959	4	21.9765	1.14993	4	26.305	2.61474	4	33.7506	2.38117	4	22.3534	3.53591	4
12069	Bex2	Bex2; Bex1; AL024066	23.8428	4.49323	4	17.4731	1.72956	5	17.1802	2.66087	4	14.7452	3.05061	4	13.1435	2.46249	4	16.1029	2.66809	4	22.5085	6.58853	4
12070	Bex3	Gcap27; Bex3; Nade; AL033356; Ngfrap1; DXWsu67e	66.486	8.94617	4	78.907	6.26566	5	94.9148	8.16503	4	81.8204	2.10884	4	80.1359	5.90818	4	74.6016	7.64217	4	97.9439	11.9138	4
12075	Bfsp1	Bfsp1; CP95	0.392303	0.123045	4	0.385312	0.190752	5	0.666244	0.103288	4	0.913012	0.142393	4	0.634018	0.156231	4	1.08385	0.188724	4	1.05388	0.283791	4
12091	Glb1	AW125515; Bgs; Bgl; Bgl-s; C130097A14Rik; Bgl-t; Bgt; Glb1; Bge; Bgl-e	8.65746	1.28141	4	10.3908	0.85626	5	40.248	2.29944	4	26.3005	4.67383	4	15.9902	3.0355	4	15.4985	4.17238	4	11.3897	1.74712	4
12095	Bglap3	Bglap-rs1; ORG; Bglap3; OC-X; mOC-X; AI461847	0	0	4	0	0	5	0	0	4	0	0	4	0.007549	0.015098	4	0	0	4	0	0	4
12096	Bglap	Bglap1; mOC-A; OC; Bglap; OG1; BGP	0.0752524	0.150505	4	0	0	5	0.0702427	0.0576701	4	0.0291601	0.0483414	4	0.18468	0.197911	4	0.130891	0.116566	4	0.157142	0.148939	4
12097	Bglap2	Bgp; Bglap2; Bglap1; BGP2; Og2; mOC-B	0.0394071	0.0555578	4	0.033484	0.0748725	5	0.331853	0.166203	4	0.54077	0.366359	4	1.25666	1.47116	4	0.499039	0.523679	4	0.844293	0.704958	4
12111	Bgn	SLRR1A; PGI; BG; PG-S1; Bgn; DSPG1	26.8477	8.6214	4	35.2549	9.4898	5	55.315	6.66836	4	96.5186	10.0521	4	56.8769	15.7699	4	52.3312	11.455	4	34.3379	12.9432	4
12116	Bhmt	Bhmt	0.00678417	0.0135683	4	0.0180216	0.0402976	5	0.00427545	0.00493687	4	0.0224061	0.0176476	4	0	0	4	0.00613597	0.0122719	4	0.0191922	0.032584	4
12121	Bicd1	Bicd1; bic-D 1; B830009D06Rik	1.27756	0.251152	4	1.18856	0.116227	5	0.441555	0.060449	4	0.553094	0.0963061	4	0.647805	0.199567	4	0.882723	0.319092	4	0.72874	0.204278	4
12122	Bid	Bid; AU022477; 2700049M22Rik; AI875481	1.3203	0.090114	4	6.2742	1.207	5	11.2756	0.976245	4	8.41868	1.1495	4	5.90948	1.4408	4	4.89116	1.56738	4	4.87307	0.825166	4
12123	Hrk	harakiri; Hrk; DP5; AI838259; Bid3	0.155626	0.0384709	4	0.0599893	0.0354662	5	0.116907	0.0353622	4	0.239407	0.0202608	4	0.363664	0.235629	4	0.187106	0.0732134	4	0.437209	0.211357	4
12124	Bik	Bik; Blk; Nbk; Biklk	0.0601808	0.0796923	4	0.104839	0.0906471	5	0.375998	0.0960964	4	0.17262	0.0985884	4	0.278251	0.0638793	4	0.195327	0.087695	4	0.532747	0.124938	4
12125	Bcl2l11	Bod; Bcl2l11; 1500006F24Rik; Bim; bcl2-L-11	1.15998	0.0929795	4	1.88128	0.679989	5	4.89421	0.39707	4	7.21223	1.58159	4	2.92349	0.686326	4	3.04532	0.441501	4	1.8127	0.455781	4
12140	Fabp7	B-FABP; Blbp; MRG; Fabp7; BFABP	305.961	52.4777	4	330.803	77.5163	5	822.6	80.5442	4	432.342	50.5284	4	569.749	59.3369	4	640.749	97.4128	4	539.597	168.571	4
12142	Prdm1	Blimp-1; b2b1765Clo; ZNFPR1A1; Prdm1; Blimp1; PRDI-BF1	0.00858868	0.00682137	4	0.353951	0.15466	5	0.748474	0.0900483	4	0.67387	0.159352	4	0.279255	0.104919	4	0.311147	0.174488	4	0.206021	0.121081	4
12143	Blk	Blk	0.0281041	0.0469801	4	0.0100361	0.0130326	5	0.0185907	0.00906105	4	0.135538	0.0708518	4	0.0474784	0.0215691	4	0.135787	0.0750742	4	0.0645297	0.0240814	4
12144	Blm	Blm	0.32794	0.0929966	4	0.766089	0.0506168	5	0.732418	0.0975894	4	0.374048	0.0820279	4	0.324346	0.054297	4	0.448035	0.163273	4	0.351982	0.06138	4
12145	Cxcr5	CXC-R5; CXCR-5; MDR15; Blr1; Gpcr6; Cxcr5	0.103166	0.0930139	4	0.12415	0.0356244	5	0.0715303	0.0408344	4	0.0947409	0.0385808	4	0.113556	0.0627323	4	0.172258	0.0793708	4	0.105316	0.0321529	4
12151	Bmi1	Bmi1; Bmi-1; AW546694; Pcgf4	6.95936	0.396181	4	8.44557	1.13178	5	4.98382	0.502182	4	5.8005	0.428348	4	6.65769	0.96333	4	8.10738	0.670997	4	5.15605	1.72435	4
12153	Bmp1	Bmp1; Tld; Pcp	10.2086	1.23567	4	51.9823	8.39989	5	29.3466	3.45927	4	20.5242	2.32455	4	18.9596	2.60912	4	14.5644	1.71463	4	11.824	1.36757	4
12154	Bmp10	Bmp10; b2b2711Clo	0	0	4	0	0	5	0	0	4	0.00682292	0.0136458	4	0	0	4	0	0	4	0	0	4
12155	Bmp15	AU018861; C87336; AU015375; AU021453; GDF-9B; Bmp15; Bmp-15; C86824	0.0330544	0.0327789	4	0.0210054	0.029255	5	0.044958	0.00801586	4	0.0957875	0.0579106	4	0.0130716	0.0220308	4	0.0416273	0.0304772	4	0.0419073	0.0482176	4
12156	Bmp2	Bmp2a; AI467020; Bmp2	0.335875	0.115139	4	4.20755	0.440049	5	0.697134	0.142559	4	0.823236	0.170741	4	0.994884	0.233785	4	1.12294	0.226412	4	0.655857	0.180845	4
12159	Bmp4	Bmp4; Bmp2b-1; Bmp-4; Bmp2b1; Bmp2b	1.38786	1.04483	4	1.01965	0.294817	5	1.44995	0.143351	4	2.56096	0.474538	4	2.93661	1.67206	4	2.75378	0.901489	4	3.61031	0.611919	4
12160	Bmp5	Bmp5; AU023399; se	1.14257	0.110911	4	0.885692	0.175419	5	0.971774	0.232161	4	1.32767	0.192844	4	1.47675	0.391661	4	1.45613	0.538531	4	0.813046	0.397181	4
12161	Bmp6	Bmp6; Vgr1; D13Wsu115e	20.1182	9.20415	4	6.38653	1.00803	5	9.46434	2.93497	4	34.8548	1.91981	4	36.2141	8.76988	4	38.5236	6.10261	4	40.5873	8.97297	4
12162	Bmp7	Bmp7; OP1	18.634	8.82054	4	13.0329	3.22233	5	6.89439	0.866151	4	9.9589	2.56097	4	10.4261	3.12334	4	9.74607	4.7331	4	8.44586	2.5335	4
12163	Bmp8a	Bmp7r1; OP-2; OP2; Bmp8a	0.000961704	0.00192341	4	0.0139156	0.0170791	5	0.0214036	0.0136333	4	0.0021337	0.0042674	4	0.0202861	0.0289327	4	0.0105676	0.0211353	4	0.00258839	0.00517679	4
12164	Bmp8b	Bmp8b; Op3	0.00768033	0.00891921	4	0.00316073	0.00706761	5	0.00562297	0.00494409	4	0	0	4	0.0173171	0.0187105	4	0	0	4	0.0119789	0.0138827	4
12165	Gdf2	Bmp9; Gdf2	0	0	4	0	0	5	0	0	4	0	0	4	0	0	4	0	0	4	0.00104168	0.00208336	4
12166	Bmpr1a	1110037I22Rik; AU045487; BMPR-IA; Bmpr1a; ALK3; BMPR-1A; Bmpr; SKR5; ALK-3	36.9853	1.75115	4	20.0767	2.61511	5	17.3831	2.64748	4	25.2702	2.35487	4	28.0899	2.54805	4	36.1427	4.22342	4	26.7831	4.28904	4
12167	Bmpr1b	AV355320; AI385617; BMPR-1B; ALK-6; Alk6; BMPR-IB; SKR6; Bmpr1b; Acvrlk6; CFK-43a	27.939	2.17731	4	10.8137	0.901429	5	7.31871	1.33271	4	14.83	1.49671	4	20.7863	2.69686	4	26.8756	2.97435	4	21.8241	3.52889	4
12168	Bmpr2	Bmpr2; 2610024H22Rik; BRK-3; BMP-2; BMPR-2; BMPRII; Gm20272; AL117858; AW546137; BB189135; BMPR-II	6.2254	1.84856	4	4.15519	0.684285	5	2.39684	0.428568	4	2.47862	0.467712	4	2.50141	0.435144	4	2.66786	1.38746	4	2.98954	0.25665	4
12169	Bmx	Bmx; Etk; Etk/Bmx; Tyro8	0.038769	0.0364418	4	0.107726	0.0846905	5	0.261283	0.0526375	4	0.156749	0.0529799	4	0.115407	0.0746572	4	0.158223	0.0773462	4	0.123508	0.0403595	4
12173	Bnc1	AW546376; AI047752; Bnc1; Bnc	0	0	4	0	0	5	0	0	4	0.00096352	0.00192704	4	0	0	4	0.0106235	0.0176129	4	0.00266999	0.00533999	4
12175	Bnip2	5730523P12Rik; BNIP2beta; Bnip2; Nip21	13.8126	2.6093	4	53.8104	3.56191	5	49.0416	3.02738	4	33.0254	3.63967	4	26.9774	1.24799	4	30.8321	3.20313	4	25.6214	1.20536	4
12176	Bnip3	Bnip3; Nip3	20.3489	2.86931	4	26.305	5.7167	5	20.5562	0.133278	4	16.0192	1.51031	4	17.1966	1.74132	4	19.0132	1.80781	4	17.1341	1.35525	4
12177	Bnip3l	D14Ertd719e; Bnip3l; Nip3L; Nix; C86132	27.66	1.51406	4	17.7221	1.3746	5	25.8236	0.434726	4	34.2865	2.93892	4	31.4257	2.46767	4	36.1068	4.12125	4	28.551	2.48799	4
12180	Smyd1	Smyd1; 4632404M21Rik; Bop; C78565; Zmynd18	31.3969	2.6794	4	3.59889	0.133981	5	2.34964	0.504403	4	2.96368	0.611477	4	3.09246	0.6861	4	2.88325	0.689461	4	4.14573	1.6517	4
12181	Bop1	Erb1p; mKIAA0124; AU020183; AW146150; D18861; Bop1; Kiaa0124	10.9964	0.871609	4	27.4702	3.24962	5	16.3619	1.37151	4	11.6815	1.42308	4	11.5588	0.958194	4	9.0931	1.57319	4	8.83764	1.61329	4
12182	Bst1	Bst1; Bp3; 114/A10; CD157; Ly65; A530073F09; BP-3; Bsta1	0.146795	0.10977	4	21.336	9.03927	5	28.6487	4.04183	4	6.60304	2.07602	4	2.85265	0.82501	4	3.0699	1.65462	4	1.27845	0.405065	4
12183	Bpgm	Bpgm; AL022789; C86192; AI323730	99.0312	12.0933	4	76.2065	4.76947	5	50.9576	6.56946	4	73.2554	8.85325	4	87.2874	8.51086	4	105.73	6.87305	4	130.709	17.0583	4
12189	Brca1	Brca1	0.168959	0.0348858	4	0.440405	0.153184	5	1.44108	0.135719	4	0.270114	0.030333	4	0.290075	0.108342	4	0.210141	0.104473	4	0.222924	0.0420547	4
12190	Brca2	RAB163; Brca2; Fancd1	0.129414	0.0318118	4	0.268132	0.0424722	5	0.333822	0.030108	4	0.188501	0.0349398	4	0.129246	0.0442579	4	0.148279	0.0558582	4	0.15611	0.0279185	4
12192	Zfp36l1	Zfp36l1; AW743212; D530020L18Rik; Brf1; ERF1; AW742437; Berg36; TIS11b; cMG1	38.6481	5.73736	4	29.9617	3.87558	5	36.6029	5.96704	4	64.2325	9.57122	4	66.3067	11.0694	4	55.5195	10.278	4	40.4774	15.2339	4
12193	Zfp36l2	Tis11d; ERF2; Zfp36l2; Brf2	18.181	4.61707	4	38.4753	9.05789	5	25.1494	3.52035	4	23.6371	4.26785	4	17.7173	1.36769	4	16.8866	3.45095	4	11.4993	3.46371	4
12209	Brs3	BRS-3; Brs3	0	0	4	0	0	5	0	0	4	0	0	4	0	0	4	0.00229213	0.00458427	4	0	0	4
12211	Birc6	D630005A10Rik; A430040A19Rik; Birc6; Bruce; mKIAA1289; A430032G04Rik; AA501170	1.55998	0.387353	4	2.75812	0.318067	5	2.14441	0.208476	4	1.4536	0.144354	4	1.10955	0.0720594	4	1.29536	0.17034	4	1.02302	0.147349	4
12212	Chic1	Chic1; Brx; Gm10454	2.11854	0.0506522	4	1.39648	0.171439	5	0.821466	0.131895	4	1.40812	0.101958	4	1.8664	0.2623	4	2.04644	0.406072	4	1.75822	0.338115	4
12215	Bsg	Bsg; AI115436; CD147; AI325119; EMMPRIN; HT-7	372.364	19.5745	4	271.767	12.1973	5	400.07	23.2851	4	383.439	9.95385	4	404.029	14.0178	4	404.146	18.3084	4	414.004	27.9871	4
12217	Bsn	Bsn	0.571624	0.130179	4	0.290975	0.0490735	5	0.348141	0.0764473	4	0.421673	0.0886258	4	0.255805	0.0345549	4	0.226861	0.0445931	4	0.305148	0.0487159	4
12223	Btc	Btc; Bcn	0.0993679	0.0703429	4	1.18038	0.101409	5	0.29735	0.100499	4	0.154368	0.058686	4	0.174161	0.0713966	4	0.154111	0.114576	4	0.121315	0.10371	4
12224	Klf5	Bteb2; 4930520J07Rik; Klf5; IKLF; CKLF	0.856856	0.643222	4	2.25014	0.343124	5	1.53544	0.209386	4	2.86573	0.563478	4	2.46962	0.975923	4	2.35333	1.04284	4	2.8095	0.938636	4
12226	Btg1	Btg1; AI426953; AW546738	6.20647	0.881154	4	17.992	6.45118	5	15.7281	0.61131	4	13.9161	2.50613	4	12.3707	1.28401	4	14.7048	1.9482	4	11.1203	0.92012	4
12227	Btg2	AA959598; APRO1; Pc3; Btg2; TIS21	1.86005	0.282054	4	8.6253	3.04608	5	4.83437	1.16415	4	5.59932	0.327238	4	6.44503	1.93859	4	6.64545	3.40867	4	5.8175	0.689925	4
12228	Btg3	ANA; Btg3; tob5	1.26996	0.371587	4	4.67264	1.21446	5	3.08615	0.191362	4	2.8423	0.582926	4	2.92375	0.833233	4	2.54895	0.64795	4	2.6521	0.570448	4
12229	Btk	Btk; AI528679; xid	0.1274	0.103657	4	4.22708	1.12277	5	12.1531	1.58472	4	8.4542	1.98363	4	3.32766	0.949695	4	3.56059	1.42256	4	2.06189	0.769864	4
12231	Btn1a1	Btn1a1; Btn	0.04012	0.0294038	4	0.0253726	0.0159884	5	0.0456195	0.0140937	4	0.0684532	0.0143772	4	0.084141	0.0648024	4	0.0563621	0.0586499	4	0.0199927	0.0243567	4
12234	Btrc	E3RSIkappaB; HOS; Btrc; E3RS-IkappaB; Fbw1a; Slimb; SCF b-TRCP; Beta-Trcp1; b-TrCP; beta-TrCP; FWD1	6.49194	0.161826	4	6.12536	0.319322	5	4.41798	0.436382	4	4.87679	0.162945	4	5.24592	0.609643	4	5.59516	0.497743	4	5.40444	0.198073	4
12235	Bub1	C80208; AL022991; Bub1a; Bub1; D2Xrf87	0.0355137	0.0299835	4	0.442249	0.166113	5	2.48743	0.239727	4	0.173941	0.0330956	4	0.172386	0.149318	4	0.0844657	0.0353659	4	0.0610166	0.0239931	4
12236	Bub1b	AU045529; BUBR1; Bub1b	0.235669	0.0635061	4	0.945753	0.211888	5	5.22013	0.64364	4	0.789361	0.15717	4	0.464406	0.171163	4	0.414037	0.132293	4	0.395863	0.0901889	4
12237	Bub3	C78067; AU019800; AU021329; AU043350; AW146323; Bub3	25.7928	2.04634	4	47.6441	4.44292	5	44.6905	1.65673	4	32.8659	1.60352	4	34.1949	1.68334	4	33.0367	1.60936	4	32.8281	0.94281	4
12238	Commd3	Commd3; AW550818; Bup; D2Ertd542e	53.9757	7.88362	4	86.2747	4.35472	5	91.4834	2.0337	4	68.3155	2.88675	4	65.1984	3.97268	4	63.4758	5.38745	4	62.8354	3.42299	4
12257	Tspo	Bzrp; PBR; Tspo; Tspo1; IBP	23.4222	4.78753	4	198.266	26.4133	5	196.924	24.5415	4	117.161	6.29598	4	125.481	29.3426	4	106.256	13.7776	4	97.6641	17.183	4
12258	Serping1	Serping1; C1nh; C1INH	25.334	17.0778	4	23.5958	5.24481	5	43.435	7.55183	4	146.098	21.4842	4	204.738	57.2628	4	147.231	33.9597	4	126.564	25.5082	4
12259	C1qa	Adic; C1q; C1qa; AI255395	8.36181	2.97898	4	94.6545	23.7762	5	1288.92	113.609	4	813.817	128.401	4	461.01	76.0157	4	569.921	222.045	4	383.847	148.105	4
12260	C1qb	C1qb; Adia	1.49657	0.23058	4	29.1508	5.89374	5	327.361	29.7637	4	242.88	61.502	4	99.4218	19.6668	4	123.962	52.8617	4	56.7013	30.6112	4
12261	C1qbp	D11Wsu182e; gC1qBP; AA407365; AA986492; C1qbp; HABP1; P32	51.7352	4.64157	4	112.935	7.87212	5	57.0031	1.50297	4	53.777	2.91149	4	55.9687	5.15185	4	59.7711	5.87191	4	60.491	5.39001	4
12262	C1qc	AI385742; Adib; C1qg; Ciqc; C1qc	6.22553	1.40816	4	64.2257	13.129	5	1163.69	88.2775	4	892.705	200.786	4	385.377	74.0028	4	383.964	154.131	4	257.598	121.373	4
12263	C2	C2	2.11334	1.10234	4	0.763763	0.188403	5	0.753483	0.226849	4	3.67436	0.661469	4	6.41272	1.53044	4	5.55853	1.4469	4	4.88873	1.3363	4
12265	Ciita	Ciita; Gm9475; C2ta; EG669998; Mhc2ta	0.0439233	0.0223004	4	0.272335	0.100183	5	0.599926	0.126682	4	0.667706	0.166058	4	0.798369	0.572155	4	0.477627	0.111722	4	0.454802	0.191117	4
12266	C3	ASP; HSE-MSF; Plp; C3; AI255234	94.9708	14.2238	4	21.8841	4.87519	5	57.1109	13.7406	4	283.167	17.2106	4	615.355	124.046	4	629.947	40.6672	4	603.824	42.7031	4
12267	C3ar1	C3ar1; HNFAG09; AZ3B; C3AR	0.10422	0.0549634	4	17.4294	4.59478	5	52.4279	7.32167	4	31.9877	6.65586	4	11.3161	2.30079	4	14.4012	5.08722	4	5.37589	2.64207	4
12268	C4b	C4; Ss; C4b	34.5377	4.35565	4	20.7541	3.63534	5	29.1994	7.07156	4	63.0579	4.77001	4	91.2025	8.16225	4	106.111	7.86075	4	107.582	6.1229	4
12269	C4bp	C4bp; AI195242; C4bpa	0.00994867	0.0198973	4	0	0	5	0.00271798	0.00543596	4	0.016579	0.00595227	4	0.0100258	0.0142868	4	0.00357075	0.00714151	4	0	0	4
12270	C4bp-ps1	C4bp-ps1; C4bpb	0.0497729	0.0609928	4	0.0863532	0.133456	5	0.0230729	0.0304213	4	0.0533057	0.0556058	4	0.0892362	0.109557	4	0.102359	0.170327	4	0.304089	0.317446	4
12273	C5ar1	D7Msu1; C5aR; Cd88; C5ar1; C5r1	0.394939	0.146161	4	44.5838	15.8276	5	58.6748	8.8354	4	15.5034	1.9729	4	7.06931	0.922903	4	10.7371	2.98789	4	5.58603	2.15022	4
12274	C6	C6; AW111623	0.0242404	0.0403907	4	0.0107252	0.00983533	5	0.100228	0.0406045	4	0.584977	0.154078	4	0.442954	0.122808	4	0.277556	0.0857614	4	0.226892	0.143722	4
12279	C9	C9	0	0	4	0.00750801	0.0167884	5	0.00250559	0.00501118	4	0.00915254	0.00833798	4	0	0	4	0.0089972	0.010633	4	0.0176149	0.0352297	4
12282	Hyou1	AI415631; CBP-140; Grp170; Hyou1; Cab140; Orp150	13.7088	0.672275	4	37.823	4.06022	5	33.1165	3.65607	4	17.1568	1.39861	4	19.0043	0.958747	4	17.9495	0.44829	4	16.5802	1.3066	4
12283	Cab39	AA408805; MO25alpha; MO25; Cab39; AA960512; C78372	32.8809	1.12851	4	38.8355	2.03731	5	28.9059	2.04749	4	30.177	4.28295	4	27.1674	0.664481	4	32.348	2.58015	4	23.153	1.80339	4
12286	Cacna1a	Cacna1a; HPCA; MHP; Cacnl1a4; Cav2.1; MHP1; Ccha1a; FHM; nmf352; la; BI; Caca1a; smrl; SCA6; tg; rkr; APCA; EA2; alpha1A	0.972546	0.124767	4	1.15807	0.130573	5	1.54481	0.17985	4	1.59722	0.233911	4	1.0854	0.0796474	4	0.983468	0.197159	4	1.0513	0.195202	4
12287	Cacna1b	AW822256; BIII; Cav2.2; alpha(1B); AW050276; AW060892; Cchn1a; Cacna1b	0.229788	0.0701215	4	0.153722	0.0424069	5	0.0951216	0.0305117	4	0.14043	0.024105	4	0.109768	0.0338329	4	0.052945	0.0356766	4	0.0837675	0.0219709	4
12288	Cacna1c	Cchl1a1; D930026N18Rik; Cacna1c; MELC-CC; Cav1.2; MBC	0.3189	0.130976	4	0.269042	0.096567	5	0.199459	0.0309262	4	0.302065	0.0975806	4	0.18641	0.0347954	4	0.184447	0.0548563	4	0.189409	0.0267332	4
12289	Cacna1d	Cav1.3; D-LTCC; 8430418G19Rik; C79217; Cacn4; Cach3; Cacnl1a2; Cchl1a2; Cacna1d; Cchl1a	0.497116	0.0354602	4	1.16525	0.13088	5	0.893538	0.0949153	4	1.12472	0.236664	4	0.6618	0.109308	4	0.692841	0.173807	4	0.588025	0.0714929	4
12290	Cacna1e	alpha1E; Cach6; Cacnl1a6; Cchra1; A430040I15; BII; Cacna1e; Cav2.3	0.237119	0.0493754	4	0.0978607	0.0524714	5	0.0662164	0.0221378	4	0.068527	0.0296878	4	0.0516737	0.0287714	4	0.0436321	0.0256802	4	0.0470067	0.00838428	4
12291	Cacna1g	Cav3.1d; a1G; alpha-1G; Cacna1g; [a]1G; mKIAA1123	0.515785	0.0836618	4	0.287878	0.0601004	5	0.248644	0.0389557	4	0.562738	0.0829178	4	0.432105	0.0623484	4	0.220602	0.048416	4	0.274961	0.0047771	4
12292	Cacna1s	Cchl1a3; mdg; sj; Cav1.1; DHPR alpha1s; fmd; DHPR; Cacna1s; AW493108	0.0826922	0.0549979	4	0.017214	0.00633632	5	0.0781293	0.0261769	4	0.110364	0.0506263	4	0.174409	0.0531997	4	0.290758	0.173907	4	0.268144	0.0486028	4
12293	Cacna2d1	Cacna2; Cchl2a; Cacna2d1; Ca(v)alpha2delta1	0.252625	0.0877363	4	0.255627	0.0808787	5	0.190663	0.0395256	4	0.214129	0.0328322	4	0.145176	0.0972801	4	0.203057	0.0744485	4	0.118979	0.0474787	4
12294	Cacna2d3	Cacna2d3; alapha2delta3; Cacnad3	6.24037	0.497972	4	1.9261	0.263064	5	2.15958	0.152725	4	4.12659	0.382584	4	4.85228	0.917205	4	5.85583	0.649485	4	5.70206	0.633699	4
12295	Cacnb1	CAB1; Cchb1; Cchlb1; Cacnb1	6.60096	0.276531	4	4.03147	0.408022	5	2.44983	0.310904	4	4.18009	0.300599	4	4.68152	0.336728	4	3.39766	0.510133	4	3.96054	0.593502	4
12296	Cacnb2	AW060387; Cchb2; CAB2; Cavbeta2; Cacnb2	2.3158	0.307358	4	2.27391	0.446076	5	1.70335	0.129275	4	2.82559	0.104479	4	3.33587	0.508183	4	3.23189	0.724527	4	2.90508	0.514845	4
12297	Cacnb3	Ca(v)beta3; Cacnb3; Beta3; Cchb3; CAB3	1.78334	0.465342	4	1.62878	0.235429	5	2.89692	0.172339	4	5.23482	0.654113	4	3.92912	0.38182	4	2.74121	0.490214	4	3.05047	0.239508	4
12298	Cacnb4	Cacnb4; lh; 3110038O15Rik; Cchb4	1.30005	0.0456542	4	0.64134	0.125212	5	0.598692	0.121399	4	1.02724	0.113823	4	1.10769	0.219517	4	1.22879	0.153864	4	1.41848	0.153042	4
12299	Cacng1	Cacng1	0.0780594	0.103335	4	0.0367397	0.0463662	5	0.0226555	0.025302	4	0.0246462	0.0492924	4	0.0319604	0.0285648	4	0.00528162	0.0105632	4	0.0333959	0.0667918	4
12300	Cacng2	B230105C07Rik; stargazer; Cacng2; stg; AW060990; waggler; wag; B930041E13Rik; stargazin	2.39902	0.775029	4	0.959049	0.215517	5	0.253688	0.0658005	4	0.373618	0.0609411	4	0.393709	0.126147	4	0.557264	0.0849813	4	0.541258	0.221522	4
12301	Cacybp	Cacybp; SIP	33.5985	3.96797	4	60.8507	5.3852	5	36.7125	3.22263	4	27.8002	0.317798	4	33.4883	3.33967	4	40.1125	3.05049	4	39.2403	5.38269	4
12304	Pdia4	AI987846; ERp-72; Pdia4; Cai; Erp72	37.4463	2.512	4	96.4766	9.23775	5	89.6454	3.49234	4	60.4887	0.956705	4	71.4844	6.67185	4	82.295	1.92774	4	81.2665	8.73898	4
12305	Ddr1	Ddr1; Nep; PTK3A; CD167a; Cak; 6030432F18; AI323681	78.8493	6.86583	4	78.7022	8.7803	5	130.357	23.0285	4	237.876	15.6821	4	196.161	23.8905	4	172.659	15.6002	4	149.299	35.4367	4
12306	Anxa2	AW215814; Anxa2; Cal1h	41.9607	14.4612	4	582.72	49.0548	5	390.775	34.5244	4	245.745	15.4991	4	263.912	36.7576	4	206.808	13.9398	4	219.746	29.7832	4
12307	Calb1	Calb-1; Brain-2; Calb1; CB; Calb	0.300726	0.0727741	4	0.136346	0.0544929	5	0.209303	0.0896203	4	0.217413	0.0881197	4	0.0890809	0.0525038	4	0.270531	0.213097	4	0.277868	0.0866556	4
12308	Calb2	Calb2; CR	4.96621	1.38232	4	3.02217	0.431964	5	1.2072	0.289671	4	1.43104	0.171995	4	1.35899	0.365218	4	0.873466	0.258125	4	2.18321	0.804487	4
12309	S100g	S100g; CABP1; Cabp9k; Calb3; CaBP-D9K; AU042539	0.0279481	0.0369976	4	0.0219041	0.0489791	5	0.298306	0.2245	4	0.563824	0.369112	4	0.549737	0.281563	4	0.768266	0.167972	4	0.485734	0.185502	4
12310	Calca	Calc1; Ctn; CGRP1; Calca; Cgrp; Ct; Calc; CGRP-1; CA	0.2899	0.13068	4	5.15695	0.852726	5	2.77854	0.74895	4	1.05472	0.16163	4	0.758625	0.252484	4	0.285859	0.107996	4	1.53653	1.82783	4
12311	Calcr	Ct-r; Clr; Calcr	0.00359146	0.00718292	4	0.0013605	0.00304218	5	0.0022916	0.0045832	4	0	0	4	0.00129657	0.00259314	4	0.00261014	0.00522029	4	0	0	4
12313	Calm1	AI256814; Cam1; AL024000; Calm1; AI327027; CaM; AI461935; Calm	140.622	10.8742	4	220.896	25.7559	5	169.331	11.8599	4	122.491	6.84839	4	141.351	14.4005	4	150.513	12.7517	4	132.249	8.03377	4
12314	Calm2	Cam2; CamC; 1500001E21Rik; AL024017; Calm2	134.054	21.7727	4	273.123	21.7092	5	288.975	13.4077	4	209.128	10.513	4	188.8	9.13206	4	233.935	24.0555	4	200.375	17.687	4
12315	Calm3	CaMA; R75142; Camc; Calm3; Cam3	271.811	24.0373	4	233.264	11.0098	5	305.984	20.7336	4	260.563	7.38463	4	295.541	5.90589	4	273.11	18.3223	4	327.618	24.0196	4
12316	Aspm	Aspm; Sha1; MCPH5; D330028K02Rik; Calmbp1	0.0148625	0.0120442	4	0.0935712	0.0363213	5	1.04288	0.0997906	4	0.0850095	0.0443671	4	0.0409802	0.0287711	4	0.0566354	0.0272557	4	0.0340736	0.0248438	4
12317	Calr	Calr; CRT; Calregulin	123.705	7.10324	4	270.024	37.2427	5	293.124	36.0582	4	137.415	12.8955	4	133.566	11.7397	4	129.374	24.1839	4	82.2218	12.8987	4
12319	Car8	Ca8; Cals; Car8; AW546993; Carp; wdl; Cals1	0.711407	0.12829	4	0.15292	0.0370589	5	0.309477	0.0678875	4	0.19919	0.0504127	4	0.218602	0.0978284	4	0.221353	0.0726248	4	0.180346	0.0903472	4
12321	Calu	Calu; 9530075H20Rik	61.0969	3.47923	4	147.395	12.329	5	90.7321	6.58835	4	63.5214	2.96897	4	62.5909	3.7368	4	63.8387	7.19824	4	47.5668	3.92051	4
12322	Camk2a	CaMKII; R74975; Camk2a; mKIAA0968	1.64162	0.402338	4	0.777021	0.0688793	5	1.55958	0.369585	4	2.03585	0.255692	4	1.5194	0.16779	4	1.0648	0.329105	4	1.37525	0.203072	4
12323	Camk2b	CaMKII; Camk2b	13.6578	1.49797	4	5.68563	0.674758	5	11.5954	2.63978	4	8.89322	0.702285	4	7.39717	0.974173	4	6.23793	1.33538	4	5.92738	0.566547	4
12325	Camk2g	Camkg; Camk2g	117.189	6.73377	4	33.943	3.10733	5	38.7285	7.65885	4	63.2933	2.76427	4	60.488	3.46928	4	63.4704	8.24909	4	64.5274	11.8009	4
12326	Camk4	AI666733; D18Bwg0362e; CaMKIV; Camk4; CaMKIV/Gr; A430110E23Rik	0.217792	0.0401511	4	0.152571	0.0424584	5	0.262579	0.0240546	4	0.439249	0.0293899	4	0.449689	0.0725103	4	0.640011	0.110536	4	0.442743	0.0929062	4
12328	Caml	Caml; AI385748; Camlg	17.2684	2.4684	4	31.1164	3.82514	5	21.6957	0.543021	4	22.2744	1.06572	4	24.0207	1.20608	4	26.7699	1.90756	4	23.1737	1.46393	4
12330	Canx	1110069N15Rik; D11Ertd153e; AI988026; Cnx; Canx	158.464	8.5331	4	200.999	13.3767	5	137.673	9.74737	4	119.134	3.63977	4	136.897	12.7994	4	171.485	13.4439	4	103.045	11.8601	4
12331	Cap1	Cap1	65.0769	4.91059	4	162.784	19.5005	5	198.177	13.3694	4	140.437	21.1077	4	109.183	9.93894	4	101.093	12.1776	4	89.0197	13.8068	4
12332	Capg	Capg; mbh1; gCap39	15.158	3.52477	4	162.569	20.2779	5	322.454	15.3058	4	216.539	17.9503	4	141.049	11.8529	4	147.87	22.1888	4	132.865	21.6828	4
12333	Capn1	Capn1; Capa1; Capa-1; mu-calpin	6.18083	1.11686	4	10.6124	1.44358	5	22.2752	3.05594	4	25.0701	1.50305	4	23.5353	3.6081	4	21.6601	1.11497	4	22.7767	3.86459	4
12334	Capn2	AI326419; CALP80; Capa-2; m-calpin; Capa2; Capn2; m-calpain	78.9428	3.6709	4	206.419	16.05	5	89.8385	9.69707	4	84.7634	4.87312	4	99.8914	7.91369	4	105.823	10.4622	4	86.9082	9.7626	4
12335	Capn3	Lp82; Capa3; AI323605; Capn3; Capa-3; p94	0.0854148	0.0672777	4	0.053949	0.0389378	5	0.184771	0.0590894	4	0.292563	0.125301	4	0.348309	0.124284	4	0.303961	0.0915854	4	0.247066	0.0988301	4
12336	Capns1	Cdps; Capns1; Capn4; Capa-4; D7Ertd146e; Css1; Capa4	256.228	14.4662	4	314.142	45.954	5	508.83	42.173	4	495.789	40.9183	4	484.153	41.2016	4	334.812	46.3569	4	372.681	76.8655	4
12337	Capn5	Capn5; nCL-3	3.98432	0.409432	4	6.56545	1.10294	5	5.51909	0.755606	4	7.02835	0.58341	4	7.15362	0.976649	4	5.32705	1.1468	4	4.85666	0.875851	4
12338	Capn6	Capn6	0.423744	0.0914704	4	0.03108	0.0407969	5	0.307357	0.11603	4	0.65638	0.0885961	4	0.716489	0.113764	4	0.669922	0.339278	4	0.697094	0.306057	4
12339	Capn7	AU022319; PalBH; Capn7	6.20128	0.325697	4	10.3759	1.00719	5	11.3843	0.761524	4	8.4394	0.579981	4	7.13575	0.750107	4	7.69304	0.737194	4	6.10458	0.995598	4
12340	Capza1	Cappa1; Capza1; CAPZ; CAZ1; capZ alpha-1	3.00456	0.265884	4	7.56172	2.29988	5	9.53884	1.91941	4	6.93	1.22862	4	5.22156	0.860058	4	5.22558	1.6214	4	2.46829	1.01889	4
12343	Capza2	1110053K06Rik; AW208808; Cappa2; Capza2	44.1181	4.05912	4	75.2549	8.04762	5	59.1678	6.8014	4	55.1605	5.56094	4	52.1129	6.91853	4	66.6915	10.8081	4	37.5949	8.21531	4
12344	Capza3	Capza3; Cappa3; Gsg3; Tex8; repro32; 510-4	0	0	4	0	0	5	0	0	4	0	0	4	0	0	4	0	0	4	0	0	4
12345	Capzb	CPbeta2; AI325129; CPbeta1; CPB1; Capzb; CPB2; Cappb1; 1700120C01Rik; CPbeat2	151.283	8.82002	4	257.286	16.5131	5	300.069	7.71977	4	254.801	20.4564	4	226.23	12.5258	4	219.884	9.02399	4	220.502	21.5709	4
12346	Car1	Car1; Car-1; AW555628; Ca1	0.599878	0.2704	4	0.160752	0.116127	5	0.172481	0.129226	4	0.552879	0.222766	4	0.64805	0.338747	4	1.47095	0.945478	4	1.5096	0.475921	4
12348	Car11	Car11; Ca11	12.3487	0.47339	4	3.28775	0.742767	5	6.34033	0.869752	4	12.0705	1.29711	4	15.8427	1.10845	4	10.9628	0.469931	4	15.7201	2.36748	4
12349	Car2	Car2; CAII; Ltw-5; Ca2; AI131712; Lvtw-5; Car-2	236.069	16.0272	4	75.8836	8.58116	5	97.1167	8.14307	4	96.2445	9.57819	4	105.408	4.16702	4	108.737	3.69587	4	114.601	10.9306	4
12350	Car3	Car3; Car-3; BB219044; Ca3	6.29528	0.999338	4	0.663591	0.601401	5	2.09978	0.842568	4	3.16228	0.495518	4	2.29224	0.492601	4	3.14084	1.12238	4	3.07701	1.22253	4
12351	Car4	Ca4; Car4; AW456718	0.415965	0.108503	4	0.66034	0.329005	5	0.349811	0.125233	4	0.110503	0.0495587	4	0.243893	0.057043	4	0.20712	0.207744	4	0.365475	0.150162	4
12352	Car5a	Car5; Ca5a; Car5a; CAV	0.125524	0.0644608	4	0.0350382	0.0408753	5	0.100912	0.0339079	4	0.0434604	0.0346875	4	0.0039124	0.00452072	4	0.0154748	0.0133634	4	0.033279	0.024141	4
12353	Car6	Car6; Ca6; DOC1	0	0	4	0.242077	0.134426	5	0.0900408	0.0472297	4	0.00327948	0.00655897	4	0.00728372	0.00841066	4	0	0	4	0.00345	0.0069	4
12354	Car7	Car7; Ca7; AV343731	0.515145	0.0822322	4	0.233316	0.119366	5	0.619881	0.10548	4	0.408788	0.193495	4	0.381256	0.134518	4	0.272107	0.0923427	4	0.449896	0.208004	4
12355	Nr1i3	Nr1i3; ESTM32; CAR-beta; AI551208; CAR; Care2; AA209988; MB67	0.146118	0.14507	4	0.104424	0.067247	5	0.0803796	0.0470603	4	0.0345252	0.0183668	4	0.0864415	0.0344526	4	0.00475511	0.00951022	4	0.117766	0.0345457	4
12359	Cat	2210418N07; Cas-1; Cs-1; Cat; Cas1	112.476	9.2311	4	65.0887	7.1134	5	77.8662	5.24286	4	110.161	4.28939	4	101.411	3.61446	4	117.842	9.76509	4	109.871	6.26156	4
12361	Cask	Pals3; LIN-2; DXPri1; DXRib1; Cask; mLin-2	7.37255	0.546245	4	5.49267	0.386987	5	3.54991	0.399206	4	3.67174	0.385015	4	3.91836	0.251786	4	4.23434	0.571161	4	3.81657	0.374609	4
12362	Casp1	ICE; Il1bc; Casp1	4.76166	0.443401	4	12.5711	1.65632	5	11.1438	0.400118	4	11.2411	2.98266	4	9.61723	2.38561	4	10.3481	2.71977	4	7.16891	1.29591	4
12363	Casp4	CASP-11; ich-3; Casp4; CASP-4; Casp11; Caspl	0.0592386	0.0558392	4	3.36	0.892529	5	4.52598	0.487836	4	4.68115	0.469707	4	5.99946	2.12679	4	5.16196	1.44178	4	4.09728	1.45711	4
12364	Casp12	Casp12	3.57159	0.720598	4	10.9413	1.8636	5	7.38904	0.894127	4	14.7476	0.58543	4	22.5148	6.39411	4	19.5877	3.23836	4	14.6874	2.94943	4
12365	Casp14	MICE; Casp14; mini-ICE	0	0	4	0	0	5	0.00204924	0.00409848	4	0	0	4	0	0	4	0	0	4	0	0	4
12366	Casp2	Nedd2; NEDD-2; CASP-2; ICH-1; Casp2	1.76791	0.142729	4	2.37973	0.434275	5	2.97508	0.261049	4	2.80326	0.29776	4	2.51155	0.348441	4	2.39743	0.39591	4	1.68349	0.378279	4
12367	Casp3	Lice; AC-3; A830040C14Rik; CC3; CPP-32; Caspase-3; Yama; CASP-3; CPP32; Casp3; mldy; SCA-1	5.03384	1.12749	4	11.4538	2.14695	5	8.38057	1.16791	4	7.24451	1.0807	4	5.80424	0.764457	4	6.01981	1.36651	4	3.52404	1.43896	4
12368	Casp6	CASP-6; Mch2; Casp6	3.23967	0.505095	4	5.80264	1.1575	5	9.42501	0.525901	4	7.26839	1.62017	4	6.4474	0.612324	4	7.24621	1.21653	4	5.92353	0.721825	4
12369	Casp7	AI314680; mCASP-7; Casp7; ICE-IAP3; caspase-7; Mch3; CMH-1	3.04837	0.396969	4	5.12289	0.892097	5	6.80178	0.705044	4	4.47307	0.496239	4	3.28612	0.736939	4	2.91463	0.662638	4	2.03545	0.585662	4
12370	Casp8	Casp8; FLICE; CASP-8; MACH; Mch5	0.952883	0.304803	4	10.8472	1.43603	5	14.9119	1.22334	4	9.30249	1.8096	4	5.10482	0.784086	4	5.94002	0.997176	4	3.99678	0.649545	4
12371	Casp9	ICE-LAP6; AW493809; Caspase-9; APAF-3; AI115399; Mch6; Casp9; CASP-9	5.74737	0.560554	4	6.32756	0.59439	5	6.60921	0.434925	4	7.37038	0.918117	4	5.71067	0.509049	4	6.00953	0.474846	4	5.43688	0.885039	4
12372	Casq1	sCSQ; Casq1; CSQ; CSQ-1; CSQ1	1.17585	0.771131	4	0.947202	0.261699	5	1.13514	0.201514	4	1.04332	0.136448	4	1.07387	0.1443	4	1.47316	0.741691	4	1.19553	0.462211	4
12373	Casq2	AW146219; Casq2; ESTM52; cCSQ; AA033488; Csq2	0.839712	0.21348	4	6.53125	1.1915	5	5.80685	1.5442	4	3.09729	0.280515	4	3.16367	0.616369	4	1.93529	0.417052	4	1.98808	0.314557	4
12374	Casr	Gprc2a; CaR; Casr	0	0	4	0.00195069	0.00436188	5	0.00292939	0.00373962	4	0.0110424	0.00607984	4	0.0053003	0.00793252	4	0.00436728	0.00565317	4	0.00227391	0.00454782	4
12380	Cast	Cast	3.62551	0.555834	4	18.0877	2.31363	5	14.2374	1.61064	4	10.3197	1.2462	4	8.7937	0.88014	4	8.92517	2.01206	4	8.32608	0.600663	4
12385	Ctnna1	Catna1; 2010010M04Rik; Ctnna1; AA517462; AI988031	44.3856	2.48376	4	56.0776	6.39931	5	40.0741	5.96739	4	45.3818	3.26972	4	47.1259	4.03166	4	51.9139	7.67117	4	41.719	6.50276	4
12386	Ctnna2	Catna; Ctnna2; Catna2; cdf; AI481747; chp	19.375	2.49599	4	9.52161	1.63602	5	8.71729	1.56174	4	9.87876	0.391143	4	12.4837	1.65071	4	15.8303	4.21203	4	14.4572	2.48515	4
12387	Ctnnb1	Ctnnb1; Mesc; Catnb; Bfc	130.966	4.30633	4	144.326	10.7876	5	138.508	10.1462	4	129.166	15.5258	4	121.382	2.94129	4	145.649	17.8011	4	99.5938	9.41339	4
12388	Ctnnd1	P120; AU019353; Catns; Ctnnd1; Ctnnd; AA409437; mKIAA0384	10.7969	0.37144	4	15.6703	1.20729	5	14.5787	0.643695	4	16.2779	1.9284	4	14.5292	0.452529	4	14.7115	1.62831	4	12.7783	2.16986	4
12389	Cav1	Cav1; Cav; Cav-1	3.55563	2.10961	4	9.88875	2.54998	5	16.7777	1.18977	4	11.277	1.74788	4	14.3521	3.68652	4	11.7297	2.91201	4	9.30483	2.49044	4
12390	Cav2	AI447843; Cav2	8.46195	1.55822	4	29.0765	5.12395	5	16.9886	1.137	4	20.5074	1.52806	4	27.5736	7.19143	4	32.5907	5.0767	4	17.393	4.77062	4
12391	Cav3	AI385751; Cav3; Cav-3; M-cav	0.130308	0.210889	4	2.90549	0.730966	5	0.714396	0.164017	4	0.193065	0.124856	4	0.0887369	0.0400067	4	0.074608	0.0582811	4	0.165726	0.173597	4
12393	Runx2	Runx2; Cbf; LS3; Pebp2a1; Cbfa1; Pebpa2a; Osf2; PEBP2aA; AML3; Cbfa-1	0.0495112	0.0106715	4	0.929842	0.195343	5	0.931663	0.0909752	4	0.746708	0.156891	4	0.444336	0.104912	4	0.516087	0.0884445	4	0.320645	0.150857	4
12394	Runx1	Runx1; CBF-alpha-2; Cbfa2; AML1; Pebp2a2; Pebpa2b	0.0527809	0.0241588	4	4.26697	0.732939	5	4.45076	0.497424	4	4.00361	0.799964	4	2.20564	0.31318	4	2.32023	0.503608	4	1.24416	0.297372	4
12395	Runx1t1	MTG8; ETO; Runx1t1; Cbfa2t1h	0.778081	0.0974244	4	0.622279	0.0802716	5	0.351223	0.0370829	4	0.620863	0.102257	4	0.835542	0.120905	4	1.07314	0.198827	4	0.907211	0.153565	4
12396	Cbfa2t2	Cbfa2t2h; MTGR1; A430091M07; C330013D05Rik; Cbfa2t2	2.9279	0.327323	4	2.96888	0.235124	5	3.26873	0.201864	4	3.36781	0.116416	4	3.53879	0.16005	4	3.50965	0.349328	4	3.48659	0.432576	4
12398	Cbfa2t3	Cbfa2t3h; Cbfa2t3; AI465270; A630044F12Rik; AW229127; Eto2; ETO-2; MTGR2	0.157942	0.0459929	4	0.468255	0.159101	5	0.921671	0.124793	4	0.741806	0.163095	4	0.662331	0.220134	4	0.518006	0.0760859	4	0.450111	0.108525	4
12399	Runx3	Pebp2a3; Runx3; Cbfa3; Rx3; AML2	0.0580903	0.068646	4	2.45094	0.887884	5	5.83158	0.378682	4	4.54066	0.927753	4	2.31899	0.652364	4	2.01634	0.489075	4	1.28876	0.607266	4
12400	Cbfb	Pebp2; PEA2; PEBP2b; Pebpb2; Cbfb; AI893578	10.2331	1.17327	4	20.6433	1.58488	5	17.5128	0.898371	4	11.9601	1.22964	4	12.502	2.24586	4	15.7682	0.87693	4	8.72695	1.06315	4
12401	Serpina6	Cbg; Serpina6	0.0241717	0.033655	4	0.00359575	0.00804034	5	0.00326729	0.00653457	4	0.0211829	0.0250828	4	0.0204198	0.0323533	4	0.00869192	0.0173838	4	0.0170317	0.0340634	4
12402	Cbl	4732447J05Rik; Cbl; c-Cbl; cbl; Cbl-2	1.51154	0.37974	4	2.10188	0.442184	5	1.70042	0.330302	4	1.74422	0.397188	4	1.30299	0.180302	4	1.25402	0.617619	4	1.11105	0.304779	4
12404	Cbln1	AI323299; Cbln1	1.26621	0.145719	4	0.305007	0.029311	5	0.340301	0.127229	4	0.351324	0.063881	4	0.448938	0.139171	4	0.294548	0.138232	4	0.376864	0.151596	4
12405	Cbln2	A730004O05; Cbln2; 6330593N19Rik	0.288055	0.165542	4	0.181285	0.0549919	5	0.119248	0.0653123	4	0.114403	0.0517412	4	0.119137	0.0781375	4	0.0554985	0.0233688	4	0.159207	0.286105	4
12406	Serpinh1	Cbp2; Cbp1; Serpinh1; J6; gp46; BERF-1; Hsp47; Serpinh2	38.4459	5.12637	4	85.7347	6.62488	5	57.0488	3.76432	4	58.4629	7.48922	4	60.0412	3.79913	4	43.5785	8.10155	4	40.8723	5.2946	4
12408	Cbr1	AW261796; Cbr; Cbr1; CR	50.2649	4.45529	4	25.2035	2.07805	5	28.9576	1.79374	4	38.1293	2.01098	4	44.5691	3.47896	4	45.2693	4.59616	4	56.0053	3.79889	4
12409	Cbr2	Cbr2; MLCR	0.62809	0.316895	4	2.49382	0.75057	5	21.1599	2.96322	4	9.20524	3.16312	4	6.06627	2.50368	4	7.56424	2.22264	4	6.51675	3.00557	4
12411	Cbs	Cbs; AI303044; AI047524; HIP4	73.9725	8.83283	4	24.378	2.88697	5	19.1472	6.38479	4	17.2719	1.89133	4	20.5599	1.98062	4	20.5471	4.62313	4	24.6331	2.34909	4
12412	Cbx1	Cbx; MOD1; HP1B; Cbx1; Cbx-rs2; Hp1beta; E430007M08Rik; M31	27.694	4.13638	4	28.0352	0.76022	5	19.9745	1.57408	4	20.3128	0.670627	4	21.9685	0.773857	4	20.9584	2.75912	4	21.13	1.47681	4
12416	Cbx2	M33; Cbx2; MOD2; pc	0.315088	0.101172	4	0.231365	0.0457123	5	0.518328	0.0877021	4	0.513554	0.118543	4	0.244299	0.0779571	4	0.325695	0.110639	4	0.19622	0.10683	4
12417	Cbx3	Cbx3; HP1g; M32	25.7441	3.05155	4	25.8723	1.05202	5	20.1974	1.43381	4	16.9594	0.720741	4	18.6094	0.509226	4	25.9975	0.832807	4	20.3057	2.7436	4
12418	Cbx4	Cbx4; MPc2; PC2	4.05609	0.271926	4	3.10908	0.264716	5	4.3219	0.142005	4	4.66111	0.435089	4	3.78086	0.31786	4	3.72033	0.270923	4	3.12591	0.7998	4
12419	Cbx5	Hp1alpha; 2610029O15Rik; HP1; C75991; Hp1a; Cbx5	28.0406	1.10528	4	24.1429	2.3895	5	21.3174	1.3463	4	23.3384	1.08828	4	28.1387	2.47289	4	30.3621	3.55633	4	26.9359	2.7736	4
12421	Rb1cc1	LaXp180; Cc1; 2900055E04Rik; FIP200; Rb1cc1; 5930404L04Rik	3.94122	0.507379	4	4.52346	0.274102	5	3.17867	0.398111	4	2.88593	0.176469	4	3.01194	0.638481	4	3.57465	0.549121	4	2.57093	0.407403	4
12424	Cck	Cck	7.96842	1.55354	4	15.5907	6.83756	5	1.32059	0.607315	4	4.03456	0.588453	4	4.88929	1.93618	4	1.96144	0.780209	4	3.88111	3.47363	4
12425	Cckar	AW106902; Cckar	0.0376123	0.0443187	4	0.00811903	0.0112409	5	0.00151147	0.00302293	4	0.0070113	0.00507345	4	0.0101924	0.016149	4	0.00730855	0.0146171	4	0.0385317	0.0457993	4
12426	Cckbr	CCK2R; CCK-BR; Cckbr; CCK2-R; CCKR-2	0.647053	0.195564	4	0.111345	0.0637692	5	0.124924	0.0541011	4	0.195648	0.0558355	4	0.220008	0.0585693	4	0.180116	0.0143222	4	0.310275	0.0726091	4
12427	Ccna1	Ccna1	0.0344508	0.029033	4	0.0129686	0.0178643	5	0.40022	0.14371	4	0.158072	0.0653966	4	0.0559601	0.0650856	4	0.06249	0.12498	4	0.0196278	0.0301471	4
12428	Ccna2	Ccna2; AA408589; Ccn-1; Cyca; Ccn1; CycA2; Ccna	0.270133	0.117248	4	2.39482	0.52289	5	14.1336	1.37855	4	1.36445	0.128213	4	1.15205	0.426708	4	0.81037	0.237619	4	0.696405	0.249633	4
12442	Ccnb2	CycB2; Ccnb2	0.403222	0.205087	4	2.14899	0.552576	5	19.806	0.883354	4	2.00651	0.333616	4	1.37503	0.338833	4	0.978547	0.347792	4	1.24977	0.636257	4
12443	Ccnd1	Ccnd1; CycD1; bcl-1; cD1; AI327039; Cyl-1; PRAD1	1.68908	0.526045	4	128.297	21.4726	5	89.0243	5.63012	4	27.7591	3.43803	4	42.443	18.9223	4	24.7594	3.83195	4	17.8585	2.26549	4
12444	Ccnd2	Ccnd2; AI256817; cD2; BF642806; 2600016F06Rik; Vin-1; C86853; Vin1	20.0843	1.4643	4	60.9563	3.3712	5	23.8372	0.870177	4	34.1684	2.78356	4	48.2517	9.78987	4	43.3762	6.89215	4	38.6037	3.39489	4
12445	Ccnd3	Ccnd3; C78795; AA682053; AW146355; AL024085; 9230106B05Rik	41.9148	3.03615	4	56.6015	3.66027	5	42.7943	4.46527	4	49.4429	1.22949	4	58.1525	5.47685	4	49.9948	1.8385	4	57.4093	8.15972	4
12447	Ccne1	Ccne1; AW538188; CycE1	1.10823	0.324685	4	3.82458	1.09512	5	5.94482	0.649158	4	1.62321	0.229299	4	1.54808	0.4073	4	1.14252	0.470833	4	1.41507	0.244852	4
12448	Ccne2	Ccne2	0.0802089	0.0398231	4	0.36098	0.139698	5	0.510086	0.0528846	4	0.136103	0.0265392	4	0.171476	0.0932245	4	0.213056	0.0405415	4	0.0885468	0.0352017	4
12449	Ccnf	CycF; Ccnf; Fbxo1	0.461388	0.147382	4	1.4272	0.311697	5	5.28836	0.848952	4	0.800274	0.166383	4	0.765484	0.196657	4	0.410116	0.177485	4	0.570457	0.174417	4
12450	Ccng1	AI314029; Ccng1	18.6186	1.6674	4	31.193	2.13294	5	33.7746	1.46463	4	29.1824	2.21029	4	35.8611	6.53584	4	34.151	3.99103	4	27.0226	3.07915	4
12452	Ccng2	Ccng2	5.35524	0.932967	4	3.43729	0.174102	5	4.98815	0.181078	4	5.3176	0.967329	4	4.77828	0.480899	4	6.25632	0.654488	4	4.04525	0.761997	4
12453	Ccni	Ccni	44.9308	5.02352	4	25.3124	1.868	5	37.474	3.91716	4	40.6387	2.60133	4	46.7257	7.30044	4	50.5573	1.7619	4	40.4737	6.19038	4
12454	Ccnk	Ccnk; CPR4; AW123198; AW413594; CycK	11.7155	0.972412	4	10.9307	1.01933	5	14.0892	0.810028	4	11.7059	0.96048	4	10.0556	0.972041	4	7.45397	0.915444	4	8.64114	1.32426	4
12455	Ccnt1	Ccnt1; 2810478G24Rik; CycT1; AI115585	2.27976	0.45945	4	2.11753	0.248626	5	1.96625	0.486893	4	2.33569	0.38964	4	2.06425	0.152767	4	2.13787	0.511394	4	2.28912	0.362595	4
12457	Noct	Noct; AU043840; Ccrn4l; Ccr4	1.80715	0.126713	4	11.8366	1.20869	5	7.53729	0.423051	4	5.37629	0.571775	4	5.62076	1.49147	4	5.29222	0.683581	4	3.68122	1.02914	4
12458	Ccr6	Ccr6; KY411; CC-CKR-6; Cmkbr6; CCR-6	0	0	4	0.00222097	0.00496624	5	0.0425199	0.0360988	4	0.0113817	0.0139103	4	0.0078118	0.0126339	4	0.00642804	0.0128561	4	0	0	4
12460	Ccs	Ccsd; Ccs	37.2166	6.02736	4	45.4913	3.91092	5	41.1572	3.3146	4	39.5577	1.76668	4	38.1647	1.94389	4	41.3439	3.11106	4	48.3503	3.9394	4
12461	Cct2	Cctb; Cct2	44.1177	1.48257	4	150.806	12.7707	5	65.8189	2.34032	4	44.7601	2.24627	4	42.6142	4.63621	4	55.16	3.7406	4	37.9687	3.49863	4
12462	Cct3	Cctg; Cct3; Tcp1-rs3; AL024092; TriC-P5	48.1531	3.67816	4	174.318	13.4979	5	75.952	2.75289	4	49.2845	0.424728	4	55.7067	3.89814	4	60.0359	2.76714	4	58.7665	8.95086	4
12464	Cct4	Cctd; 2610204B21Rik; A45; C78323; Cct4	29.254	1.95971	4	110.021	10.8439	5	50.4402	2.19035	4	35.2904	3.71124	4	36.6621	2.87427	4	41.0364	3.0654	4	29.7752	1.91117	4
12465	Cct5	Ccte; TCP-1-epsilon; Cct5; CCT-epsilon; TCPE; mKIAA0098	52.2123	4.70487	4	186.061	10.2333	5	91.3029	2.51803	4	63.5982	3.673	4	61.3716	4.75648	4	63.9251	3.29864	4	56.3502	4.38586	4
12466	Cct6a	Cct6a; Cct6; Cctz-1; CCT-zeta; CCT-zeta-1; TCP-1-zeta	26.8296	0.262479	4	113.198	8.32128	5	38.0554	0.662472	4	25.5603	0.639832	4	26.9945	3.3974	4	34.0195	1.38279	4	26.2872	2.01672	4
12467	Cct6b	Cct6b; CCTzeta-2; TCP-1-zeta-2; Cctz-2; CCT-zeta-2	0.186039	0.0840847	4	0.087499	0.0492226	5	0.210398	0.0409703	4	0.2641	0.0401957	4	0.302237	0.134435	4	0.281926	0.057201	4	0.194828	0.0897881	4
12468	Cct7	Cct7; Ccth; AA408524; AL022769; Cctz	47.4904	2.95394	4	128.986	6.47599	5	60.4356	1.87069	4	42.0662	2.52737	4	47.6784	3.41982	4	52.3974	2.81909	4	48.5418	3.92944	4
12469	Cct8	Cct8; AI132397; Tcpq; Cctq	35.8767	4.60653	4	139.582	9.26673	5	64.0749	2.35868	4	39.7574	2.05417	4	42.2954	2.99905	4	52.1344	2.58738	4	42.4688	5.34847	4
12475	Cd14	Cd14	0.626988	0.307479	4	63.2088	32.671	5	38.0741	8.91224	4	22.4669	3.56977	4	14.9986	2.71059	4	19.3508	5.84806	4	11.3943	2.58586	4
12476	Cd151	PETA-3; SFA-1; Cd151; Tspan24	60.9727	5.81371	4	164	7.93646	5	97.3937	9.03608	4	149.178	8.6768	4	170.888	15.7619	4	135.017	8.75588	4	139.514	14.1278	4
12477	Ctla4	Ctla4; Cd152; Ly-56; Ctla-4	0	0	4	0.0114099	0.0255134	5	0.00229264	0.00458528	4	0.0194079	0.0147557	4	0	0	4	0.0567351	0.0553544	4	0.0530448	0.0575879	4
12478	Cd19	Cd19; AW495831	0.115578	0.0546892	4	0.0208605	0.0353869	5	0.015824	0.0170473	4	0.0435602	0.024308	4	0.0699091	0.0525128	4	0.159502	0.113537	4	0.134842	0.0470342	4
12479	Cd1d1	Cd1d; CD1.1; Cd1a; Cd1d1; Ly-38; AI747460	0.559844	0.0675494	4	2.07524	0.723251	5	3.33878	0.861088	4	1.43015	0.300371	4	0.98807	0.285773	4	1.15297	0.179381	4	1.18098	0.360317	4
12480	Cd1d2	Cd1b; Ly-38; Cd1d2; CD1.2	0	0	4	0.0232678	0.0423748	5	0.00794758	0.00918797	4	0.00760173	0.00884005	4	0.0119729	0.0239458	4	0.0765517	0.153103	4	0.0421935	0.0843871	4
12481	Cd2	Cd2; Ly-37; Ly37; LFA-2	0.234717	0.189766	4	0.388621	0.157129	5	0.654612	0.195082	4	0.400301	0.16024	4	1.10907	0.355066	4	0.724373	0.149711	4	1.81463	0.371807	4
12482	Ms4a1	Ly-44; Ms4a2; Ms4a1; Cd20; AA960661	0.0374715	0.0427332	4	0.0176059	0.0265852	5	0.0223683	0.008333	4	0.0397337	0.0356297	4	0.040998	0.0640167	4	0.147597	0.150275	4	0.0774478	0.0755421	4
12483	Cd22	A530093D23; Lyb-8; Cd22; Lyb8	0.0437349	0.0188816	4	0.450978	0.138914	5	8.58893	0.919551	4	12.6958	3.56028	4	5.57155	1.54872	4	4.82013	2.08497	4	1.84672	1.12054	4
12484	Cd24a	HSA; Ly-52; nectadrin; Cd24; Cd24a	8.69463	1.13695	4	59.1412	11.8248	5	71.6019	7.31487	4	40.4705	1.61844	4	39.164	2.89401	4	43.7071	5.20128	4	33.1901	6.50632	4
12487	Cd28	Cd28	0.00470147	0.00444613	4	0.161389	0.0720332	5	2.27361	0.401068	4	3.18417	1.43439	4	1.02142	0.365973	4	1.54954	0.596877	4	0.278302	0.214128	4
12488	Cd2ap	Mets1; AL024079; C78928; METS-1; Cd2ap	2.52168	0.369781	4	3.9145	0.379453	5	3.80644	0.551949	4	4.41553	0.473969	4	3.74145	0.269153	4	4.32165	0.664969	4	2.96191	0.488506	4
12489	Cd33	Siglec-3; Cd33; gp67	0.176799	0.0464267	4	3.23901	1.22096	5	6.59048	0.795611	4	6.70254	1.8043	4	4.0646	0.909787	4	4.12926	1.55062	4	1.92535	0.837911	4
12490	Cd34	AU040960; Cd34	2.10694	0.17249	4	3.39276	0.444163	5	7.63585	1.73317	4	9.52999	1.29247	4	11.721	0.99552	4	10.551	1.55697	4	5.69271	0.791027	4
12491	Cd36	Cd36; FAT; Scarb3; GPIV	0.228783	0.0994296	4	11.0678	5.10639	5	82.8596	12.3047	4	26.3228	9.27129	4	5.65877	1.02484	4	13.3534	5.98429	4	4.1524	1.96739	4
12492	Scarb2	Scarb2; 9330185J12Rik; Cd36l2; LIMP II; LIMP-2; MLGP85; LGP85	89.7908	11.198	4	81.151	8.90738	5	119.476	8.972	4	100.814	13.4124	4	88.02	12.3619	4	85.3398	21.5042	4	57.5414	10.0579	4
12493	Cd37	Cd37; Tspan26	0.702437	0.347376	4	12.3197	3.92482	5	48.9282	4.05943	4	38.9859	7.57082	4	16.8278	3.25363	4	15.8451	4.87853	4	9.54911	5.51194	4
12494	Cd38	Cd38; Cd38-rs1; I-19; ADPRC 1	73.4257	4.32167	4	44.5576	2.06172	5	66.5744	1.87467	4	67.4655	5.71299	4	62.6403	2.41055	4	75.692	4.22433	4	62.7754	7.08998	4
12495	Entpd1	Entpd1; NTPDase-1; AA408691; Cd39; E130009M23Rik; 2610206B08Rik	1.44621	0.191254	4	3.67286	1.15745	5	8.43172	0.797543	4	13.2782	4.40668	4	5.9253	1.34932	4	6.2965	2.0337	4	2.76762	0.894505	4
12496	Entpd2	NTPDase2; Entpd2; Cd39l1	72.7634	2.64364	4	9.51466	1.36682	5	31.1392	7.69987	4	76.4835	1.60826	4	71.1071	8.71514	4	53.1523	3.42793	4	59.5529	9.92459	4
12497	Entpd6	2700026H11Rik; NTPDase-6; Entpd6; Cd39l2	14.31	0.71959	4	12.3063	0.578263	5	11.7282	1.33653	4	9.28938	0.562014	4	10.0222	1.22026	4	9.56176	0.68746	4	10.7189	0.554332	4
12499	Entpd5	mNTPase; AI987697; ER-UDPase; NTPDase5; NTPDase-5; AI196558; Cd39l4; Pcph; Entpd5	17.1583	1.04485	4	8.33671	1.07166	5	10.255	1.15335	4	15.6578	1.23547	4	15.3862	0.331027	4	16.7504	1.85713	4	15.1004	2.53862	4
12500	Cd3d	T3d; Cd3d	0.0428893	0.051264	4	0.0826552	0.106635	5	0.0503537	0.012453	4	0.168312	0.0968411	4	0.34858	0.214809	4	0.273152	0.23553	4	0.722977	0.188612	4
12501	Cd3e	CD3; Cd3e; CD3epsilon; AI504783; T3e	0.0836393	0.0610668	4	0.0581538	0.0402957	5	0.0613709	0.0372503	4	0.368762	0.198931	4	1.13837	0.620045	4	0.678932	0.118958	4	1.91218	0.322913	4
12502	Cd3g	T3g; Cd3g; Ctg3; Ctg-3	0.0363431	0.0443974	4	0.0631386	0.0864953	5	0.0756496	0.0210734	4	0.589707	0.317763	4	1.02826	0.489062	4	0.881265	0.370601	4	2.52755	0.896539	4
12503	Cd247	T3z; Cd247; 4930549J05Rik; A430104F18Rik; Cd3z; Tcrk; AW552088; Cd3-eta; Cd3; Cd3-zeta; Cd3zeta; Tcrz; Cd3h	0.00633544	0.00788545	4	0.019057	0.0174626	5	0.0355776	0.00359752	4	0.0908869	0.0579316	4	0.120913	0.0575479	4	0.0462303	0.0207816	4	0.0933214	0.0356701	4
12504	Cd4	L3T4; Cd4; Ly-4	0.0468386	0.0356471	4	0.0383748	0.0362687	5	0.681947	0.227464	4	2.60535	1.0253	4	1.08533	0.363886	4	0.995615	0.367915	4	1.07718	0.32607	4
12505	Cd44	HERMES; AW146109; Cd44; AW121933; Pgp-1; AU023126; Ly-24	14.3928	2.12966	4	145.883	14.9033	5	48.2182	5.84005	4	50.5818	3.59217	4	51.587	5.11685	4	58.1824	6.50625	4	33.8002	6.1217	4
12506	Cd48	AW610730; AI449234; BLAST; Bcm-1; BLAST1; Sgp-60; BCM1; BLAST-1; Cd48; MEM-102; SLAMF2	0.230327	0.0922373	4	12.7236	1.97535	5	49.2754	6.60419	4	53.2043	11.9906	4	20.846	4.56278	4	20.8084	8.22991	4	10.5483	5.58248	4
12507	Cd5	Ly-1; Ly-12; Cd5; Ly-A; Lyt-1	0.00391338	0.00782677	4	0.0360173	0.0526148	5	0.788361	0.111307	4	0.359367	0.0568393	4	0.170964	0.0888042	4	0.151326	0.101007	4	0.128768	0.086907	4
12508	Cd53	Cd53; Ox-44; AI323659; Tspan25	0.400699	0.182485	4	25.9112	8.71458	5	59.5451	8.81974	4	40.9808	12.9932	4	17.9761	2.1434	4	23.5324	9.125	4	6.13619	3.25483	4
12509	Cd59a	Cd59a; AA987121; Cd59; protectin	13.9036	4.98238	4	9.70926	2.88893	5	16.4807	2.755	4	22.7167	5.86676	4	36.8559	9.51643	4	28.3919	6.24497	4	34.5275	7.01029	4
12511	Cd6	Cd6	0	0	4	0.0128679	0.0145346	5	0.00966859	0.00872806	4	0.0338105	0.0219378	4	0.0530965	0.0100451	4	0.0582673	0.0469708	4	0.222763	0.0528937	4
12512	Cd63	Tspan30; C75951; ME491; Cd63	393.232	53.8818	4	1166.24	96.7637	5	977.805	64.5178	4	932.199	33.2849	4	873.077	25.4727	4	980.321	126.431	4	941.051	62.8933	4
12514	Cd68	Scard1; gp110; Cd68; Lamp4	2.42536	0.231288	4	174.485	55.7989	5	943.806	119.123	4	626.278	154.02	4	227.932	59.5146	4	218.155	80.5715	4	106.002	69.3587	4
12515	Cd69	Cd69; VEA; AIM; 5830438K24Rik; AI452015	0.0301929	0.0287662	4	0.274012	0.111817	5	0.432672	0.0920629	4	0.590192	0.122935	4	0.500946	0.281282	4	0.377767	0.167561	4	0.448973	0.200677	4
12516	Cd7	Cd7	0.146379	0.0768329	4	0.578228	0.252357	5	1.05507	0.553919	4	0.547625	0.160572	4	1.03816	0.51047	4	1.07631	0.365938	4	0.925186	0.423362	4
12517	Cd72	CD72c; Cd72; Lyb-2; Ly-m19; Ly-19; Ly-32	0.250684	0.194284	4	0.857811	0.193419	5	6.03293	0.60913	4	4.86768	0.479111	4	4.97186	1.51635	4	4.08032	0.885923	4	3.55238	1.24274	4
12518	Cd79a	Ig-alpha; Cd79a; Iga; Igalpha; Ly-54; Ly54; mb-1	0.863604	0.472264	4	0.156761	0.0740953	5	0.135299	0.0731108	4	0.372839	0.312611	4	0.690074	0.106199	4	1.61181	1.35611	4	1.18303	0.792381	4
12519	Cd80	Ly-53; Ly53; Cd80; TSA1; MIC17; Cd28l; B71	0.0586584	0.0510171	4	2.50676	0.643659	5	2.35957	0.581796	4	1.73526	0.496422	4	0.85467	0.168848	4	1.07903	0.372095	4	0.591189	0.264045	4
12520	Cd81	Cd81; Tapa1; Tapa-1; Tspan28	1801.11	44.9789	4	724.095	61.1828	5	919.275	176.288	4	1294.63	68.9089	4	1439.28	99.5614	4	1325.59	66.2985	4	1460.85	81.5707	4
12521	Cd82	AA682076; Kai1; Cd82; AL023070; IA4; C33; Tspan27	16.6458	5.03574	4	22.2875	3.03408	5	36.5206	2.58839	4	53.9063	5.89182	4	50.9535	6.14514	4	50.1553	4.47691	4	51.8373	4.25433	4
12522	Cd83	Cd83	1.48492	0.369178	4	1.53468	0.641061	5	6.74651	0.987128	4	20.234	4.24983	4	11.3843	2.43345	4	11.2359	3.27727	4	6.63858	1.87822	4
12523	Cd84	CDw84; A130013D22Rik; Cd84; SLAMF5	0.11345	0.0219617	4	6.36747	2.07465	5	30.4634	2.61094	4	22.436	5.12578	4	7.76306	1.7581	4	10.1456	4.07354	4	3.81009	2.21798	4
12524	Cd86	B7.2; ETC-1; MB7-2; Ly58; MB7; CLS1; Ly-58; Cd86; B70; B7; TS/A-2; B7-2; Cd28l2	0.0578149	0.0382268	4	2.319	0.949503	5	6.20143	0.755647	4	5.36296	1.62837	4	2.73049	1.13483	4	2.87144	0.880155	4	1.56413	0.488501	4
12525	Cd8a	Cd8a; Ly-35; BB154331; Ly-2; Lyt-2; Ly-B	0.0376304	0.0476802	4	0.0243374	0.0269013	5	0.0862737	0.0473068	4	0.0734764	0.0539656	4	0.282432	0.26653	4	0.217252	0.152454	4	0.339124	0.0928582	4
12526	Cd8b1	Ly-C; Lyt-3; Cd8b1; Ly-3; Cd8b	0.0380242	0.0439487	4	0.00349691	0.0048035	5	0.225981	0.114514	4	0.117576	0.102864	4	0.505708	0.35011	4	0.279891	0.228973	4	0.890169	0.628229	4
12527	Cd9	Tspan29; Cd9	130.168	24.5795	4	661.438	71.1405	5	702.696	26.8137	4	587.932	19.8432	4	485.546	41.5708	4	629.678	76.481	4	438.746	54.5218	4
12530	Cdc25a	Cdc25a; D9Ertd393e	1.99918	0.362967	4	3.14069	0.264461	5	2.46081	0.350668	4	1.52827	0.101083	4	1.52489	0.191692	4	1.66762	0.20062	4	1.74368	0.397849	4
12531	Cdc25b	AI604853; Cdc25b	2.10718	0.583934	4	2.2677	0.320579	5	6.96873	0.738079	4	3.03985	0.392588	4	2.43433	0.261697	4	2.17524	0.383886	4	2.65215	0.330877	4
12532	Cdc25c	Cdc25; Cdc25c	0.0230596	0.0426107	4	0.300127	0.0740524	5	2.80892	0.153888	4	0.166592	0.0411889	4	0.127877	0.0383181	4	0.0655794	0.0566712	4	0.0596426	0.0697665	4
12534	Cdk1	Cdc2; Cdk1; p34<CDC2>; Cdc2a	0.273548	0.244042	4	2.05587	0.517076	5	17.1596	1.86736	4	2.38637	0.494163	4	1.94276	0.582953	4	1.24416	0.208005	4	1.23771	0.370154	4
12537	Cdk11b	AA989746; Cdc2l2; p58; CDK11-p110; Cdk11b; Cdk11; CDK11-p46; CDK11-p58; Cdc11b; Cdc2l1	21.2117	1.23769	4	29.2215	2.20907	5	20.138	1.14301	4	17.6636	1.29976	4	17.0225	0.870446	4	19.0685	1.78145	4	23.3502	6.31367	4
12539	Cdc37	p50; p50Cdc37; Cdc37	37.3665	2.52937	4	53.7412	6.22668	5	56.3299	2.74676	4	45.5931	6.48175	4	45.6778	2.9723	4	41.3713	6.0793	4	38.8651	7.27825	4
12540	Cdc42	Cdc42; AU018915; AI747189	105.63	11.4543	4	250.669	21.606	5	201.633	3.5403	4	176.988	7.87508	4	168.354	17.6968	4	186.506	4.24882	4	137.76	6.59055	4
12544	Cdc45	Cdc45; Cdc45l	1.37443	0.378464	4	2.8013	0.840833	5	6.02538	0.467918	4	1.92672	0.1555	4	1.71354	0.225236	4	1.40822	0.169431	4	1.81662	0.345128	4
12545	Cdc7	Cdc7; Cdc7l1; muCdc7; AI597260	0.462269	0.105684	4	0.998252	0.283428	5	0.85372	0.174749	4	0.3403	0.0744744	4	0.29513	0.0862287	4	0.29882	0.116164	4	0.349857	0.0507565	4
12549	Arhgap31	AU041750; Cdgap; Arhgap31; D330026I07Rik; 5830477L08Rik	2.30007	0.353893	4	4.85768	0.461713	5	6.71432	0.933796	4	6.93952	0.829463	4	6.15361	0.670639	4	6.82925	0.688851	4	5.58395	0.944948	4
12550	Cdh1	UVO; Um; Cdh1; ARC-1; Ecad; AA960649; L-CAM; E-cad	0.858916	0.689676	4	1.55291	0.218911	5	1.19882	0.205729	4	1.42456	0.21537	4	1.39279	0.387249	4	1.65755	0.594701	4	1.36238	0.455086	4
12552	Cdh11	Cdh11; Cad11; OSF-4	15.9899	1.44092	4	8.20433	1.4051	5	8.53543	1.2604	4	9.14293	1.5198	4	9.32864	0.985201	4	11.0705	3.03648	4	7.15556	2.07303	4
12554	Cdh13	4932416G01Rik; Tcad; Cdht; Cdh13	2.59684	0.739186	4	13.3627	4.20582	5	5.75754	1.34178	4	6.71463	0.681509	4	5.65753	0.719599	4	4.69344	1.23998	4	2.82747	0.998972	4
12555	Cdh15	AI323380; Mcad; Cdh15; Cdh14	0.256437	0.0492002	4	0.250988	0.100149	5	0.144307	0.0915017	4	0.161483	0.0604139	4	0.210835	0.0850232	4	0.347458	0.0708859	4	0.520076	0.123476	4
12556	Cdh16	Cdh16	0.00314497	0.00628993	4	0	0	5	0	0	4	0	0	4	0	0	4	0	0	4	0	0	4
12557	Cdh17	HPT-1/LI; Cdh17; HPT-1	0.0174366	0.0228483	4	0.0480632	0.0568114	5	0.0612697	0.0292774	4	0.00875782	0.00742489	4	0.0202439	0.0251344	4	0.00552583	0.00635166	4	0	0	4
12558	Cdh2	Cdh2; CDHN; N-CAD; Ncad	31.1721	3.82327	4	34.1189	4.66244	5	23.5843	3.42749	4	21.9251	0.94834	4	26.9758	5.67773	4	26.048	4.43929	4	18.9721	3.05096	4
12560	Cdh3	Cadp; Cdh3; AI385538; Cdhp; P-cadherin; Pcad	0.135833	0.066587	4	0.0224173	0.016827	5	0.0323025	0.0240818	4	0.0637171	0.0492721	4	0.0434635	0.0284754	4	0.0918454	0.0883255	4	0.0694859	0.0398426	4
12561	Cdh4	AW120700; Rcad; R-Cadh; Cdh4; R-CAD	0.475353	0.0736011	4	0.134259	0.0316443	5	0.311244	0.0330511	4	0.463849	0.0460993	4	0.415177	0.103996	4	0.409338	0.0659135	4	0.393627	0.113935	4
12562	Cdh5	Cdh5; VE-Cad; VECD; Vec; Cd144; AA408225; VEcad; 7B4	1.20942	1.03124	4	3.46512	1.09077	5	2.52943	0.246964	4	3.1993	1.20315	4	2.20479	0.792027	4	2.09882	1.45293	4	1.5644	0.801501	4
12563	Cdh6	cad6; Cdh6	0.772214	0.124514	4	0.938955	0.267797	5	0.643772	0.124423	4	0.541857	0.170242	4	0.265212	0.0688844	4	0.359955	0.2434	4	0.381967	0.19097	4
12564	Cdh8	AI851472; Cdh8; cad8	0.473451	0.149747	4	0.133791	0.0470351	5	0.130879	0.0430694	4	0.197805	0.104771	4	0.196461	0.0214962	4	0.180605	0.13341	4	0.100763	0.044564	4
12565	Cdh9	Cdh9	0.0395398	0.0257454	4	0.00554494	0.00506425	5	0.0144392	0.0109214	4	0.0129275	0.0201457	4	0.0176744	0.02173	4	0.0043774	0.0087548	4	0.0140058	0.010615	4
12566	Cdk2	Cdk2; A630093N05Rik	1.61998	0.275944	4	5.80402	0.93978	5	7.23167	0.497346	4	3.99686	0.567431	4	2.70724	0.215004	4	2.18449	0.617752	4	2.30149	0.244095	4
12567	Cdk4	Crk3; Cdk4	45.4998	6.63607	4	102.394	6.87633	5	113.614	5.48918	4	76.279	4.67878	4	67.0726	3.63743	4	64.1713	7.01537	4	63.8611	3.80972	4
12568	Cdk5	AW048668; Crk6; Cdk5	17.5106	1.49261	4	17.5601	1.82994	5	21.5228	1.14405	4	18.5031	0.428035	4	17.1811	0.655636	4	15.027	1.28306	4	17.7107	1.28463	4
12569	Cdk5r1	Cdk5r1; p35; Cdk5r; p25; D11Bwg0379e	1.43103	0.187936	4	0.870506	0.134927	5	0.734767	0.0553886	4	0.666833	0.0179246	4	0.762227	0.0828442	4	0.745753	0.175315	4	0.669293	0.0805871	4
12570	Cdk5r2	B230310J22Rik; p39; Cdk5r2	3.40305	0.586771	4	1.37899	0.335253	5	0.835831	0.193646	4	1.05075	0.181879	4	0.839479	0.317962	4	0.789676	0.14188	4	1.51954	0.73166	4
12571	Cdk6	AI504062; Crk2; Cdk6	0.120662	0.0925301	4	2.8121	0.379184	5	1.37381	0.213515	4	0.591539	0.127805	4	0.399706	0.103097	4	0.327388	0.0869701	4	0.40235	0.244541	4
12572	Cdk7	Cdkn7; Crk4; Cdk7; AI323415; C230069N13; AI528512	2.81907	0.315247	4	3.24953	0.261454	5	2.78472	0.111233	4	3.22372	0.244193	4	3.01402	0.457125	4	2.98826	0.305786	4	2.67701	0.295302	4
12575	Cdkn1a	CAP20; Cdkn1; Waf1; CDKI; CIP1; SDI1; p21WAF; Cdkn1a; P21; mda6; p21Cip1	47.9496	4.40656	4	125.213	10.4636	5	63.1506	11.5529	4	56.1986	7.40519	4	74.0354	17.9138	4	53.6919	4.16724	4	59.278	6.14494	4
12576	Cdkn1b	AA408329; Kip1; Cdkn1b; p27; p27Kip1; AI843786	25.6832	1.25081	4	13.7345	1.53907	5	13.3422	1.37902	4	16.6263	0.837041	4	21.0761	2.92682	4	25.015	2.22011	4	21.3098	1.72351	4
12577	Cdkn1c	AL024410; Kip2; Cdkn1c; CDKI; p57Kip2; p57(kip2)	8.0405	5.4066	4	1.74881	0.507183	5	3.18026	0.607465	4	10.7077	3.58257	4	5.29784	1.99722	4	6.90765	1.78564	4	5.54413	0.220129	4
12578	Cdkn2a	INK4a-ARF; Pctr1; ARF-INK4a; p16; p19<ARF>; p19ARF; Cdkn2a; p16(INK4a); p16INK4a; Arf; MTS1; Ink4a/Arf	0.0491805	0.0404164	4	0.603864	0.311304	5	1.96962	0.453803	4	1.83723	0.659746	4	1.47473	0.424943	4	1.00795	0.24229	4	2.15329	0.342292	4
12579	Cdkn2b	p15; p15INK4b; MTS2; Cdkn2b; p15(INK4b); AV083695; INK4b	2.02208	0.264902	4	2.58301	0.791624	5	4.22432	0.38456	4	7.6276	0.711925	4	6.23438	0.969139	4	4.48533	0.927997	4	4.24529	0.70116	4
12580	Cdkn2c	p18INK4c; Cdkn2c; p18-INK6; C77269; INK4c; p18; p18-INK4c	2.15587	0.265138	4	2.86955	0.458527	5	18.1653	1.71962	4	9.62583	2.04645	4	11.0039	1.52802	4	12.9439	0.657043	4	10.3986	1.84414	4
12581	Cdkn2d	INK4d; p19; Cdkn2d; p19INK4d	18.5422	2.42254	4	27.1256	2.58129	5	32.3789	3.77588	4	18.0964	1.33333	4	18.6974	2.15963	4	19.0501	2.39894	4	19.5064	2.53057	4
12583	Cdo1	Cdo; Cdo1; D18Ucla3; 1300002L19Rik	4.4877	0.452735	4	6.5038	1.94921	5	11.5882	1.62705	4	25.1269	5.5572	4	18.538	2.49823	4	16.9708	2.0411	4	8.67693	3.69352	4
12585	Cdr2	AA617262; Cdr2	3.13131	0.570604	4	7.95546	0.808467	5	5.33618	0.94609	4	2.61844	0.196245	4	2.31625	0.527529	4	2.43533	0.246843	4	2.84519	0.649983	4
12587	Mia	Mia1; Mia; Cdrap; CD-RAP	7.60634	2.10047	4	2.27564	0.803911	5	27.7881	8.93096	4	77.0315	9.95131	4	61.4524	14.6885	4	60.6373	5.25511	4	66.4845	9.10886	4
12589	Ift81	AW060663; Ift81; Cdv-1r; Cdv-1; Cdv1	6.34939	0.528998	4	6.77662	1.1195	5	4.95584	0.526146	4	6.5597	0.159784	4	8.65734	1.02577	4	9.16633	0.830849	4	9.41931	0.735592	4
12590	Cdx1	Cdx-1; Cdx; Cdx1	0	0	4	0	0	5	0.00818875	0.0163775	4	0	0	4	0.0170357	0.0340714	4	0	0	4	0	0	4
12591	Cdx2	Cdx-2; Cdx2	0	0	4	0	0	5	0	0	4	0	0	4	0	0	4	0	0	4	0	0	4
12592	Cdx4	Cdx4; Cdx-3; Cdx-4; Cdx3	0	0	4	0	0	5	0	0	4	0	0	4	0	0	4	0	0	4	0	0	4
12593	Cdyl	AI325931; Cdyl	2.31838	0.176147	4	4.67941	0.56558	5	2.694	0.18026	4	2.56616	0.128164	4	2.75737	0.295957	4	3.38757	0.420856	4	2.9053	0.233885	4
12606	Cebpa	Cebp; C/ebpalpha; Cebpa; CBF-A	9.75667	0.894125	4	22.2192	3.5538	5	84.4734	3.70091	4	70.6651	14.9623	4	38.5602	9.43041	4	42.0394	8.3023	4	29.5462	6.9896	4
12607	Cebpz	Cebpa-rs1; AI848081; CBF2; Cbf; Cebpz	5.74403	0.762994	4	11.4728	0.820494	5	7.16101	0.122421	4	6.75167	0.365883	4	6.88477	0.62502	4	8.04575	0.668247	4	7.08995	0.860476	4
12608	Cebpb	Cebpb; CRP2; NF-M; LAP; C/EBPbeta; IL-6DBP; Nfil6; LIP; NF-IL6	5.19844	0.86197	4	76.4861	23.356	5	61.2027	14.3872	4	36.398	7.22491	4	23.245	4.63682	4	24.3032	7.10027	4	22.3871	6.3992	4
12609	Cebpd	c/EBPdelta; Cebpd	3.65695	0.981001	4	163.797	19.4897	5	60.2835	10.9913	4	65.2617	1.64269	4	73.7079	15.2156	4	53.9545	13.7903	4	52.1303	13.2813	4
12611	Cebpg	Cebpg; C/EBPgamma; GPE1-BP; C/EBP[g]; Gpe1bp; Ig/EBP	6.92017	0.978299	4	14.5301	0.924362	5	10.3032	1.20495	4	12.655	1.38853	4	12.6585	1.01928	4	15.1536	0.843967	4	10.8323	0.621076	4
12613	Cel	1810036E18Rik; Cel; BAL	0	0	4	0	0	5	0.00542801	0.010856	4	0	0	4	0.0122853	0.0245706	4	0.00623226	0.0124645	4	0	0	4
12614	Celsr1	Adgrc1; Celsr1; crash; Crsh; Scy	0.159721	0.0801104	4	0.0795846	0.040029	5	0.283613	0.0788224	4	0.400728	0.069349	4	0.446585	0.0496382	4	0.377739	0.0770881	4	0.409044	0.0381148	4
12615	Cenpa	Cenpa; Cenp-A	0.489116	0.252931	4	2.29074	0.725283	5	19.1335	2.28504	4	3.56491	0.500104	4	2.16365	0.420298	4	1.65783	1.03044	4	1.57934	1.00069	4
12616	Cenpb	Cenpb; CENP-B	41.6109	2.53323	4	52.7884	2.64882	5	71.3555	3.17811	4	59.0879	3.06387	4	47.6181	3.33377	4	41.4238	3.99151	4	44.726	3.43708	4
12617	Cenpc1	Cenpc1; CENP-C; Cenpc	3.87076	0.324974	4	3.74811	0.887436	5	3.75269	0.563617	4	3.0907	0.277443	4	3.12025	0.33836	4	2.95461	0.585838	4	2.79356	0.484148	4
12622	Cer1	Cerr1; Cerl; Cer1; Cerl1; cer-1	0	0	4	0.0061215	0.0136881	5	0	0	4	0	0	4	0	0	4	0	0	4	0	0	4
12623	Ces1g	Ces1g; Ses-1; Ces-1; Ces1	0.00202088	0.00404176	4	0.00928461	0.0151793	5	0.0313429	0.0214713	4	0.00636348	0.00426805	4	0.0148761	0.0174119	4	0.0207035	0.0258465	4	0.0384158	0.0445291	4
12626	Cetn3	Cetn3; MmCEN3	42.2463	6.86092	4	80.8651	4.44652	5	49.4094	3.07311	4	46.2617	3.74716	4	50.7694	2.61824	4	63.4466	7.17704	4	53.0879	1.55505	4
12627	Cfc1	Cfc1; cryptic; AV265756; b2b970Clo	0.0133694	0.0267387	4	0.00506454	0.0113246	5	0	0	4	0	0	4	0	0	4	0	0	4	0	0	4
12628	Cfh	Sas1; Mud-1; Sas-1; Cfh; NOM	2.70322	2.15043	4	9.64371	2.64552	5	7.05973	1.05636	4	10.2332	3.94223	4	8.70569	2.71886	4	11.1575	3.56512	4	4.48452	1.80471	4
12630	Cfi	Cfi	0.0315567	0.0264379	4	0.119105	0.0927447	5	0.884152	0.264721	4	1.75656	0.341275	4	1.33761	1.51594	4	5.30214	2.77803	4	4.46491	1.83991	4
12631	Cfl1	Cof; Cfl1; AA959946	677.827	58.9744	4	1674.62	118.655	5	1720.76	86.2335	4	1192.91	25.4362	4	1020.42	6.85786	4	920.958	115.186	4	1026.8	88.402	4
12632	Cfl2	Cfl2	15.7867	2.10729	4	45.5499	3.48303	5	19.3924	1.24823	4	14.6739	1.06652	4	17.4282	3.98146	4	18.5403	1.43811	4	12.8078	1.92481	4
12633	Cflar	Gm9845; MRIT; I-FLICE; c-Flip; Casper; FLAME; Flip; A430105C05Rik; Cflar; Cash; FLAME-1; 2310024N18Rik; CLARP	4.46318	0.497496	4	9.6707	0.646678	5	7.62703	0.705408	4	7.94595	0.72632	4	7.00529	0.528926	4	7.80537	0.268116	4	6.20289	0.479043	4
12638	Cftr	Cftr; AW495489; Abcc7	0.0412403	0.0233666	4	0.0201524	0.0115672	5	0.00654129	0.00605224	4	0.0327263	0.014147	4	0.0214633	0.00963001	4	0.0395892	0.0458735	4	0.0577165	0.0476816	4
12640	Cga	LHA; aGSU; alpha-GSU; HCG; alphaSU; CG-alpha; FSHA; GPHalpha; Cga; GPHA1; Tsha; alphaGSU	0	0	4	0	0	5	0	0	4	0	0	4	0	0	4	0	0	4	0	0	4
12642	Ch25h	AI462618; Ch25h; m25OH	0.0836158	0.0768468	4	8.76447	3.08189	5	4.51541	0.746686	4	1.71738	0.380486	4	1.92379	0.381256	4	1.44112	0.630414	4	1.23876	0.501273	4
12643	Chad	Chad; SLRR4A	0.720736	0.116217	4	0.0334294	0.0314722	5	0.16209	0.0529409	4	0.646525	0.144812	4	0.530834	0.319309	4	0.441651	0.289595	4	0.507263	0.168976	4
12647	Chat	Chat; CHOACTase; B230380D24Rik	0.374768	0.0629395	4	0.157703	0.0830334	5	0.054988	0.0311765	4	0.107301	0.0663306	4	0.107279	0.0701294	4	0.0384845	0.0499512	4	0.163149	0.142369	4
12648	Chd1	4930525N21Rik; AW555109; AI851787; Chd1	1.86163	0.182046	4	3.36707	0.292187	5	2.99816	1.53379	4	1.98201	0.279868	4	1.62523	0.207039	4	1.73885	0.325867	4	1.32504	0.277414	4
12649	Chek1	Chek1; Chk1; rad27; C85740	0.246056	0.109755	4	1.06486	0.459648	5	0.891811	0.149215	4	0.193416	0.0494138	4	0.322133	0.119413	4	0.428286	0.0462657	4	0.220194	0.0599048	4
12651	Chkb	Chetk; Ek; Ckekb; Ck; Ckb; Ck/Ek-beta; Chkb; Ck/Ek; Chkl	0.0913332	0.050498	4	0.135645	0.0856536	5	0.206193	0.0565694	4	0.194093	0.0900143	4	0.170793	0.0271049	4	0.143818	0.0721389	4	0.203566	0.107311	4
12652	Chga	ChrA; cgA; Chga	22.5815	4.48484	4	6.12133	1.48355	5	3.06793	0.652633	4	3.21099	0.395969	4	4.13621	1.31841	4	2.89046	0.571819	4	7.29413	4.13239	4
12653	Chgb	Scg-1; cgB; sgI; Chgb	13.5471	1.21666	4	3.36995	0.220918	5	12.238	4.48066	4	149.462	41.1765	4	115.887	72.3682	4	177.377	47.299	4	97.8165	31.4111	4
12654	Chil1	Gp39; Chil1; Chi3l1; AW208766; Brp39	115.647	5.14375	4	67.6628	8.4887	5	126.776	17.1549	4	313.91	43.4752	4	317.596	136.251	4	272.565	54.1057	4	207.918	47.2167	4
12655	Chil3	Chil3; ECF-L; AI505981; Chi3l3; Ym1	4.93432	2.87298	4	171.783	113.446	5	58.5894	7.6066	4	4.37271	0.850991	4	4.98119	1.48701	4	8.65518	3.6016	4	5.38071	1.94098	4
12659	Ovgp1	AU019448; Ovgp1; OGP; MOGP; muc9; 120kDa; AU016433; Chit5	0.079652	0.071197	4	0.0970857	0.0597258	5	0.0425288	0.0150429	4	0.062778	0.0636188	4	0.0499768	0.0344722	4	0.0307891	0.035723	4	0.081815	0.0585939	4
12660	Chka	Chka; CK; CK/EK-alpha; Chetk-alpha; EK; ChoK; EtnK-alpha; Chk	7.20277	0.368225	4	8.78951	0.815979	5	4.00702	0.108722	4	4.38347	0.223295	4	4.81684	0.200191	4	5.26888	0.164268	4	5.20306	0.380832	4
12661	Chl1	Chl1; AI465420; LICAM2; CALL; A530023M13Rik	12.1754	1.3523	4	37.1933	4.26722	5	21.0206	2.24303	4	15.3825	1.39769	4	22.7191	3.04521	4	27.9465	2.35772	4	14.1469	2.98364	4
12662	Chm	Chm; Rep-1	2.91032	0.240824	4	4.36659	0.653563	5	2.8946	0.52438	4	2.47619	0.306679	4	2.39346	0.378642	4	2.81751	0.788214	4	1.61351	0.39419	4
12663	Chml	E030003F13Rik; AI450814; Rep2; REP-2; Chml	0.820301	0.116006	4	6.98198	1.33919	5	0.978053	0.205227	4	1.07872	0.163529	4	1.10927	0.23823	4	1.58084	0.189598	4	0.914298	0.246687	4
12667	Chrd	Chrd; Chd	0.809774	0.250985	4	0.363819	0.129863	5	0.664465	0.133436	4	1.36275	0.0908908	4	1.33469	0.0820883	4	1.17649	0.167628	4	1.05924	0.185408	4
12669	Chrm1	Chrm-1; M1; M1R; Chrm1	0.478013	0.0678739	4	0.118379	0.0650828	5	0.116137	0.0421496	4	0.366552	0.0483718	4	0.419038	0.104106	4	0.47887	0.219291	4	0.572977	0.156369	4
12671	Chrm3	M3; Chrm3; M3R; Chrm-3	0.0602065	0.0273936	4	0.235689	0.169011	5	0.0687172	0.0432451	4	0.0599457	0.0429105	4	0.0290011	0.00915535	4	0.0564315	0.0566994	4	0.049246	0.04066	4
12672	Chrm4	M4; Chrm4; Chrm-4	0.747196	0.168226	4	0.257035	0.0611746	5	0.512213	0.0936368	4	0.840147	0.134248	4	0.731895	0.344069	4	0.739773	0.133002	4	0.886439	0.181037	4
12675	Chuk	Chuk; IKBKA; AI256658; Fbxo24; IKK alpha; Ikka; NFKBIKA; Chuk1; Fbx24; IKK1	4.69122	0.386353	4	11.2019	0.881751	5	7.26386	0.557068	4	5.45756	0.370657	4	5.07481	0.509805	4	6.18339	0.702244	4	4.58354	0.44725	4
12677	Vsx2	Hox10; Hox-10; Vsx2; Chx10; or	0.0726942	0.0989467	4	0.0369975	0.0182859	5	0.0732192	0.0468667	4	0.161635	0.0542836	4	0.304183	0.107275	4	0.248785	0.123409	4	0.214253	0.0839972	4
12683	Cidea	Cidea; AW212747	23.4273	3.86965	4	3.72966	0.956281	5	7.4139	1.75705	4	12.5619	2.44123	4	14.4818	2.32699	4	18.6371	3.24862	4	24.6547	8.02107	4
12684	Cideb	CIDE-B; AI790179; Cideb; 1110030C18Rik	14.0829	0.504462	4	2.57	0.27931	5	3.52997	0.482927	4	5.38035	0.821996	4	7.76507	0.565878	4	7.42652	1.30343	4	8.66701	0.9226	4
12686	Elovl3	CIN-2; Elovl3; Cig30	0.0834896	0.0586154	4	0.0432229	0.0498847	5	0.127441	0.0243587	4	0.105249	0.0425126	4	0.152988	0.118466	4	0.2633	0.183016	4	0.198192	0.273204	4
12695	Patj	Inadl; Patj; Cipp	1.24362	0.0852576	4	1.06302	0.180819	5	0.761044	0.160567	4	1.03125	0.0836638	4	1.17679	0.11647	4	1.36146	0.203306	4	1.21562	0.120419	4
12696	Cirbp	Cirbp; Cirp; R74941	36.8477	6.82763	4	24.1918	4.42796	5	29.6723	5.15883	4	55.4459	1.32919	4	42.1947	7.21663	4	59.5932	13.6309	4	64.2273	12.8062	4
12700	Cish	SOCS; CIS-1; F17; Cish; CIS1; Cis; F23	0.592556	0.0964468	4	2.0363	0.172321	5	1.11451	0.243044	4	1.30972	0.144818	4	1.14751	0.176076	4	0.917969	0.226864	4	1.14387	0.133431	4
12702	Socs3	Socs3; EF-10; SSI-3; Cis3; Ssi3; Ef10; Cish3	0.681786	0.200721	4	28.4007	5.01438	5	14.0978	2.57744	4	7.33012	0.508298	4	7.69456	1.79754	4	5.97336	0.814973	4	3.9318	1.05133	4
12703	Socs1	SOCS-1; SSI-1; Socs1; Cish1; JAB; Cish7	0.866221	0.169847	4	2.29636	0.458232	5	3.2994	0.654907	4	2.51643	0.676258	4	3.0493	1.52992	4	1.15918	0.472212	4	2.08533	0.847277	4
12704	Cit	C030025P15Rik; Cit-k; Cit; CRIK-SK; CRIK	2.37523	0.41819	4	0.606154	0.159697	5	0.672114	0.127358	4	0.754593	0.166535	4	0.921017	0.162813	4	0.859747	0.203205	4	1.13229	0.160109	4
12705	Cited1	Msg1; AU019144; Cited1; AI316840	0.4362	0.158024	4	4.55587	0.870888	5	5.56513	0.674042	4	3.31944	0.393276	4	2.36794	0.27875	4	1.69039	0.845623	4	1.86118	0.405379	4
12709	Ckb	Ckb; CPK-B; B-CK; Bck; Ckbb; Ck3; Ck-3	5629.43	523.541	4	1874.93	123.889	5	2872.07	354.557	4	2715	244.626	4	3393.05	282.276	4	3506.58	150.396	4	4221.2	354.08	4
12715	Ckm	M-CK; CPK-M; MCK; Ckmm; Ckm	0.579254	0.495753	4	0.128538	0.208183	5	0.159832	0.0834168	4	0.0833907	0.0202491	4	0.266472	0.150977	4	1.03609	1.54067	4	0.319178	0.326995	4
12716	Ckmt1	Mt-CK; Ckmt1; U-MtCK; UbCKmit; mi-CK; ScCKmit; mia-CK	15.9656	0.964714	4	4.49608	1.44283	5	1.98031	0.196123	4	2.71719	0.213817	4	3.42697	1.15468	4	2.08403	0.178371	4	5.30863	2.85544	4
12721	Coro1a	Coro1a; TACO; p57; Clabp; Lmb3	3.65803	2.58948	4	56.7529	16.3867	5	96.7857	7.57982	4	55.0635	9.95192	4	30.9416	7.60268	4	35.6677	11.505	4	27.7147	8.10437	4
12722	Clca3a1	Cacc; Clca1; Clca3a1	0.0620527	0.052816	4	0.0603541	0.0458184	5	0.127847	0.0599462	4	0.0193657	0.00894868	4	0.0637668	0.0310133	4	0.0296725	0.0178274	4	0.0399707	0.0225713	4
12723	Clcn1	adr; Clc-1; Clc1; mto; Clcn1; myotonia; SMCC1; nmf355	0.0278437	0.0202086	4	0.0122616	0.0187939	5	0.0149462	0.0166848	4	0.00635318	0.0080372	4	0.0146657	0.0147577	4	0.0101187	0.01173	4	0	0	4
12724	Clcn2	Clcn2; Clc2; ClC-2; AL118368; nmf240	8.48916	1.73462	4	2.85892	0.459072	5	3.3698	0.619763	4	5.96615	0.358804	4	6.76471	0.283023	4	5.44133	1.21942	4	6.96192	0.858185	4
12725	Clcn3	Clcn3; Clc3	38.1244	2.14731	4	24.2225	2.65401	5	17.5205	2.3495	4	19.8564	1.28593	4	22.4559	3.59016	4	25.7232	3.3189	4	18.2114	3.61295	4
12727	Clcn4	Clcn4-2; Clcn4; clC-4; Clc4-2	49.1976	2.63289	4	29.3357	2.90703	5	20.2168	1.59506	4	33.6842	2.02198	4	40.1104	2.1028	4	53.0584	4.14222	4	43.6474	6.13441	4
12728	Clcn5	Clc5; Clc4-1; Clcn4-1; T25545; ClC-5; 5430408K11Rik; DXImx42e; Clcn5; D930009B12Rik; Sfc13	0.261661	0.140551	4	0.492481	0.148614	5	0.515399	0.0972921	4	0.306339	0.100089	4	0.163106	0.0579741	4	0.200539	0.0207085	4	0.102511	0.0636657	4
12729	Clns1a	2610036D06Rik; 2610100O04Rik; ICLN; Clci; Clcni; Clns1a	16.7738	2.01853	4	23.0708	0.917047	5	19.4467	0.584424	4	16.5727	0.647422	4	17.4708	1.07105	4	17.3798	0.722046	4	16.3163	0.385812	4
12733	Clcnka	Clcnka; C75963; CLC-K1; Clcnk1	0.0217156	0.0340262	4	0.113503	0.0790165	5	0.151436	0.0673898	4	0.124765	0.0774694	4	0.0655706	0.0588214	4	0.0757691	0.0523521	4	0.0782969	0.062252	4
12737	Cldn1	Cldn1; AI596271	0.702285	0.596778	4	1.50811	0.233712	5	1.55613	0.18872	4	2.12979	0.911679	4	2.37844	0.576185	4	2.95919	1.19548	4	1.91037	0.577776	4
12738	Cldn2	AL022813; Cldn2	0.335676	0.0615688	4	0.043597	0.0383911	5	0.192408	0.0804464	4	0.310032	0.0806057	4	0.276485	0.0617774	4	0.265506	0.100364	4	0.346512	0.0423185	4
12739	Cldn3	Cldn3; mRVP1; AI182374; Cpetr2	0.0309336	0.0371029	4	0.00436116	0.00975184	5	0.0560871	0.112174	4	0.0322018	0.0337457	4	0.00966629	0.011694	4	0.0411244	0.0497978	4	0.0159868	0.0230985	4
12740	Cldn4	Cldn4; Cpetr1; Cep-r; Cpetr	0.00511363	0.00599797	4	0.00824293	0.0127561	5	0.1783	0.270608	4	0.0344445	0.0515661	4	0.0160595	0.0208806	4	0.0479653	0.03604	4	0.0284961	0.0497878	4
12741	Cldn5	Cldn5; Tmvcf; AI854493; MBEC1	1.44916	0.667968	4	2.45543	0.435844	5	3.61041	0.501597	4	2.23444	0.0945965	4	1.85474	0.295746	4	1.79935	0.709491	4	1.94297	0.755363	4
12745	Clgn	AI528775; Cln; 4930459O04Rik; Clgn; A2/6	3.81233	2.07571	4	1.26395	0.56305	5	0.870736	0.173578	4	0.994008	0.321442	4	0.821063	0.457709	4	0.556479	0.399574	4	0.630833	0.216615	4
12747	Clk1	STY; Clk1	4.70008	0.176972	4	6.83256	1.08082	5	4.98723	0.293549	4	6.04023	0.263638	4	5.86687	1.31862	4	6.02336	1.70283	4	5.44832	0.907635	4
12748	Clk2	Clk2; AU041688	6.56021	0.463207	4	7.01058	0.383398	5	7.24896	0.204717	4	6.98298	1.14747	4	5.96555	0.440316	4	5.33765	0.712576	4	6.36971	0.312393	4
12750	Clk4	Clk4; C85119; AI987988	8.19811	0.962304	4	9.88145	1.09078	5	6.64411	0.675786	4	7.27183	0.508559	4	7.21983	0.532948	4	8.2353	0.867558	4	6.98361	1.00269	4
12751	Tpp1	Tpp1; TPP-1; TPP-I; LPIC; Cln2	58.1744	3.41551	4	37.0685	3.50206	5	91.4063	8.37609	4	92.9805	12.2385	4	84.2565	5.6737	4	80.8923	11.664	4	56.2249	11.4739	4
12752	Cln3	Cln3; AI323623	7.67315	0.789143	4	9.49272	1.03375	5	17.7482	0.955024	4	17.5255	2.16091	4	12.8734	1.10278	4	11.2263	1.39991	4	10.3662	1.52976	4
12753	Clock	KAT13D; 5330400M04Rik; Clock	4.14204	0.444311	4	6.52879	0.658961	5	3.40572	0.363921	4	3.49512	0.367278	4	4.01723	0.713748	4	4.63926	0.834787	4	3.35157	0.737883	4
12757	Clta	Clta; Lca; AV026556	130.946	15.8252	4	317.096	35.187	5	366.634	40.4408	4	222.58	7.4197	4	197.923	9.50336	4	210.379	37.109	4	222.336	43.6426	4
12759	Clu	ApoJ; D14Ucla3; Sgp2; AI893575; SP-40; Clu; Sugp-2; Cli; Sgp-2	2249.75	103.401	4	3026.61	287.286	5	1419.1	239.157	4	3374.01	249.727	4	4842.15	791.544	4	3945.57	527.312	4	3841.98	359.805	4
12763	Cmah	Cmah	0.0252868	0.0143071	4	0.0356212	0.0110875	5	0.0356776	0.0100579	4	0.157191	0.0299527	4	0.144424	0.0633759	4	0.17383	0.0254837	4	0.132631	0.0156215	4
12764	Cmas	CMPNeu5Ac; Cmas; D6Bwg0250e; AW208911	16.8326	3.44107	4	27.3861	3.02131	5	33.2005	3.2904	4	23.0579	0.659215	4	19.1354	0.624353	4	22.8391	3.86493	4	24.4722	7.22889	4
12765	Cxcr2	Gpcr16; CDw128; Cmkar2; Il8rb; Cxcr2; CD128; IL-8rb; IL8RA; IL-8Rh; mIL-8RH	0.2238	0.196666	4	12.4024	7.68846	5	1.44043	0.753156	4	0.955001	0.854878	4	0.356815	0.155382	4	0.369227	0.244461	4	0.401083	0.118385	4
12766	Cxcr3	Cxcr3; Cd183; Cmkar3	0.0300634	0.0356197	4	0.243866	0.224703	5	0.907036	0.0776741	4	1.65011	0.473684	4	1.45176	0.673257	4	1.09256	0.568901	4	1.53208	0.610707	4
12767	Cxcr4	CXC-R4; PBSF/SDF-1; PB-CKR; b2b220Clo; LESTR; CD184; Cmkar4; CXCR-4; Cxcr4; Sdf1r	5.46408	0.109727	4	25.6367	11.7817	5	59.1993	4.357	4	78.2593	16.0036	4	36.1105	4.13358	4	44.5227	15.6593	4	24.4625	8.62318	4
12768	Ccr1	Mip-1a-R; Ccr1; Cmkbr1	0.0833714	0.0820766	4	22.6346	8.68546	5	16.3931	2.49564	4	2.76523	0.928237	4	1.55235	0.527368	4	2.25257	0.575483	4	1.28973	0.503507	4
12769	Ccr9	Cmkbr10; A130091K22Rik; GPR-9-6; Ccr9	0.075283	0.041051	4	0.0817484	0.044506	5	0.0992988	0.0399153	4	0.125911	0.0636308	4	0.0833983	0.038443	4	0.137841	0.058778	4	0.142593	0.0490515	4
12770	Ccr1l1	Cmkbr1l1; Ccr1l1	0.0345205	0.0472272	4	0.0109558	0.0244979	5	0.0184332	0.0209211	4	0.0657106	0.0556554	4	0.00994572	0.0125392	4	0.00628378	0.0125676	4	0	0	4
12771	Ccr3	Ccr3; CKR3; CC-CKR3; Cmkbr3; Cmkbr1l2	0.0014309	0.0028618	4	0.0407833	0.0333761	5	0.0166159	0.00776601	4	0.00764749	0.013287	4	0.0030362	0.00607241	4	0.00787813	0.0109838	4	0	0	4
12772	Ccr2	Ccr2; Ccr2b; Ccr2a; mJe-r; Ckr2; Ckr2a; Cmkbr2; Cc-ckr-2; Ckr2b	0.262231	0.132578	4	18.1357	3.23844	5	6.49279	0.929543	4	5.28458	1.91568	4	4.24023	1.33154	4	6.12799	2.29202	4	3.09046	0.660328	4
12773	Ccr4	Sdf1r; Ccr4; CHEMR1; LESTR; Cmkbr4; C-C CKR-4	0	0	4	0.000956554	0.00213892	5	0.00158848	0.00317696	4	0.00450086	0.00536622	4	0.0183578	0.0176934	4	0.00938466	0.0108451	4	0.0276356	0.0329773	4
12774	Ccr5	CD195; Ccr5; AM4-7; Cmkbr5	0.164273	0.078129	4	16.9019	4.86538	5	15.1881	3.99117	4	8.17139	0.547507	4	5.06236	1.67379	4	6.93443	2.44594	4	3.1431	1.20751	4
12775	Ccr7	Cmkbr7; CC-CKR-7; Ccr7; Cdw197; Ebi1h; CCR-7; CD197; EBI1	0.0188539	0.0217715	4	0.578791	0.485958	5	1.11037	0.337338	4	2.10347	1.53343	4	0.951318	0.539548	4	1.04513	0.511345	4	0.467909	0.094721	4
12776	Ccr8	CC-CKR-8; CKR-8; mCCR8; Cmkbr8; C-C CKR-8; Ccr8; C-C; CCR-8	0	0	4	0.0184492	0.0412538	5	0.0114897	0.0229794	4	0.00641207	0.0128241	4	0.00822733	0.0164547	4	0.0596613	0.0627353	4	0.136	0.135827	4
12777	Ccr10	Cmkbr9; C-C CKR-10; CCR-10; Gpr2; Ccr10; CC-CKR-10	0.565123	0.0901332	4	0.156784	0.0690837	5	0.371943	0.0528777	4	0.271114	0.0332546	4	0.313563	0.141967	4	0.392106	0.164557	4	0.545273	0.241935	4
12778	Ackr3	AW541270; Rdc1; CXCR-7; Cxcr7; RDC-1; Ackr3; CXC-R7; Cmkor1	11.2108	0.742291	4	14.5766	1.52324	5	10.731	1.1418	4	17.5486	1.98092	4	21.8571	1.01569	4	24.6501	1.84747	4	22.197	3.68886	4
12780	Abcc2	Abc30; Abcc2; AI173996; Cmoat; cMRP; Mrp2	0	0	4	0.00258653	0.00578366	5	0.00980032	0.00935499	4	0.00820475	0.0117697	4	0	0	4	0.00624262	0.00945546	4	0.00095657	0.00191314	4
12785	Cnbp	Cnbp1; Cnbp; AA408710; Znf9	98.3074	12.2856	4	174.781	11.8727	5	98.2346	4.43282	4	99.0671	2.55241	4	112.46	6.98536	4	137.903	5.96258	4	123.832	5.79142	4
12788	Cnga1	Cnga1; Cncg	0	0	4	0.00402201	0.00899348	5	0.00174398	0.00348797	4	0	0	4	0.00347236	0.00694472	4	0.0221121	0.0442241	4	0.0203112	0.018623	4
12789	Cnga2	Cnca; Cnga2; CNG2; Cncg4; OCNC1	0	0	4	0.00356813	0.00488694	5	0	0	4	0.00168912	0.00337824	4	0	0	4	0.00100662	0.00201324	4	0.0081963	0.0163926	4
12790	Cnga3	Cnga3; CNG3	0.0105957	0.0178011	4	0.782181	0.318719	5	0.0545894	0.0234706	4	0.00318813	0.00486698	4	0.049904	0.0303836	4	0.00566073	0.00732747	4	0.0334647	0.0383168	4
12793	Cnih1	Cnih; CNIH-1; 0610007J15; Cnih1	50.0812	6.41914	4	83.1673	8.36968	5	58.4435	1.30782	4	56.5274	4.56287	4	64.6981	4.21677	4	65.6041	4.81746	4	58.8445	4.78473	4
12794	Cnih2	Cnil; Cnih2; CNIH-2	2.92771	1.02368	4	1.4742	0.35406	5	3.09793	0.363144	4	2.02847	0.398996	4	1.10854	0.427824	4	0.734273	0.0405112	4	1.23447	0.368899	4
12795	Plk3	Plk3; PRK; PLK-3; Fnk; Cnk	1.29839	0.527019	4	6.7329	1.35753	5	14.1506	1.07521	4	4.233	0.682099	4	2.0035	0.182989	4	1.62923	0.220029	4	1.31221	0.227982	4
12796	Camp	MCLP; Cramp; CAP18; Cnlp; FALL39; Camp	23.8902	16.6794	4	12.6982	4.50772	5	9.98555	8.82941	4	14.6023	6.02526	4	22.3699	5.8176	4	44.5938	29.1931	4	63.0826	35.7643	4
12797	Cnn1	CN; CnnI; Cnn1	0.053576	0.0448742	4	1.0584	0.265911	5	6.31079	1.7694	4	3.34905	1.74306	4	3.87045	2.31084	4	0.696018	0.313383	4	0.899718	0.638371	4
12798	Cnn2	AA408047; Cnn2; AI324678; Calpo2	8.0555	2.60216	4	78.1838	15.3486	5	59.4532	8.62397	4	34.5655	4.08125	4	40.3816	5.64749	4	34.0697	3.12717	4	32.1696	6.45222	4
12799	Cnp	Cnp1; Cnp-1; Cnp; CNPase	170.017	27.1421	4	117.164	10.7452	5	124.853	17.4547	4	130.99	7.58802	4	138.802	17.5423	4	126.271	11.0753	4	133.194	3.56519	4
12801	Cnr1	CB1; CB1R; CB-R; Cnr1; CB1B; CB1A	0.319557	0.0743602	4	0.229269	0.0830999	5	0.126516	0.0413883	4	0.439898	0.00863125	4	0.427795	0.157634	4	0.305374	0.0727387	4	0.267112	0.132139	4
12802	Cnr2	CB2-R; Cnr2; CB-2; CB2	0.038619	0.0436059	4	1.38629	0.463041	5	3.64094	0.277964	4	3.35715	0.72199	4	1.17114	0.252954	4	1.29119	0.18045	4	0.50847	0.218922	4
12803	Cntf	Cntf; AI429687	0.65042	0.176199	4	0.314058	0.0721848	5	0.616959	0.215815	4	1.08259	0.163354	4	1.1732	0.324816	4	1.77504	0.185404	4	1.00724	0.342519	4
12804	Cntfr	Cntfralpha; Cntfr	304.667	41.793	4	44.9003	3.71487	5	47.878	5.0619	4	65.5235	2.28837	4	85.7737	7.21919	4	74.6606	14.6557	4	103.046	16.9187	4
12805	Cntn1	usl; AW495098; F3cam; Cntn1; CNTN	128.454	13.8977	4	34.1636	5.68136	5	29.6364	5.9838	4	56.2847	1.44575	4	70.6689	6.55678	4	94.1809	20.8082	4	61.9342	12.144	4
12807	Hps3	coa; Hps3	1.14827	0.387176	4	2.32913	0.300522	5	3.05616	0.225315	4	3.1301	0.4922	4	2.86856	0.490551	4	3.10037	0.415731	4	1.98768	0.397488	4
12808	Cobl	Cobl	0.739649	0.156412	4	0.556029	0.119034	5	0.359436	0.0631631	4	0.856233	0.104144	4	1.23977	0.215404	4	1.37191	0.400598	4	1.07753	0.35487	4
12810	Coch	D12H14S564E; AW122937; Coch; Coch-5B2	0.480169	0.466785	4	0.914093	0.249553	5	0.384003	0.087018	4	1.07819	0.410754	4	1.5535	0.758877	4	2.11071	0.984048	4	1.28458	0.266746	4
12812	Coil	Coil; p80-coilin; C79982; Cln80; p80	1.58264	0.378661	4	1.86231	0.301605	5	1.91802	0.176474	4	1.78864	0.225978	4	2.27115	0.554927	4	2.04303	0.108762	4	2.16574	0.622025	4
12813	Col10a1	Col10a1; Col10a-1; Col10	0.00582038	0.0116408	4	0.0085181	0.0129933	5	0.168456	0.0654529	4	0.0259399	0.0302933	4	0.00383891	0.00574538	4	0.0129334	0.0177817	4	0.00957204	0.0113638	4
12814	Col11a1	C530001D20Rik; cho; Col11a1	0.549781	0.129433	4	1.84498	0.578369	5	2.19203	0.426415	4	2.52419	0.242383	4	1.52429	0.103567	4	1.26299	0.328377	4	0.66327	0.128624	4
12815	Col11a2	Col11a2	4.97854	0.27197	4	0.470933	0.0341264	5	2.68508	0.718636	4	5.23816	0.446937	4	3.98244	0.72054	4	5.78367	1.22075	4	4.71035	0.72652	4
12816	Col12a1	Col12a1	2.21064	0.58909	4	10.638	1.14072	5	4.41235	1.03946	4	4.86215	0.351135	4	5.5639	1.3124	4	4.62093	1.138	4	3.45599	0.777718	4
12817	Col13a1	Col13a1	0.59795	0.370243	4	0.19787	0.104166	5	0.284704	0.0321058	4	0.601195	0.169744	4	0.557573	0.208234	4	0.617496	0.369057	4	0.566293	0.227412	4
12818	Col14a1	Col14a1; 5730412L22Rik; AW108078	0.30781	0.128941	4	0.741264	0.264735	5	1.57542	0.325087	4	1.53277	0.146615	4	0.874077	0.275285	4	1.08668	0.251561	4	0.581209	0.158782	4
12819	Col15a1	Col15a1	2.68133	1.22781	4	0.537671	0.20723	5	1.58007	0.148805	4	4.71947	1.32861	4	3.55935	1.16338	4	2.40435	0.444042	4	2.40732	0.34431	4
12821	Col17a1	Col17a1; BP180; Bpag; Bpag2	0.00522227	0.00808702	4	0.0799245	0.027531	5	0.0329056	0.0171148	4	0.0321878	0.0197963	4	0.0283994	0.0166133	4	0.0107639	0.0100075	4	0.0142815	0.0171187	4
12822	Col18a1	Col18a1	1.52907	1.08182	4	3.04028	0.685765	5	8.2491	0.492267	4	8.42076	2.9702	4	4.64435	1.67777	4	4.48285	1.66361	4	3.19304	0.74877	4
12823	Col19a1	Col19a1	0.0479439	0.0214876	4	0.016791	0.0163109	5	0.00418694	0.00245385	4	0.0046167	0.002669	4	0.0074012	0.00588974	4	0.00363011	0.00258597	4	0.0122015	0.0120544	4
12824	Col2a1	Col2a-1; Col2a1; Col2a; Rgsc856; Dmm; Rgsc413; Col2; Lpk; M100413; Del1	0.323747	0.148451	4	2.24166	0.494087	5	1.31602	0.218024	4	0.735948	0.145069	4	0.464536	0.0436881	4	0.420733	0.064923	4	0.281188	0.102643	4
12825	Col3a1	Col3a1; Col3a-1; AW550625; Tsk-2; Tsk2	7.61542	5.35729	4	26.393	8.90132	5	40.1626	5.90762	4	53.6152	14.7311	4	25.1993	8.29784	4	25.0899	9.46755	4	12.3425	3.64733	4
12826	Col4a1	Col4a1; Raw; Svc; Col4a-1; Bru	2.42731	0.673483	4	4.75957	0.996127	5	11.4183	0.894414	4	8.50914	2.67188	4	4.60505	0.958675	4	3.5658	1.21665	4	2.63304	0.368097	4
12827	Col4a2	Col4a-2; Col4a2	1.94466	0.645553	4	2.97763	0.345898	5	6.14396	0.547962	4	6.00469	1.87428	4	3.20198	0.726094	4	2.54789	0.692	4	2.50937	0.42634	4
12828	Col4a3	Col4a3; alpha3(IV); [a]3(IV)	0.0705147	0.0456839	4	0.0124787	0.00483083	5	0.0326948	0.016808	4	0.0568746	0.0140645	4	0.0597079	0.0242217	4	0.0553891	0.0317948	4	0.0782484	0.0300983	4
12829	Col4a4	Col4a4; E130010M05Rik; [a]4(IV)	0.106495	0.0656294	4	0.0407034	0.0164388	5	0.109352	0.0239388	4	0.193642	0.0180049	4	0.183431	0.0765489	4	0.214357	0.106196	4	0.156997	0.0528938	4
12830	Col4a5	Col4a5	1.10488	0.306952	4	1.59111	0.319109	5	1.33456	0.307926	4	3.28364	0.534431	4	2.7421	0.278001	4	2.61209	0.911031	4	1.21466	0.540196	4
12831	Col5a1	Col5a1; AI413331	1.16541	0.677786	4	3.61693	0.574058	5	6.53115	0.596547	4	5.89247	0.875543	4	4.25889	0.622227	4	3.23379	0.69765	4	2.70163	0.515401	4
12832	Col5a2	1110014L14Rik; Col5a2	1.23969	0.332427	4	7.54339	1.79608	5	7.55381	0.874245	4	4.51528	1.1442	4	3.37258	0.589177	4	2.81351	1.08821	4	1.84208	0.573316	4
12833	Col6a1	Col6a1; AI747156; Col6a-1	1.35403	0.804541	4	2.71256	0.755306	5	3.69404	0.990657	4	8.217	2.15389	4	4.47517	1.08516	4	3.71167	2.36394	4	2.17189	0.784367	4
12834	Col6a2	Col6a2; Col6a-2	4.12077	2.69127	4	6.87361	1.77718	5	10.3257	1.72264	4	22.3335	2.65667	4	16.077	5.06301	4	11.6145	3.37674	4	11.2901	3.14238	4
12835	Col6a3	Col6a-3; Col6a3; AI507288	0.207338	0.10415	4	0.595189	0.120351	5	1.38566	0.111335	4	1.02433	0.118149	4	0.575269	0.271888	4	0.398991	0.127065	4	0.461671	0.110464	4
12836	Col7a1	Col7a1; AW209154	0.0190566	0.00567647	4	0.333386	0.0433113	5	0.652773	0.113138	4	0.207755	0.0792967	4	0.0796641	0.018066	4	0.0429508	0.0188378	4	0.047104	0.00980613	4
12837	Col8a1	Col8a1; Col8a-1	0.228607	0.0975963	4	2.31323	0.262696	5	3.96902	0.312868	4	2.49458	0.166152	4	1.28888	0.528261	4	1.48648	0.455499	4	0.976624	0.26066	4
12839	Col9a1	Col9a-1; Col9a1	0.0374451	0.0326531	4	0.0370903	0.0198522	5	0.080391	0.0445684	4	0.143478	0.0414181	4	0.0505359	0.0406223	4	0.05518	0.0354712	4	0.110438	0.0996691	4
12840	Col9a2	AI427499; Col9a-2; Col9a2	6.53912	4.73763	4	0.78478	0.373344	5	3.14155	1.04368	4	8.89086	0.724957	4	7.42147	2.24411	4	10.7698	3.46302	4	9.33604	0.984143	4
12841	Col9a3	AV006866; Col9a3	13.0617	1.43726	4	2.55765	0.537616	5	10.6282	2.27024	4	23.426	0.463038	4	14.9497	1.74655	4	16.1494	1.76177	4	14.0983	0.545906	4
12842	Col1a1	Col1a-1; Mov-13; Cola-1; Cola1; Mov13; Col1a1	17.1979	10.9536	4	25.434	6.27938	5	96.6821	5.84871	4	96.6193	21.115	4	51.8848	16.1321	4	38.9856	11.0205	4	28.3779	10.0822	4
12843	Col1a2	oim; Col1a2; Col1a-2; Cola2; AA960264; Cola-2; AI325291	35.263	10.4102	4	23.9995	5.57898	5	51.8946	6.83482	4	66.3882	12.5246	4	44.6881	6.44138	4	43.8725	13.0961	4	27.5514	8.44474	4
12845	Comp	TSP5; Comp	0.901184	0.684941	4	0.234951	0.0925404	5	0.619397	0.218097	4	1.62874	0.422897	4	1.95069	0.888692	4	2.27446	1.19178	4	2.10743	0.532955	4
12846	Comt	Comt1; D16Wsu103e; D330014B15Rik; Comt	36.3662	4.16993	4	54.3799	3.08005	5	53.4206	0.936566	4	59.3914	4.12779	4	56.1127	2.48968	4	44.7046	2.55048	4	51.2601	3.90975	4
12847	Copa	xenin; AU040324; Copa	19.1352	2.32095	4	26.3217	3.8995	5	24.8788	3.07293	4	20.7866	2.86372	4	17.72	1.53394	4	17.7744	4.16828	4	13.9686	2.61132	4
12848	Cops2	TRIP-15; AI315723; Sgn2; Trip15; Cops2; Csn2; C85265	12.2384	1.6127	4	23.3308	2.62701	5	15.6536	1.61658	4	14.0759	1.21684	4	15.3937	3.51616	4	19.2394	2.08483	4	11.1592	2.32507	4
12850	Coq7	Coq7; clk-1	52.429	8.47484	4	103.123	10.5244	5	65.1044	7.34801	4	54.2037	3.72685	4	62.77	2.36959	4	82.6378	11.7282	4	88.9702	16.9433	4
12854	Cort	PCST; CST; Cort	0.0255474	0.0316191	4	0.0554976	0.0556839	5	0.0561232	0.0381774	4	0.0616576	0.0653698	4	0.0238725	0.047745	4	0.0318966	0.0637931	4	0.130678	0.187901	4
12856	Cox17	Cox17; AI037035	129.698	27.4721	4	127.229	16.9389	5	116.717	17.2565	4	93.6096	6.56486	4	116.926	4.35694	4	112.218	18.867	4	190.24	64.5577	4
12857	Cox4i1	Cox4i1; IV-1; COXIV; AL024441; COX; Cox4a; COX IV-1; Cox4	858.972	141.26	4	641.209	72.8009	5	753.96	72.9236	4	648.164	18.6221	4	683.695	21.7285	4	775.108	110.265	4	949.916	196.279	4
12858	Cox5a	AA959768; Cox5a; CcOX	338.783	33.3292	4	317.608	37.4038	5	320.881	36.0394	4	247.418	21.4407	4	258.315	31.3756	4	259.123	50.5728	4	323.449	76.0595	4
12859	Cox5b	Cox5b	373.087	45.2296	4	312.743	23.602	5	344.951	36.9889	4	285.676	20.2596	4	319.086	9.69041	4	302.526	35.2253	4	404.009	97.8902	4
12861	Cox6a1	VIaL; Cox6a1	684.492	81.8225	4	519.01	43.3451	5	683	62.6211	4	623.951	30.6405	4	625.052	21.2664	4	516.158	61.3328	4	801.288	137.69	4
12862	Cox6a2	Cox6a2; VIaH; CoxVIaH	0.545224	0.84798	4	0.789559	0.330925	5	3.02057	0.787995	4	1.58243	0.414578	4	2.19438	0.192367	4	2.62907	0.921642	4	1.74117	1.03279	4
12864	Cox6c	Cox6c	477.4	89.8475	4	375.683	38.4211	5	362.197	38.4784	4	328.861	19.1242	4	377.602	12.1323	4	468.371	70.6432	4	494.124	55.2658	4
12865	Cox7a1	COX7AH; COX7AM; Cox7a1; COX7A	57.2042	8.40508	4	11.6663	2.05786	5	93.2264	14.3489	4	58.9845	7.6556	4	60.57	3.39975	4	43.1861	3.33545	4	65.66	20.8255	4
12866	Cox7a2	COX7AL; Cox7a3; Cox7a2; CoxVIIa-L	29.2021	3.60243	4	29.0908	3.76033	5	24.4596	2.25273	4	17.9766	1.0076	4	20.3591	1.53114	4	26.1387	0.97	4	27.6226	4.23661	4
12867	Cox7c	Cox7c; COXVIIc; Cox7c1	125.655	20.6333	4	116.393	11.7038	5	117.86	14.2567	4	106.38	8.28404	4	117.495	8.72494	4	107.166	17.8471	4	162.625	30.8037	4
12868	Cox8a	Cox8a; COX8L	763.977	71.6597	4	420.295	39.0283	5	544.363	46.6317	4	529.73	25.1857	4	592.706	15.5038	4	529.638	42.5992	4	720.326	85.2005	4
12869	Cox8b	Cox8h; Cox8b; CoxVIII-H	19.8982	7.88421	4	1.24681	0.697325	5	4.10809	0.790804	4	7.36454	2.52849	4	10.1294	4.37375	4	10.7964	3.85411	4	26.8125	16.7349	4
12870	Cp	Cp; D3Ertd555e	7.10077	4.39391	4	13.831	3.0816	5	9.46116	0.989953	4	17.3425	2.63514	4	28.7243	4.88956	4	31.2661	6.18439	4	24.0436	3.81164	4
12873	Cpa3	Cpa3; MC-CPA	0.0669814	0.034556	4	0.0356311	0.026839	5	0.0523226	0.028712	4	0.368788	0.453615	4	1.48974	0.169155	4	3.10133	2.02314	4	2.06987	1.08885	4
12874	Cpd	AA960140; AW322530; Cpd; D830034L15Rik	6.12464	1.48127	4	9.67732	1.06714	5	15.8705	1.15291	4	9.35528	1.45811	4	6.73029	0.357698	4	7.47553	0.912539	4	5.47587	0.34741	4
12876	Cpe	Cph-1; Cph1; R74677; CPH; fat; Cpe; NF-alpha1	2491.08	152.346	4	1420.52	91.256	5	814.201	168.454	4	1469.74	106.557	4	1770.8	89.01	4	2033.23	131.46	4	1998.51	102.285	4
12877	Cpeb1	Cpeb; Cpeb1; mCpeb-1; Cpe-bp1; mCPEB; AU024112	4.73321	0.753801	4	12.2012	0.816923	5	3.72054	0.544682	4	5.93582	0.454745	4	6.50786	0.816775	4	7.31299	0.675111	4	5.9054	1.00475	4
12879	Cys1	ck; cpk; AV218859; Cys1; 2900006B19Rik; Ccap	0.603732	0.245694	4	0.168412	0.139449	5	0.349424	0.0274037	4	1.072	0.124889	4	1.51666	0.46812	4	1.00591	0.192551	4	1.35645	0.246329	4
12889	Cplx1	Cplx1; 921-S	36.1122	4.07848	4	11.7805	2.16995	5	5.75141	1.02949	4	7.43155	1.04278	4	6.71747	2.88871	4	4.54187	0.306483	4	11.5592	5.82463	4
12890	Cplx2	AW492120; 921-L; Gm34843; AI413745; Cplx2	35.3681	3.45266	4	14.469	2.00625	5	14.0332	2.02894	4	21.5544	0.976277	4	20.2399	2.00116	4	16.879	1.16313	4	24.9154	2.13858	4
12891	Cpne6	BB076446; Cpne6; AU067659	33.1581	1.26122	4	0.923652	0.311288	5	4.96628	1.99645	4	12.3691	2.1993	4	13.4544	2.28048	4	15.1928	1.4839	4	18.0215	2.58767	4
12892	Cpox	Cpox; CPX; HCP; cac; Cpo; nct	6.43514	1.62893	4	4.71079	0.727256	5	3.79791	0.375425	4	4.15422	0.305654	4	4.72421	0.443843	4	4.66522	0.51926	4	4.01319	1.08513	4
12894	Cpt1a	Cpt1a; CPTI; Cpt1; C730027G07	29.0207	3.1104	4	19.2599	2.84994	5	28.6237	3.54721	4	26.9633	3.70174	4	22.0521	2.42499	4	22.3149	4.08724	4	18.7552	2.98627	4
12895	Cpt1b	Cpti-m; Cpt1-m; Cpti; M-cpti; Cpt1b; Cpt1	0.00890583	0.0107468	4	0	0	5	0.00341758	0.00500769	4	0.000776243	0.00155249	4	0	0	4	0.00116167	0.00232333	4	0	0	4
12896	Cpt2	CPTII; Cpt2; AI323697	14.31	0.519661	4	12.4563	0.985761	5	12.6715	1.14864	4	13.1432	1.05113	4	12.953	1.27295	4	13.5954	1.14653	4	11.938	0.648933	4
12902	Cr2	C3DR; Cr-1; CD35; Cr1; Cr2; CD21; Cr-2	0.0180404	0.0128072	4	0.0102166	0.00798237	5	0.00974057	0.014545	4	0.0130218	0.00694964	4	0.0136844	0.011599	4	0.00887982	0.0109656	4	0.00582931	0.00686134	4
12903	Crabp1	CRABP-I; Rbp-5; Crabp1; AI326249; CrabpI; Crabp-1	0.414103	0.201687	4	2.37772	0.702854	5	0.585204	0.0864885	4	0.395844	0.197759	4	0.592806	0.281888	4	0.835391	0.419585	4	1.51421	0.504185	4
12904	Crabp2	Crabp2; AI893628; Crabp-2; CrabpII	13.9184	13.2265	4	9.79296	2.29383	5	9.2968	3.27017	4	20.814	3.30168	4	22.4322	10.3116	4	28.2176	10.6275	4	32.5172	5.3431	4
12905	Cradd	RAIDD; Cradd	5.21508	0.481291	4	3.81192	0.490813	5	6.06558	0.634477	4	7.64017	0.371715	4	8.04449	0.484258	4	8.09155	0.518283	4	8.83792	1.14669	4
12908	Crat	CARAT; Crat; AW107812	20.2955	1.84679	4	12.5839	1.64924	5	18.6617	1.66958	4	16.0013	1.83821	4	16.4379	0.539353	4	13.1143	1.76367	4	14.1982	1.55316	4
12909	Crcp	Crcp; AL022669	8.22178	0.282973	4	17.3448	1.9794	5	16.0519	0.664092	4	12.828	0.579962	4	11.2515	0.797083	4	9.51715	0.438882	4	10.9474	0.836155	4
12912	Creb1	Creb-1; 3526402H21Rik; Creb1; 2310001E10Rik; AV083133; Creb	2.92299	0.329047	4	4.17224	0.713905	5	3.35446	0.16669	4	3.57258	0.287813	4	3.40663	0.522974	4	4.61605	0.311542	4	3.15467	0.38122	4
12913	Creb3	C80076; LZIP-2; LZIP-1; LZIP; Creb3; AU044960; AW538053; Luman	24.1527	2.35057	4	46.3927	3.97169	5	31.9378	1.62945	4	28.9086	2.28981	4	30.0182	4.90885	4	24.5909	0.963902	4	23.9784	2.9288	4
12914	Crebbp	Crebbp; AW558298; CBP/p300; KAT3A; CBP; p300/CBP	4.05345	0.674727	4	4.62045	0.200309	5	3.89462	0.499895	4	3.5645	0.456333	4	2.92345	0.144315	4	2.79277	0.413363	4	3.7587	0.585316	4
12915	Atf6b	AA617266; Creb-rp; Crebl1; Atf6b; ATF6beta	17.8792	1.04983	4	24.5398	1.06492	5	27.075	1.6692	4	27.2298	3.39751	4	22.6195	1.29373	4	17.6007	1.99967	4	18.7429	2.09461	4
12916	Crem	ICER; Crem; ICERI	3.16484	0.196261	4	7.31302	0.256223	5	4.59139	0.612732	4	3.35208	0.260033	4	4.53269	0.846205	4	3.97757	0.531812	4	3.94625	0.309812	4
12918	Crh	Gm1347; Crh; CRF	0.0236559	0.0330449	4	0.970344	0.26073	5	0.143757	0.085723	4	0.137906	0.116288	4	0.043437	0.0509496	4	0.0506657	0.0635289	4	0.0682009	0.0535691	4
12919	Crhbp	CRH-BP; Crhbp	0.0524489	0.0355875	4	0.303154	0.0526605	5	0.354091	0.104218	4	0.0231025	0.0141196	4	0.0411234	0.0314817	4	0.00399984	0.00799968	4	0.0250548	0.033256	4
12921	Crhr1	CRFR1; Crhr; Crhr1; CRF1R	0.321419	0.138913	4	0.105483	0.0426466	5	0.0679049	0.0306077	4	0.067849	0.0443396	4	0.0320451	0.0310193	4	0.0169608	0.0306551	4	0.074137	0.0766246	4
12922	Crhr2	CRF-R2; CRFR2alpha; Crhr2; CRFR2beta; Crfr2	0.0213555	0.042711	4	0.0109411	0.0150743	5	0.00995555	0.0097253	4	0.0310639	0.00694101	4	0.018097	0.0145555	4	0.00359107	0.00718213	4	0.00623314	0.0124663	4
12925	Crip1	Crip1; CRP1; Crip; CRHP	11.5426	5.14316	4	96.708	23.7053	5	219.159	37.3608	4	154.022	10.9505	4	103.231	13.1923	4	101.052	25.3731	4	135.94	23.6856	4
12927	Bcar1	AI385681; Bcar1; Crkas; Cas	16.2211	0.80829	4	28.3059	2.20942	5	24.0165	2.49202	4	24.3382	1.1852	4	21.2252	0.79637	4	19.7806	2.27075	4	21.6573	2.57141	4
12928	Crk	Crk; p38; Crk-III; Crk-I; Crko; Crk-II; CrkIII; Crk3; c-Crk	35.1987	1.9615	4	49.2792	3.75743	5	30.1854	2.09746	4	31.4986	1.57583	4	33.1014	2.77377	4	38.3516	1.98083	4	28.2174	4.01255	4
12929	Crkl	Crkl; snoop; AI325100; 1110025F07Rik; Crkol; AA589403	13.624	1.29045	4	12.8004	2.07308	5	10.52	1.33015	4	11.933	1.70547	4	11.7271	1.52004	4	11.3814	2.8197	4	8.28982	1.86238	4
12931	Crlf1	CRLM-3; CRLM3; NR6.1; CLF-1; NR6; Crlf1	2.574	0.67298	4	11.8432	1.77879	5	12.7101	4.08006	4	9.12963	0.779042	4	10.3941	2.09989	4	8.14665	1.04442	4	10.7416	1.74514	4
12933	Crmp1	Crmp1; DRP-1; CRMP-1; Ulip3; ULIP-3; Dpysl1	2.29165	0.175107	4	3.27087	0.133968	5	2.39186	0.427796	4	1.72066	0.154839	4	1.50756	0.27568	4	1.11592	0.131224	4	1.52472	0.302539	4
12934	Dpysl2	Musunc33; AI851130; Ulip2; Dpysl2; DRP2; TOAD-64; Crmp2	41.5625	3.10088	4	53.5348	3.88637	5	24.2423	1.95782	4	22.8652	1.28882	4	29.1225	5.97619	4	31.7746	3.11193	4	26.3069	3.4414	4
12936	Pcdha4	Crnr1; R75250; Cnr1; Pcdha4	0.00131999	0.00263999	4	0	0	5	0	0	4	0	0	4	0	0	4	0.00126338	0.00252677	4	0	0	4
12937	Pcdha6	Pcdha6; Cnr2; CNR; Crnr2	0.0082075	0.00963401	4	0.00752472	0.00882246	5	0.000976337	0.00195267	4	0.00097893	0.00195786	4	0.00272152	0.00544304	4	0.00242419	0.00484837	4	0	0	4
12939	Pcdha7	Crnr4; Pcdha7; Cnr4	0.00980133	0.0120975	4	0.00613442	0.013717	5	0.00196278	0.00392557	4	0.00135353	0.00167537	4	0.00471928	0.00485981	4	0.00602611	0.00586407	4	0.00663166	0.0103284	4
12941	Pcdha5	Crnr6; Cnr6; Pcdha5	0.0140593	0.0110883	4	0.00910489	0.0103327	5	0.00183352	0.00212823	4	0.00832232	0.0166446	4	0.0116908	0.0162041	4	0.00244095	0.0048819	4	0	0	4
12942	Pcdha11	Pcdha11; A830022B16Rik; Cnr7; Crnr7	0.0150179	0.0110144	4	0.00879628	0.00945457	5	0.00538689	0.00369042	4	0.0104319	0.0128474	4	0.0133026	0.0156885	4	0.0038392	0.00767841	4	0.00307322	0.00381127	4
12943	Pcdha10	Pcdha14; Pcdha10; Crnr3; Crnr8; Cnr3; Cnr8	0.0414771	0.0280377	4	0.00713931	0.0105416	5	0.00673121	0.00228479	4	0.0114763	0.00649591	4	0.0237085	0.00992181	4	0.00377742	0.00488964	4	0.00818232	0.00694658	4
12944	Crp	Crp; AI255847	0.0276546	0.0553092	4	0	0	5	0.00301411	0.00602822	4	0.00848393	0.00571265	4	0.0115436	0.009647	4	0.00360201	0.00720402	4	0.00366613	0.00733226	4
12945	Dmbt1	CRP-[b]; DBMT1; Crpd; p80; gp300; CRP-[a]; Dmbt1; CRP	0.00509474	0.00630559	4	0.000744237	0.00166416	5	0.00420555	0.00291686	4	0.0112641	0.0132062	4	0.00855636	0.00844241	4	0.000538501	0.001077	4	0.0112155	0.0103416	4
12946	Cr1l	Crry; Cr1l; Mcp; mCRY	12.1537	1.30062	4	24.8723	2.48987	5	20.8292	0.643492	4	17.1202	1.65184	4	16.0352	1.25507	4	15.6706	3.25278	4	15.552	1.86533	4
12950	Hapln1	Crtl1l; BB099155; LP; LP-1; CLP; Crtl1; Hapln1	0.440598	0.201913	4	0.0955877	0.0351757	5	0.0880797	0.0381843	4	0.0754586	0.0363956	4	0.091203	0.048008	4	0.0788892	0.0400095	4	0.0513173	0.0388102	4
12951	Crx	Crx; Crx1	0	0	4	0	0	5	0	0	4	0	0	4	0	0	4	0	0	4	0	0	4
12952	Cry1	Phll1; AU021000; Cry1; AU020726	14.1465	1.46358	4	13.0929	1.86232	5	5.60232	0.587508	4	6.0271	0.664998	4	6.76669	0.912341	4	7.04919	0.504179	4	7.97597	0.650116	4
12953	Cry2	AV006279; D130054K12Rik; Cry2	21.6898	1.20598	4	10.3387	0.629411	5	7.73473	1.2223	4	10.3989	0.358028	4	11.8384	1.51187	4	11.7695	0.777783	4	13.2776	1.15031	4
12954	Cryaa	Crya-1; lop18; Crya1; Cryaa; DAcry-1; Acry-1	0.0399298	0.0798597	4	0	0	5	0.0112936	0.0225872	4	0.0360136	0.0445769	4	0.0653183	0.0513246	4	0.0171524	0.0343047	4	0.0370541	0.0741082	4
12955	Cryab	Crya-2; HspB5; P23; Crya2; Cryab	386.976	43.8668	4	1994.9	318.743	5	528.194	50.0319	4	632.558	94.9992	4	888.93	38.6453	4	789.896	72.4622	4	1076.06	70.2723	4
12957	Cryba1	BA3/A1; Cryba1; Cryb	0	0	4	0	0	5	0	0	4	0	0	4	0	0	4	0	0	4	0	0	4
12958	Cryba2	E130107M19Rik; Cryba2	0.0462901	0.0623051	4	0.0649907	0.0629753	5	0.0905693	0.0400215	4	0.0437593	0.038728	4	0.00657042	0.0131408	4	0.130514	0.14959	4	0.0177353	0.0354706	4
12959	Cryba4	Cryba4	0.130995	0.0982913	4	0.10376	0.154394	5	0.638437	0.384882	4	0.626155	0.245134	4	0.332783	0.177071	4	0.655979	0.32141	4	0.580795	0.275547	4
12960	Crybb1	BB1CRY; Crybb1; 3110006K12Rik	2.9581	0.492339	4	0.463833	0.0940224	5	2.56308	1.05109	4	1.89654	0.459006	4	1.93772	0.696921	4	1.40119	0.229773	4	1.99793	0.58228	4
12961	Crybb2	Cryb-2; Crybb2	0	0	4	0	0	5	0	0	4	0	0	4	0	0	4	0	0	4	0	0	4
12962	Crybb3	Crybb3; AI852419	0.113754	0.0596469	4	0.251782	0.126332	5	0.485073	0.156472	4	0.0844715	0.0522693	4	0.225956	0.186726	4	0.293671	0.24056	4	0.168679	0.20946	4
12964	Cryga	DGcry-4; Secc; Cryga; Cryg-4	0.0160989	0.0186435	4	0.00755492	0.0168933	5	0.0274484	0.0206059	4	0	0	4	0	0	4	0	0	4	0.0202442	0.0404884	4
12965	Crygb	Crygb; Cryg-3; Nop; DGcry-3	0	0	4	0	0	5	0	0	4	0	0	4	0	0	4	0	0	4	0	0	4
12966	Crygc	Cryg-5; Crygc	0	0	4	0	0	5	0	0	4	0	0	4	0	0	4	0	0	4	0	0	4
12967	Crygd	Aey4; Lop12; Cryg-1; Crygd; DGcry-1	0.102206	0.056227	4	0.00696412	0.0155722	5	0.285059	0.079766	4	0.341421	0.123565	4	0.153211	0.0697025	4	0.20193	0.176848	4	0.300486	0.209835	4
12968	Cryge	Cryge; DGcry-2; Elo; Cryg-6; Cryg-2	0	0	4	0	0	5	0	0	4	0	0	4	0	0	4	0	0	4	0	0	4
12969	Crygf	DGcry-2; 3110001K11Rik; Cryg-2; Crygf; Len-2	0	0	4	0	0	5	0	0	4	0	0	4	0	0	4	0	0	4	0.00414386	0.00828771	4
12970	Crygs	AI327013; Opj; rncat; Crygs	0.183844	0.130767	4	0.755519	0.499604	5	0.846579	0.22342	4	2.69007	0.222276	4	2.80658	0.536217	4	2.98392	0.654816	4	3.43277	0.48395	4
12971	Crym	Crym	0.201342	0.143765	4	87.1692	15.4107	5	59.1946	4.43364	4	21.0483	2.17722	4	25.6609	2.79506	4	24.3377	3.11203	4	18.9636	2.68464	4
12972	Cryz	Sez9; Cryz	10.9246	0.949235	4	7.59679	0.638185	5	9.38692	0.504605	4	11.6766	0.695914	4	13.5379	0.736785	4	16.1949	1.12601	4	14.8438	2.07763	4
12974	Cs	Ahl4; Cs; 9030605P22Rik; 2610511A05Rik; BB234005; Cis	219.892	4.18671	4	141.997	8.88008	5	117.207	8.20184	4	107.795	1.6119	4	116.124	7.69207	4	110.718	9.44078	4	111.96	5.99546	4
12977	Csf1	C87615; MCSF; Csf1; Csfm; op	14.0452	1.74258	4	42.0343	7.08136	5	37.3002	3.7585	4	35.1075	2.04678	4	39.3481	7.06731	4	37.9196	4.40993	4	33.9186	6.92467	4
12978	Csf1r	Fim-2; Fim2; M-CSF-R; M-CSFR; Fms; AI323359; Csfmr; CD115; CSF-1R; Csf1r	2.00006	0.609832	4	21.8945	5.63894	5	66.6922	7.4474	4	79.9678	19.2524	4	38.3649	7.26897	4	43.2825	14.0471	4	23.231	6.9387	4
12981	Csf2	Csf2; Gm-CSf; Csfgm; MGI-IGM; CSF; GMCSF	0.0960315	0.0199343	4	0.354196	0.153574	5	0.318591	0.0532117	4	0.247742	0.203776	4	0.264202	0.203484	4	0.15553	0.182598	4	0.122112	0.0427124	4
12982	Csf2ra	GM-CSF-Ra; GM-CSFR; Csf2ra; CD116; Csfgmra	6.9995	0.670558	4	31.3458	5.99713	5	100.284	2.45061	4	66.9385	8.11653	4	33.5507	5.48233	4	30.5006	7.66684	4	26.0708	6.89113	4
12983	Csf2rb	Csf2rb1; Il5rb; AIC2B; Il3rb; Csf2rb; Bc; Csfgmrb; Il3rb1; AI848964; Il3r; CDw131	0.155223	0.0749803	4	12.7384	4.73993	5	25.0692	2.97911	4	19.299	7.35118	4	6.56335	1.55815	4	6.72523	2.66571	4	3.16169	1.80827	4
12984	Csf2rb2	BetaIl3; Il3rb2; AIC2A; Csfgmrb; Csf2rb2; Bil3; Il3r; Il3rb	0.084697	0.0391473	4	6.78203	3.14367	5	14.648	2.29071	4	13.8526	4.4091	4	4.09372	0.753151	4	4.6901	2.65532	4	1.70997	1.26768	4
12985	Csf3	Csf3; Csfg; G-CSF; MGI-IG	0	0	4	0.107341	0.173288	5	0.00675286	0.00780876	4	0.0172794	0.0164059	4	0	0	4	0	0	4	0	0	4
12986	Csf3r	G-CSFR; Csf3r; Cd114; Csfgr; G-CSF-R	0.304352	0.100808	4	14.2271	9.54433	5	7.7794	0.95112	4	11.5274	4.62675	4	4.75112	1.19055	4	4.52445	1.02631	4	2.04925	1.04418	4
12988	Csk	p50CSK; Csk; AW212630	9.21542	0.693928	4	20.5255	2.58474	5	25.1062	2.46114	4	21.9921	4.18327	4	15.4865	2.78982	4	16.198	2.63295	4	11.2234	2.7686	4
12990	Csn1s1	Csn1s1; AA959832; AW212882; Csna	0	0	4	0	0	5	0	0	4	0	0	4	0	0	4	0.0047484	0.00949679	4	0	0	4
12991	Csn2	Csn2; Csnb	0	0	4	0	0	5	0	0	4	0	0	4	0	0	4	0	0	4	0	0	4
12992	Csn1s2b	Csn1s2b; Csnd; AW987150; Csne	0	0	4	0	0	5	0	0	4	0	0	4	0	0	4	0	0	4	0	0	4
12993	Csn1s2a	Csn1s2a; Csng; PP22	0	0	4	0	0	5	0	0	4	0	0	4	0	0	4	0	0	4	0	0	4
12994	Csn3	CSN10; Csnk; Csn3; AW208918	0	0	4	0.268798	0.0901214	5	0.0983729	0.0594462	4	0.0857436	0.0220396	4	0.0164662	0.0213977	4	0	0	4	0.015592	0.0311839	4
12995	Csnk2a1	Csnk2a1; Csnk2a1-rs4; CK2	19.0708	1.90885	4	27.87	1.51034	5	18.6219	0.672334	4	15.3732	0.753511	4	16.9068	1.46872	4	18.9841	0.366908	4	16.015	0.627379	4
13000	Csnk2a2	1110035J23Rik; Csnk2a2; CK2; C77789	4.62147	0.229637	4	11.5536	1.18972	5	8.59553	0.373736	4	6.59548	0.720169	4	5.49934	0.382227	4	5.04918	0.210841	4	5.58821	0.240891	4
13001	Csnk2b	CK II beta; Csnk2b	106.743	6.85185	4	130.48	4.07494	5	123.134	3.64259	4	99.2761	1.34275	4	99.7112	4.40571	4	79.6296	3.18763	4	110.412	5.30992	4
13002	Dnajc5	AU018536; Csp; 2610314I24Rik; Dnajc5	28.3046	1.83701	4	31.9287	3.30563	5	25.6182	2.58928	4	25.1324	2.78896	4	21.4439	2.35447	4	19.6144	2.90425	4	17.4524	2.60595	4
13003	Vcan	Vcan; NG2; PG-M; PG-M(V0); 9430051N09; DPEAAE; PG-M(V1); 5430420N07Rik; hdf; Cspg2	0.21042	0.0156665	4	3.9511	0.446047	5	1.37845	0.250754	4	0.751038	0.0529165	4	0.615376	0.236699	4	0.598121	0.0910492	4	0.336065	0.0657949	4
13004	Ncan	Ncan; Cspg3; Cspg3-rs; Tgfbit; C230035B04	39.1394	4.5359	4	49.4622	3.51599	5	53.0886	10.2177	4	33.7809	3.09249	4	18.5703	1.30436	4	17.4485	0.17184	4	13.2892	2.14358	4
13006	Smc3	Mmip1; Smc3; Bamacan; SMC-3; Cspg6; SmcD; HCAP	12.4152	0.382003	4	14.0031	1.23795	5	9.34298	0.373215	4	7.26347	0.345314	4	8.19836	0.295437	4	9.97664	0.624279	4	9.5816	1.7472	4
13007	Csrp1	AW545626; Csrp; AA408841; Csrp1; AA959891; CRP1	980.671	54.6879	4	225.088	19.7388	5	287.453	38.0797	4	364.066	29.6713	4	536.339	31.4779	4	535.624	22.8271	4	707.458	37.7896	4
13008	Csrp2	Csrp2; AW551867; Crp2; SmLim	2.78556	1.06698	4	5.34979	0.77731	5	19.3058	2.96751	4	9.51392	2.07974	4	7.82839	2.11763	4	7.52043	1.71133	4	7.9987	2.83608	4
13009	Csrp3	Csrp3; MLP; MMLP; CRP3	0.256807	0.22298	4	0.101502	0.151126	5	0.139113	0.0766016	4	0.084373	0.0737083	4	0.142871	0.0749344	4	0.216091	0.214682	4	0.161845	0.123291	4
13010	Cst3	Cst3; CysC	3427.62	277.111	4	1351.55	87.5447	5	2486.45	325.602	4	3114	163.474	4	3160.96	505.114	4	3598.54	163.701	4	3201.57	306.393	4
13011	Cst7	Cmap; Cst7	0.187728	0.0621392	4	0.363217	0.151127	5	4.80373	0.702047	4	4.05175	0.568789	4	5.23683	1.69784	4	3.52569	0.849996	4	2.5981	0.552671	4
13012	Cst8	Cst8; Cres; Cst-rs1	0	0	4	0	0	5	0.0196323	0.0215488	4	0	0	4	0	0	4	0	0	4	0	0	4
13013	Cst9	M12; Cst9; testatin; cresp	0	0	4	0	0	5	0.0129078	0.0258156	4	0	0	4	0	0	4	0	0	4	0	0	4
13014	Cstb	Cstb; AA960480; Stfb	54.0328	7.07236	4	326.751	44.4842	5	540.812	74.5564	4	276.676	24.4333	4	173.173	12.8153	4	178.874	44.5802	4	186.86	44.106	4
13016	Ctbp1	Ctbp1; D5H4S115E; D5H4S115; CtBP3/BARS; BARS; D4S115h	76.2674	5.23286	4	92.5467	3.4039	5	81.3926	1.37082	4	69.9857	1.60344	4	69.463	0.729429	4	65.6467	3.23098	4	71.7473	1.81666	4
13017	Ctbp2	D7Ertd45e; AA407280; Gtrgeo6; Ctbp2; Ribeye	5.17206	0.312028	4	9.66648	0.888936	5	6.19223	0.821104	4	5.32015	0.169904	4	4.93322	0.579547	4	5.08725	0.328422	4	4.63429	0.759375	4
13018	Ctcf	AW108038; Ctcf	11.4903	0.477546	4	11.9757	0.988916	5	10.4105	0.876814	4	10.2649	0.844091	4	9.87343	0.91154	4	11.884	0.338469	4	8.88193	0.235699	4
13019	Ctf1	Ctf1; CT-1	4.61717	0.582344	4	1.79196	0.501058	5	4.56625	1.09474	4	8.70174	0.782474	4	10.4139	0.947442	4	9.65636	0.342302	4	11.3359	2.29429	4
13024	Ctla2a	Ctla2a; Ctla-2a	0.314749	0.102125	4	2.56132	0.562234	5	4.17559	0.627474	4	2.73434	0.292278	4	1.93328	0.806783	4	2.97641	1.16655	4	3.06121	1.1261	4
13025	Ctla2b	Ctla2b; Ctla-2b; AW545568	0.0483535	0.0278312	4	1.31849	0.157277	5	13.353	0.723454	4	9.50407	1.8299	4	4.28591	1.46451	4	5.39172	2.20818	4	3.31084	1.2899	4
13026	Pcyt1a	Pcyt1a; Cttalpha; CTalpha; Ctpct; Cctalpha	17.0069	1.09406	4	22.718	1.59769	5	16.4047	1.64509	4	19.153	3.48649	4	14.9519	0.794383	4	15.9138	2.12362	4	12.5499	1.54262	4
13030	Ctsb	Ctsb; CB	216.617	9.12392	4	681.926	83.6194	5	2539.84	166.931	4	1968.11	319.04	4	1211.26	139.715	4	1057.83	175.002	4	649.685	176.283	4
13032	Ctsc	Ctsc; DPPI; CatC; DPP1; AI047818	2.57854	0.75589	4	63.1935	14.0576	5	78.5757	12.9615	4	39.5264	8.0455	4	25.7713	5.45295	4	30.508	9.02852	4	15.6073	4.71106	4
13033	Ctsd	Ctsd; CD; CatD	365.699	10.9925	4	1286.79	207.324	5	9002.23	613.156	4	4921.46	942.717	4	2325.53	438.775	4	2228.9	747.597	4	1075.46	443.595	4
13034	Ctse	CE; C920004C08Rik; CatE; A430072O03Rik; Ctse	0.694241	0.302158	4	0.801493	0.444474	5	1.4532	0.444073	4	2.47222	0.789516	4	1.52902	0.41866	4	1.8399	0.36745	4	1.51666	0.832332	4
13035	Ctsg	CatG; Ctsg; VSP	1.13506	0.668369	4	0.67312	0.276981	5	0.840696	0.355928	4	0.606851	0.158506	4	0.9382	0.33869	4	1.11332	0.709932	4	1.76753	1.53982	4
13036	Ctsh	Ctsh; AL022844	12.9583	9.05295	4	67.908	16.2468	5	264.436	18.9809	4	183.922	36.4266	4	101.309	15.5225	4	98.1153	21.0849	4	62.273	14.0085	4
13038	Ctsk	MMS10-Q; Ctsk; Ms10q; AI323530; catK	2.95115	2.11886	4	7.14912	1.10909	5	28.5747	7.42865	4	18.6696	3.2988	4	9.04615	2.56971	4	9.36225	1.79965	4	9.47877	2.49006	4
13039	Ctsl	Ctsl; 1190035F06Rik; MEP; fs; Ctsl1; nkt; CatL	166.519	22.3855	4	498.602	60.0189	5	878.038	18.6284	4	731.863	86.0184	4	497.749	49.5862	4	587.936	81.3362	4	383.18	54.9906	4
13040	Ctss	Ctss; Cats	6.22842	1.69475	4	520.457	156.93	5	2289.53	166.875	4	1843.59	263.739	4	752.545	162.392	4	980.881	376.099	4	357.654	163.527	4
13041	Ctsw	Ctsw; lymphopain	0.109122	0.0294852	4	0.159967	0.124887	5	0.131333	0.0580107	4	0.403145	0.12901	4	0.950271	0.758624	4	0.762556	0.0296493	4	0.905592	0.0739801	4
13043	Cttn	Ems1; Cttn; 1110020L01Rik	29.4141	2.03137	4	120.902	5.00319	5	61.4437	5.20947	4	62.6822	5.06524	4	63.3725	6.6187	4	58.3181	3.07089	4	52.0117	8.89613	4
13046	Celf1	D2Wsu101e; Cugbp1; HNAB50; NAB50; 1600010O03Rik; Celf1; AA407467; Brunol2; CUG-BP1; CUGBP; CUG-BP	9.40787	0.459514	4	20.3228	1.04037	5	10.1183	0.176784	4	8.82363	0.498283	4	10.0506	1.22702	4	10.9376	0.544209	4	9.56902	0.399118	4
13047	Cux1	Cux; Cux-1; CDP; Cutl1; Cux1	9.57595	0.81738	4	8.50014	1.24625	5	16.0358	1.62453	4	11.3402	1.72893	4	8.10824	0.72801	4	6.93837	1.08353	4	6.44761	0.82994	4
13048	Cux2	Cux-2; 1700051K22Rik; Cutl2; Cux2	1.62193	0.309534	4	0.404829	0.138196	5	0.444055	0.0581934	4	0.577476	0.0271417	4	0.586749	0.0605012	4	0.453867	0.0577506	4	0.848085	0.313087	4
13051	Cx3cr1	Cx3cr1	0.778443	0.111435	4	3.03754	0.273565	5	23.0476	2.88243	4	31.8537	7.87895	4	20.5345	4.39947	4	27.1821	6.44551	4	15.0577	5.16305	4
13052	Cxadr	MCVADR; Cxadr; AU016810; CAR; AW553441; MCAR; 2610206D03Rik	0.482235	0.375926	4	1.08915	0.229959	5	0.988438	0.248217	4	1.75709	0.495422	4	1.28062	0.368394	4	1.65521	0.654631	4	0.947179	0.332789	4
13056	Cyb561	Cyb561	1.88927	0.853436	4	2.02164	0.345035	5	2.17821	0.354216	4	2.27892	0.275853	4	2.03163	0.433008	4	2.70901	0.229726	4	1.99249	0.247205	4
13057	Cyba	b558; nmf333; p22phox; p22-phox; Cyba	17.1174	5.30841	4	189.266	45.8859	5	786.673	98.6109	4	543.556	74.2393	4	256.526	55.257	4	242.466	73.5745	4	192.637	68.4727	4
13058	Cybb	Cgd; gp91-1; gp91phox; CGD91-phox; Nox2; Cybb; C88302; Cyd	0.487754	0.261619	4	3.53956	0.73963	5	19.4434	2.49377	4	27.701	5.16564	4	13.6735	3.01159	4	15.5057	4.96874	4	6.52859	1.93647	4
13063	Cycs	Cycs	15.417	1.24764	4	21.1053	1.5415	5	11.8606	0.794765	4	8.49303	0.306082	4	9.67041	0.373314	4	11.5375	0.565369	4	10.5918	1.95935	4
13067	Cyct	Cyct; T-Cc	0.0359152	0.0718303	4	0.0537547	0.0582801	5	0.0475332	0.0950663	4	0.0586593	0.0261937	4	0	0	4	0	0	4	0.0179042	0.0358084	4
13070	Cyp11a1	Cyp11a; D9Ertd411e; P450scc; Cypxia1; Cyp11a1; Scc; cscc	0.127642	0.105978	4	0.00310493	0.00694283	5	0.0361187	0.0218118	4	0.117429	0.0774699	4	0.121018	0.0746229	4	0.0880772	0.0364321	4	0.0931394	0.030342	4
13072	Cyp11b2	Cyp11b-2; Cyp11b; Cpn2; ALDOS; Cyp11b2	0	0	4	0	0	5	0	0	4	0	0	4	0	0	4	0	0	4	0	0	4
13074	Cyp17a1	p450c17; Cyp17a1; Cyp17	0.0800313	0.0618391	4	0.00285551	0.00638511	5	0.0411841	0.0245915	4	0.0753121	0.0181168	4	0.0129153	0.0258305	4	0.0280361	0.016055	4	0.0234079	0.0397016	4
13075	Cyp19a1	Cyp19a1; p450arom; Int-5; Ar; ArKO; Int5; Cyp19	0.00194935	0.00389869	4	0.0131129	0.0212859	5	0.0125091	0.0144615	4	0.00378668	0.00757336	4	0	0	4	0	0	4	0	0	4
13076	Cyp1a1	Cyp1a1; CP11; AHRR; CYPIA1; AHH; P450-1	0.120874	0.033754	4	0.0357324	0.028835	5	0.0452079	0.0260957	4	0.0207837	0.0204989	4	0.055384	0.0341909	4	0.0588925	0.0225555	4	0.0766687	0.0601629	4
13077	Cyp1a2	CP12; CYPIA2; Cyp1a2; P450-3	0.0341618	0.0655017	4	0.00268351	0.00369654	5	0.00658005	0.0102797	4	0	0	4	0	0	4	0.0129307	0.0258614	4	0.00164511	0.00329022	4
13078	Cyp1b1	CP1B; CYPIB1; P4501b1; Cyp1b1	0.644984	0.159003	4	5.94699	1.59545	5	11.1584	1.50757	4	11.345	2.18914	4	11.7049	1.89308	4	15.3936	1.14467	4	9.42862	2.68552	4
13079	Cyp21a1	Cyp21a1; 21OH; Cyp21-ps1; Cyp21a2-ps; 21-OH; 21OHB; CYP21OH-A; Oh21-1; 21OHA; Cyp21; Cyp21B; Cyp21a2ps; Oh21-2	0	0	4	0.00483232	0.0108054	5	0.0169401	0.0280787	4	0.00836066	0.0097125	4	0	0	4	0.00349648	0.00699296	4	0.0130687	0.0185387	4
13081	Cyp24a1	Cyp24; Cyp24a1; 24-OHase; CP24	0	0	4	0.0376151	0.0143254	5	0.0511775	0.0311083	4	0.0164101	0.0203711	4	0.0157986	0.0173489	4	0.0202961	0.0195319	4	0.0143283	0.0174415	4
13082	Cyp26a1	RAH; Cyp26; P450RA; P450RAI; Cyp26a1	0	0	4	0.0476801	0.0806768	5	0.0175974	0.028495	4	0.0455118	0.0220555	4	0.0453329	0.050167	4	0.0311741	0.0453624	4	0.0445665	0.0595484	4
13085	Cyp2a12	Cyp2a12	0.0219091	0.0438182	4	0	0	5	0	0	4	0	0	4	0	0	4	0.011007	0.022014	4	0	0	4
13086	Cyp2a4	Cyp15a1; AI893559; Cyp2a4; D7Ucla4	0	0	4	0	0	5	0	0	4	0.00261976	0.00523953	4	0	0	4	0	0	4	0	0	4
13087	Cyp2a5	Coh; CYPIIA5; Cyp2a5; Cyp15a2	0.00472116	0.00944232	4	0.0051571	0.0115316	5	0	0	4	0.00261976	0.00523953	4	0	0	4	0	0	4	0	0	4
13088	Cyp2b10	Cyp2b10; Cyp2b; p16; Cyp2b20	0	0	4	0.012677	0.0212979	5	0.00354758	0.00709515	4	0.00527945	0.0105589	4	0.0347071	0.0624816	4	0.0339412	0.0678824	4	0.00332537	0.00665074	4
13089	Cyp2b13	Cyp2b13	0	0	4	0	0	5	0	0	4	0	0	4	0	0	4	0	0	4	0	0	4
13090	Cyp2b19	CYPIIB19; Cyp2b19	0	0	4	0.0100328	0.0142925	5	0.00189906	0.00379811	4	0.00989412	0.0132285	4	0	0	4	0.00117881	0.00235762	4	0.0069296	0.0138592	4
13094	Cyp2b9	Cyp2b; Cyp2b9	0	0	4	0	0	5	0	0	4	0	0	4	0	0	4	0.00358521	0.00717042	4	0	0	4
13095	Cyp2c29	Cyp2c29; AI196010; P450-2C; AI159681; Cyp2c; Ah-2; AHOH; AHOHase; Ahh-1	0.035056	0.070112	4	0	0	5	0	0	4	0	0	4	0	0	4	0.0171227	0.0342453	4	0	0	4
13096	Cyp2c37	Cyp2c37	0.00858141	0.0171628	4	0	0	5	0	0	4	0.00712598	0.014252	4	0	0	4	0.0184425	0.036885	4	0	0	4
13097	Cyp2c38	Cyp2c38	0	0	4	0	0	5	0	0	4	0	0	4	0	0	4	0	0	4	0.00539034	0.0107807	4
13098	Cyp2c39	CYPIIC39; Cyp2c39	0	0	4	0	0	5	0	0	4	0	0	4	0	0	4	0	0	4	0	0	4
13099	Cyp2c40	Cyp2c40; AI265721; AI662255	0.002897	0.005794	4	0	0	5	0	0	4	0	0	4	0	0	4	0.01698	0.0339601	4	0	0	4
13101	Cyp2d10	Cyp2d; P450-2D; Cyp2d10; AI303445	0.00122902	0.00245804	4	0	0	5	0.00403213	0.00514737	4	0.00461587	0.00594711	4	0.00144365	0.00288731	4	0.016711	0.0334219	4	0	0	4
13105	Cyp2d9	Cyp2d9; Cyp2d; P450-2D	0.00299844	0.00347236	4	0.00140711	0.00314639	5	0.00712219	0.00561715	4	0.0094753	0.0115151	4	0.00441888	0.00295384	4	0.0136971	0.0182248	4	0.00188525	0.0037705	4
13106	Cyp2e1	CYPIIE1; Cyp2e1; Cyp2e	0.161681	0.245693	4	0.0616923	0.0577337	5	0.0789025	0.124528	4	0.0937942	0.0655352	4	0.098052	0.0499368	4	0.145713	0.0644343	4	0.0785147	0.0593751	4
13107	Cyp2f2	Cyp2f2; Cyp2f	0.121208	0.0939834	4	0.0255306	0.0299625	5	0.100499	0.0625909	4	1.7904	0.512154	4	1.6432	0.77227	4	0.888918	0.426797	4	0.741145	0.429346	4
13108	Cyp2g1	Cyp2g1	0	0	4	0	0	5	0	0	4	0	0	4	0	0	4	0.00362856	0.00725713	4	0	0	4
13109	Cyp2j5	Cyp2j5	0.00920293	0.00799123	4	0.000605617	0.0013542	5	0.000700898	0.0014018	4	0.000593344	0.00118669	4	0.00603552	0.00709841	4	0.00261043	0.00522087	4	0.000647289	0.00129458	4
13110	Cyp2j6	Cyp2j6	26.1246	1.90563	4	19.7229	1.98958	5	17.4905	2.50578	4	20.2826	0.829004	4	19.5221	0.965658	4	21.861	2.15308	4	17.1577	1.89732	4
13112	Cyp3a11	Cyp3a11; Pcn; Cyp3a; AI256190; IIIAm1	0.025414	0.050828	4	0.0154367	0.0229443	5	0	0	4	0.00875381	0.0175076	4	0.00244031	0.00488061	4	0.0357499	0.0714998	4	0	0	4
13113	Cyp3a13	IIIAm2; Cyp3a13	0.0685156	0.0173084	4	0.0476366	0.0329301	5	0.0313712	0.0104834	4	0.0255511	0.0184302	4	0.0129887	0.00791371	4	0.0341538	0.0517315	4	0.0430944	0.0392569	4
13114	Cyp3a16	Cyp3a16	0	0	4	0	0	5	0	0	4	0	0	4	0	0	4	0	0	4	0.00297974	0.00595949	4
13115	Cyp27b1	Cyp27b; Cyp40; Cyp1; Pddr; Vdd1; Vddr; Cp2b; Cyp27b1; P450c1; VddrI; Vdr	0	0	4	0.0374262	0.0128661	5	0.0150592	0.0099467	4	0.0049033	0.00576477	4	0.0138288	0.0161339	4	0.0111184	0.0222369	4	0.0164992	0.0191318	4
13116	Cyp46a1	Cyp46a1; Cyp46; CH24H	12.2743	0.649776	4	2.48995	0.473182	5	3.55876	0.621701	4	11.6228	0.248005	4	13.6901	0.716451	4	11.9378	1.02319	4	14.402	1.1452	4
13117	Cyp4a10	RP1; D4Rp1; Msp-3; Cyp4a; AI647584; Cyp4a10	0.012506	0.025012	4	0.00255601	0.00571541	5	0	0	4	0	0	4	0	0	4	0	0	4	0	0	4
13118	Cyp4a12b	BC060945; Cyp4a12; Cyp4a12b	0	0	4	0	0	5	0	0	4	0	0	4	0	0	4	0	0	4	0	0	4
13119	Cyp4a14	Cyp4a14; AI314743	0	0	4	0.00213701	0.00477849	5	0	0	4	0	0	4	0	0	4	0	0	4	0	0	4
13120	Cyp4b1	Cyp4b1; CYPIVB1	0	0	4	0.041435	0.0482014	5	0.0184094	0.025792	4	0.0289256	0.027931	4	0.0262327	0.031786	4	0.00359365	0.00718731	4	0.00551038	0.0110208	4
13121	Cyp51	P450-14DM; CYPLI; AI426508; P450LI; Cyp51a1; Ldm; Cyp51	88.8637	10.3061	4	80.5385	11.85	5	14.7589	2.02347	4	12.3799	1.82539	4	12.2474	1.75892	4	13.7309	1.1603	4	13.8945	3.79134	4
13122	Cyp7a1	Cyp7a1; CYPVIIc; CYPVII	0	0	4	0	0	5	0	0	4	0	0	4	0	0	4	0	0	4	0	0	4
13123	Cyp7b1	Cyp7b1; hct-1; AW261589; D3Ertd552e	20.5721	0.884704	4	11.8131	0.860783	5	8.19522	1.80711	4	11.9792	1.489	4	15.3934	2.35725	4	18.1501	1.91453	4	18.0387	2.3209	4
13124	Cyp8b1	Cyp8b1	0	0	4	0.0132953	0.0167807	5	0.0119749	0.00262529	4	0.0288952	0.0108167	4	0.0603293	0.0528836	4	0.074749	0.0456016	4	0.133314	0.093464	4
13131	Dab1	scrambler; scr; yot; Dab1; C630028C02Rik; AI956902; scm	5.13924	0.470102	4	1.44363	0.255047	5	1.8573	0.467335	4	3.59692	0.354448	4	4.04151	0.324389	4	4.73366	0.583942	4	5.6	1.02096	4
13132	Dab2	D15Wsu122e; Doc-2; Dab2; AA960054; D630005B22Rik; Doc2; p96; 5730435J12Rik; AI957090	7.36125	1.29832	4	54.1296	7.8395	5	30.5323	2.90749	4	20.1391	1.77004	4	15.7057	1.20157	4	19.3827	4.39475	4	11.2723	3.33631	4
13134	Dach1	Dac; Dach1; Dach	0.166981	0.0633403	4	0.126456	0.0501507	5	0.406234	0.0693783	4	0.260783	0.0500525	4	0.13625	0.0375736	4	0.219882	0.0567598	4	0.0706677	0.0325564	4
13135	Dad1	Dad1; AI323713	33.3643	3.7887	4	32.3211	2.27497	5	40.4427	3.1099	4	33.853	0.485271	4	37.828	2.37095	4	34.7023	1.94225	4	45.0052	4.17463	4
13136	Cd55	Cd55; Daf-GPI; Daf; Daf1; GPI-DAF	1.64316	1.19434	4	1.02363	0.396647	5	0.859178	0.146078	4	1.94407	0.352331	4	2.87607	0.709352	4	2.29266	1.02298	4	2.29192	0.864067	4
13137	Cd55b	Daf; Cd55b; Daf2; TM-DAF; Daf-TM; AI323748	0	0	4	0	0	5	0.00360784	0.00721567	4	0.00169671	0.00339342	4	0	0	4	0.0049408	0.00570984	4	0.0154295	0.0308591	4
13138	Dag1	Dag1; Dp71; Dp427; D9Wsu13e; DG	45.4848	8.25251	4	26.1702	4.2684	5	27.0885	6.02344	4	42.9716	5.68143	4	37.1724	3.70856	4	34.1044	10.3878	4	23.8361	9.09979	4
13139	Dgka	Dagk1; 80kDa; Dgka; AW146112	3.87547	0.330411	4	2.77694	0.416365	5	3.55862	0.150647	4	3.78756	0.290469	4	3.94387	0.436381	4	3.72789	0.578767	4	3.83912	0.471332	4
13142	Dao	Dao; Dao1; DAMOX; AI987963; DAAO; Dao-1	131.187	25.3576	4	2.18757	0.283983	5	14.2902	5.91779	4	22.6838	2.01527	4	28.0938	4.9187	4	34.4388	5.34903	4	52.3262	1.46541	4
13143	Dapk2	Dapk2	0.494644	0.352317	4	0.363604	0.125868	5	0.570808	0.106275	4	1.21122	0.25605	4	1.92677	0.223989	4	2.2504	0.739589	4	3.26535	1.19014	4
13144	Dapk3	Dapk3; ZIPK; dlk	16.542	1.42111	4	23.4525	1.59328	5	17.2819	0.587673	4	14.843	0.652564	4	15.3727	1.61543	4	14.8942	0.776701	4	13.6482	2.34147	4
13162	Slc6a3	Slc6a3; Dat1; DAT	0.0060315	0.0103354	4	0	0	5	0.00128107	0.00256214	4	0.00814325	0.007359	4	0	0	4	0.00194552	0.00389105	4	0	0	4
13163	Daxx	Daxx	7.24735	0.41814	4	10.8422	1.13633	5	11.9487	0.26597	4	10.1223	1.38144	4	8.19378	0.907949	4	6.79108	0.4346	4	8.05924	0.833825	4
13164	Dazl	Dazl; Dazla; Dazh; Dazl1; Daz-like; Tpx-2; Tpx2	0.0384266	0.0352586	4	0.0183252	0.0204286	5	0.0284276	0.0239615	4	0.0250232	0.00684833	4	0.0279987	0.0310393	4	0.0775397	0.0682446	4	0.0282144	0.00959723	4
13166	Dbh	Dbh	0.00709622	0.0141924	4	0	0	5	0	0	4	0	0	4	0	0	4	0	0	4	0.00677689	0.0135538	4
13167	Dbi	endozepine; Dbi; Acbp; ACBD1; EP	1714.21	270.116	4	824.913	71.2167	5	1721.88	258.956	4	3254.87	406.45	4	3569.39	217.313	4	4030.07	572.052	4	4904.05	1240.7	4
13168	Dbil5	ELP; Dbil5	1.87181	0.765284	4	0.71893	0.142471	5	1.49356	0.333825	4	1.22751	0.44276	4	1.96331	0.366352	4	2.19848	0.347159	4	3.12079	0.386716	4
13169	Dbnl	mAbp1; Abp1; SH3P7; Dbnl	30.4323	2.37302	4	51.831	3.85696	5	50.9679	2.69211	4	39.986	2.6105	4	38.6578	4.51913	4	32.4607	1.63589	4	33.3041	2.81519	4
13170	Dbp	Dbp	51.2142	2.83728	4	9.90513	2.62525	5	17.6334	4.25567	4	37.4479	4.07741	4	23.809	4.32011	4	30.4064	4.02269	4	23.8638	7.62071	4
13171	Dbt	BCKAD-E2; Dbt; D3Wsu60e	15.6766	0.6484	4	12.0721	0.888258	5	7.38509	0.637911	4	9.31136	0.806591	4	10.9853	0.686908	4	12.9624	0.528443	4	11.1237	1.33753	4
13172	Dbx1	Dbx1; Dbx; AI426026	0	0	4	0	0	5	0	0	4	0	0	4	0	0	4	0	0	4	0	0	4
13175	Dclk1	AI836758; Dcamkl1; Dclk1; Cpg16; 1700113D08Rik; Dclk; 2810480F11Rik; Dcl; Click-I; mKIAA0369	12.1613	0.717697	4	35.3405	4.08773	5	11.6728	2.44058	4	13.5777	1.63047	4	12.631	2.1266	4	14.9098	0.889043	4	7.94355	1.76443	4
13176	Dcc	Igdcc1; Dcc; C030036D22Rik	0.0754185	0.0150292	4	0.0445167	0.0280404	5	0.0337722	0.00744901	4	0.0394589	0.019265	4	0.0500064	0.0155775	4	0.0559424	0.0188144	4	0.031752	0.0227081	4
13177	Eci1	eci; Eci1; Dci	96.3632	5.01467	4	29.884	1.64074	5	34.801	4.83716	4	41.9253	1.29895	4	54.0759	3.1602	4	54.3029	2.62363	4	64.5159	1.94753	4
13178	Dck	Dck	3.41823	0.608854	4	5.73178	1.05195	5	7.90679	0.733708	4	4.10154	0.727904	4	3.19447	0.900278	4	3.39644	0.447263	4	2.79887	0.701088	4
13179	Dcn	DSPG2; SLRR1B; PGS2; Dcn; DC; PG40; PGII	57.121	31.4804	4	85.4226	17.123	5	51.5547	11.9615	4	101.639	30.8677	4	105.465	38.8068	4	112.646	42.5721	4	99.6083	22.8991	4
13180	Pcbd1	Pcbd1; Pcbd; Pcd; Dcoh; Phs	3.11243	1.2152	4	1.22423	0.307453	5	9.18196	1.863	4	14.2691	0.828685	4	23.4312	2.42817	4	23.8958	1.27516	4	27.9586	2.72971	4
13184	Dcpp1	Dcpp-1; C86550; p20; Dcpp1; BC005655; Dcpp	0	0	4	0	0	5	0.00717565	0.0143513	4	0	0	4	0	0	4	0	0	4	0	0	4
13185	Vps26c	Dscr3; Vps26c; Dcra; AW538125	28.0965	2.21511	4	31.5847	2.4957	5	36.8818	1.91254	4	37.0081	2.21776	4	36.1438	2.6628	4	34.8101	3.16662	4	34.1525	0.91669	4
13190	Dct	DT; Tyrp2; slt; Dct; TRP-2; Tyrp-2; slaty; TRP2	0.115133	0.128535	4	0.00437616	0.00601127	5	0.0582179	0.0280241	4	0.0482323	0.0321957	4	0.0255347	0.00654308	4	0.0104079	0.0208158	4	0.0779892	0.036055	4
13191	Dctn1	AL022633; Dctn1; p150<glued>; p150-glued; DAP-150; DP-150; Glued; p150	35.1795	1.63749	4	36.31	3.6134	5	28.5626	3.40854	4	26.8955	2.58049	4	26.7784	1.39489	4	24.7094	4.27563	4	24.4892	2.88429	4
13193	Dcx	Dbct; Dcx	0.105965	0.0344096	4	0.0316149	0.0078863	5	0.0384917	0.0186866	4	0.0364636	0.0070943	4	0.0292571	0.0155152	4	0.0215628	0.0112658	4	0.0168188	0.0136074	4
13194	Ddb1	127kDa; AA408517; p127-Ddb1; Ddb1	38.1072	2.30152	4	70.1186	4.36357	5	50.5336	2.24479	4	38.7446	3.93955	4	37.7191	2.06522	4	38.7291	3.97936	4	36.0661	2.47013	4
13195	Ddc	Ddc; Aadc	0.547673	0.258042	4	0.476236	0.13936	5	0.354125	0.0754956	4	0.321127	0.092267	4	0.449549	0.123036	4	0.413164	0.282773	4	0.375123	0.0542895	4
13196	Asap1	s19; AV239055; Asap1; mKIAA1249; Ddef1; DEF-1; PAP	8.28053	1.03789	4	12.4352	1.71217	5	12.25	1.67448	4	9.93925	1.65474	4	7.28911	0.692498	4	7.22545	1.59262	4	5.72377	0.926936	4
13197	Gadd45a	AA545191; GADD45; Ddit1; Gadd45a	7.89137	1.0414	4	26.9445	4.40442	5	21.1482	2.39335	4	25.8699	3.41571	4	22.0289	0.94098	4	27.266	7.50736	4	26.0686	3.31931	4
13198	Ddit3	Ddit3; CHOP10; chop; CHOP-10; gadd153	22.8405	2.38889	4	48.7362	10.1425	5	28.4799	3.48624	4	33.3932	0.643697	4	38.7394	6.19955	4	28.3154	2.61696	4	38.3542	5.83749	4
13199	Ddn	Ddn; Gm748	1.00878	0.369941	4	0.0643956	0.0214424	5	0.102868	0.0860238	4	0.246081	0.14747	4	0.432173	0.20847	4	0.23621	0.109922	4	0.674943	0.292852	4
13200	Ddost	Ddost	66.4332	4.63194	4	114.465	5.3786	5	131.029	4.9582	4	81.0288	5.59661	4	79.6581	5.37997	4	72.8627	2.07767	4	71.4701	4.30371	4
13202	Ddt	Ddt; C78655	210.334	13.9949	4	131.168	10.3244	5	99.0181	6.7136	4	95.264	5.95253	4	123.79	4.35483	4	122.843	11.171	4	173.089	17.801	4
13204	Dhx15	Ddx15; DBP1; DEAH9; Dhx15; mDEAH9; HRH2	10.2596	0.810926	4	22.6528	3.60016	5	13.7073	2.01127	4	10.3855	1.54815	4	9.56404	1.62531	4	11.0277	1.8374	4	6.31396	2.01034	4
13205	Ddx3x	Fin14; D1Pas1-rs2; Ddx3; Ddx3x	32.7243	3.12683	4	56.8869	11.7501	5	31.4937	4.34897	4	30.7799	4.75577	4	31.0635	5.44675	4	43.8827	5.55183	4	21.7414	6.01171	4
13206	Ddx4	VASA; Mvh; AV206478; Ddx4	0.100608	0.0262569	4	0.101203	0.0622362	5	0.115814	0.0274418	4	0.137836	0.0724606	4	0.0906571	0.0848343	4	0.158245	0.0660455	4	0.127797	0.107183	4
13207	Ddx5	2600009A06Rik; Ddx5; HUMP68; Hlr1; p68; G17P1	60.1175	3.08824	4	100.63	10.5485	5	63.992	5.54705	4	58.4698	6.91841	4	53.1034	5.71937	4	70.0071	8.85387	4	50.4032	3.88825	4
13209	Ddx6	C430015D01Rik; E230023J21Rik; HLR2; Ddx6; p54; rck; 1110001P04Rik; mRCK/P54	13.0122	0.814905	4	18.222	1.5072	5	14.512	1.53763	4	13.5715	1.91368	4	12.0889	1.67756	4	14.1492	1.24929	4	10.171	1.13907	4
13211	Dhx9	HEL-5; NDHII; RHA; Dhx9; AI326842; Ddx9; mHEL-5	11.4919	0.915135	4	17.0864	1.59853	5	14.197	1.40078	4	10.5526	1.33547	4	10.0483	1.38528	4	11.1634	1.49025	4	8.88047	0.734546	4
13214	Defb1	AW260221; Defb1; BD-1	0	0	4	0.124556	0.0638825	5	0.0515085	0.0689043	4	0.123646	0.140991	4	0.0942119	0.0772059	4	0.14073	0.0692676	4	0.227344	0.245097	4
13215	Defb2	BD-2; Defb2	0	0	4	0	0	5	0	0	4	0	0	4	0	0	4	0	0	4	0	0	4
13218	Defa29	2010319H24Rik; Defa29; 2010300L12Rik; Defcr-rs1; CRS1C-2; CRS1C-4; CRS1C-5; Defa-rs1; CRS1C	0	0	4	0	0	5	0	0	4	0	0	4	0	0	4	0	0	4	0	0	4
13226	Defa31	CRS4C-2; CRS4C2c; CRS4C3c; CRS4C3a; CRS4C3e; Defa23; Defa31; CRS4C2; CRS4C2d; CRS4C3b; CRS4C3a2; CRS4C2b; Defcr23; Defa-rs7; CRS4C3d; Defcr-rs7	0	0	4	0	0	5	0	0	4	0	0	4	0	0	4	0	0	4	0	0	4
13236	Defa25	Defa25; Defcr25; Defcr-2; Defcr2	0	0	4	0	0	5	0	0	4	0	0	4	0	0	4	0	0	4	0	0	4
13237	Defa3	Defcr-3; Defa3; Defcr3; Defa27	0	0	4	0	0	5	0	0	4	0	0	4	0	0	4	0	0	4	0	0	4
13239	Defa5	Defa5; Defa29; Defcr5; Defcr29	0	0	4	0	0	5	0	0	4	0	0	4	0	0	4	0	0	4	0	0	4
13244	Degs1	Degs1; Des1; Degs; AA536663; Mdes	93.6119	4.983	4	112.374	8.11674	5	97.8044	6.85881	4	109.601	6.36595	4	96.8668	2.54134	4	107.229	5.38731	4	82.6166	3.45741	4
13340	Slc29a2	Ent2; Hnp36; Slc29a2; Der12	6.75984	0.376888	4	3.99145	0.391684	5	1.85513	0.152247	4	2.87873	0.16318	4	4.09773	0.695316	4	3.41854	1.1723	4	3.94925	0.348282	4
13345	Twist2	Twist2; bHLHa39; Dermo1	0.210942	0.20954	4	0.712588	0.211214	5	1.07746	0.265414	4	1.09925	0.123051	4	1.27299	0.448621	4	0.629311	0.336484	4	0.919265	0.248449	4
13346	Des	Des	1.40686	0.656902	4	2.47898	0.33491	5	3.46284	0.984263	4	1.34564	0.138273	4	1.74341	0.312313	4	1.92198	1.06534	4	2.184	0.637532	4
13347	Dffa	Dffa; DFF35; Dff45; ICAD; ICAD-S; A330085O09Rik; ICAD-L	4.15487	0.506301	4	5.10231	0.430269	5	5.53789	0.572951	4	4.11963	0.552688	4	3.03038	0.521585	4	2.38783	0.754259	4	3.30106	0.535082	4
13349	Ackr1	Ackr1; CD234; Dfy; ESTM35; FY; GPD; CCBP1; AA162249; Darc	3.34947	0.550368	4	3.90066	1.49224	5	4.48285	1.13898	4	7.31874	1.72022	4	7.47045	0.715379	4	6.36554	2.42355	4	6.42931	1.22502	4
13350	Dgat1	Dgat; ARAT; Dgat1; D15Ertd23e; C75990	10.5859	1.37827	4	8.87871	0.306402	5	12.4976	0.381694	4	10.6358	0.435312	4	9.59523	0.593805	4	10.4285	1.26407	4	10.5916	0.96516	4
13353	Dgcr6	Dgcr6	56.9605	7.1982	4	36.7812	5.46355	5	36.0823	3.83602	4	41.9393	2.83048	4	50.4037	1.6236	4	45.5197	6.48352	4	73.5955	14.3093	4
13356	Dgcr2	DGS-C; Idd; Dgsc; Sez12; 9930034O06Rik; mKIAA0163; Dgcr2; Lan	22.9894	1.78429	4	16.038	1.23409	5	14.0704	0.820819	4	17.8518	2.09923	4	16.6921	1.02094	4	15.0112	2.61575	4	13.9483	1.89344	4
13358	Slc25a1	Dgsj; Slc20a3; 1300019P08Rik; 2610100G11Rik; Slc25a1; AI194714; Ctp	91.2615	7.202	4	104.024	5.16719	5	77.3041	6.40857	4	81.1253	2.09138	4	78.731	6.34063	4	70.6742	6.11392	4	80.3747	7.7042	4
13360	Dhcr7	AA409147; Dhcr7	47.5367	1.84017	4	24.598	1.89713	5	10.131	1.03212	4	10.7079	0.465079	4	8.5786	0.135765	4	7.62006	0.876331	4	7.86529	1.02376	4
13361	Dhfr	AI662710; AA607882; 8430436I03Rik; Dhfr; AW555094	2.67631	0.0693351	4	4.03913	0.506269	5	5.56552	0.432643	4	2.52392	0.324628	4	2.8608	0.365799	4	2.80638	0.281888	4	2.94777	0.24097	4
13363	Dhh	Dhh; C78960	1.19362	0.793552	4	1.275	0.228566	5	1.20433	0.313749	4	1.58961	0.565075	4	2.15991	1.06497	4	1.16475	0.355715	4	1.4527	0.551727	4
13367	Diaph1	Drf1; Dia1; D18Wsu154e; p140mDia; Diap1; Diaph1	4.32319	0.656922	4	13.8341	2.27303	5	12.694	1.64264	4	11.618	2.84846	4	7.65624	0.835444	4	7.231	1.41333	4	4.80425	1.07535	4
13368	Dffb	5730477D02Rik; Dffb; 40kDa; CAD; DFF40; Didff; CPAN	0.648718	0.157138	4	1.24292	0.221303	5	0.919414	0.0544204	4	0.583284	0.022466	4	0.530558	0.167479	4	0.50943	0.196503	4	0.576155	0.0859126	4
13370	Dio1	Dio1; TXDI1; 5DI; ITDI1; D1	0.0338487	0.0537451	4	0.00662036	0.0148036	5	0.00532102	0.010642	4	0.0175429	0.023363	4	0.0166314	0.0332628	4	0	0	4	0	0	4
13371	Dio2	AI324267; DIOII; 5DII; Dio2	15.7784	2.62946	4	5.09446	1.22431	5	3.65846	0.504025	4	4.17909	0.599809	4	5.06344	0.542445	4	5.83748	1.29712	4	4.98347	0.572415	4
13380	Dkk1	Dkk1; mdkk-1	0.00515122	0.0103024	4	0.0165569	0.0370223	5	0.00197198	0.00394395	4	0.00192989	0.00385978	4	0.0011158	0.0022316	4	0.0028302	0.00566039	4	0	0	4
13382	Dld	Dld	48.3184	3.96078	4	68.9392	4.65428	5	40.8873	2.30972	4	36.9607	1.56387	4	38.9127	3.17116	4	53.9108	3.33553	4	35.9349	4.69618	4
13383	Dlg1	B130052P05Rik; SAP97; E-dlg/SAP97; SAP-97; Dlgh1; mKIAA4187; Dlg1	16.317	0.604048	4	42.6585	3.38777	5	14.741	1.20773	4	11.9532	0.495013	4	15.0436	0.83085	4	16.4005	2.43094	4	13.1451	1.29197	4
13384	Mpp3	Dlgh3; Mpp3; 6430514B01	0.565328	0.192112	4	0.097423	0.0606447	5	0.161521	0.00508403	4	0.26767	0.0945045	4	0.248266	0.125385	4	0.21336	0.0975507	4	0.368222	0.113885	4
13385	Dlg4	Dlg4; PSD-95; SAP90A; PSD95; SAP90; Dlgh4	24.388	2.66578	4	17.4064	1.52129	5	15.0172	0.884693	4	15.9151	0.48104	4	16.4237	1.50741	4	12.2075	1.02062	4	15.3581	2.5763	4
13386	Dlk1	AW742678; DLK-1; FA1; SCP1; pG2; Dlk1; Peg9; Ly107; ZOG; DlkI; pref-1	1.90604	0.324891	4	1.02569	0.172089	5	0.514691	0.143334	4	0.801896	0.0407421	4	0.736793	0.201993	4	0.491978	0.0976539	4	0.659815	0.138893	4
13388	Dll1	Dll1; Delta1	0.203346	0.0751562	4	0.126748	0.0565104	5	0.110709	0.0479024	4	0.12489	0.0329817	4	0.118692	0.0417105	4	0.0776811	0.0319341	4	0.174765	0.0774373	4
13389	Dll3	Dll3; pu; pudgy	0.0388329	0.0358388	4	0.0547677	0.0489463	5	0.138394	0.0554772	4	0.0305913	0.0434897	4	0.0430699	0.0547408	4	0.0978234	0.125973	4	0.112253	0.0665414	4
13390	Dlx1	Dlx; Dlx1; Dlx-1	0	0	4	0.00198206	0.00443202	5	0.00503081	0.0065437	4	0	0	4	0	0	4	0	0	4	0	0	4
13392	Dlx2	AW121999; Dlx-2; Tes-1; Dlx2	0	0	4	0	0	5	0.0233635	0.0202996	4	0.00988643	0.0100946	4	0.00660828	0.0106875	4	0.00256927	0.00513853	4	0	0	4
13393	Dlx3	Dlx-3; Dlx3; AV237891	0.0748279	0.0452723	4	0.0311649	0.0293301	5	0.0162911	0.0139221	4	0.0121269	0.00836076	4	0.0817321	0.0204278	4	0.0543391	0.0450057	4	0.0510113	0.0254527	4
13394	Dlx4	Dlx4; Dlx-4; Dlx7	0.0946242	0.046257	4	0.0189804	0.0307329	5	0.0388684	0.0143175	4	0.426762	0.1352	4	0.409354	0.10121	4	0.302361	0.162591	4	0.654989	0.196981	4
13395	Dlx5	Dlx5; AI385752	0.0182385	0.0226339	4	0.0109878	0.00758776	5	0.00521746	0.00655217	4	0.0498203	0.0225766	4	0.0231612	0.0463224	4	0.00682565	0.00456431	4	0.0165266	0.0122524	4
13396	Dlx6	Dlx6	0	0	4	0	0	5	0	0	4	0	0	4	0	0	4	0.00593258	0.0118652	4	0	0	4
13397	Dlx6os2	Dlx6os2; Dlx6as; Dlx6as2	0	0	4	0	0	5	0	0	4	0	0	4	0	0	4	0	0	4	0	0	4
13400	Dmpk	Dmpk; DM; MT-PK; DMK; MDPK; Dm15	18.4976	0.89304	4	21.9202	1.30768	5	67.4512	8.11442	4	29.3623	2.35483	4	26.7762	3.02627	4	24.5343	0.672831	4	23.1195	2.27524	4
13401	Dmwd	DMR-N9; Dm9; Dmwd	39.2141	2.35237	4	37.514	1.37176	5	31.8225	1.84545	4	28.9214	1.88635	4	32.1079	1.01154	4	26.9156	1.0575	4	35.8752	0.765538	4
13404	Dmc1	Lim15; Dmc1h; sgdp; Dmc1; Mei11	0.195184	0.079624	4	0.120471	0.104121	5	0.176192	0.059871	4	0.117607	0.0363896	4	0.0805243	0.0571394	4	0.108831	0.0783251	4	0.163989	0.0936135	4
13405	Dmd	mdx; DXSmh9; dys; Dmd; Dp427; DXSmh7; Dp71; pke	5.47009	0.398296	4	2.78515	0.555261	5	2.95863	0.60441	4	3.47817	0.306454	4	4.88679	0.716081	4	5.12629	0.907263	4	3.58904	1.16043	4
13406	Dmp1	Dmp1; DMP-1; AV020965; PP; Dmp; AG1	20.9561	2.41169	4	11.9006	0.989879	5	4.97538	0.587666	4	2.45002	0.277696	4	3.81435	0.783273	4	5.0702	1.89103	4	4.97239	0.951955	4
13409	Tmc1	Tmc1; 4933416G09Rik; Beethoven; dn; Bth; CWEA1	0.00114985	0.0022997	4	0.00847167	0.00907714	5	0.00351837	0.00703674	4	0	0	4	0.00246008	0.00492016	4	0.0016508	0.00330161	4	0	0	4
13411	Dnah11	b2b1203Clo; b2b1727Clo; b2b1279Clo; iv; Dnahc11; avc4; b2b598Clo; Dnah11; lrd; b2b1289Clo	0.00854596	0.0146112	4	0.00427303	0.00482011	5	0.0127672	0.00446035	4	0.0253911	0.00913157	4	0.0281655	0.0134001	4	0.0285955	0.023298	4	0.0261934	0.0140568	4
13417	Dnah8	P1-Loop; Dnah8; Dnahc8; Hst6.7b; ATPase	0.0327734	0.0117085	4	0.0120742	0.0040105	5	0.0377301	0.00582678	4	0.0330068	0.00508466	4	0.0188626	0.0127717	4	0.0191144	0.0131292	4	0.0297932	0.0212621	4
13418	Dnajc1	D230036H06Rik; ERdj1; ERj1p; 4733401K02Rik; AA960110; Dnajl1; Dnajc1; MTJ1	5.75705	0.128837	4	7.39781	0.748842	5	4.73203	0.237921	4	6.08689	0.306055	4	6.99478	0.198435	4	7.77552	0.632269	4	8.51376	1.06338	4
13419	Dnase1	DNaseI; AI788650; Dnase1; Dnl1	0.340434	0.0963166	4	0.505354	0.183713	5	0.246583	0.0660384	4	0.249789	0.11111	4	0.201503	0.0552576	4	0.135179	0.0921846	4	0.308644	0.117276	4
13421	Dnase1l3	DNasegamma; Lsd; Dhp2; Dnase1l3	0.0537251	0.0250452	4	0.0242631	0.00268402	5	0.135052	0.0512242	4	0.229848	0.0562094	4	0.388775	0.271141	4	0.336881	0.173608	4	0.392795	0.106306	4
13423	Dnase2a	Dnase2; Dnase2a	10.0823	1.74151	4	17.6452	3.74639	5	73.1748	5.11995	4	43.1622	5.72332	4	21.6692	3.7373	4	22.87	7.72282	4	15.3737	3.45026	4
13424	Dync1h1	DHC1; Dnec1; Dnecl; P22; Swl; 9930018I23Rik; Dnchc1; Loa; DNCL; mKIAA0325; Dync1h1; AI894280; DHC1a; MAP1C	6.3532	0.76378	4	10.0937	1.29492	5	7.16672	1.16621	4	6.16512	0.7557	4	5.4703	0.409248	4	5.78246	0.691281	4	5.70788	0.808314	4
13426	Dync1i1	DIC; DHIC-1; DH IC-1; Dncic1; Dync1i1; IC74	4.02285	0.353102	4	1.6309	0.393516	5	0.873412	0.145737	4	0.982895	0.176393	4	1.17088	0.465628	4	0.866064	0.105313	4	1.50887	0.600169	4
13427	Dync1i2	Dync1i2; Dncic2; AW554389; 3110079H08Rik	39.1237	3.62082	4	72.4383	5.01616	5	51.7122	0.33592	4	43.7434	1.1869	4	43.7823	2.69805	4	50.5346	3.06795	4	47.5509	4.50459	4
13429	Dnm1	mKIAA4093; Ftfl; AI838169; Dnm1; Dnm	10.2627	1.0275	4	3.14619	0.783008	5	2.12463	0.450585	4	3.13299	0.209798	4	2.88627	0.613341	4	1.77154	0.555117	4	3.46882	1.05058	4
13430	Dnm2	Dnm2; Udnm; Dyn2; b2b2159Clo	21.9571	2.00195	4	28.4457	2.66915	5	30.1029	1.77446	4	25.2621	2.87693	4	20.5665	0.721496	4	16.4929	2.6341	4	16.4365	2.56737	4
13433	Dnmt1	Met-1; m.MmuI; Met1; MommeD2; Dnmt1o; Cxxc9; MTase; Dnmt1; Dnmt; MCMT	1.74508	0.268752	4	5.19788	0.936351	5	7.78051	0.71167	4	3.56492	0.828493	4	2.34822	0.282171	4	2.13668	0.202177	4	1.60012	0.239778	4
13434	Trdmt1	Rnmt2; Trdmt1; Dnmt2	1.98801	0.196387	4	3.5787	0.487627	5	2.10391	0.207133	4	2.09858	0.313549	4	2.03126	0.247943	4	2.21449	0.367679	4	1.69256	0.240097	4
13435	Dnmt3a	MmuIIIA; Dnmt3a	3.22345	0.15985	4	3.01075	0.375633	5	5.22909	0.619243	4	7.15947	1.29423	4	3.50017	0.485256	4	3.24287	0.706881	4	2.30402	0.581699	4
13436	Dnmt3b	Dnmt3b; MmuIIIB	0.0947848	0.0389492	4	0.182828	0.0907317	5	0.218982	0.058764	4	0.196456	0.0719633	4	0.137174	0.0192163	4	0.153052	0.0258275	4	0.122909	0.065475	4
13437	Dnpep	AA407814; Dnpep	26.7462	1.06782	4	31.0143	3.06311	5	24.3397	0.886861	4	20.8053	0.823989	4	20.9681	1.8784	4	17.3169	1.91023	4	18.3134	2.35444	4
13445	Cdk2ap1	ST19; DORC1; Cdk2ap1; Apc10; Doc1; p12; Cdkap1; doc-1	25.9154	1.06025	4	14.5633	1.42534	5	17.7643	1.48179	4	14.8817	0.725814	4	17.7164	1.15402	4	12.7417	0.799371	4	19.664	2.28158	4
13446	Doc2a	Doc2a	2.3403	0.273722	4	3.52682	0.178986	5	2.61912	0.209255	4	2.26788	0.0958072	4	1.95354	0.0864075	4	1.55512	0.226788	4	2.02888	0.35823	4
13447	Doc2b	Doc2b	0.142316	0.0258211	4	0.118544	0.0366782	5	0.0943589	0.0295381	4	0.287522	0.071186	4	0.13931	0.041527	4	0.165111	0.0752504	4	0.178201	0.0570724	4
13448	Dok1	Dok1; AW557123; p62DOK	3.02044	0.342423	4	10.1421	0.887655	5	20.4013	1.93882	4	18.2411	2.4756	4	11.4118	2.03074	4	11.8448	3.99877	4	10.1599	2.11722	4
13449	Dok2	Dok2; Frip; DokR; dok-R	0.438446	0.230857	4	10.1955	2.76801	5	7.29926	0.584772	4	2.13421	0.693931	4	1.62344	0.365262	4	2.21442	0.688048	4	1.94701	0.681192	4
13476	Reep5	R74856; AU022809; AI324241; DP1/TB2; AW495741; Dp1; TB2/DP1; Reep5	159.884	13.8445	4	99.3212	5.22333	5	127.415	4.52803	4	143.454	4.91873	4	164.502	6.91348	4	178.938	9.60876	4	191.925	15.9268	4
13478	Dpagt1	Dpagt2; Gnpta; GPT; AU021132; G1PT; Dpagt1	11.3269	0.668107	4	18.9606	1.76756	5	23.5372	1.41194	4	19.8273	1.62085	4	19.6133	2.19976	4	17.3681	1.28033	4	16.3792	0.915457	4
13479	Dpep1	MBD; AI327012; Dpep1	0.313542	0.140034	4	0.393263	0.096633	5	0.232381	0.130742	4	0.317084	0.123186	4	0.308849	0.129476	4	0.304749	0.114672	4	0.678079	0.433967	4
13480	Dpm1	Dpm1; AI194292; AI118379	20.7162	3.83653	4	28.0433	3.11336	5	18.5694	1.61105	4	19.4054	0.947801	4	22.8227	2.29796	4	22.6837	6.70224	4	25.4267	2.03665	4
13481	Dpm2	AW557993; R75484; Dpm2	40.854	2.81705	4	44.2209	3.29531	5	46.7199	2.89418	4	45.7884	1.26011	4	44.8909	1.09206	4	39.2125	2.23377	4	47.6234	4.54264	4
13482	Dpp4	Dpp4; THAM; Cd26; Dpp-4	0.4141	0.470749	4	0.417227	0.146567	5	0.52042	0.0903527	4	0.906543	0.226622	4	0.807682	0.221044	4	0.887372	0.31352	4	0.504917	0.10773	4
13483	Dpp6	DPP VI; D5Buc3; In(5)6H-p; D5Buc5; B930011P16Rik; Peplb; Dpp-6; D5Buc4; Dpp6; Gm1377; Rw	19.2249	1.38376	4	2.97247	0.613323	5	3.9112	1.05316	4	4.38738	0.229633	4	5.31631	0.427976	4	5.04364	1.60298	4	6.03977	0.739452	4
13486	Dr1	Dr1; Dr1l; 1700121L09Rik; NC2beta; NC2	5.84079	0.379002	4	9.44075	0.440298	5	10.0849	0.824087	4	9.48232	1.1398	4	8.3685	1.30393	4	11.4794	0.650898	4	6.39112	1.52776	4
13487	Slc26a3	9130013M11Rik; 9030623B18Rik; Slc26a3; Dra; AV376035	0.0435947	0.0354481	4	0.00353598	0.00790668	5	0.0202409	0.0187324	4	0.181094	0.0468168	4	0.286625	0.210908	4	0.166008	0.102446	4	0.172031	0.118206	4
13488	Drd1	Drd1; Gpcr15; Drd1a; C030036C15Rik; Drd-1	0.0026542	0.0053084	4	0.00676372	0.0080846	5	0.00646845	0.00627471	4	0.0281738	0.0199439	4	0.00272666	0.00315385	4	0.00571584	0.0114317	4	0.0164269	0.0204872	4
13489	Drd2	Drd2; Drd-2; D2R	0.515151	0.096242	4	0.138189	0.0797011	5	0.2052	0.0534216	4	0.234012	0.0836857	4	0.14718	0.117559	4	0.0942541	0.0917307	4	0.107191	0.036123	4
13490	Drd3	Drd3; D3R	0.0299934	0.0306641	4	0.0039202	0.00876583	5	0.01068	0.0071695	4	0.0126192	0.0131853	4	0.0195972	0.0191649	4	0	0	4	0.0140984	0.0281969	4
13491	Drd4	Drd4; AW125663; D4R; Drd-4	0.017374	0.0302551	4	0.0504997	0.0381226	5	0.0750526	0.0587983	4	0.0754114	0.0578069	4	0.0546384	0.0385879	4	0.0508128	0.0887139	4	0.0141512	0.0283024	4
13492	Drd5	Drd5; D5R; Gpcr1; Drd1b; Drd-5	0.0633498	0.0281598	4	0.0204964	0.0156616	5	0.00681909	0.0136382	4	0.0139592	0.0191832	4	0	0	4	0	0	4	0.00392282	0.00454707	4
13494	Drg1	DRG-1; NEDD-3; AI132520; Nedd3; Drg1; AA408859	25.2916	3.62653	4	65.8448	6.69861	5	38.9657	1.37074	4	30.4506	0.581022	4	31.1276	0.83038	4	33.5242	1.54684	4	33.9366	3.99613	4
13495	Drg2	DRG-2; AI255295; Drg2; AI461605	30.5464	1.3721	4	37.7089	3.59628	5	26.7693	1.11932	4	27.6688	0.403148	4	30.0896	1.98259	4	24.2413	2.20911	4	26.7163	3.76149	4
13496	Arid3a	Arid3a; Bright; Dri1; Dril1	0.281251	0.0547967	4	1.72494	0.542847	5	3.03399	0.33035	4	2.71078	0.661718	4	0.950664	0.226071	4	1.20044	0.50189	4	0.647102	0.169072	4
13497	Drp2	Drp2; AW495265; DRP-2	22.0026	2.71998	4	8.90489	2.3076	5	8.30847	2.08693	4	14.8157	0.832497	4	21.9747	1.31908	4	23.0231	2.24319	4	26.6432	2.78001	4
13498	Atn1	Atn1; Drpla; Atr1; atrophin-1	32.5359	5.28914	4	24.6887	3.07588	5	20.0704	2.46077	4	24.8718	2.82811	4	25.2653	2.23878	4	19.951	3.96	4	23.5728	4.02261	4
13505	Dsc1	AI507491; 1110020A10Rik; Dsc1	0.0149507	0.0172639	4	0	0	5	0.00604911	0.00469554	4	0.00591577	0.0101007	4	0.00652461	0.00997688	4	0	0	4	0	0	4
13506	Dsc2	Dsc2; AW228162	0.121684	0.0322921	4	0.502057	0.181476	5	0.434556	0.0721454	4	0.586282	0.0496541	4	0.462411	0.0792396	4	0.346894	0.219455	4	0.235613	0.0455052	4
13507	Dsc3	5430426I24Rik; Dsc3	0.0668381	0.0380814	4	0.0638173	0.0274357	5	0.0268637	0.010479	4	0.0749095	0.0248001	4	0.0603999	0.0341989	4	0.124867	0.0356096	4	0.0626173	0.0314858	4
13508	Dscam	4932410A21Rik; Dscam	0.580515	0.0717068	4	0.165329	0.0752205	5	0.204247	0.0366715	4	0.238217	0.0543993	4	0.201033	0.0531388	4	0.18557	0.0556471	4	0.195178	0.0718433	4
13510	Dsg1a	dsg1-alpha; DG1; DGI; Dsg1a; Dsg1	0	0	4	0	0	5	0	0	4	0	0	4	0	0	4	0	0	4	0	0	4
13511	Dsg2	D18Ertd293e; Dsg2; AA408168	0.0510542	0.045618	4	0.00598614	0.00853955	5	0.0110599	0.0104268	4	0.0645037	0.0296225	4	0.0871826	0.0580876	4	0.120518	0.0268615	4	0.142967	0.109435	4
13512	Dsg3	Dsg3; bal	0.00225209	0.00450418	4	0.00530219	0.0087305	5	0.00377211	0.00754421	4	0	0	4	0	0	4	0	0	4	0	0	4
13516	Epyc	SLRR3B; Epyc; PG-Lb; Dspg3	0.00117481	0.00234962	4	0	0	5	0.050074	0.0276279	4	0.0819544	0.0292793	4	0.170803	0.0697559	4	0.0842411	0.108136	4	0.0141696	0.01551	4
13518	Dst	athetoid; 2310001O04Rik; A830042E19Rik; nmf203; AW554249; BPAG1-n; Macf2; mKIAA0728; Bpag; Bpag1; dt; ah; nmf339; Dst; BP230	3.02321	0.610769	4	4.87103	0.621324	5	1.95867	0.384655	4	2.0431	0.219769	4	2.04155	0.236578	4	2.15331	0.306334	4	2.13543	0.256602	4
13521	Slc26a2	ST-OB; Slc26a2; Dtd	0.38982	0.0664333	4	1.01461	0.337464	5	1.0678	0.308721	4	0.881668	0.100342	4	0.630787	0.140314	4	0.773903	0.238582	4	0.476367	0.141202	4
13522	Adam28	C130072N01Rik; TECADAM; MDC-L; D430033C21Rik; eMDCII; MDCL; Adam28; Dtgn1	0	0	4	0.0226554	0.0152191	5	0.0011461	0.00229219	4	0	0	4	0	0	4	0	0	4	0.00133444	0.00266889	4
13524	Adam18	Tmdc3; tMDCIII; Adam27; Adam18; Dtgn3	0.00396725	0.0079345	4	0.00590378	0.0132012	5	0.0173165	0.0237889	4	0.0141337	0.00561909	4	0.00105225	0.00210451	4	0.0107646	0.0215292	4	0	0	4
13525	Adam26a	Adam26; Dtgn4; Adam26a	0.0125521	0.0251042	4	0	0	5	0	0	4	0	0	4	0	0	4	0	0	4	0	0	4
13526	Adam24	Dtgn5; Adam24	0	0	4	0	0	5	0	0	4	0	0	4	0	0	4	0	0	4	0	0	4
13527	Dtna	Dtn; adbn; Gm19389; Dtna; 2210407P21Rik; DTN-A; a-DB-1	34.39	3.25963	4	16.4867	1.54674	5	14.1742	1.72482	4	16.7897	0.366335	4	21.2164	2.68443	4	18.918	3.15322	4	21.8232	3.30713	4
13528	Dtnb	Dtnb	8.57568	0.466302	4	8.83923	0.525578	5	6.33303	0.291075	4	6.70568	0.534849	4	7.16354	0.402861	4	6.64749	0.191374	4	8.31164	0.774872	4
13529	Prl8a2	DPRP; D/tPRP; mdPRP; Prl8a2; Dtprp; Ghd11	0	0	4	0	0	5	0	0	4	0	0	4	0.00506305	0.0101261	4	0.0475177	0.0635378	4	0	0	4
13531	Usp17la	Usp17la; USP17-A; Dub1	0	0	4	0.00667756	0.0149315	5	0.00668524	0.00945451	4	0.00339214	0.00678429	4	0	0	4	0	0	4	0	0	4
13532	Usp17lc	Usp17lc; Dub2; Usp17l5; Dub2b; Dub-2	0	0	4	0	0	5	0	0	4	0	0	4	0	0	4	0	0	4	0	0	4
13537	Dusp2	Dusp2; PAC1	0.0634838	0.0812114	4	0.42093	0.128772	5	0.751605	0.18481	4	0.755165	0.284411	4	0.404979	0.187102	4	0.608132	0.304096	4	0.39461	0.204057	4
13542	Dvl1	mKIAA4029; Dvl; Dvl1	11.8938	0.983784	4	10.5952	0.983881	5	8.41613	0.533607	4	8.77979	0.708064	4	9.20047	0.778975	4	7.63095	0.7766	4	8.75264	0.729436	4
13543	Dvl2	Dvl2	2.71581	0.290581	4	2.64286	0.605071	5	3.13418	0.377306	4	3.28432	0.731338	4	2.64829	0.48158	4	1.97412	0.232183	4	2.15304	0.640027	4
13544	Dvl3	Dvl3; b2b2866Clo	16.4155	3.3822	4	9.82642	2.35936	5	10.2104	1.59111	4	13.3113	1.3156	4	11.6336	1.61125	4	8.75247	3.78869	4	8.02525	3.01019	4
13548	Dyrk1a	Dyrk1a; D16Ertd493e; Gm10783; 2310043O08Rik; D16Ertd272e; Dyrk; Mnbh; mmb; Mp86	7.47758	0.475582	4	8.9527	0.702399	5	8.67575	0.837622	4	8.19497	0.667554	4	7.53574	0.584441	4	8.21549	1.08538	4	6.22018	0.933191	4
13549	Dyrk1b	Dyrk1b; Mirk	4.38268	0.602362	4	1.60101	0.260109	5	4.2965	0.384274	4	4.14172	0.397557	4	3.13247	0.324038	4	2.42108	0.232003	4	3.24206	0.617701	4
13555	E2f1	E2F-1; mKIAA4009; E2f1; Tg(Wnt1-cre)2Sor	1.44861	0.234798	4	4.66201	0.55871	5	11.5607	1.0991	4	5.80979	0.669313	4	4.93198	0.924281	4	3.95054	0.912562	4	3.5082	0.238299	4
13557	E2f3	E2f3; E2F3b; E2f3a	3.32562	0.235414	4	4.98309	0.313523	5	3.81066	0.0881279	4	3.55921	0.15725	4	3.47449	0.357511	4	4.00219	0.167077	4	3.23181	0.430713	4
13559	E2f5	E2f5; AU024671; E2F-5	16.5111	0.645857	4	18.0168	1.19568	5	11.1187	1.25557	4	11.198	0.632766	4	12.4223	0.834446	4	12.6632	0.951689	4	12.5749	1.59484	4
13560	E4f1	E4f1; phi-AP3; p120E4F	5.02664	0.330702	4	3.76579	0.125587	5	3.21234	0.0696038	4	3.50805	0.222509	4	3.57973	0.305648	4	2.93376	0.210071	4	4.19266	0.614348	4
13586	Ear1	ECP 1; EAR-1; Raf1; Ear1	0.14119	0.131066	4	0.0340574	0.0469676	5	0.0272648	0.0235166	4	0.0306077	0.0459737	4	0.114723	0.0844227	4	0.285781	0.166498	4	0.223446	0.280755	4
13587	Ear2	Raf3; ECP 2; EAR-13; ECP; Ear2; EAR-2; Rnase2	0.625095	0.543918	4	1.6939	0.487641	5	1.31487	0.255126	4	2.14767	0.922785	4	0.998792	0.33542	4	1.38749	0.430662	4	1.23396	0.557894	4
13589	Mapre1	AI504412; Eb1; BIM1p; Mapre1; AW260097; D2Ertd459e; 5530600P05Rik; AI462499	26.3476	2.41797	4	47.2596	2.04804	5	33.8624	1.94145	4	31.9853	1.46079	4	32.3424	3.72643	4	35.8387	0.440175	4	31.5516	0.843518	4
13590	Lefty1	Stra3; Ebaf; lefty-1; Lefty1; Tgfb4; AI450052; lefty; Leftb	1.1734	0.397067	4	0.841119	0.156231	5	1.50713	0.0560518	4	2.70687	0.188356	4	3.16797	0.127194	4	3.15857	0.399424	4	4.02316	0.327466	4
13591	Ebf1	Olf1; OE-1; Olf-1; Ebf; Ebf1; O/E-1	1.13066	0.302538	4	0.652658	0.140869	5	0.432581	0.105268	4	0.632555	0.204027	4	0.567893	0.280032	4	0.736724	0.432453	4	0.828033	0.298037	4
13592	Ebf2	EBF-2; Ebf2; OE-3; D14Ggc1e; Mmot1; O/E-3	0.209085	0.0890557	4	0.088502	0.0180873	5	0.0655105	0.022932	4	0.13978	0.056627	4	0.147372	0.0646636	4	0.206108	0.140133	4	0.207842	0.0489	4
13593	Ebf3	mKIAA4201; 3110018A08Rik; Ebf3; O/E-2	0.932486	0.117864	4	0.314278	0.074005	5	0.271016	0.0958336	4	0.256782	0.0576569	4	0.306222	0.107443	4	0.202144	0.0503422	4	0.330218	0.153751	4
13595	Ebp	SI; mSI; Pabp; AI255399; Td; Ebp	21.3125	3.00269	4	31.9014	2.29824	5	28.2872	2.27601	4	19.2872	1.65847	4	18.4891	0.653406	4	19.5543	2.18277	4	20.0614	2.21756	4
13599	Ecel1	DINE; xce; Ecel1	0.584363	0.183897	4	1.14335	0.319861	5	1.44392	0.349443	4	4.21781	0.517599	4	1.6354	0.586655	4	0.566648	0.215724	4	0.481451	0.135511	4
13601	Ecm1	AI663821; p85; Ecm1	7.40446	4.73949	4	175.488	53.6971	5	323.41	22.3573	4	151.131	24.4142	4	101.682	16.7249	4	65.9066	7.24229	4	52.9498	5.2299	4
13602	Sparcl1	Ecm2; mast9; Sparcl1; Sc1; hevin	4578.94	395.568	4	769.644	127.659	5	415.309	115.357	4	1216.33	36.1933	4	1611.5	146.196	4	1863.4	498.845	4	1684.21	254.736	4
13603	Opn3	Opn3; Ecpn; ERO	0.746486	0.133208	4	12.9727	1.89885	5	2.93625	0.193645	4	1.6099	0.35579	4	1.05505	0.346328	4	1.02481	0.391622	4	0.82838	0.21108	4
13605	Ect2	AI528536; Ect2	0.102607	0.0222495	4	0.579457	0.174723	5	2.91297	0.590866	4	0.265712	0.120456	4	0.341977	0.180815	4	0.261543	0.0828936	4	0.137913	0.0834047	4
13607	Eda	Ed1; Eda-A2; Ta; HED; XLHED; EDA1; Eda; Eda-A1; Tnlg7c; tabby	1.61907	0.228723	4	1.2256	0.242288	5	1.1198	0.273967	4	1.82918	0.194597	4	1.92081	0.309626	4	1.89332	0.416102	4	2.07698	0.209118	4
13608	Edar	Edar; ED1R; ED3; ED5; dl; EDA-A1R; EDA3	0.0287875	0.0284415	4	0.00189386	0.0042348	5	0.0202394	0.00290751	4	0.0910452	0.0243612	4	0.096313	0.0534004	4	0.0948937	0.0120777	4	0.083031	0.0268139	4
13609	S1pr1	Lpb1; S1p; S1p1; S1pr1; AI849002; Edg1	219.936	14.5562	4	94.7318	13.3497	5	61.6689	9.32804	4	65.9229	5.91159	4	82.967	14.381	4	92.572	21.1459	4	65.656	16.7644	4
13610	S1pr3	Lpb3; S1pr3; S1p3; AI132464; Edg3	1.21966	0.486071	4	43.2316	11.5484	5	26.4126	7.38652	4	60.2244	2.47237	4	54.1607	4.69633	4	38.8015	0.754495	4	31.0829	4.14737	4
13611	S1pr4	Lpc1; Edg6; S1pr4; S1p4	0.176872	0.0489212	4	0.140529	0.0441815	5	0.362516	0.0624361	4	0.29806	0.13722	4	0.420756	0.217524	4	0.276272	0.104464	4	0.394103	0.206071	4
13612	Edil3	Sox2-cre; Sox2Cre; Edil3; Del1; Tg(Sox2-cre)1Amc; Del-1	3.1024	1.13165	4	1.26428	0.481287	5	1.36209	0.192496	4	1.11626	0.127426	4	1.61212	1.06936	4	1.78581	0.557429	4	0.876991	0.0814715	4
13614	Edn1	preproET; Edn1; ET-1; PPET1	2.64378	0.318802	4	1.87788	0.213766	5	0.736561	0.248986	4	1.12607	0.291569	4	1.75481	1.00321	4	1.04878	0.39489	4	0.723964	0.232706	4
13615	Edn2	Edn2; PPET2; VIC; ET-2	0	0	4	0	0	5	0.0161822	0.0232794	4	0	0	4	0	0	4	0	0	4	0	0	4
13616	Edn3	ls; Edn3; tmgc48; ET-3; PPET3	0.388866	0.0973505	4	0.0125524	0.0155785	5	0.0947458	0.0402441	4	0.582083	0.130122	4	0.439556	0.171263	4	0.309534	0.171789	4	0.343462	0.207421	4
13617	Ednra	Gpcr10; ETa; AEA001; Mhdaaea1; Ednra; ET-AR	4.56563	0.464057	4	1.06331	0.166915	5	4.28937	0.968589	4	6.63274	0.556848	4	5.86115	0.676735	4	5.77125	1.21154	4	4.18116	1.38402	4
13618	Ednrb	ETR-b; Ednrb; Sox10m1; ET-B; ETb; ET-BR	96.9452	9.06081	4	73.6306	11.6494	5	43.5931	6.46649	4	72.1953	4.56533	4	72.3283	16.1834	4	75.177	18.5786	4	46.1809	13.2108	4
13619	Phc1	Edr; Rae-28; AW557034; Mph1; Phc1; Edr1; rae28	11.208	0.938338	4	8.81706	0.789517	5	5.84253	0.455104	4	7.35696	0.485934	4	7.71812	0.925766	4	6.48876	0.972438	4	7.06374	0.534632	4
13626	Eed	lusk; l(7)5Rn; Eed; l7Rn5	4.51598	0.522527	4	15.6053	1.03516	5	10.7539	0.389434	4	7.05434	0.999997	4	7.17507	1.45268	4	7.37024	0.594203	4	6.08957	0.743033	4
13627	Eef1a1	Eef1a1	352.322	35.5248	4	1673.74	113.304	5	993.969	53.3543	4	646.283	50.4367	4	631.149	42.9274	4	669.907	56.6816	4	578.937	37.0571	4
13628	Eef1a2	EEF1AL; EF-1-alpha-2; STN; Eef1a2; Eef1a; S1; wasted; wst	30.0275	1.77459	4	13.4087	3.22906	5	21.6099	2.09113	4	21.7715	2.1349	4	27.3496	6.16097	4	28.9001	4.09535	4	29.1254	6.5422	4
13629	Eef2	Eef2; Ef-2	217.12	18.283	4	399.526	38.7127	5	254.863	21.7848	4	227.154	30.8297	4	197.858	20.8965	4	194.753	31.8358	4	158.85	26.5776	4
13631	Eef2k	Eef2k; eEF-2K; C86191	9.71354	0.365661	4	12.4672	0.615053	5	7.73121	0.531767	4	7.25662	0.542857	4	6.28043	0.547683	4	7.00659	0.464113	4	6.14493	0.837892	4
13636	Efna1	Eplg1; Epl1; AI325262; Efl1; B61; Lerk1; Efna1	1.96216	0.46033	4	1.46555	0.33518	5	1.67761	0.35439	4	4.69112	0.491423	4	5.50345	0.418989	4	5.68104	1.30219	4	5.95562	0.649157	4
13637	Efna2	Efna2; Elf1; Lerk6; Eplg6; Epl6; CEK7L	11.2085	0.824098	4	3.6431	0.664672	5	2.40052	0.229352	4	3.26175	0.324712	4	2.93726	0.465126	4	2.74561	0.216602	4	2.9972	0.405491	4
13638	Efna3	AW494418; Epl3; EFL-2; Ehk1-L; LERK-3; Efna3	0.755297	0.114149	4	0.235498	0.158745	5	0.350337	0.0771523	4	0.480765	0.113158	4	0.424418	0.112319	4	0.291954	0.137435	4	0.269789	0.0798831	4
13639	Efna4	EFL-4; Efna4; LERK-4; Epl4	0.902419	0.0420767	4	1.88192	0.476598	5	1.90362	0.38373	4	1.96989	0.262101	4	2.00296	0.275526	4	1.3375	0.207095	4	2.19953	0.812337	4
13640	Efna5	Efna5; AV158822; AL-1; EFL-5; Ephrin-A5; LERK-7; RAGS; Epl7	1.30487	0.131456	4	0.846241	0.119801	5	0.836194	0.0505289	4	1.20312	0.0794953	4	1.3103	0.327428	4	1.46692	0.110597	4	1.30063	0.115614	4
13641	Efnb1	Efnb1; Cek5-L; LERK-2; Lerk2; Epl2; Eplg2; EFL-3; Elk-L; Stra1	3.93796	0.529368	4	5.19315	0.251803	5	5.23338	0.61134	4	5.72985	0.951346	4	5.12441	1.04591	4	4.7748	1.48915	4	4.80705	1.25919	4
13642	Efnb2	Lerk5; Epl5; Eplg5; Efnb2; NLERK-1; Htk-L; LERK-5; ELF-2	2.44668	2.02087	4	4.19638	0.436959	5	3.331	0.370358	4	4.22411	0.867472	4	3.82532	1.22034	4	4.22586	1.67981	4	2.83856	1.09689	4
13643	Efnb3	EFL-6; Epl8; Elk-L3; Efnb3; ELF-3; LERK-8; NLERK-2	17.7921	6.09426	4	6.16672	1.76784	5	4.56569	0.41821	4	9.70502	1.25937	4	8.63377	3.06042	4	7.49499	1.91162	4	7.73289	1.13339	4
13644	Efs	Efs	13.8304	0.710573	4	5.34409	0.21916	5	7.74016	0.510822	4	9.06071	0.674449	4	10.2143	0.969009	4	7.95125	0.931606	4	9.46755	1.64191	4
13645	Egf	Egf; AI790464	0.0649462	0.0317961	4	0.0542564	0.0227671	5	0.027986	0.0111396	4	0.0355473	0.00475295	4	0.0685901	0.020666	4	0.0444982	0.0325731	4	0.0300915	0.0322181	4
13646	Klk1b22	EGF-BP A; Klk22; mGk-22; Klk1b22; Egfbp1; Egfbp-1	0	0	4	0	0	5	0	0	4	0	0	4	0	0	4	0	0	4	0	0	4
13648	Klk1b9	Klk1b9; EGF-BP C; Klk9; Egfbp3; mGk-9; Egfbp-3; kallikrein; KAL	0	0	4	0	0	5	0	0	4	0	0	4	0	0	4	0	0	4	0	0	4
13649	Egfr	wa-2; wa2; Errb1; Wa5; 9030024J15Rik; AI552599; Erbb; Egfr; Errp	6.3062	0.509391	4	4.22172	0.411432	5	3.15994	0.244939	4	3.29236	0.135073	4	3.54973	0.569742	4	3.78014	0.887393	4	3.09305	0.428271	4
13650	Rhbdf1	Dist1; mKIAA4242; Egfr-rs; Dist; Rhbdf1; C16ORF8	7.28749	1.08195	4	17.1582	2.85161	5	16.8345	1.46689	4	19.0399	0.932618	4	12.4034	0.801625	4	10.183	1.06645	4	6.93498	2.20825	4
13653	Egr1	Krox24; TIS8; NGFIA; ETR103; NGF1-A; NGFI-A; Zfp-6; Zif268; Egr1; A530045N19Rik; Krox-1; Egr-1; Krox-24; Zenk; egr	1.55197	0.244693	4	25.7185	6.73119	5	10.2696	0.404723	4	11.0828	0.772195	4	10.8995	2.44949	4	8.8937	3.49545	4	6.61373	2.03777	4
13654	Egr2	Egr-2; NGF1-B; Egr2; Zfp-25; Zfp-6; Krox-20; Krox20	1.03803	0.633141	4	2.06264	0.431713	5	3.01849	0.287806	4	2.8796	0.202756	4	2.95159	0.194947	4	2.33353	0.881552	4	2.12943	0.446413	4
13655	Egr3	Egr3; Pilot	0.114184	0.0920396	4	0.295678	0.308673	5	0.232516	0.104274	4	0.497842	0.191704	4	0.32837	0.0945691	4	0.177613	0.157218	4	0.184536	0.0807012	4
13656	Egr4	pAT133; Egr4; NGFIC; NGF1-C; NGFI-C	0.00669048	0.013381	4	0.0141475	0.0194336	5	0.00909052	0.0105517	4	0.00235313	0.00470625	4	0.0182902	0.0196169	4	0	0	4	0	0	4
13660	Ehd1	Ehd1; AA409636; RME-1; Past1	14.1944	2.12599	4	63.7065	3.99258	5	31.314	1.81826	4	19.6179	1.12917	4	19.5595	0.473041	4	18.0698	0.970122	4	17.3571	1.03504	4
13661	Ehf	9030625L19Rik; Ehf; AU019492	0.00461408	0.00922816	4	0.00462932	0.0063769	5	0.0236587	0.0108565	4	0.0366364	0.019816	4	0.0404333	0.0264495	4	0.0313381	0.0214817	4	0.0199544	0.026793	4
13663	Ei24	Ei24; AA536736; PIG8; AI115355	30.521	2.26114	4	36.0336	1.14542	5	34.36	2.45782	4	34.9502	1.85273	4	34.8639	3.3945	4	33.5787	1.45998	4	32.1149	1.95786	4
13664	Eif1a	Eif1a; C76390; Eif4c; eIF-1A; eIF-4C; Ef1a; Eftu	3.04324	0.255165	4	18.9712	1.98231	5	16.9806	1.75868	4	11.5591	1.67687	4	7.72927	0.760072	4	9.82106	0.952983	4	5.81235	0.698558	4
13665	Eif2s1	0910001O23Rik; Eif2s1; 2410026C18Rik; Eif2a; 35kDa; eIF2alpha	7.88099	0.750602	4	34.9703	4.31537	5	17.3065	1.31657	4	9.56068	1.08192	4	9.75553	1.22883	4	11.0601	1.36281	4	7.64514	0.973407	4
13666	Eif2ak3	Pek; Perk; Eif2ak3	4.53745	0.424705	4	5.32449	0.994915	5	5.43732	0.597152	4	5.11201	0.999362	4	3.77337	0.356204	4	4.24543	0.525011	4	3.40737	0.744493	4
13667	Eif2b4	Eif2b4; Eif2b	15.545	0.87522	4	23.9441	1.17988	5	12.6205	0.922198	4	12.278	0.333654	4	12.6229	0.917127	4	13.6611	0.541499	4	13.5196	1.27492	4
13669	Eif3a	Eif3; Eif3a; A830012B05Rik; mKIAA0139; Eif3s10; Csma	17.6439	0.961873	4	48.7975	4.62621	5	36.4186	1.17006	4	26.4118	1.68584	4	22.2503	1.71642	4	27.5923	2.52519	4	20.0464	0.949844	4
13680	Ddx19a	Eif4a-rs1; Ddx19a; DBP5; Ddx19	8.15333	0.298984	4	10.906	0.940658	5	10.2819	0.962823	4	9.93726	0.248011	4	8.69741	1.00967	4	7.39313	0.877435	4	8.04044	0.6432	4
13681	Eif4a1	BM-010; Ddx2a; Eif4a1; Eif4	43.4425	2.41133	4	286.148	19.1284	5	161.132	9.94212	4	92.4616	11.9878	4	71.0738	5.50863	4	71.4078	10.1174	4	56.6474	5.04042	4
13682	Eif4a2	Ddx2b; 4833432N07Rik; eIF-4A-II; BM-010; Eif4; eIF4A-II; Eif4a2	58.6664	7.54824	4	90.5719	10.1424	5	35.5676	2.95174	4	39.1987	1.53132	4	56.6706	6.51695	4	71.5145	3.34803	4	60.6319	4.9822	4
13684	Eif4e	If4e; Eif4e-ps; eIF-4E; Eif4e; EG668879	21.5732	2.70587	4	46.277	2.40073	5	25.0671	0.524646	4	18.8352	0.966646	4	20.5003	2.41754	4	22.9547	1.79694	4	16.9963	1.87331	4
13685	Eif4ebp1	4e-bp1; PHAS-I; Eif4ebp1; AA959816	5.48241	0.588102	4	57.1499	6.23807	5	56.0242	5.53992	4	28.2519	5.52147	4	17.5964	2.76595	4	15.1327	2.79485	4	14.9335	5.47804	4
13688	Eif4ebp2	4E-BP2; PHAS-II; Eif4ebp2; 2810011I19Rik; AA792569; BC010348	10.5987	2.35104	4	8.68052	0.911143	5	8.83639	1.44707	4	10.0207	1.29314	4	10.8206	1.1246	4	8.78542	2.29648	4	9.16515	2.35976	4
13690	Eif4g2	E130105L11Rik; Eif4g2; DAP-5; Nat1; p97; Natm1	92.5058	4.84075	4	137.985	16.1693	5	108.495	8.1281	4	99.1108	7.43231	4	96.562	10.1466	4	97.7304	10.61	4	72.2553	10.2492	4
13706	Cela2a	Ela-2; Ela2; Cela2a; Ela2a	0.15007	0.215234	4	0	0	5	0.0028059	0.0056118	4	0.0285039	0.0570079	4	0.027973	0.0431757	4	0.0831707	0.0775113	4	0.00639997	0.0127999	4
13709	Elf1	Elf-1; p70; Elf1; Sts1; mElf-1	2.50053	0.404587	4	4.86209	0.87118	5	6.09549	0.813122	4	6.09139	1.4028	4	4.03471	0.699747	4	4.5086	0.424869	4	2.98695	0.571901	4
13710	Elf3	Elf3; ESE-1; jen; ESX	0.0576956	0.0512811	4	0.0199	0.0444977	5	0.0672164	0.04519	4	0.0321024	0.037996	4	0.0683054	0.0214532	4	0.0645756	0.0494231	4	0.010845	0.0146196	4
13711	Elf5	ESE-5; ESE-5.; ESE-2; Elf5	2.85604	0.526152	4	0.111444	0.0601835	5	1.55092	0.609407	4	2.75474	0.230278	4	2.63182	0.43433	4	2.81223	0.685846	4	2.90768	0.179789	4
13712	Elk1	Elk1; Elk-1	3.15764	0.595043	4	2.36861	0.245105	5	2.52528	0.259867	4	2.69539	0.374492	4	2.22897	0.397581	4	2.05568	0.524983	4	1.73947	0.478891	4
13713	Elk3	Elk3; Erp; Etrp; Net; Sap-2; D430049E23Rik	3.26123	0.311551	4	11.9606	1.96703	5	16.6957	1.72519	4	12.7724	1.741	4	8.07135	0.546454	4	7.74024	0.8259	4	6.38842	0.91124	4
13714	Elk4	Elk4; BB162516; SAP-1; A130026I01Rik; 2310011G17Rik; Sap1	1.40581	0.353754	4	1.70565	0.393647	5	0.979537	0.146994	4	1.27867	0.247834	4	1.07165	0.131223	4	1.52133	0.5649	4	1.07018	0.246961	4
13716	Ell	Ell1; Men; Ell	4.01046	0.573463	4	6.26127	1.20086	5	6.56318	0.350352	4	6.47616	1.01327	4	5.18003	0.523484	4	4.36826	0.633445	4	4.19208	1.4098	4
13717	Eln	AI480567; Eln; E030024M20Rik; AI385707	4.78895	1.49252	4	2.93243	0.808731	5	28.5418	7.33849	4	40.6159	2.24276	4	17.216	4.38337	4	14.5866	2.52732	4	12.922	2.82202	4
13722	Aimp1	Emap2; EMAPII; Scye1; p43; Aimp1; 9830137A06Rik; AIMP1/p43	18.1858	2.87356	4	56.5366	6.35535	5	25.0368	1.9387	4	16.6402	1.1111	4	18.9771	1.33019	4	24.2588	2.83139	4	20.8084	3.71586	4
13723	Emb	AL022799; Emb; Gp70	10.413	2.15155	4	22.5977	5.96654	5	23.2418	2.889	4	19.3378	4.17299	4	18.1602	3.1165	4	23.5965	4.81507	4	19.67	3.98691	4
13726	Emd	Sta; Emd; AW550900	22.0433	0.799748	4	45.4245	4.89293	5	34.6508	1.61142	4	31.3605	3.30251	4	33.521	6.19087	4	28.7975	3.8466	4	28.7401	5.52696	4
13728	Mark2	Emk; Mark2; Par-1; Par-1b; EMK-1	7.24818	0.501186	4	9.60535	0.957032	5	10.5306	0.823823	4	10.1996	0.962114	4	8.82861	0.540514	4	7.11761	0.484845	4	8.62656	0.806688	4
13730	Emp1	Emp1; I-8-09; TMP	9.41185	0.673811	4	95.708	13.8177	5	101.967	11.0805	4	44.6094	5.61397	4	27.5871	1.97538	4	27.2896	1.52731	4	14.5049	4.27845	4
13731	Emp2	Emp2; XMP	39.7258	4.04716	4	45.8674	3.54847	5	24.4448	4.20238	4	32.8131	1.12453	4	33.2009	1.24514	4	29.1637	2.84965	4	28.1882	2.86916	4
13732	Emp3	MI-35; Ymp; H-4; HNMP-1; H4; Emp3	16.3249	6.21027	4	105.562	11.2339	5	188.976	19.8115	4	111.345	2.12708	4	89.501	6.96089	4	69.046	6.55594	4	70.2531	8.53942	4
13733	Adgre1	TM7LN3; DD7A5-7; Adgre1; F4/80; Ly71; EGF-TM7; Gpf480; Emr1	0.189354	0.0699226	4	7.64552	2.30233	5	41.3771	6.32901	4	28.1311	7.88511	4	13.3638	3.19859	4	15.8715	4.84218	4	6.56885	2.96896	4
13796	Emx1	Emx1	0.00936666	0.0115399	4	0	0	5	0.0664038	0.0548691	4	0.0268023	0.0315713	4	0.0170842	0.0341685	4	0.0054167	0.0108334	4	0.0386437	0.045054	4
13797	Emx2	Emx2; Pdo	0	0	4	0.00170216	0.00380615	5	0.0181107	0.00942352	4	0.00684005	0.00932523	4	0	0	4	0.00244565	0.0048913	4	0.0119052	0.0238104	4
13798	En1	engrailed-1; En1; En-1; Mo-en.1	0.0426317	0.0376899	4	0.0289549	0.0164406	5	0.0453987	0.0313002	4	0.0454208	0.0339478	4	0.0175093	0.0350186	4	0.00875906	0.00628679	4	0.0588397	0.0927409	4
13799	En2	En-2; mo-En-2; BB131122; En2	0.172728	0.0306697	4	0.124965	0.0453201	5	0.0842205	0.0357436	4	0.0938221	0.026301	4	0.100429	0.072371	4	0.0895619	0.0377006	4	0.114595	0.0478318	4
13800	Enah	WBP8; Mena; Ndpp1; NDPP-1; Enah	40.7923	4.17692	4	35.0303	4.48068	5	20.4158	2.51808	4	21.1722	0.629493	4	28.3292	3.0469	4	30.5646	6.65047	4	24.3567	5.12038	4
13801	Enam	Enam; abte	0	0	4	0	0	5	0	0	4	0	0	4	0	0	4	0	0	4	0	0	4
13803	Enc1	Nrpb; PIG10; Enc1	1.40134	0.339092	4	4.98169	0.504876	5	9.11844	0.965424	4	8.32583	0.649066	4	4.76481	1.13064	4	5.19636	1.1612	4	2.7957	0.803801	4
13804	Endog	Endog	16.5623	0.949502	4	12.25	1.90069	5	11.3811	1.92999	4	12.073	1.51432	4	13.2069	1.61116	4	14.2598	4.06204	4	14.514	3.78072	4
13805	Eng	AI662476; CD105; Endo; AI528660; S-endoglin; Eng	1.75212	1.04961	4	2.42825	0.344813	5	6.06796	0.636863	4	6.02194	1.45126	4	4.05844	0.607842	4	3.59349	0.686623	4	3.00838	0.520079	4
13806	Eno1	Eno-1; 0610008I15; Eno1; AL022784; MBP-1	397.396	23.2379	4	344.723	26.2696	5	322.902	17.2276	4	177.417	7.44386	4	201.792	14.6014	4	192.991	14.8712	4	219.957	16.8484	4
13807	Eno2	NSE; D6Ertd375e; Eno-2; Eno2; AI837106	16.0523	1.72765	4	10.1932	2.27185	5	5.57904	0.411829	4	7.67684	0.406177	4	6.87957	1.1639	4	5.18362	0.311558	4	8.32524	2.99511	4
13808	Eno3	MSE; Eno-3; Eno3	2.40978	0.524212	4	1.53704	0.089138	5	2.95077	0.440377	4	2.67255	0.180217	4	2.38206	0.660518	4	3.05184	1.37671	4	2.63338	0.62379	4
13809	Enpep	6030431M22Rik; Bp-1/6C3; Ly-51; Enpep; Ly51; APA	2.56472	0.291559	4	1.9212	0.559628	5	1.01418	0.110272	4	1.85148	0.0798317	4	2.42937	0.263602	4	2.09514	0.467191	4	1.63713	0.32837	4
13813	Eomes	Tbr2; TBR-2; Eomes; C77258	0.00756394	0.0151279	4	0	0	5	0.00413294	0.00826588	4	0.0588638	0.0376163	4	0.155381	0.137018	4	0.0569389	0.0482167	4	0.0913787	0.073567	4
13819	Epas1	HRF; MOP2; bHLHe73; HIF2A; HLF; HIF-2alpha; Epas1	87.717	9.28809	4	39.8338	2.55979	5	28.4353	2.90594	4	45.2477	5.6057	4	41.8232	3.01128	4	43.3768	6.17165	4	36.5489	3.81989	4
13821	Epb41l1	Epb4.1l1; 4.1N; mKIAA0338; Epb41l1; NBL1	9.99581	0.665554	4	14.3651	0.689019	5	7.56106	0.149881	4	7.87609	0.942834	4	6.9613	0.211948	4	5.70305	0.539257	4	6.16092	0.526181	4
13822	Epb41l2	NBL2; Epb41l2; AW555191; D10Ertd398e; 4.1G; Epb4.1l2	35.3112	2.44081	4	34.8964	5.10881	5	34.8938	3.59098	4	37.6176	5.46719	4	34.0318	2.96676	4	32.4144	4.87324	4	25.6918	3.11398	4
13823	Epb41l3	DAL1P; Dal1; 4.1B; NBL3; Epb41l3; Epb4.1l3	7.25708	1.48772	4	3.04445	1.0584	5	5.21736	0.851024	4	8.46499	3.19432	4	4.55762	0.714483	4	4.57306	1.21451	4	2.8006	0.527037	4
13824	Epb41l4a	Epb41l4a; Epb4.1l4; NBL4; Epb4.1l4a	0.603148	0.187677	4	1.35134	0.326854	5	0.704886	0.134856	4	1.21794	0.0879732	4	1.44865	0.362441	4	1.30676	0.316032	4	1.4588	0.155768	4
13828	Epb42	Epb42; Epb4.2	0.131899	0.0814659	4	0.0576636	0.0532106	5	0.042017	0.0282698	4	0.0966796	0.0274518	4	0.0700761	0.0722948	4	0.14768	0.114849	4	0.153715	0.123058	4
13829	Dmtn	AI325486; dematin; Epb4.9; Epb49; Dmtn	4.85815	0.129618	4	4.29909	0.411205	5	2.15768	0.308927	4	2.64994	0.0996365	4	3.77351	0.41281	4	2.99662	0.380303	4	4.10585	0.531181	4
13830	Stom	Stom; Epb7.2	12.8276	1.17474	4	11.8816	2.33278	5	46.6246	4.08285	4	45.0127	7.14548	4	34.9528	3.1191	4	36.1151	5.384	4	26.3777	5.72328	4
13831	Epc1	Epc1; A930032N02Rik; 2400007E14Rik; mir-1893; 5730566F07Rik	4.64662	0.180472	4	5.038	0.473265	5	3.95907	0.162371	4	5.04289	0.526479	4	3.86568	0.197375	4	3.897	0.160014	4	3.51625	0.292627	4
13835	Epha1	5730453L17Rik; Epha1; AL033318; Esk; Eph	0.124529	0.0531718	4	0.398412	0.0825498	5	0.375381	0.0405405	4	0.271494	0.0716089	4	0.246499	0.0649499	4	0.134547	0.0564684	4	0.203119	0.0710017	4
13836	Epha2	Sek-2; Epha2; AW545284; Sek2; Myk2; Eck	0.100353	0.00905221	4	2.83293	0.197745	5	1.15456	0.117787	4	0.59756	0.0534427	4	0.916786	0.401726	4	0.441358	0.117834	4	0.425049	0.107397	4
13837	Epha3	Cek4; Hek; Epha3; End3; Mek4; AW492086; EK4; Tyro4; ETK1; Hek4	0.288674	0.207551	4	0.0914008	0.0574661	5	0.140167	0.039663	4	0.287073	0.025636	4	0.177064	0.0946774	4	0.266189	0.171443	4	0.239568	0.144068	4
13838	Epha4	Sek1; Tyro1; rb; Cek8; Epha4; Hek8; AI385584; 2900005C20Rik; Sek	10.2204	1.00097	4	2.71253	0.242369	5	2.53151	0.379714	4	3.0364	0.376557	4	3.95923	0.230374	4	5.31704	0.990437	4	4.1828	0.993589	4
13839	Epha5	Epha5; Ehk1; bsk; Rek7; AI854630; Cek7; AW125296; Hek7; Els1	4.205	0.111694	4	1.26305	0.279341	5	1.87029	0.350776	4	2.224	0.276697	4	2.62957	0.2926	4	3.13539	0.345939	4	3.25449	0.639622	4
13840	Epha6	m-ehk2; Epha6; Ehk2; Hek12	0.103688	0.07102	4	0.0113007	0.0161176	5	0.00356342	0.00462689	4	0.0161161	0.0028005	4	0.017347	0.0237669	4	0.00508112	0.0101622	4	0.0369347	0.0238246	4
13841	Epha7	Ehk3; Cek11; Ebk; Hek11; Epha7; Mdk1	0.927842	0.0849794	4	0.558511	0.120617	5	0.559422	0.0199769	4	0.630581	0.0679131	4	0.689528	0.014194	4	0.782192	0.0911903	4	0.70125	0.141789	4
13842	Epha8	Epha8; AW047546; Eek; mKIAA1459; Hek3	0.3434	0.265652	4	0.111043	0.034652	5	0.126911	0.0494444	4	0.404802	0.0669289	4	0.352805	0.128601	4	0.325238	0.0981594	4	0.315831	0.12492	4
13844	Ephb2	ETECK; Hek5; Nuk; Sek3; Tyro5; Drt; Cek5; Ephb2; Erk; Prkm5; Qek5	0.441383	0.109686	4	2.98276	0.358582	5	3.54033	0.542263	4	3.89004	0.344066	4	3.75161	0.568996	4	3.2445	0.371713	4	1.67739	0.537959	4
13845	Ephb3	Ephb3; Tyro6; MDK5; Sek4; Cek10; AW456895; Etk2; HEK2	8.94645	1.05035	4	4.49762	0.571172	5	3.09503	0.370774	4	2.66901	0.105801	4	3.10642	0.299565	4	2.72806	0.371071	4	2.81644	0.599137	4
13846	Ephb4	Htk; Ephb4; AI042935; Tyro11; MDK2; Myk1; b2b2412Clo	4.22226	1.03564	4	2.81151	0.233585	5	2.51482	0.198776	4	4.28327	0.250384	4	4.16578	0.585954	4	4.66711	0.648192	4	4.33562	0.517567	4
13848	Ephb6	Mep; Ephb6; Cekl	8.8135	0.726123	4	2.5825	0.303223	5	6.7765	2.45983	4	13.4656	1.63697	4	13.6833	1.91714	4	14.6228	2.86587	4	15.6543	2.21681	4
13849	Ephx1	Eph1; Epxh1; mEH; Ephx1; EH; Eph-1	57.2208	6.70427	4	55.1728	5.98521	5	78.9909	3.96173	4	121.509	9.02581	4	167.278	22.0083	4	156.561	10.3048	4	157.292	10.5947	4
13850	Ephx2	Ephx2; SEH; sEP; CEH; Eph2	22.5623	0.848686	4	10.5251	1.22743	5	7.95757	0.748952	4	11.4913	0.306404	4	15.9103	1.18755	4	19.9354	0.662039	4	21.2613	3.30236	4
13852	Stx2	G1-536-1; Stx2; repro34; Epim; AW538950; Syn-2	7.04268	0.373208	4	8.10491	1.22081	5	11.5241	0.732963	4	9.34662	0.863736	4	7.29784	0.470013	4	5.91996	0.40712	4	6.1111	0.683544	4
13853	Epm2a	TG-B; Epm2a; Tg(TcraK,TcrbK)TG-BFlv	13.6289	1.48141	4	3.44991	0.361839	5	3.13461	0.603242	4	6.57007	1.12456	4	6.77975	1.02851	4	7.42223	2.61464	4	6.3701	1.779	4
13854	Epn1	AA269831; Ibp1; Epn1	77.8853	2.97307	4	51.4148	2.19405	5	84.0336	2.11018	4	80.2264	3.18852	4	68.3477	2.4455	4	53.957	5.16366	4	72.06	10.0945	4
13855	Epn2	Epn2; Ibp2; 9530051D10Rik; AA536924	16.6068	1.06153	4	12.2961	1.22915	5	5.85798	0.394957	4	7.7153	0.4303	4	9.46293	0.9166	4	8.03861	1.51603	4	9.20018	0.884868	4
13856	Epo	Epo	0.0521595	0.0640481	4	0.00770369	0.017226	5	0.0799194	0.0959257	4	0.0958152	0.0737999	4	0.061684	0.0914052	4	0.0415411	0.0537723	4	0.0402622	0.0627879	4
13857	Epor	Epor	0.228089	0.0988811	4	0.0853107	0.0420085	5	0.159851	0.0569787	4	0.26866	0.132436	4	0.280351	0.111222	4	0.420724	0.144975	4	0.394107	0.164235	4
13858	Eps15	2410112D09Rik; Eps15	83.2972	4.73047	4	31.2417	2.85514	5	31.194	4.21718	4	40.7472	3.42019	4	48.7923	5.35824	4	55.2334	4.45695	4	46.0891	5.74613	4
13859	Eps15l1	Eps15R; Eps15l1; AI593686; Eps15-rs; 9830147J04Rik	4.31589	0.41824	4	5.52017	0.347817	5	5.84449	0.466285	4	4.71014	0.827651	4	3.85844	0.200766	4	3.24356	0.665732	4	3.27074	0.613663	4
13860	Eps8	Eps8; AW261790	31.49	3.57278	4	40.2084	4.27702	5	13.9066	1.88674	4	9.07278	1.037	4	10.6053	1.61862	4	13.0287	3.80056	4	8.87344	1.7516	4
13861	Epx	EPO; Epx	2.31579	0.702698	4	0.266195	0.173437	5	0.351341	0.141342	4	0.991665	0.228631	4	1.02885	0.316156	4	1.11305	0.149034	4	1.39345	0.311949	4
13863	Lcn5	MEP10; Lcn5; E-RABP; Erabp	0	0	4	0	0	5	0	0	4	0	0	4	0	0	4	0	0	4	0	0	4
13864	Nr2f6	AV090102; EAR2; Erbal2; COUP-TF3; Nr2f6	14.9643	1.74622	4	15.1386	2.25262	5	16.9596	1.81215	4	18.4336	1.98765	4	17.8031	1.26573	4	15.2656	3.05584	4	16.1196	2.61156	4
13865	Nr2f1	Nr2f1; COUP-TFI; EAR-3; EAR3; SVP44; Erbal3; Tcfcoup1; COUPTFA; COUP-TF1	48.1277	3.941	4	20.0137	3.85134	5	20.1947	3.01854	4	27.8581	3.50034	4	34.4105	1.89944	4	36.1453	4.72987	4	39.9718	4.88832	4
13866	Erbb2	Erbb-2; Neu; HER2; l11Jus8; HER-2; c-erbB2; mKIAA3023; Erbb2; c-neu	2.5714	0.170663	4	3.46447	0.215219	5	2.57274	0.190788	4	3.51656	0.398347	4	3.5287	0.269828	4	3.06462	0.226814	4	3.2058	0.230593	4
13867	Erbb3	Erbb3; Erbb-3; Her3; Erbb3r; C76256	0.406793	0.127139	4	0.319378	0.154493	5	0.328074	0.110357	4	0.597404	0.0805065	4	0.5074	0.0406407	4	0.314404	0.20425	4	0.414149	0.0746399	4
13869	Erbb4	Erbb4; Her4; c-erbB-4	2.64027	0.650084	4	0.505644	0.144144	5	0.429239	0.0913126	4	0.588895	0.0998116	4	0.919705	0.253229	4	0.874667	0.392613	4	1.40083	0.226506	4
13870	Ercc1	Ercc1; Ercc-1	10.9629	0.286944	4	15.9766	1.14853	5	12.5955	0.934057	4	10.3687	0.429566	4	11.5972	0.653464	4	9.86288	0.655986	4	13.742	0.263482	4
13871	Ercc2	AU020867; RCO015; AA407812; AW240756; XPD; Ercc-2; Mhdarco15; Ercc2; CXPD	3.85845	0.446699	4	4.51655	0.387486	5	3.50936	0.364354	4	3.66963	0.285451	4	3.42088	0.16651	4	3.26615	0.357074	4	3.61154	0.800315	4
13872	Ercc3	BTF2 p89; Ercc-3; XPB; Ercc3	5.28472	0.493625	4	9.77409	1.04982	5	8.24862	1.21778	4	7.28196	1.23352	4	6.35911	1.0253	4	6.85601	1.17892	4	4.88944	0.890851	4
13874	Ereg	EPR; Ereg	0	0	4	0.310894	0.06173	5	0.0279486	0.0198038	4	0	0	4	0.00360402	0.00720805	4	0.00975396	0.0195079	4	0	0	4
13875	Erf	Erf	8.08305	1.50527	4	14.7658	1.58513	5	14.4807	0.94141	4	13.2579	0.183651	4	10.3204	0.743913	4	8.76605	1.31918	4	7.97758	2.47299	4
13876	Erg	Erg; D030036I24Rik	0.172445	0.0490763	4	0.158149	0.0831497	5	0.220345	0.0531724	4	0.126981	0.0442434	4	0.105351	0.0676034	4	0.151031	0.0954371	4	0.092607	0.0253126	4
13877	Erh	Erh; Mer; Prei1	24.8108	4.46546	4	63.0348	3.03103	5	45.2243	3.35437	4	31.338	2.57066	4	34.3962	0.378643	4	36.7855	3.78912	4	36.2283	5.4977	4
13884	Ces1c	Ee-1; Es-4; Es4; Ces1c; Es1; Ces-N; Ee1; Es-N; EsN; PESN	0.0269382	0.0538763	4	0.0131356	0.0219821	5	0	0	4	0.018487	0.0333592	4	0	0	4	0.0199442	0.0398883	4	0	0	4
13885	Esd	Es-10; sid478; Es10; Esd; FGH	27.9966	4.20654	4	265.419	26.2546	5	149.885	13.7836	4	61.3041	3.81777	4	49.1374	3.41231	4	53.888	7.79251	4	48.2754	4.27175	4
13897	Ces1e	Es-22; Eg; Es22; egasyn; Ces1e	0	0	4	0	0	5	0	0	4	0.00418003	0.00836005	4	0	0	4	0	0	4	0	0	4
13909	Ces3b	Gm4738; Ces3L; Ces3b; EG13909; ES31L; Ces31L; Es31	0.0151598	0.0303196	4	0	0	5	0	0	4	0.00104906	0.00209811	4	0	0	4	0	0	4	0	0	4
13924	Ptprv	OST-PTP; OST; Ptprv; Esp	0.0133075	0.016155	4	0.0152015	0.00750429	5	0.0479884	0.0237833	4	0.0376421	0.0163201	4	0.0567018	0.0174395	4	0.0411777	0.0276974	4	0.0391772	0.0267123	4
13929	Amz2	ESTM12; X83328; Amz2; AA408420	8.30325	0.587486	4	9.74014	1.00455	5	10.7412	0.506568	4	8.89902	0.694375	4	9.02725	0.702195	4	8.38207	1.03269	4	8.21497	0.926086	4
13972	Gnb1l	Gnb1l; ESTM55; Wdr14; Gm16314; Me49f07; Wdvcf	1.45924	0.120739	4	2.10264	0.177502	5	1.41766	0.0957065	4	1.48629	0.163835	4	1.59263	0.250958	4	1.41618	0.215304	4	1.69664	0.114656	4
13982	Esr1	ER-alpha; ESR; Estra; Nr3a1; Esr1; ERalpha; Estr; ER; ERa	0.688873	0.135218	4	0.485586	0.108084	5	0.559488	0.0558333	4	0.94212	0.180928	4	0.928328	0.190859	4	1.07511	0.180091	4	0.777434	0.302314	4
13983	Esr2	ER[b]; Esr2; ERbeta; Estrb	0.00417906	0.00835813	4	0.0033217	0.00569613	5	0.0122651	0.00631069	4	0.00734915	0.0146983	4	0.00212168	0.00424337	4	0.00283483	0.00566965	4	0.0234609	0.0312366	4
13984	Esx1	Esx1; Spx1	0	0	4	0	0	5	0	0	4	0	0	4	0	0	4	0	0	4	0	0	4
13990	Smarcad1	Smarcad1; D6Pas1; etl-1; mKIAA1122; AW226546; AV081750; Etl1	1.65815	0.243122	4	3.25583	0.50878	5	2.56836	0.283444	4	2.1609	0.264043	4	1.86532	0.365419	4	1.76275	0.330558	4	1.11874	0.283292	4
13992	Khdrbs3	Etle; T-STAR; SLM-2; Slm2; Khdrbs3; Salp	58.6538	3.06298	4	36.7009	4.7727	5	26.4946	1.66311	4	26.3499	1.74845	4	41.7071	2.96907	4	36.118	2.55405	4	43.9219	3.71771	4
13996	Etohd2	AW491659; Etohd2	0.697486	0.100005	4	0.339193	0.0504744	5	0.368796	0.0309877	4	0.413679	0.0775716	4	0.554308	0.112502	4	0.607977	0.224552	4	0.768056	0.130293	4
13998	Fgd6	AA123052; Etohd4; ZFYVE24; Fgd6	6.40778	0.821476	4	4.14525	0.496582	5	3.35466	0.284174	4	3.40392	0.201505	4	3.25826	0.438579	4	3.47327	0.413188	4	3.02488	0.557779	4
13999	Gm14288	Gm14288	0.24928	0.0950055	4	0.102422	0.0375397	5	0.0875685	0.0571896	4	0.118974	0.0307902	4	0.136507	0.0394296	4	0.208921	0.0495464	4	0.159219	0.0485073	4
14000	Drosha	1110013A17Rik; Rn3; AI874853; Drosha; Rnasen; Etohi2	22.2951	1.68636	4	21.044	0.622064	5	13.7856	1.04664	4	14.0105	0.42593	4	15.926	1.14014	4	15.7101	0.89059	4	19.1808	2.013	4
14004	Chchd2	Chchd2; Etohi6; AL033347	255.828	40.8111	4	221.502	20.4214	5	207.781	20.2392	4	214.973	7.67721	4	249.843	3.6464	4	283.124	35.9458	4	304.849	36.5995	4
14007	Celf2	Celf2; B230218O03; CUG-BP2; D230046B21Rik; Napor; Napor-2; mETR-3; B230345P09Rik; C88023; Etr-3; Cugbp2; CELF-2	6.88273	0.557765	4	8.41248	0.238507	5	6.62872	0.549969	4	7.03376	0.458145	4	6.10084	0.512489	4	7.62588	0.958145	4	5.87087	0.492327	4
14008	Etv2	Etv2; Etsrp71	0	0	4	0	0	5	0.0354637	0.0441565	4	0	0	4	0.00948234	0.0189647	4	0	0	4	0	0	4
14009	Etv1	Etv1; ER81; Etsrp81	3.96932	0.510035	4	2.12577	0.379199	5	1.52287	0.230388	4	1.03254	0.15239	4	1.56731	0.400928	4	1.80252	0.85428	4	0.951625	0.2221	4
14011	Etv6	AW123102; AW557856; Tel; Etv6	5.3605	0.567132	4	9.71906	1.19524	5	11.8948	0.924949	4	7.74153	1.61658	4	5.57397	0.929511	4	5.22322	0.699848	4	4.43352	0.640282	4
14012	Mpzl2	Eva; Mpzl2; Eva1	1.39766	1.42282	4	1.85262	0.518326	5	1.01659	0.198799	4	1.33768	0.299193	4	1.75838	0.743363	4	2.5956	1.24707	4	1.79736	0.784973	4
14013	Mecom	Evi1; Prdm3; Znfpr1b1; Jbo; Mds1-Evi1; Mecom; Evi-1; Mds; D630039M04Rik; Mds1	0.548893	0.125697	4	0.224857	0.0841787	5	0.273396	0.104749	4	0.274682	0.0192865	4	0.315964	0.0630298	4	0.359642	0.0420871	4	0.280965	0.0308209	4
14017	Evi2a	Evi2; AW491894; Evi-2; Evi2a	3.77087	1.35727	4	18.965	1.87785	5	18.1788	1.00925	4	20.744	2.78415	4	10.3862	1.90992	4	13.3039	3.37742	4	7.98855	2.01815	4
14020	Evi5	NB4S; Evi5	15.4765	0.186905	4	11.749	0.896193	5	10.1083	1.06606	4	12.12	0.329137	4	11.7959	0.981688	4	13.4567	1.48038	4	10.83	1.17393	4
14025	Bcl11a	Ctip1; Evi9; 2810047E18Rik; BCL-11A; D930021L15Rik; Evi9c; Bcl11a; mKIAA1809; Evi9a; Evi9b	0.25931	0.0407904	4	0.116138	0.0296083	5	0.223912	0.056259	4	0.298261	0.0702366	4	0.181166	0.0731158	4	0.177572	0.0269242	4	0.118808	0.0346925	4
14026	Evl	b2b2600Clo; Evl; AI528774	7.48576	0.487068	4	5.70231	0.362608	5	15.7618	0.168597	4	15.8924	2.17926	4	9.63565	1.92165	4	9.00013	2.70947	4	9.00342	1.33377	4
14027	Evpl	Evpl	0.287552	0.0899568	4	0.139896	0.0241773	5	0.100371	0.0475722	4	0.103738	0.0151802	4	0.124165	0.0398785	4	0.0681917	0.00459882	4	0.152012	0.0547988	4
14028	Evx1	Evx1; Evx-1	0.0453777	0.0273453	4	0	0	5	0.00384721	0.00769443	4	0.00178365	0.00356729	4	0	0	4	0.00441696	0.00883391	4	0	0	4
14029	Evx2	Evx2; Evx-2	0	0	4	0	0	5	0	0	4	0.00173024	0.00346048	4	0	0	4	0	0	4	0	0	4
14030	Ewsr1	Ewsh; Ewsr1; Ews	47.9317	1.40038	4	84.8296	7.29912	5	64.5553	2.41795	4	51.0095	2.70534	4	51.183	3.93801	4	54.1412	4.63552	4	53.2946	6.04553	4
14038	Wfdc18	Expi; WDNM1; Kal1; Wfdc18	0.037382	0.0542904	4	0.0802048	0.0678909	5	0.522499	0.274363	4	0.307005	0.161719	4	0.221704	0.157931	4	0.215367	0.205457	4	0.140007	0.120708	4
14042	Ext1	Ext1; AA409028	7.2676	0.559558	4	11.1023	0.515557	5	14.5408	0.838883	4	12.2053	0.67394	4	9.93298	0.816275	4	10.9794	1.08151	4	8.1092	0.979411	4
14043	Ext2	Ext2; AI893565	12.6421	1.16137	4	25.5951	2.2094	5	20.0238	1.57438	4	18.5349	3.15439	4	16.3981	1.77962	4	15.8731	2.25681	4	12.5628	1.95237	4
14048	Eya1	Eya1; bor	0.694602	0.420586	4	0.602846	0.174195	5	1.02072	0.207726	4	1.85169	0.618109	4	1.01653	0.254273	4	1.7226	0.299913	4	0.94243	0.285017	4
14049	Eya2	Eya2; Eab1	2.1892	1.74496	4	1.69169	0.392085	5	2.60976	0.181107	4	4.57867	0.646632	4	3.73352	1.51165	4	4.12359	1.46792	4	4.06025	0.941642	4
14050	Eya3	AI844637; Eya3	2.99635	0.123517	4	5.35827	0.594812	5	5.63447	0.601587	4	4.46487	1.03137	4	3.26916	0.39639	4	3.1278	0.316477	4	2.55938	0.307915	4
14051	Eya4	B130023L16Rik; Eya4	0.482662	0.244749	4	0.346356	0.160791	5	0.533865	0.110935	4	0.562394	0.0995373	4	0.46653	0.0743655	4	0.715728	0.287845	4	0.349096	0.23814	4
14055	Ezh1	ENX-2; Ezh1	7.87705	0.688644	4	5.00293	0.41794	5	4.90621	0.477432	4	8.36726	0.748538	4	7.92804	0.485652	4	8.61242	0.631129	4	9.14569	1.14427	4
14056	Ezh2	Enx1h; mKIAA4065; KMT6; Ezh2; Enx-1	1.68314	0.163795	4	5.62846	0.90817	5	7.99933	0.450945	4	2.85285	0.189493	4	1.99023	0.206177	4	2.02731	0.440632	4	2.22582	0.29599	4
14057	Sfxn1	f; Sfxn1; 2810002O05Rik; A930015P12Rik	14.644	1.4736	4	28.0469	2.78116	5	21.5304	0.533949	4	14.3047	0.880516	4	14.2486	1.28423	4	15.7117	0.714825	4	14.885	0.703172	4
14058	F10	Cf10; fX; F10	0.062389	0.0775467	4	19.6623	4.80827	5	11.7373	2.022	4	2.96702	1.36831	4	1.29439	0.406928	4	1.24423	0.450507	4	0.785531	0.444078	4
14060	F13b	Cf13b; F13b; Cf-13b	0.0109703	0.0219407	4	0.00185964	0.00415827	5	0.00372337	0.00744674	4	0	0	4	0	0	4	0	0	4	0	0	4
14061	F2	FII; F2; Cf2; Cf-2	0.020996	0.0419919	4	0.00132218	0.00295648	5	0.0022269	0.00445381	4	0.0253115	0.0385238	4	0.00717616	0.0143523	4	0.00922969	0.0184594	4	0	0	4
14062	F2r	F2r; Par1; ThrR; AI482343; Cf2r	1.1578	0.318591	4	3.5267	1.16938	5	3.56594	0.802213	4	4.43103	0.623798	4	3.39028	0.902373	4	3.38223	0.591324	4	2.06691	0.86422	4
14063	F2rl1	Gpcr11; Par2; F2rl1; PAR-2	0.00169196	0.00338391	4	0.108859	0.0528731	5	0.119227	0.0237694	4	0.0941651	0.0355631	4	0.10768	0.132502	4	0.0223156	0.0384276	4	0.0206625	0.0159112	4
14064	F2rl2	PAR3; F2rl2; F730031A08	0.140077	0.0762291	4	0.422697	0.150691	5	0.181024	0.00882979	4	0.181154	0.0853751	4	0.185338	0.0830891	4	0.179438	0.0382715	4	0.240394	0.2096	4
14065	F2rl3	F2rl3; PAR4	0.0598383	0.0645444	4	0.0599436	0.0416308	5	0.0536039	0.0353131	4	0.0217411	0.0193305	4	0.0193888	0.0195085	4	0.0305504	0.0514307	4	0.0752105	0.0842574	4
14066	F3	F3; AA409063; CD142; TF; Cf-3; Cf3	137.437	10.6072	4	232.453	16.3123	5	115.18	18.6643	4	117.796	10.1153	4	136.637	28.3117	4	151.752	2.94332	4	121.558	19.2522	4
14067	F5	F5; Cf5; Cf-5; AI173222	0.111159	0.0749756	4	0.511176	0.136086	5	0.202084	0.0592076	4	0.267641	0.0507597	4	0.287765	0.0587931	4	0.386844	0.128264	4	0.354218	0.134716	4
14068	F7	F7; Cf7; AI132620; FVII	0.019386	0.0103068	4	13.4614	4.79707	5	48.1769	5.0726	4	7.45228	1.61424	4	2.15869	0.916265	4	1.75513	1.09164	4	0.699738	0.457839	4
14069	F8	F8; FVIII; Cf-8; Cf8	0.0810837	0.0191855	4	0.0686719	0.0367597	5	0.184888	0.0487314	4	0.119393	0.0273035	4	0.150597	0.0243338	4	0.0810852	0.0592352	4	0.105755	0.0347831	4
14070	F8a	F8a; AI852759; DXUcsf1; F8a1	4.54525	0.403687	4	5.94931	0.634018	5	5.4055	0.261548	4	5.11564	0.39955	4	5.30584	0.439998	4	4.49971	0.626168	4	4.86586	1.38238	4
14071	F9	AW111646; Cf-9; F9; Cf9	0.0201032	0.0379832	4	0.056315	0.0535879	5	0.305342	0.131629	4	0.192189	0.0945524	4	0.148319	0.0373641	4	0.195334	0.179565	4	0.0392196	0.0405186	4
14073	Faah	AW412498; Faah	2.14745	0.795488	4	1.27721	0.396538	5	1.38483	0.23693	4	1.45981	0.356273	4	1.78651	0.444699	4	1.30077	0.434538	4	1.49839	0.241596	4
14077	Fabp3	Mdgi; Fabp3; H-FABP; Fabph-4; Fabph1; Fabph-1; Fabph4	5.09589	2.275	4	4.42427	1.18029	5	27.3811	3.13851	4	11.7471	1.54342	4	9.7201	1.59465	4	7.22864	2.16553	4	9.3073	4.11607	4
14079	Fabp2	Fabpi; I-FABP; Fabp2	0	0	4	0.00407518	0.00911239	5	0	0	4	0	0	4	0	0	4	0.0474125	0.094825	4	0	0	4
14080	Fabp1	Fabpl; L-FABP; Fabp1	0.0424187	0.0848374	4	0.0108371	0.0242324	5	0	0	4	0.0737017	0.0781717	4	0.0101828	0.0203656	4	0.640831	1.26351	4	0.0209551	0.0419102	4
14081	Acsl1	FACS; Facl2; LACS1; LACS 1; Acsl1; Acas; Acas1; Acs	6.1609	3.27104	4	6.7744	0.972777	5	6.89277	0.825209	4	7.66213	1.27707	4	5.84917	0.927023	4	7.58574	2.24703	4	5.77942	0.586673	4
14082	Fadd	Fadd; Mort1/FADD	4.35815	0.333501	4	6.2116	0.445117	5	7.59402	0.277915	4	6.44624	0.527184	4	5.37835	0.799297	4	4.83966	0.899554	4	4.91703	0.415442	4
14083	Ptk2	FADK 1; p125FAK; Ptk2; Fadk; FAK; FRNK	13.1874	0.994914	4	15.5481	1.22926	5	7.13702	0.771193	4	6.57421	0.233518	4	7.13743	0.732406	4	7.81978	1.10971	4	7.28312	0.945148	4
14084	Faf1	Fam; AA408698; Faf1; Dffrx	5.18877	0.388951	4	11.782	0.863076	5	6.75495	0.370156	4	4.57353	0.57861	4	4.69401	0.835041	4	5.02853	0.550275	4	4.70867	0.10997	4
14085	Fah	Fah; swst	33.8639	2.96891	4	21.8725	2.04961	5	19.4557	2.32961	4	23.3868	1.49192	4	28.9907	1.82204	4	28.957	2.92731	4	30.6254	3.01436	4
14086	Fscn1	fascin-1; Fscn1; AI663989; Fan1	24.8899	7.57934	4	49.5977	8.37634	5	36.7418	1.67273	4	32.7298	2.93953	4	30.711	6.46879	4	25.5811	2.56442	4	27.6871	2.65715	4
14087	Fanca	Fanca; FACA; AW208693	0.0261267	0.0147687	4	0.308374	0.0862979	5	0.713494	0.0664901	4	0.11263	0.0489222	4	0.0501246	0.0292063	4	0.0330635	0.0171203	4	0.0336404	0.019585	4
14088	Fancc	Facc; Fancc	1.7367	0.37098	4	3.12859	0.414956	5	2.80462	0.451825	4	2.57153	0.21832	4	2.61707	0.269135	4	2.16208	0.286699	4	2.45557	0.137752	4
14089	Fap	Fap; SIMP	0.0934239	0.0867073	4	0.165996	0.0765171	5	0.316369	0.104552	4	0.409621	0.103868	4	0.280835	0.0861392	4	0.334886	0.150382	4	0.263607	0.164399	4
14102	Fas	TNFR6; Fas; APT1; CD95; Tnfrsf6; AI196731; APO1; lpr	4.71161	0.243891	4	12.1558	1.04029	5	11.6734	0.482719	4	19.0111	0.891688	4	26.1446	6.36817	4	24.3222	1.70125	4	23.5709	1.51968	4
14103	Fasl	Tnfsf6; CD95-L; Tnlg1a; APT1LG1; Fasl; CD95L; Faslg; gld; CD178; Fas-L	0.00965158	0.0136916	4	0.0122256	0.0273372	5	0.00740146	0.00496863	4	0.0188225	0.0250397	4	0.0768754	0.0194091	4	0.0527711	0.0613058	4	0.0632556	0.0479805	4
14104	Fasn	FAS; Fasn; A630082H08Rik	20.1322	4.50315	4	9.12047	2.01681	5	5.7203	1.32452	4	7.8417	0.645176	4	8.37161	0.47356	4	8.57462	2.73654	4	5.82946	1.06584	4
14105	Srsf10	NSSR1; Sfrs13a; Srsf10; Fusip1; Srsf13a; SRrp40; TASR; TASR1; FUSIP2; NSSR2; Nssr; TASR2	6.53238	0.688127	4	12.7521	0.981834	5	8.31742	0.359888	4	7.06145	0.580881	4	8.07074	1.23625	4	9.23978	0.629875	4	6.87241	0.546069	4
14106	Foxh1	Fast1; fast-2; Foxh1; Fast2; fast-1	0.115643	0.132581	4	0.010374	0.0149752	5	0.0835355	0.0183692	4	0.044231	0.0340932	4	0.109176	0.0792389	4	0.204406	0.103786	4	0.0750389	0.104628	4
14107	Fat1	Fat1; mFat1; 2310038E12Rik; AU023433; Fath	9.48276	1.05427	4	6.37892	0.565207	5	6.59448	0.910114	4	6.56816	0.464894	4	6.9739	0.710494	4	8.21103	0.588701	4	7.21466	0.983537	4
14109	Fau	MNSFbeta; Fau	132.448	15.5539	4	327.74	31.7729	5	315.662	41.4739	4	251.538	14.4387	4	217.136	11.7778	4	193.596	24.5033	4	269.138	42.8555	4
14113	Fbl	FLRN; Fbl; AL022665; FIB; RNU3IP1	11.4212	1.75698	4	56.3994	2.74406	5	30.3212	2.25691	4	17.0754	1.85206	4	17.1863	1.52264	4	16.9059	1.89329	4	16.497	2.53585	4
14114	Fbln1	Fbln1	35.8843	5.17612	4	11.908	2.77526	5	18.9561	2.26389	4	22.9029	3.21461	4	22.7567	2.88407	4	22.5386	5.30537	4	18.1657	3.49264	4
14115	Fbln2	5730577E14Rik; Fbln2; FIBL-2	0.722645	0.259418	4	16.889	2.69294	5	22.9058	2.38967	4	4.81611	0.92494	4	2.15444	0.235197	4	1.75239	0.192908	4	1.1367	0.258706	4
14118	Fbn1	AI536462; B430209H23; Tsk; Fbn1; Fib-1	0.545878	0.196512	4	2.76698	0.424639	5	2.35873	0.308322	4	1.98803	0.519752	4	1.24283	0.281038	4	1.26175	0.338734	4	0.83926	0.334425	4
14119	Fbn2	Fbn2; BC063774; Fib-2; mKIAA4226; sne; sy	0.114597	0.0473412	4	0.154911	0.0340849	5	0.374059	0.0197723	4	0.270732	0.142644	4	0.134753	0.0438138	4	0.0792791	0.0288244	4	0.103993	0.0368876	4
14120	Fbp2	Fbp-1; Fbp1; Fbp2; Rae-30	0.0419592	0.0614916	4	0.00638501	0.0142773	5	0.112853	0.0587292	4	0.028815	0.0251683	4	0.0500134	0.0724434	4	0.0147306	0.0294612	4	0.0862931	0.160783	4
14121	Fbp1	Fbp-2; Fbp3; Fbp2; Fbp1	0.021473	0.0347811	4	0.0349426	0.029407	5	0.0553267	0.038545	4	0.0562969	0.0666181	4	0.00993358	0.0124354	4	0.0586278	0.0684744	4	0.0413734	0.0430011	4
14123	Fbrs	Fbs; Fbs1; Fbrs	12.0491	1.01462	4	14.1818	1.73678	5	15.3055	1.2311	4	16.9438	2.41237	4	12.3751	1.14891	4	10.7462	0.588056	4	11.4418	1.43988	4
14125	Fcer1a	fcepsilonri; Fce1a; Fcer1a; FcERI; Fcr-5	0.0673527	0.0623639	4	0.0172406	0.0385512	5	0.0279098	0.0255395	4	0.0768153	0.0947238	4	0.349869	0.238615	4	0.591195	0.15133	4	0.313484	0.21897	4
14126	Ms4a2	Ms4a2; Fcer1b; fcERI; FcRB; Fcrbeta; Fce1b; Ms4a1	0	0	4	0	0	5	0	0	4	0.00889682	0.0177936	4	0.0510527	0.0563058	4	0.0589987	0.0816352	4	0.0204157	0.0408313	4
14127	Fcer1g	CD23; Fcer1g; FcR[g]; FcepsilonRI; AI573376; Fce1g; FcR-gamma; FcRgamma; Ly-50	5.80655	2.88375	4	204.004	55.5563	5	943.859	110.178	4	542.732	86.0444	4	267.787	52.7727	4	254.532	96.2809	4	183.473	86.5041	4
14128	Fcer2a	Fce2; Ly-42; Fcer2; Fcer2a; CD23	0.0250449	0.019939	4	0.0172515	0.0277171	5	0.0143745	0.0122125	4	0.0312115	0.023346	4	0.027839	0.0212517	4	0.0236122	0.0212331	4	0.0676567	0.103161	4
14129	Fcgr1	Fcgr1; CD64; FcgammaRI; IGGHAFC; AV092959; AI323638	0.244475	0.126534	4	23.1688	7.41755	5	40.0384	5.93761	4	22.4546	4.49166	4	9.57907	2.82616	4	9.76044	2.73889	4	6.71685	2.66273	4
14130	Fcgr2b	AI528646; Fc[g]RII; Ly-17; Fcr-3; FcgRII; Fcgr2; Ly-m20; Lym-1; fcRII; Fcgr2b; CD32; Fcgr2a; Fcr-2; F630109E10Rik; LyM-1	1.56118	0.184407	4	64.498	13.6142	5	86.834	9.36923	4	80.7748	12.3456	4	65.1088	8.72631	4	75.9832	16.2596	4	56.3473	18.2329	4
14131	Fcgr3	Fcgr3; CD16	1.25931	0.417978	4	98.1221	30.6662	5	208.384	20.1874	4	141.363	32.1738	4	67.8185	12.7774	4	71.1273	27.2961	4	39.3732	14.6588	4
14132	Fcgrt	Fcgrt; FcRn	63.2408	6.46902	4	19.5233	2.51146	5	48.3126	6.68194	4	79.8123	1.93365	4	78.1154	9.17799	4	77.3427	2.27845	4	82.3605	7.03974	4
14133	Fcna	Fcna; Fcn1	0.438679	0.165587	4	0.486766	0.195995	5	3.95221	0.316614	4	0.973799	0.256064	4	0.407504	0.0956265	4	0.874298	0.521966	4	0.680365	0.452237	4
14134	Fcnb	Fcnb; Fcn2	0.715063	0.315737	4	0.324888	0.123215	5	0.412205	0.335786	4	0.329604	0.162311	4	0.473361	0.147576	4	0.923361	0.592231	4	1.04749	0.743687	4
14137	Fdft1	Fdft1; SQS; SS	83.8174	5.51851	4	105.296	20.4508	5	20.1292	1.88239	4	16.0497	1.75718	4	16.482	1.6575	4	15.6533	0.52547	4	17.1312	2.16567	4
14148	Fdx1	Fdx1	30.0628	1.63285	4	47.9333	9.09718	5	24.7625	3.31472	4	25.0727	2.86576	4	26.5656	4.17459	4	28.5455	5.69723	4	32.1249	5.82316	4
14149	Fdxr	Fdxr; AR	14.0957	1.34584	4	8.86118	1.14634	5	12.3916	1.17019	4	12.8844	0.658966	4	13.9035	1.24418	4	14.3581	2.02617	4	16.2655	0.911688	4
14151	Fech	Fech; AI894116; fch; Fcl	27.3445	1.77076	4	20.6278	3.04114	5	21.5349	2.45818	4	23.8828	2.17448	4	22.054	1.5471	4	23.1278	4.4602	4	18.02	3.95056	4
14154	Fem1a	AW611390; Fem1a; Fem1aa	9.03838	0.69638	4	9.77414	0.861552	5	7.1372	0.476817	4	7.31568	0.569844	4	6.73466	0.64757	4	6.13281	0.444539	4	5.76713	0.764618	4
14155	Fem1b	mKIAA0396; Fem1b	8.59433	0.556186	4	11.6783	1.09311	5	8.49935	0.34848	4	8.65641	0.274496	4	8.77316	0.583306	4	10.163	0.796039	4	7.74274	0.557882	4
14156	Fen1	AW538437; FEN-1; Fen1	2.44366	0.645053	4	10.2663	1.10386	5	13.8581	1.24975	4	5.58717	0.3591	4	4.92068	0.791698	4	4.85533	0.497224	4	4.58552	0.53887	4
14158	Fer	Fert2; Fer; AV082135; C330004K01Rik; Fert	3.21008	0.538135	4	5.43775	0.724194	5	3.27125	0.144298	4	2.68147	0.168426	4	3.02151	0.388676	4	2.94562	0.231685	4	2.61964	0.217817	4
14159	Fes	FPS; Fes; AI586313; c-fes; BB137047	0.340789	0.15299	4	9.92546	3.14407	5	18.2793	1.01893	4	12.9352	3.06551	4	6.54345	1.03976	4	6.70718	2.28965	4	3.91633	1.75236	4
14160	Lgr5	FEX; Gpr49; Lgr5	0.668529	0.150936	4	0.178318	0.0531979	5	0.110854	0.0269435	4	0.200035	0.0220234	4	0.2589	0.0614507	4	0.411312	0.18661	4	0.262126	0.0792919	4
14161	Fga	Fib; Fga	0.0138547	0.0258897	4	0.291529	0.082274	5	0.0300019	0.0188967	4	0.0133458	0.013578	4	0.0014111	0.0028222	4	0.0404293	0.0606067	4	0.021765	0.0387609	4
14163	Fgd1	ZFYVE3; Fgd1	3.01315	0.611117	4	2.50044	0.398194	5	2.75423	0.485266	4	2.62679	0.556109	4	2.32109	0.45928	4	2.15919	0.599877	4	1.50518	0.599055	4
14164	Fgf1	Fgfa; Fgf1; Fam; Dffrx; Fgf-1	148.646	6.70611	4	69.1125	4.0783	5	47.0114	4.97547	4	58.1706	1.68304	4	70.6472	1.78273	4	78.9814	13.1089	4	81.7754	6.37342	4
14165	Fgf10	Gsfaey17; Fgf10; AEY17; BB213776; Fgf-10	0.7892	0.132385	4	0.203483	0.0847877	5	0.12863	0.0418296	4	0.432741	0.170075	4	0.489468	0.191243	4	0.535839	0.141505	4	0.55427	0.18523	4
14166	Fgf11	Fgf-11; Fhf-3; Fhf3; Fgf11	3.33986	1.03943	4	0.646311	0.166396	5	0.777383	0.207827	4	1.13244	0.38821	4	1.16551	0.190023	4	0.693785	0.250714	4	0.986404	0.372703	4
14167	Fgf12	Fgf12; AV114868; B230343J05Rik; FHF-1; Fhf1; FGF-12	2.11691	0.188009	4	0.786549	0.163847	5	0.978329	0.138679	4	1.06483	0.205128	4	1.07636	0.343633	4	1.15944	0.370493	4	1.13434	0.348212	4
14168	Fgf13	Fgf13; Fhf2	1.1658	0.177271	4	0.373931	0.0568481	5	0.428624	0.112248	4	0.547395	0.0857263	4	0.615697	0.0969548	4	0.544039	0.107656	4	0.72304	0.436028	4
14169	Fgf14	Tg(tetO-MAPT*P301L)4510Kha; Fhf4; mFHF-4(1B); Fgf14; FHF-4	1.02552	0.14556	4	0.498248	0.168854	5	0.555728	0.0957682	4	0.903976	0.145481	4	0.982785	0.164395	4	1.18797	0.0903133	4	0.813104	0.21195	4
14170	Fgf15	Fgf15; FGF19	0.0051142	0.0102284	4	0.00675865	0.00940473	5	0	0	4	0	0	4	0	0	4	0.00743364	0.0148673	4	0	0	4
14171	Fgf17	Fgf17	0.0092783	0.0185566	4	0.0235921	0.0527536	5	0.00828224	0.0102245	4	0	0	4	0	0	4	0	0	4	0.0276788	0.0553576	4
14172	Fgf18	D130055P09Rik; Fgf18; FGF-18	1.55193	0.206471	4	0.741337	0.163703	5	1.43421	0.145388	4	1.80911	0.371454	4	2.0363	0.31867	4	2.10749	0.726305	4	1.82343	0.0784314	4
14173	Fgf2	Fgfb; Fgf2; Fgf-2; bFGF	4.03764	1.30111	4	10.0832	3.58417	5	4.94591	1.094	4	8.26233	0.800771	4	8.82678	1.96903	4	8.20923	3.62081	4	6.18347	1.64813	4
14174	Fgf3	Int-P; Fgf-3; Int-2; Fgf3	0.0620651	0.049775	4	0.0291851	0.0652599	5	0.0384205	0.0298539	4	0.00376289	0.00752578	4	0.0234175	0.0296755	4	0	0	4	0.0386542	0.0716676	4
14175	Fgf4	hst-1; Fgf4; Fgf-4; HBGF-4; Hst1; Fgfk; kFGF; KS3; Hstf-1; hst	0.106085	0.0603836	4	0.026313	0.0288962	5	0	0	4	0.026757	0.0213769	4	0.0382261	0.0407562	4	0.0191605	0.0188386	4	0.0527976	0.0493847	4
14176	Fgf5	Fgf-5; HBGF-5; angora; go; Fgf5	0.02891	0.0374647	4	0.0148334	0.0206877	5	0.00190995	0.00381989	4	0.0285052	0.00873516	4	0.0291182	0.0217977	4	0.0231603	0.033551	4	0.0304532	0.0399069	4
14177	Fgf6	Fgf6; HSTF-2; Fgf-6	0	0	4	0	0	5	0	0	4	0	0	4	0	0	4	0	0	4	0	0	4
14178	Fgf7	Fgf7; Kgf	2.26705	0.137693	4	1.81977	0.566678	5	1.18724	0.245301	4	0.991223	0.12152	4	1.46693	0.316506	4	1.91203	0.365665	4	2.02715	0.352451	4
14179	Fgf8	Aigf; Fgf8; Fgf-8	0	0	4	0	0	5	0	0	4	0	0	4	0	0	4	0	0	4	0	0	4
14180	Fgf9	Eks; Fgf9	0.498301	0.0484369	4	0.162915	0.0273187	5	0.0883909	0.0323021	4	0.192182	0.0717396	4	0.204901	0.0686441	4	0.368189	0.138538	4	0.40151	0.0635598	4
14181	Fgfbp1	Fgfbp1; FGF-BP1; FGF-BP; FGFBP-1	7.30607	7.34454	4	1.28846	0.559789	5	1.71419	1.14303	4	5.73437	1.19251	4	9.12519	3.7787	4	11.6377	5.56061	4	10.574	2.29054	4
14182	Fgfr1	FGFR-I; FLG; bFGF-R-1; MFR; Eask; Flt-2; Hspy; Fr1; Fgfr1; AW208770; c-fgr; Fgfr-1	39.5187	5.08558	4	53.4898	3.76653	5	34.5916	4.48553	4	54.2946	4.80854	4	58.0192	6.62073	4	48.0051	3.81069	4	47.6681	8.64645	4
14183	Fgfr2	Fgfr-7; KGFR; AU043015; Fgfr7; AW556123; KGFRTr; Bek; svs; Fgfr2; Fgfr-2	20.8334	2.01533	4	14.6446	1.00664	5	9.30025	1.16917	4	12.9024	1.21958	4	14.8562	1.7293	4	14.2585	2.24677	4	13.6244	1.7601	4
14184	Fgfr3	FR3; Mfr3; CD333; Fgfr-3; Fgfr3; HBGFR; Flg-2; sam3	292.595	23.5253	4	103.271	13.7383	5	75.3013	12.2827	4	83.7711	6.72859	4	92.2377	11.3523	4	90.6271	14.0183	4	92.6195	15.1097	4
14186	Fgfr4	Fgfr-4; Fgfr4	0.354595	0.209299	4	0.223854	0.11693	5	0.346244	0.101737	4	0.595444	0.0989246	4	0.465178	0.0662263	4	0.507483	0.0599904	4	0.543018	0.148081	4
14187	Akr1b8	FR-1; Fgrp; Fgfrp; Akr1b8	4.36945	0.882061	4	87.7904	30.7247	5	31.7965	3.81397	4	15.5134	8.9261	4	20.2487	12.1517	4	18.412	6.48645	4	26.0723	2.87829	4
14190	Fgl2	Fgl2; musfiblp; AI385601	8.99382	2.92534	4	6.32359	0.878477	5	6.07842	0.804378	4	10.6995	1.44791	4	13.3205	1.49757	4	17.1821	4.679	4	13.7509	2.75317	4
14191	Fgr	Fgr; Ali18; Mhdaali18	0.217906	0.1011	4	8.52188	2.79205	5	10.279	0.851174	4	7.20614	3.1749	4	2.83733	0.574544	4	2.81571	0.957381	4	1.383	0.670061	4
14194	Fh1	Fh; Fh-1; Fh1	53.5426	2.52223	4	63.4452	3.81727	5	38.5896	2.10046	4	33.9031	1.75491	4	39.02	2.95879	4	43.1645	2.4696	4	41.4231	4.88821	4
14198	Fhit	Fhit; Fra14A2; AW045638	10.7857	1.50767	4	2.93669	0.692917	5	5.66848	0.842867	4	12.398	1.20819	4	13.3747	0.971264	4	14.6633	1.65042	4	18.3134	2.36862	4
14199	Fhl1	Fhl1; FHL-1; SLIM-1; KyoT; RAM14-1; SLIM	59.9482	1.85201	4	45.9058	3.9564	5	43.6774	7.22556	4	65.2632	1.69027	4	72.4546	3.28574	4	72.6322	3.81476	4	64.3762	8.3592	4
14200	Fhl2	SLIM-3; SLIM3; FHL-2; Fhl2	2.68354	2.31068	4	6.93484	1.57211	5	5.1485	0.685467	4	5.82454	1.51182	4	4.53487	1.59343	4	4.87708	1.9532	4	4.80117	0.966996	4
14201	Fhl3	Fhl3; SLIM2	1.42673	0.710145	4	8.58178	1.18637	5	8.53598	0.597283	4	5.84834	0.834138	4	3.46959	0.42598	4	3.19964	0.51201	4	2.99794	0.669606	4
14202	Fhl4	Fhl4	0.224884	0.0556466	4	0.287784	0.0721273	5	0.32688	0.0649566	4	0.162683	0.0603295	4	0.323168	0.0298866	4	0.329799	0.176763	4	0.218809	0.134383	4
14204	Il4i1	Fig1-ps; Fig1; LAO; Il4i1; H4; H46; H-46; LAAO; H-4	0.0300274	0.0331704	4	0.0257507	0.0185342	5	0.0168998	0.00494077	4	0.0129926	0.00806641	4	0.0562488	0.0401157	4	0.0221795	0.0272811	4	0.0076027	0.0152054	4
14205	Vegfd	AI325264; Vegfd; VEGF-D; Figf	0.0747207	0.0382909	4	0.294744	0.0837509	5	0.359036	0.0631451	4	0.287002	0.107908	4	0.310248	0.175064	4	0.257884	0.10361	4	0.194969	0.0767997	4
14208	Ppm1g	Ppm1g; AI385652; Fin13	24.8117	1.85876	4	52.5169	1.81618	5	36.9504	0.850415	4	28.2622	1.88888	4	26.0371	2.4626	4	28.5151	2.50769	4	25.39	0.797528	4
14211	Smc2	5730502P04Rik; Fin16; AI255214; Smc2l1; CAP-E; CAPE; SMC-2; Smc2; AW545314	1.04415	0.0699177	4	2.71716	0.438854	5	5.52631	0.563529	4	1.40782	0.257553	4	1.56939	0.328168	4	1.33819	0.279255	4	1.6341	0.41638	4
14218	Sh3pxd2a	C230050L11; EG329070; Tks5; 2310014D11Rik; AI413738; Fish; AI256723; Gm5098; TSK5; AA589508; Sh3md1; Sh3pxd2a	2.06439	0.702681	4	3.11527	0.375603	5	4.92268	0.261446	4	5.4542	0.681691	4	3.30058	0.558772	4	2.8431	0.696978	4	3.00431	0.456743	4
14219	Ccn2	fisp-12; Fisp12; Hcs24; Ccn2; Ctgf	12.8802	11.823	4	104.63	25.4358	5	35.3407	7.88275	4	34.2508	10.2578	4	36.1713	9.06468	4	40.5972	21.3803	4	31.6006	6.94833	4
14221	Fjx1	Fjx1	104.79	8.53751	4	35.1436	3.89389	5	41.7628	6.7423	4	77.324	7.71085	4	95.995	8.84873	4	93.1274	11.3949	4	107.515	7.39711	4
14225	Fkbp1a	Fkbp1a; Fkbp; Fkbp1; FKBP12	101.184	15.2539	4	238.998	15.5539	5	164.307	9.22953	4	143.074	6.97481	4	150.742	8.09329	4	145.335	18.8899	4	146.687	10.7593	4
14226	Fkbp1b	AW494148; Fkbp1b; 12.6kDa; FKBP12.6; calstabin2	5.63433	0.919098	4	3.04696	0.226572	5	8.32838	0.371956	4	10.3395	0.599157	4	7.46146	0.801209	4	7.15212	0.838738	4	7.93705	0.437409	4
14227	Fkbp2	mFKBP2; Fkbp2; mFKBP13	114.541	13.3435	4	149.301	16.2591	5	154.25	17.1873	4	88.5191	5.93187	4	100.601	7.35557	4	111.364	16.1473	4	136.11	33.8222	4
14228	Fkbp4	FKBP-4; Fkbp4; FKBP-52; AL022792; p59; FKBP52; AW208983; FKPB52	66.0978	3.56857	4	92.2652	4.56476	5	45.7386	4.08618	4	38.1735	1.00449	4	48.65	0.647114	4	49.0546	1.97549	4	55.3903	5.61943	4
14229	Fkbp5	FKBP-5; D17Ertd592e; Dit1; FKBP51; Fkbp5	2.29058	1.09445	4	37.5774	6.54179	5	22.739	3.69232	4	8.87329	4.10927	4	6.05821	0.810254	4	7.07895	0.686133	4	5.72096	0.385257	4
14230	Fkbp10	AI325255; FKBP-65; FKBP65; Fkbprp; FKBP-10; Fkbp-rs1; Fkbp1-rs; Fkbp10; Fkbp6	18.123	2.59781	4	32.272	3.53223	5	24.7826	2.50006	4	32.0331	1.15794	4	29.4754	0.982343	4	25.4246	1.23574	4	25.4988	1.2888	4
14231	Fkbp7	FKBP23; Fkbp7; FKBP-7; 23kDa	11.543	3.19291	4	10.5241	2.0694	5	14.5549	1.44491	4	25.5228	1.13724	4	29.8616	2.32073	4	32.3803	3.26849	4	30.1508	1.5113	4
14232	Fkbp8	mFKBP38; Fkbp8; FKBPR38; FKBP-38; FKBP-8; 38kDa; Fkbp38	130.686	7.87012	4	112.868	3.63288	5	154.286	6.93918	4	134.162	5.21027	4	138.339	3.76573	4	114.844	3.57605	4	144.256	11.2672	4
14233	Foxi1	Foxi1; HFH-3; FREAC6; Fkh10; Hfh3; 5830401E05Rik	0	0	4	0	0	5	0.00405843	0.00811686	4	0	0	4	0	0	4	0	0	4	0.00437974	0.00875949	4
14234	Foxc2	Fkh14; Hfhbf3; Foxc2; MFH-1; Mfh1	1.95699	1.53431	4	1.8156	0.564041	5	2.26332	0.358252	4	4.43552	0.991671	4	4.01233	1.63156	4	3.95533	1.67346	4	3.98232	1.26094	4
14235	Foxm1	HFH-11B; MPHOSPH2; Foxm1b; Foxm1; WIN; AA408308; Mpm2; BB238854; Fkh16; AW554517	0.329926	0.0660152	4	0.917301	0.155864	5	7.31215	1.14358	4	1.08505	0.136272	4	0.928523	0.294515	4	0.431621	0.0745547	4	0.34357	0.0444942	4
14236	Foxn2	6030465J18Rik; 3230402J05Rik; Foxn2; Foxn1; HTLF; Fkh19	6.11499	0.266055	4	4.75627	0.749056	5	3.56947	0.300581	4	3.54786	0.494842	4	3.07841	0.397661	4	3.93883	0.740854	4	2.44548	0.531134	4
14237	Foxd4	FREAC5; Fkh2; Foxd4	0	0	4	0.0538919	0.0239399	5	0.0290859	0.0329357	4	0.0154368	0.0121083	4	0.0105943	0.0211887	4	0.00812852	0.016257	4	0.00219828	0.00439655	4
14238	Foxf2	Foxf2; FREAC2; Fkh20; LUN	0.187431	0.0762741	4	0.196592	0.0787739	5	0.505335	0.065394	4	0.165649	0.0234209	4	0.144215	0.0720229	4	0.0863385	0.0385962	4	0.121668	0.0481629	4
14239	Foxs1	Fkhl18; FREAC10; Foxs1; Fkh3	0.582999	0.281895	4	0.535807	0.174286	5	1.64568	0.284611	4	2.79379	0.805862	4	3.40885	0.578567	4	2.10379	0.447842	4	3.53059	0.654466	4
14240	Foxb2	Fkh4; Foxb2	0	0	4	0	0	5	0	0	4	0.0057196	0.0114392	4	0	0	4	0	0	4	0	0	4
14241	Foxl1	FREAC7; Fkh6; Foxl1; fkh-6	0.124488	0.0601369	4	0.346169	0.0718799	5	0.280366	0.0635747	4	0.241569	0.0256995	4	0.199763	0.0997899	4	0.204448	0.130087	4	0.102497	0.0536663	4
14245	Lpin1	Lipin1; fld; Lpin1	8.90157	0.559096	4	3.37708	0.348645	5	4.74256	0.643718	4	8.50328	0.709534	4	7.80962	0.796826	4	7.87831	1.27813	4	7.69079	0.922519	4
14246	Flg	AW107830; Flg; ft	0	0	4	0	0	5	0	0	4	0	0	4	0	0	4	0	0	4	0	0	4
14247	Fli1	Fli1; Fli-1; SIC-1; EWSR2; Sic1	0.251759	0.114318	4	5.15182	1.6295	5	11.0629	1.85894	4	7.8895	2.4569	4	3.5992	0.69385	4	4.60272	1.48977	4	1.93747	0.666995	4
14248	Flii	Flii; 3632430F08Rik; Fliih	19.2018	1.87332	4	41.054	3.28378	5	25.1747	2.34086	4	22.0118	2.55956	4	21.4999	1.52362	4	20.5549	2.06964	4	18.3626	1.93562	4
14251	Flot1	Flot1; reggie-2	37.9968	4.34807	4	187.302	8.5206	5	94.7666	5.13321	4	79.7777	3.29299	4	94.8273	3.45447	4	90.7963	10.6701	4	89.2057	7.18184	4
14252	Flot2	Flot2; AI573412; reggie-2; Esa	48.0466	1.8544	4	69.283	5.27178	5	49.8532	3.5324	4	46.2956	1.50055	4	48.8714	2.69416	4	45.0532	2.67202	4	43.6705	4.16614	4
14254	Flt1	Flt-1; sFlt1; VEGFR-1; Flt1; AI323757; VEGFR1	0.990602	0.68341	4	2.68929	0.679961	5	0.728212	0.142644	4	1.02984	0.182396	4	1.37806	0.43429	4	1.76845	0.493251	4	1.10527	0.195239	4
14255	Flt3	Flt3; B230315G04; Flk-2; Flt-3; wmfl; CD135; Flk2; Ly72	0.964796	0.145689	4	0.8532	0.282081	5	1.50742	0.260272	4	1.28888	0.401646	4	1.16118	0.541124	4	1.16093	0.324881	4	0.686245	0.210726	4
14256	Flt3l	Flt3l; Flt3lg; Ly72L	2.48343	0.869097	4	3.02607	0.484888	5	3.08749	0.199772	4	4.16968	0.284369	4	4.81653	0.687619	4	4.27582	1.08377	4	4.86625	0.89351	4
14257	Flt4	AI323512; Flt-4; Flt4; VEGFR3; Chy; VEGFR-3	0.0794358	0.0592681	4	0.163615	0.0273706	5	0.148278	0.0303168	4	0.165532	0.0368506	4	0.153677	0.0638257	4	0.0776028	0.0514879	4	0.100907	0.0758581	4
14260	Fmn1	Fmn1; ld; Fmn; formin-1	1.44078	0.264294	4	2.73301	0.494557	5	2.43068	0.220514	4	2.32783	0.269793	4	2.10704	0.198204	4	2.32472	0.517041	4	1.72695	0.608116	4
14261	Fmo1	Fmo1	5.09466	0.65564	4	1.16513	0.189559	5	4.20079	0.925013	4	7.71217	0.72152	4	9.80551	0.442298	4	9.8846	0.73536	4	9.46226	2.27366	4
14262	Fmo3	Fmo3; AW111792	0	0	4	0	0	5	0	0	4	0	0	4	0	0	4	0	0	4	0.00154853	0.00309706	4
14263	Fmo5	5033418D19Rik; Fmo5; AI195026	3.96301	0.380338	4	1.19529	0.0823052	5	2.87963	0.461825	4	4.0309	0.238399	4	4.99726	0.287842	4	4.66648	0.265453	4	5.19274	0.308562	4
14264	Fmod	Fmod; FM; SLRR2E; AI131919; AU041740	39.037	33.3178	4	6.63221	2.12235	5	53.881	22.5297	4	171.957	8.74782	4	196.855	61.1593	4	191.99	34.63	4	153.638	33.6621	4
14265	Fmr1	FMRP; Fmr1; Fmr-1	8.13264	0.484524	4	8.56254	0.972121	5	4.30245	0.604122	4	3.84989	0.562909	4	4.97118	0.773946	4	6.90377	1.3714	4	3.32438	1.01792	4
14266	Aff2	FMR2P; Ox19; Fmr2; Aff2; Oxh	0.123692	0.0639702	4	0.0757565	0.0436101	5	0.0343764	0.00976911	4	0.0767467	0.0148017	4	0.0624791	0.00571553	4	0.0433351	0.0311686	4	0.0454294	0.0300655	4
14268	Fn1	E330027I09; Fn-1; Fn1; Fn	3.23484	2.56466	4	87.9261	23.4085	5	66.7144	11.8951	4	24.5835	3.58646	4	21.3216	3.1348	4	20.0783	4.82655	4	13.1769	1.96084	4
14269	Fnbp1	Fnbp1; 2210010H06Rik; Fbp17; FBP1; 1110057E06Rik	32.4061	4.05616	4	30.709	3.65016	5	19.565	1.81926	4	24.7893	1.81555	4	28.6879	2.76921	4	26.4619	3.79714	4	26.1068	3.29541	4
14270	Srgap2	AI448945; FBP2; Srgap2; 9930124L22Rik; srGAP3; Fnbp2	1.95673	0.341194	4	3.20963	0.429485	5	3.35516	0.279776	4	3.61588	0.53159	4	2.91301	0.214266	4	2.70077	0.438557	4	2.18292	0.368775	4
14272	Fnta	FTA; Fnta	66.7041	7.18405	4	74.9375	4.05899	5	53.824	3.92944	4	67.2509	4.3476	4	77.7176	2.74528	4	78.9624	5.51024	4	84.5906	4.99382	4
14275	Folr1	Folbp-1; FBP1; Folbp1; Folr1	0.247336	0.214383	4	0.0432953	0.0417179	5	0.40778	0.0629263	4	1.24385	0.0617429	4	1.5211	0.807081	4	1.74846	0.713705	4	2.36327	0.497096	4
14276	Folr2	Folr2; FR-P3; Folbp2; FR-beta; FBP2; Folbp-2	0.489888	0.261126	4	2.42331	1.04829	5	27.5175	4.36172	4	4.90172	1.53503	4	2.72459	0.429318	4	2.11724	0.856447	4	2.51834	1.41724	4
14281	Fos	Fos; D12Rfj1; c-fos; cFos	3.58499	0.231447	4	31.2865	4.14747	5	25.3632	3.31467	4	23.0299	3.39414	4	22.0949	5.57572	4	16.8785	7.23106	4	15.8006	4.89627	4
14282	Fosb	Fosb	0.122366	0.105093	4	0.950949	0.483185	5	0.339141	0.0953026	4	0.218825	0.0524104	4	0.443306	0.302946	4	0.376072	0.265959	4	0.141489	0.0988419	4
14283	Fosl1	Fosl1; AW538199; fra-1; Fra1	0.0467541	0.0488349	4	11.6614	2.88473	5	1.57689	0.232291	4	0.962824	0.203793	4	0.886428	0.322055	4	0.528153	0.309618	4	0.392935	0.200914	4
14284	Fosl2	Fosl2; Fra-2	0.56106	0.0999857	4	11.2061	2.76509	5	7.86622	0.764329	4	5.85133	0.831331	4	6.07165	3.20416	4	4.66758	0.92793	4	2.66643	0.781897	4
14287	Fpgs	AA408187; Fpgs	3.82731	0.462352	4	9.34652	0.847454	5	4.47629	0.29042	4	5.3718	0.769082	4	5.50352	0.790885	4	4.87708	0.204323	4	4.93009	1.43448	4
14289	Fpr2	Fpr2; E330010I07Rik; Fpr-rs2	0.234139	0.20084	4	4.8461	2.14191	5	1.04186	0.403445	4	0.439012	0.0662716	4	0.44344	0.144072	4	0.675422	0.329009	4	0.632385	0.36266	4
14290	Fpr-rs3	Fpr-rs3	0	0	4	0	0	5	0	0	4	0	0	4	0	0	4	0	0	4	0	0	4
14291	Fpr-rs4	Fpr-rs4	0	0	4	0	0	5	0	0	4	0	0	4	0	0	4	0	0	4	0	0	4
14293	Fpr1	FPR; Fpr1; fMLF-R; LXA4R	0.0999162	0.0796685	4	5.80957	3.75995	5	1.91326	0.780788	4	0.448832	0.181357	4	0.268671	0.161495	4	0.584469	0.242752	4	0.339053	0.161245	4
14294	Fpr3	Lxa4r; Fpr3; ALX; Fpr-s1; Fprl1; LXA4-R; Fpr-rs1	0	0	4	0.00451487	0.0100956	5	0	0	4	0	0	4	0	0	4	0	0	4	0	0	4
14296	Frat1	AW060382; Frat1	1.01255	0.187136	4	0.549557	0.145392	5	1.10964	0.225064	4	1.42054	0.158775	4	0.774629	0.0159541	4	0.582724	0.108879	4	0.830404	0.133257	4
14297	Fxn	Fxn; FARR; X25; FA; Frda	4.94355	0.441139	4	4.95491	0.413388	5	6.0025	0.677219	4	3.76302	0.369089	4	4.1347	0.397279	4	4.42589	0.637345	4	5.54436	1.20672	4
14299	Ncs1	A730032G13Rik; NCS-1; Ncs1; AI836659; Freq; 9430075O15Rik; Mfreq	12.7297	1.10393	4	21.473	1.59173	5	9.62814	0.702878	4	13.1029	0.97226	4	14.7444	0.850495	4	12.5077	0.724509	4	13.24	1.05737	4
14300	Frg1	Frg1	23.5208	3.75773	4	40.4172	4.30271	5	35.0197	2.55201	4	28.5854	1.11323	4	30.8948	1.94858	4	34.5946	4.15726	4	39.5078	10.5901	4
14302	Frk	Frk; BSK; BSK/IYK; C85044; RAK; GTK	0.117145	0.0735667	4	0.178616	0.0461685	5	0.455599	0.0827425	4	0.387575	0.0672197	4	0.197512	0.0461305	4	0.304693	0.0415574	4	0.154224	0.0708864	4
14308	Fshb	Fshb; FSH-beta; FSH-B; Fshbeta; FSH	0	0	4	0	0	5	0	0	4	0	0	4	0	0	4	0	0	4	0	0	4
14309	Fshr	Fshr	0	0	4	0	0	5	0	0	4	0	0	4	0	0	4	0	0	4	0	0	4
14311	Cidec	Cidec; Fsp27; CIDE-3	1.19501	0.66534	4	0.382035	0.463181	5	0.325958	0.187111	4	0.47289	0.123377	4	0.668996	0.176456	4	1.11027	0.545937	4	1.08472	1.12482	4
14312	Brd2	Ring3; D17H6S113E; AW228947; Fsrg1; Rnf3; mKIAA4005; Fsrg-1; Brd2; Frg-1; Nat	24.4091	1.92236	4	35.5283	4.3486	5	26.4764	1.98203	4	29.8748	1.6803	4	25.0453	1.89123	4	22.8145	1.83339	4	21.6875	1.56285	4
14313	Fst	Fst; FS; AL033346	0.0522364	0.0284662	4	0.585426	0.0866311	5	0.340799	0.0571226	4	0.315468	0.0639943	4	0.361505	0.034308	4	0.153354	0.113648	4	0.134246	0.111158	4
14314	Fstl1	AI316791; Fstl; TSC-36; AW107808; Fstl1	27.6104	4.81091	4	45.6023	5.59402	5	52.701	3.24794	4	68.9996	7.03173	4	61.3627	7.19507	4	56.7855	5.81595	4	47.2264	4.25885	4
14317	Ftcd	Ftcd	0	0	4	0.00193985	0.00433763	5	0.00163361	0.00326722	4	0.00833673	0.00618303	4	0.00996608	0.0138341	4	0.0121886	0.0154968	4	0.00646137	0.0129227	4
14319	Fth1	MFH; Fth; HFt; Fth1; FHC	1029.52	72.3895	4	3065.79	600.565	5	4251.83	452.811	4	3227.19	517.231	4	2301.28	218.956	4	2203.79	402.756	4	1583.17	420	4
14325	Ftl1	Ftl; L-ferritin; Ftl-1; Ftl1	43.215	2.67351	4	692.329	232.267	5	1937.99	365.234	4	1057.06	161.756	4	482.158	83.6785	4	568.406	180.186	4	302.812	112.223	4
14339	Aktip	Aktip; Fif; Ft; Fts; AL023020; Ft1	58.6364	4.01578	4	55.6194	4.10447	5	45.2446	3.87806	4	54.1032	3.40966	4	68.7611	3.37197	4	75.8101	8.18134	4	74.877	6.19736	4
14343	Fut1	Fut1	0.0125629	0.0251258	4	0	0	5	0.00515199	0.00657698	4	0	0	4	0	0	4	0	0	4	0.0024147	0.00482939	4
14344	Fut2	Fut2	0.872569	0.124476	4	0.428487	0.0929438	5	0.137516	0.0676987	4	0.334264	0.021576	4	0.323397	0.108112	4	0.231224	0.0876103	4	0.272411	0.23422	4
14345	Fut4	Ssea1; Fut4; FucT-IV; CD15; LeX; AI451562; FAL; SSEA-1	0.0709622	0.035208	4	0.785488	0.250519	5	1.23031	0.123526	4	0.858711	0.236381	4	0.597356	0.135498	4	0.687897	0.129253	4	0.441627	0.0213858	4
14346	Fut4-ps1	Fut4-ps1	0	0	4	0.00708973	0.0158531	5	0.00621057	0.00731631	4	0	0	4	0	0	4	0	0	4	0.0140363	0.0280726	4
14347	Fut7	Fut7; FucT-VII; AI853193; FTVII; Fuc-TVII	0.0314996	0.0171306	4	0.14612	0.0652304	5	0.309998	0.0659774	4	0.294015	0.0410374	4	0.222953	0.139778	4	0.234989	0.160746	4	0.183735	0.0664586	4
14348	Fut9	mFuc-TIX; Fut9; AI746471; AU067636; mFUT9	4.35275	0.484189	4	1.94541	0.431201	5	1.33284	0.274844	4	1.16396	0.198231	4	1.49832	0.419067	4	2.09352	0.664391	4	1.13707	0.317495	4
14349	Fv1	Fv1d; Fv1; Rv1; Fv-1; Rv-1	0.663006	0.2281	4	0.651057	0.132833	5	0.254661	0.0661233	4	0.35833	0.0950003	4	0.521324	0.147197	4	0.51063	0.207259	4	0.534107	0.23792	4
14356	Timm10b	Timm10b; Fxc1; Tim9b; Tim10b	18.8571	2.01038	4	31.0821	3.54778	5	35.0592	5.60791	4	28.1419	0.958761	4	27.15	2.78549	4	22.8613	4.11826	4	26.8257	1.66102	4
14357	Dtx1	Fxit1; mKIAA4160; Dtx1	58.4509	2.30296	4	24.374	2.05546	5	17.3234	2.74588	4	21.2207	1.48389	4	26.7779	2.79892	4	25.1957	1.33878	4	32.1892	1.62809	4
14359	Fxr1	Fxr1; AI851072; Fxr1h; 1110050J02Rik; 9530073J07Rik; Fxr1p	29.0165	1.30185	4	46.7752	4.14478	5	29.7384	1.55605	4	30.7304	0.254523	4	33.1594	4.37867	4	38.4906	3.07789	4	29.4004	2.53215	4
14360	Fyn	Fyn; AI448320; AW552119	70.2202	3.14665	4	49.1615	5.54132	5	30.0149	2.92393	4	33.8436	0.958713	4	37.8809	4.35785	4	36.2547	3.49659	4	36.6765	2.90111	4
14362	Fzd1	Fzd1; AW227548; Fz1; FZ-1	31.143	2.45868	4	19.4299	5.15263	5	12.6003	1.6892	4	12.2242	1.35936	4	13.1383	1.28649	4	12.5162	2.45684	4	12.0766	3.23433	4
14365	Fzd3	Fzd3; AU020229; Fz3; D930050A07Rik	6.13506	0.678258	4	5.25071	0.417088	5	5.49887	0.925137	4	8.8416	1.12375	4	9.21289	1.27936	4	11.2588	1.7114	4	8.25552	1.86914	4
14366	Fzd4	Fzd4; Fz4	2.89931	0.450815	4	1.9885	0.356813	5	1.00123	0.164323	4	1.01325	0.16533	4	1.1754	0.22622	4	1.39404	0.395204	4	1.00308	0.20338	4
14367	Fzd5	Fzd5; mFz5; AI427138; Fz-5; 5330434N09Rik; Fz5	1.00368	0.156366	4	1.34646	0.119813	5	0.941599	0.0516669	4	0.976137	0.140878	4	0.972083	0.222424	4	0.926246	0.137822	4	0.756354	0.129983	4
14368	Fzd6	Fz6; Fzd6	2.745	0.123798	4	3.62927	0.20824	5	3.2091	0.319635	4	3.61407	0.180339	4	3.4719	0.242543	4	3.88782	0.235577	4	3.26418	0.680183	4
14369	Fzd7	Fzd7; Fz7	4.17925	0.645019	4	11.0932	0.850747	5	10.6583	0.986083	4	9.5999	0.918829	4	7.33766	0.572658	4	9.10118	1.15044	4	5.46137	1.18412	4
14370	Fzd8	Fz8; Fzd8	2.57448	0.513784	4	3.50752	0.63408	5	2.59485	0.335791	4	4.21264	0.027744	4	4.25558	0.341061	4	5.01914	1.01174	4	4.3875	0.897208	4
14371	Fzd9	mfz9; Fzd9; Fz9	20.6759	2.5614	4	1.46356	0.246043	5	5.70864	1.25267	4	8.29218	0.710767	4	8.59948	1.28707	4	8.42681	0.451977	4	11.548	1.05244	4
14373	G0s2	G0s2; AI255151; AV006465	0	0	4	0	0	5	0	0	4	0	0	4	0	0	4	0	0	4	0	0	4
14375	Xrcc6	G22p1; 70kDa; Ku70; Xrcc6	11.0695	1.25743	4	20.7715	1.9067	5	12.0292	0.697319	4	9.7476	0.629581	4	10.9233	1.30782	4	10.3247	1.12766	4	10.9687	0.327684	4
14376	Ganab	GluII; G2an; mKIAA0088; Ganab; AU042638	27.3944	2.43892	4	29.3069	3.70492	5	28.0045	2.36239	4	22.268	2.38216	4	25.1838	3.27398	4	25.182	4.42267	4	18.4449	3.87781	4
14377	G6pc	G6Pase; G6pt; AW107337; G6pc; Glc-6-Pase	0.0209165	0.0418329	4	0	0	5	0	0	4	0	0	4	0	0	4	0.0163462	0.0326924	4	0	0	4
14378	G6pc2	G6pc-rs; G6pc2; IGRP	0	0	4	0	0	5	0	0	4	0	0	4	0	0	4	0	0	4	0	0	4
14380	G6pd2	G6pdx-ps1; G6pd2; Gpd2; Gpd-2	0.013497	0.00917513	4	0.0391746	0.0313754	5	0.0357537	0.0124149	4	0.032157	0.0247771	4	0.0347764	0.0351654	4	0.0729079	0.0291364	4	0.023646	0.0214158	4
14381	G6pdx	G6pd; G6pdx; G28A; Gpdx	35.0269	4.088	4	37.6163	5.81309	5	43.2256	4.52134	4	37.5112	4.18616	4	35.9834	5.06471	4	31.3512	5.39513	4	30.1233	4.43593	4
14385	Slc37a4	100043178; GSD-1b; G6pt1; mG6PT; G6PT; Slc37a4	10.9677	0.526189	4	8.76139	0.397074	5	10.0509	0.979052	4	9.35951	0.651	4	9.26899	0.675984	4	8.47294	1.28982	4	9.65455	0.622231	4
14387	Gaa	Gaa; E430018M07Rik	63.6916	4.23266	4	51.3794	5.00904	5	62.8821	4.14201	4	65.351	8.1422	4	66.0636	5.96695	4	57.4146	8.81446	4	55.1537	6.77368	4
14388	Gab1	AA408973; Gab1; AW107238	12.5878	2.00285	4	7.19067	0.828127	5	7.62234	0.9683	4	12.7342	1.03311	4	15.511	0.796646	4	14.9674	2.26807	4	13.0629	2.4527	4
14389	Gab2	AI463667; p97; Gab2; D130058I17Rik	9.45156	0.838146	4	14.0516	1.35935	5	11.201	0.729622	4	11.7467	1.35385	4	9.07136	0.365877	4	9.17314	0.587467	4	8.35011	0.842445	4
14390	Gabpa	Gabpa; GABPalpha	6.55623	0.498551	4	8.35673	1.21967	5	5.82097	0.867109	4	5.69423	0.580174	4	5.46418	1.08033	4	6.51662	1.49189	4	4.65631	1.30574	4
14391	Gabpb1	E4TF1; E4TF1-47; NRF2B1; Gabpb1; GABPB-2; BABPB2; E4TF1-53; GABPB; NRF2B2; E4Tf1B; GABPB-1; GABPB1-1; GABPB1-2	2.2642	0.438688	4	6.15635	1.05869	5	5.36648	0.243491	4	4.03473	0.252891	4	2.7228	0.284618	4	3.56611	0.173066	4	2.33335	0.32666	4
14394	Gabra1	Gabra-1; GABAA-alpha1; GABAAR-alpha1; Gabra1	0.360713	0.149136	4	0.100304	0.0446748	5	0.0354687	0.00790511	4	0.03343	0.0260413	4	0.0477285	0.0200453	4	0.056437	0.0264115	4	0.0935855	0.112156	4
14395	Gabra2	Gabra2; Gabra-2; C630048P16Rik	167.404	13.3827	4	49.5219	15.4407	5	30.2635	5.22282	4	38.1247	7.92318	4	55.0875	17.8977	4	72.0981	17.3773	4	69.7199	9.08471	4
14396	Gabra3	Gabra3; Gabra-3	1.81554	0.20294	4	0.418203	0.125314	5	0.937278	0.321513	4	2.45849	0.344779	4	1.80336	0.147112	4	1.99317	0.176964	4	1.42537	0.550861	4
14397	Gabra4	Gabra4; Gabra-4	8.301	0.604737	4	2.89779	0.163887	5	4.4805	0.76818	4	3.25993	0.814591	4	3.60668	0.364863	4	4.99044	0.273955	4	3.18829	1.04498	4
14399	Gabra6	Gabra-6; Gabra6; GABA-ARalpha6; alpha6	0	0	4	0	0	5	0	0	4	0	0	4	0	0	4	0	0	4	0	0	4
14400	Gabrb1	Gabrb1; AW061132; B230208N19Rik; Gabrb-1	29.9992	3.43393	4	14.5639	1.52586	5	11.5375	1.05621	4	15.9702	2.36144	4	22.7856	1.03014	4	26.0098	2.53061	4	26.9455	3.36876	4
14401	Gabrb2	Gabrb2; AI834970; C030021G16Rik; C030002O17Rik; Gabrab2; Gabrb-2	0.282245	0.0823002	4	0.0634746	0.0222737	5	0.104723	0.0452939	4	0.107706	0.0215128	4	0.107057	0.0582471	4	0.0972595	0.0494157	4	0.0809928	0.0667074	4
14402	Gabrb3	beta3; Cp1; AW049585; A230092K12Rik; Gabrb3; Gabrb-3	3.38039	0.396128	4	2.2399	0.508304	5	2.78835	0.40755	4	4.99431	0.397252	4	4.12111	0.452107	4	3.44135	0.541383	4	3.22469	0.629477	4
14403	Gabrd	AI853201; Gabrd	0.533142	0.304597	4	0.00586284	0.0131097	5	0.0172375	0.0205378	4	0.07209	0.105182	4	0.125659	0.0655311	4	0.15265	0.115796	4	0.211247	0.164688	4
14404	Gabre	Gabre	0.0158161	0.0122516	4	0.0256469	0.0330483	5	0.0138559	0.0079213	4	0.025619	0.0300996	4	0.0167215	0.0234994	4	0.0131888	0.0127367	4	0.00785093	0.00981895	4
14405	Gabrg1	GabaA/BZ; Gabrg1; GabaA	20.6678	1.68086	4	6.79189	0.889774	5	7.87147	1.19017	4	8.26888	0.505584	4	11.3431	1.68543	4	18.2523	2.28731	4	9.59642	2.01255	4
14406	Gabrg2	Gabrg-2; GABAA-R; gamma2; Gabrg2	0.605563	0.0640027	4	0.151947	0.0605551	5	0.0453919	0.0160205	4	0.104171	0.0463918	4	0.146096	0.122749	4	0.0879179	0.0587625	4	0.116442	0.0631941	4
14407	Gabrg3	B230362M20Rik; 6330406O05Rik; Gabrg-3; Gabrg3	0.502626	0.200022	4	0.199072	0.0871902	5	0.291427	0.0582806	4	0.27137	0.152671	4	0.211849	0.0718004	4	0.317645	0.0780161	4	0.244242	0.0532188	4
14408	Gabrr1	Gabrr1; GABA-C	0.0118936	0.0105211	4	0	0	5	0.0300008	0.0232265	4	0.00876377	0.0129153	4	0.0256342	0.0188647	4	0.0176612	0.0353224	4	0.0062992	0.0125984	4
14409	Gabrr2	Gabrr2	0.163101	0.0804672	4	0.126263	0.0881758	5	0.0315476	0.0163469	4	0.0739068	0.0276504	4	0.029052	0.0340888	4	0.0123568	0.0120111	4	0.0477042	0.0352254	4
14411	Slc6a12	Slc6a12; GAT-2; GAT2; BGT1; Gabt2	2.06034	2.15666	4	2.90251	0.996323	5	0.599049	0.251877	4	1.32917	0.270054	4	1.07215	0.39356	4	1.03732	0.539787	4	1.20325	0.514765	4
14412	Slc6a13	GAT3; Gat2; Slc6a13; Gabt3	13.9746	13.5172	4	6.22606	1.91883	5	4.54455	1.25731	4	11.813	2.78916	4	13.9325	5.24333	4	14.6738	7.33194	4	13.5023	4.25005	4
14415	Gad1	Gad-1; EP10; Gad1	1.43071	0.135099	4	0.783263	0.0846888	5	0.331396	0.0596161	4	0.435325	0.136813	4	0.387448	0.186602	4	0.25487	0.0850981	4	0.383482	0.105968	4
14417	Gad2	6330404F12Rik; GAD65; Gad2; GAD(65); Gad-2	0.570363	0.0483729	4	0.247515	0.0262737	5	0.126771	0.0267128	4	0.158182	0.0218005	4	0.148141	0.0813075	4	0.146939	0.0753785	4	0.19071	0.0798752	4
14419	Gal	Galn; Gal	0.422931	0.539118	4	3.27714	0.445131	5	32.8365	4.41276	4	1.00155	0.515737	4	0.351547	0.133561	4	0.167623	0.129048	4	0.411028	0.178659	4
14420	Galc	Gacy; twi; A930008M05Rik; AW413532; 2310068B06Rik; twitcher; Galc; AW212969	18.2118	1.35004	4	13.6898	1.68483	5	24.426	2.18214	4	28.8363	5.05987	4	19.9966	1.23922	4	22.2929	4.0076	4	16.5226	3.0437	4
14421	B4galnt1	Galgt1; Gal-NAc-T; Ggm2; GalNAc-T; GalNAcT; B4galnt1; 4933429D13Rik; Ggm-2	2.67858	0.246195	4	11.1636	1.77523	5	29.0486	2.01609	4	29.869	4.50201	4	16.45	2.55873	4	13.7127	1.39103	4	12.2079	3.48865	4
14422	B4galnt2	Dlb-1; B4galnt2; Igf2bp1; AI593864; Dlb1; Galg2; Galgt2; Ggm3	0.00682162	0.00717352	4	0.0232524	0.0140503	5	0.185342	0.0492653	4	0.17772	0.0881096	4	0.077019	0.0554081	4	0.078408	0.053796	4	0.0509848	0.0146742	4
14423	Galnt1	Galnt1	34.1946	1.60388	4	33.6852	2.73733	5	36.3776	3.71011	4	34.4347	1.97287	4	28.4004	1.83318	4	33.0525	2.41814	4	21.8333	4.12183	4
14425	Galnt3	Galnt3	0.0606203	0.0472704	4	0.29023	0.0963711	5	1.57624	0.232182	4	1.62602	0.181124	4	0.903625	0.19145	4	0.948522	0.456091	4	0.225838	0.115148	4
14426	Galnt4	Galnt4; AV011803	4.14563	0.330083	4	6.38268	0.689599	5	5.05181	0.626039	4	4.54337	0.534479	4	4.14693	0.356872	4	4.7727	0.533395	4	2.58386	0.479161	4
14427	Galr1	Galr1; Galnr1	0.0424583	0.0480406	4	0.00767418	0.01716	5	0.00926392	0.00819531	4	0.0017212	0.0034424	4	0	0	4	0	0	4	0.0306304	0.0556292	4
14428	Galr2	Galr2; mGalR	0.0844187	0.0506015	4	0.179745	0.0726485	5	0.157589	0.0472757	4	0.126013	0.0348164	4	0.0823176	0.0115831	4	0.043724	0.0438172	4	0.142003	0.124444	4
14429	Galr3	Galnr3; Galr3	0.323223	0.176806	4	0.905324	0.254287	5	4.55389	1.02891	4	7.34621	0.956262	4	6.57963	2.02618	4	4.97907	0.975711	4	5.21879	2.47265	4
14430	Galt	AW553376; Galt	16.9083	0.809354	4	13.1173	0.632788	5	15.6496	1.11236	4	14.763	1.17671	4	16.1064	0.866989	4	13.2373	0.826138	4	16.6994	1.15445	4
14431	Gamt	Gamt; AA571402; Spintz1	15.8599	3.74597	4	5.20426	0.374447	5	25.4342	2.72413	4	18.604	0.611187	4	18.4447	2.36257	4	14.6605	1.94067	4	19.6499	3.91829	4
14432	Gap43	B-50; GAP-43; Gap43; Basp2	19.0792	0.839253	4	335.258	33.8855	5	112.691	12.3477	4	111.652	8.40414	4	132.458	8.63328	4	113.395	13.4611	4	100.719	8.01546	4
14433	Gapdh	Gapdh; Gapd	189.486	25.6787	4	151.229	25.0158	5	121.581	12.8925	4	77.0486	6.22688	4	83.5532	8.76276	4	88.9753	28.9524	4	77.9596	13.3735	4
14447	Gapdhs	Gapdhs; Gapds; Gapd-s	0.106498	0.0768184	4	0.0593252	0.0520287	5	0.0326147	0.029845	4	0.0210397	0.0108058	4	0.0445379	0.0230667	4	0.0473025	0.0520858	4	0.0850485	0.0552111	4
14450	Gart	Gart; Gaps; Prgs	7.78842	0.743473	4	13.6951	2.14412	5	8.58421	1.00698	4	7.09121	0.994853	4	6.11061	0.59968	4	6.11093	1.37154	4	4.98425	0.875292	4
14451	Gas1	AW554192; Gas-1; Gas1	15.4318	3.06197	4	4.92393	1.05197	5	5.7982	0.596746	4	14.9046	2.52727	4	16.2453	2.26774	4	16.8754	2.23724	4	14.3949	2.03048	4
14453	Gas2	Gas2; Gas-2	3.724	0.818751	4	1.99853	0.199953	5	2.14555	0.0707916	4	2.84147	0.0872261	4	2.69534	0.265354	4	3.26032	0.363401	4	3.1482	0.385643	4
14455	Gas5	Mir5117; Gas5; Gas-5; Snhg2	15.4711	2.5611	4	48.4613	4.6376	5	22.6133	2.98807	4	17.9125	2.6027	4	24.2393	2.39956	4	26.6043	4.13968	4	33.9186	9.99129	4
14456	Gas6	Gas-6; Gas6	103.986	2.25271	4	24.5824	2.77181	5	129.516	5.97221	4	199.301	9.1874	4	200.009	12.8511	4	203.595	14.1235	4	210.463	7.84423	4
14457	Gas7	Gas7; B230343A10Rik; AW124766; Gas7-cb	4.54924	1.82155	4	20.4662	3.33352	5	11.4351	0.721441	4	16.9054	0.890236	4	13.4633	1.06303	4	12.6969	1.1204	4	10.4192	1.3095	4
14459	Gast	Gast; GAS	0.0203332	0.0406663	4	0.0987799	0.111526	5	0.0812699	0.0511661	4	0.0680074	0.056995	4	0.0436813	0.0873626	4	0.0749765	0.092033	4	0.0924963	0.091695	4
14460	Gata1	Gata1; Gata-1; Gf-1; eryf1	0.247062	0.0986095	4	0.0587228	0.0444261	5	0.0620527	0.0361537	4	0.116389	0.0715028	4	0.166507	0.0226482	4	0.299815	0.161198	4	0.878341	0.829058	4
14461	Gata2	Gata2; Gata-2	0.194003	0.107757	4	0.31428	0.139538	5	0.207503	0.0187794	4	0.182646	0.0600439	4	0.254155	0.0501492	4	0.215166	0.166785	4	0.341484	0.146174	4
14462	Gata3	Gata3; jal; Gata-3	0.0325132	0.0327533	4	0.0252636	0.0244867	5	0.0196684	0.0029279	4	0.0531883	0.0195643	4	0.0941114	0.0597372	4	0.119966	0.0344582	4	0.20502	0.105943	4
14463	Gata4	Gata4; Gata-4	0	0	4	0	0	5	0.00260954	0.00521908	4	0.0014564	0.0029128	4	0	0	4	0	0	4	0.00139302	0.00278603	4
14464	Gata5	Gata5	0	0	4	0	0	5	0	0	4	0	0	4	0	0	4	0	0	4	0	0	4
14465	Gata6	AA410133; GATA-6; Gata6	0.0108437	0.0113801	4	0.153257	0.018543	5	0.200089	0.0613364	4	0.0976456	0.0293462	4	0.0717093	0.0588128	4	0.0915434	0.0722268	4	0.02986	0.03169	4
14466	Gba	betaGC; Gba; GCase; GLUC; GC; GBA1	17.9491	1.04458	4	49.7644	3.30157	5	82.1588	6.42437	4	36.1875	5.47995	4	25.8044	2.81974	4	22.0182	2.65306	4	16.6376	1.0905	4
14467	Nipsnap2	AV006093; Nipsnap2; Gbas	40.4503	2.95715	4	33.4618	1.69945	5	29.8258	2.58417	4	35.9831	1.943	4	36.7081	1.14592	4	41.6802	3.65928	4	36.4251	3.51313	4
14468	Gbp2b	Mpa-1; Gbp-1; Gbp1; Mpa1; Gbp2b; Mag-1	0.00164035	0.00328071	4	0.00093209	0.00208422	5	0	0	4	0.0134828	0.00338105	4	0.0363384	0.0468272	4	0.0730807	0.106415	4	0.0416624	0.0432067	4
14469	Gbp2	Gbp2	3.99901	1.53638	4	23.8467	11.8751	5	7.35293	0.695014	4	27.4667	5.27943	4	81.4407	108.409	4	22.7748	6.56236	4	25.9729	15.9498	4
14470	Rabac1	prenylin; Gbpap1; PRA1; 2310040I06Rik; Rabac1	217.291	22.9808	4	156.645	12.272	5	160.153	12.8452	4	224.46	2.92826	4	239.557	8.76131	4	221.472	14.3936	4	265.659	29.5746	4
14472	Gbx2	Stra7; Gbx2; D130058E05Rik; Gbx-2; MMoxA	1.92934	0.227048	4	10.1159	1.07601	5	9.46771	2.1413	4	5.89202	0.753716	4	6.22093	0.270465	4	6.03177	0.960008	4	4.84141	0.421952	4
14473	Gc	DBP; Gc; VDB	0.04895	0.0979001	4	0.0185896	0.0255084	5	0	0	4	0.0272747	0.0545495	4	0.00509099	0.010182	4	0.0608226	0.117017	4	0	0	4
14479	Usp15	E430033I05Rik; Gcap18; 4921514G19Rik; AI327321; Usp15	5.99391	0.24592	4	13.3223	1.07205	5	12.7134	0.764512	4	8.14563	0.731286	4	6.4715	0.641797	4	6.02233	1.15158	4	4.98469	0.371698	4
14489	Mtpn	Mtpn; V1; 5033418D15Rik; Gcdp	57.2903	3.1334	4	146.565	15.6565	5	83.1865	7.09314	4	82.7936	4.48497	4	85.6183	14.6957	4	91.0411	8.9263	4	55.5914	10.9542	4
14525	Gcsam	Gcet; Gcsam; M17-L; Gcet2; M17	0.0265447	0.0273469	4	0.114679	0.116315	5	0.109489	0.0349297	4	0.178095	0.0424247	4	0.223547	0.134348	4	0.325663	0.0951012	4	0.208688	0.142748	4
14526	Gcg	GLP-1; Gcg; Glu; PPG	0.0128781	0.0257562	4	0.00977421	0.0218558	5	0.0389134	0.0332548	4	0.0659873	0.0517962	4	0.0571264	0.0374384	4	0.0955547	0.111372	4	0.160998	0.0961557	4
14527	Gcgr	Gcgr; GR	0.0624698	0.0785634	4	0.0454992	0.0571506	5	0.0353542	0.0282989	4	0.0617062	0.0289408	4	0.0225979	0.0123952	4	0.065727	0.047811	4	0.0623514	0.101517	4
14528	Gch1	Gch1; GTP-CH; GTP-CH-I; Gch; GTPCH	1.80511	0.230599	4	9.82173	1.04585	5	7.33877	0.628663	4	8.16882	0.251218	4	9.92128	2.33925	4	8.85391	0.997373	4	8.10363	1.15143	4
14531	Gcm1	Gcm-rs2; GCMa; glide; Gcm1; Gcm1-rs1	0	0	4	0	0	5	0	0	4	0	0	4	0	0	4	0	0	4	0	0	4
14533	Bloc1s1	BLOS1; Gcn5l1; Bloc1s1; AI839753	248.499	43.8245	4	143.518	15.7031	5	187.963	19.5446	4	203.732	16.0496	4	229.379	17.3403	4	213.554	26.1871	4	357.489	87.6369	4
14534	Kat2a	Kat2a; Gcn5l2; Gcn5; AW212720; 1110051E14Rik; mmGCN5	10.7035	0.162709	4	21.9165	1.53157	5	15.1094	0.4328	4	10.8907	1.43827	4	11.0557	1.26954	4	9.31966	0.954102	4	9.44506	1.11661	4
14536	Nr6a1	Nr6a1; 1700113M01Rik; RTR; Gcnf; NCNF	0.229536	0.0991151	4	0.316048	0.0364557	5	0.179086	0.0267315	4	0.179562	0.0140379	4	0.229581	0.0504946	4	0.201949	0.142148	4	0.257458	0.06649	4
14537	Gcnt1	Gcnt1; 5630400D21Rik; B130048E03; IGnT; C2 GlcNAcT; C2GNT	0.0780495	0.0412786	4	5.4707	2.12379	5	7.0673	0.568475	4	3.6732	0.813682	4	2.01011	0.467208	4	2.20185	0.455114	4	1.0802	0.392125	4
14538	Gcnt2	Gcnt2; IGnTB; IGnTA; IGnT; IGnTC; 5330430K10Rik	0.344452	0.0851816	4	7.89959	1.54365	5	7.24776	0.921297	4	3.90839	1.10204	4	2.87169	0.546112	4	2.7743	0.231619	4	2.16084	0.453632	4
14539	Opn1mw	Gcp; Opn1mw	0.0728845	0.0580566	4	0.00225559	0.00504364	5	0.0256676	0.0215713	4	0.0809869	0.0400586	4	0.0462164	0.0520165	4	0.0901458	0.0850478	4	0.0819803	0.0807717	4
14544	Gda	Gda; GAH; AU015411; AW047581	0.361362	0.23739	4	14.3851	3.99319	5	13.0146	2.89731	4	2.86716	1.18438	4	1.56324	0.449379	4	2.46192	0.826162	4	1.20711	0.462718	4
14545	Gdap1	Gdap1	1.94888	0.159325	4	1.28056	0.0907211	5	1.39461	0.197761	4	0.960136	0.129211	4	1.18421	0.254256	4	1.33294	0.348343	4	1.32139	0.347149	4
14547	Gdap2	C77050; Gdap2; D3Ertd801e	3.52986	0.380915	4	6.29456	0.470916	5	4.52621	0.634663	4	3.80376	0.679376	4	3.51967	0.489094	4	3.75281	0.736217	4	2.6417	0.620776	4
14548	Mrps33	CGI-139; MRP-S33; Gdap3; Mrps33; AI841153; PTD003	30.0505	4.55342	4	23.6906	2.8497	5	21.9542	1.94494	4	23.4584	2.15397	4	27.9846	1.99431	4	28.5235	3.2985	4	37.7914	5.85044	4
14555	Gpd1	Gpd1; GPD-C; Gdc-1; GPDH-C; AI747587; Gdc1	326.292	31.7928	4	137.23	21.6871	5	81.8133	5.19025	4	59.2981	3.47083	4	81.4312	10.3012	4	86.5932	6.3876	4	96.8528	6.99543	4
14559	Gdf1	Gdf-1; Gdf1; AI385651	0	0	4	0	0	5	0	0	4	0	0	4	0	0	4	0	0	4	0	0	4
14560	Gdf10	Gdf10; Bmp3b	14.979	0.558713	4	2.29863	0.400081	5	4.35355	1.28085	4	4.68462	0.284147	4	3.61929	1.13016	4	3.81123	0.720272	4	4.19106	0.68806	4
14561	Gdf11	BMP-11; Gdf11; Bmp11	18.3679	0.81992	4	8.43653	1.88328	5	11.9876	1.48755	4	18.0506	1.23314	4	24.5005	4.43568	4	20.7251	3.71522	4	19.7594	2.70463	4
14562	Gdf3	Gdf3; Gdf-3; C78318; ecat9; Vgr-2; Vgr2	0.0448498	0.0306887	4	5.85327	1.67104	5	41.5968	14.7933	4	14.8549	2.93171	4	7.65488	4.49315	4	9.72982	4.81502	4	2.65953	2.08644	4
14563	Gdf5	BMP-14; Gdf5; Cdmp-1; bp; brp	0.00424829	0.0049232	4	0.131112	0.0772065	5	0.0490584	0.00759592	4	0.0960291	0.0413356	4	0.023665	0.0281754	4	0.0371035	0.0345	4	0.0196053	0.0135537	4
14566	Gdf9	Gdf-9; Gdf9	1.35879	0.198762	4	0.485241	0.148116	5	0.706827	0.1225	4	0.944863	0.145305	4	1.13619	0.32722	4	1.03718	0.333824	4	1.15561	0.206542	4
14567	Gdi1	GDIalpha; GDIA; Gdi1	126.197	7.38554	4	86.7147	4.77192	5	56.501	6.6692	4	78.5391	3.72295	4	102.482	6.52428	4	95.2937	2.71403	4	114.134	9.0115	4
14569	Gdi2	GDIB; Gdi2; GDI-B; Gdi3	71.2135	4.50956	4	146.685	13.483	5	144.781	2.10457	4	110.129	9.34182	4	94.021	6.05807	4	110.851	11.9624	4	84.0325	4.16765	4
14570	Arhgdig	RIP2; Rho-GDI-3; Gdi5; Rho-GDI2; Arhgdig	5.11118	1.58218	4	4.48151	0.648196	5	2.12752	0.644488	4	2.42967	0.239556	4	3.57076	1.00397	4	1.70187	0.313606	4	4.95101	3.39655	4
14571	Gpd2	Gdm1; AW494132; TISP38; Gpd2; AA408484; Gpd-m; AI448216; AU021455; Gpdh-m; GPDH	37.9417	5.44825	4	21.176	2.0826	5	12.6302	1.46227	4	15.8222	0.416696	4	21.8724	1.74539	4	25.7691	4.69684	4	20.7878	2.41446	4
14573	Gdnf	Gdnf; AI385739; ATF	0.0523435	0.0359341	4	0.985473	0.335399	5	0.453662	0.130524	4	0.209225	0.0829142	4	0.244868	0.064621	4	0.189683	0.0570609	4	0.165669	0.0271491	4
14579	Gem	Gem; AV020497	1.67981	0.0986312	4	3.60184	0.844823	5	4.29112	0.52246	4	7.28942	0.696152	4	8.14696	3.58504	4	7.33822	1.60871	4	6.31656	1.10152	4
14580	Gfap	Gfap; AI836096	3667.78	443.907	4	4432.71	714.299	5	4853.09	1117.81	4	7227.73	429.871	4	8053.16	442.478	4	7588.44	359.245	4	7882.94	620.973	4
14581	Gfi1	AW495828; Gfi-1; Pal1; Pal-1; Gfi1	0.021586	0.022114	4	0.0558075	0.0368637	5	0.0421054	0.02339	4	0.0388489	0.0252191	4	0.0136856	0.0140053	4	0.0679052	0.0323655	4	0.105228	0.0776654	4
14582	Gfi1b	Gfi1b; Gfi-1B	0.0955873	0.0611934	4	0.101233	0.123418	5	0.0546314	0.0388938	4	0.0765927	0.0568921	4	0.159492	0.0746151	4	0.154882	0.175744	4	0.193408	0.137012	4
14583	Gfpt1	GFA; GFAT1m; Gfpt; 2810423A18Rik; AI449986; Gfpt1; AI324119; GFAT; GFAT1	10.6079	0.391567	4	10.4139	1.35783	5	7.49324	0.372935	4	6.90271	0.325722	4	8.51063	0.421023	4	9.66121	1.37536	4	7.68196	1.21358	4
14584	Gfpt2	AI480523; Gfpt2; GFAT2	2.46056	0.363374	4	9.56308	1.87026	5	8.85364	0.940847	4	15.0086	1.21394	4	11.8399	1.71819	4	12.3036	1.28903	4	9.52366	1.74757	4
14585	Gfra1	Gfra1; AU042498	8.27939	1.15945	4	30.0014	7.11693	5	11.7877	2.35408	4	18.9832	2.14568	4	25.1386	3.06197	4	25.8059	6.75387	4	16.6505	5.54472	4
14586	Gfra2	Gfra2	2.12518	0.241065	4	1.65281	0.546747	5	2.62778	0.442609	4	5.8623	0.453621	4	8.53118	2.94957	4	6.1055	1.09786	4	7.46244	0.864194	4
14587	Gfra3	Y15110; Gfra3; GFRalpha3	0.0867162	0.0835082	4	0.0142841	0.0181413	5	0.0320886	0.0146998	4	0.124607	0.0838819	4	0.270745	0.202534	4	0.21491	0.151539	4	0.330031	0.225622	4
14588	Gfra4	AW060733; G630015H18Rik; Gfra4	0.697314	0.163877	4	0.540703	0.243891	5	0.58705	0.0995142	4	0.688145	0.307315	4	0.699425	0.44967	4	0.424094	0.248905	4	0.625747	0.290419	4
14590	Ggh	gamma-GH; Ggh	30.2661	4.3269	4	38.4081	2.06845	5	47.3031	1.44129	4	40.5375	3.20214	4	36.3592	3.07516	4	45.01	3.88809	4	30.0766	2.36408	4
14593	Ggps1	Ggps1; C79210; 1810026C22Rik; 9530089B04Rik; AI843169	6.88888	0.85853	4	7.78531	1.3027	5	5.5981	0.500197	4	6.75733	0.56133	4	6.60334	0.845449	4	6.96952	1.20463	4	4.44487	1.20685	4
14594	Ggta1	Gal; Ggta1; AW108479; Ggta; alpha3GalT; GALT; Ggta-1; alpha Gal	2.73227	0.380958	4	15.597	1.58104	5	18.2727	1.68819	4	20.5112	2.07226	4	25.1625	2.35139	4	29.6973	2.66611	4	18.7257	4.51227	4
14595	B4galt1	beta4Gal-T1; b4Gal-T1; B-1,4-GalT1; Ggtb; GalT; B4galt1; B-1,4-GalT; Ggtb2; beta-1,4-GalT; beta-1,4-GalT1	1.79454	0.633779	4	23.5128	4.87057	5	34.2288	2.92617	4	16.411	3.45683	4	8.1033	1.19218	4	8.58064	1.30214	4	5.48683	0.560526	4
14598	Ggt1	GGT; GGT-1; dwg; Ggtp; Ggt1; GGT 1; CD224	2.23454	0.701109	4	0.613792	0.27646	5	1.27044	0.154748	4	1.14876	0.101308	4	1.21514	0.165941	4	0.961103	0.269072	4	1.19028	0.144067	4
14599	Gh	Ghb1; Gh; Gh1	0	0	4	0	0	5	0	0	4	0	0	4	0	0	4	0	0	4	0	0	4
14600	Ghr	GHR/BP; Ghr; GHBP	4.30218	0.267751	4	3.30543	0.665665	5	3.25679	0.304875	4	4.31097	0.316084	4	5.75277	0.72914	4	6.57488	1.05172	4	4.29809	0.90357	4
14601	Ghrh	GRF; Ghrh; Ghrf	0.155236	0.145615	4	0.0208223	0.028525	5	0.218613	0.199276	4	0.347934	0.0647439	4	0.275236	0.287083	4	0.310183	0.177363	4	0.586983	0.139436	4
14602	Ghrhr	Ghrfr; Ghrhr; lit; little	0	0	4	0	0	5	0	0	4	0	0	4	0	0	4	0	0	4	0	0	4
14603	Cblif	Gif; Cblif; INF; AV073125; IF	0.00528511	0.0105702	4	0.00865969	0.0193637	5	0.0033407	0.00668141	4	0	0	4	0.00776012	0.0155202	4	0	0	4	0	0	4
14605	Tsc22d3	DIP; Tilz3; TSC-22R; Tsc22d3; Dsip1; Gilz	113.361	23.2593	4	104.837	15.3675	5	57.3962	9.27292	4	65.4841	12.885	4	42.0719	12.5099	4	59.4167	13.1317	4	58.9273	25.2861	4
14607	Gip	Gip	0	0	4	0	0	5	0.021003	0.0263329	4	0	0	4	0.0146545	0.0293091	4	0	0	4	0	0	4
14608	Gpr83	AW045253; Gir; RP82; RP105; Gpr72; Gpr83; RP39	0.251545	0.154941	4	0.133457	0.0657894	5	0.0236203	0.0245261	4	0.0747199	0.0325971	4	0.014831	0.0187089	4	0.0685569	0.114084	4	0.0395994	0.029263	4
14609	Gja1	Gja1; AU042049; Cx43alpha1; Gja-1; Cnx43; AW546267; Cx43; Npm1; connexin43	622.673	34.7599	4	122.194	17.4058	5	205.826	56.2081	4	282.654	20.9339	4	328.85	29.77	4	436.376	75.1185	4	314.813	80.7026	4
14610	Gja10	Gja10; Cx59; cx57; Cx-57	0	0	4	0	0	5	0.00583317	0.0116663	4	0	0	4	0.018231	0.036462	4	0	0	4	0.0101877	0.0203753	4
14611	Gja3	Cx43; Gja3; Gja-3; Cx46; Cnx46	0.0163919	0.0327838	4	0.0129827	0.024687	5	0.0292237	0.0150349	4	0.00636838	0.0127368	4	0.0216026	0.0251551	4	0.0185365	0.0214213	4	0.0560467	0.0744594	4
14612	Gja4	Cx37; Gja4; AU020209; AW558810; Cnx37; Gja-4	0.194907	0.0677161	4	2.14592	0.836932	5	0.879737	0.164035	4	0.50139	0.274388	4	0.345222	0.185749	4	0.306896	0.050142	4	0.189617	0.0476183	4
14613	Gja5	Gja5; Cnx40; Cx40; 5730555N10Rik; Gja-5	1.0172	0.0997982	4	0.180973	0.0616861	5	1.83261	0.121812	4	2.3994	0.156119	4	3.20753	0.511004	4	3.68898	0.554907	4	2.81391	0.367785	4
14615	Gjc1	Gja7; C130009G16Rik; Cx45; Gjc1; Cnx45; Gja-7	0.871073	0.145345	4	1.84566	0.380804	5	1.7851	0.123535	4	2.27391	0.25514	4	2.94539	0.330053	4	3.52108	0.545152	4	4.2449	0.467691	4
14616	Gja8	Cx50; Aey5; Cnx50; Gja8; Lop10	0.107371	0.0224493	4	0.0172113	0.0247498	5	0.0804189	0.0404155	4	0.0634678	0.0659304	4	0.0680314	0.0586407	4	0.0502633	0.0443995	4	0.0937375	0.045981	4
14617	Gjd2	Gja9; cx36; Gjd2; connexin36	0.184467	0.0745867	4	0.0185534	0.0207294	5	0.0248673	0.0182022	4	0.00661997	0.00511657	4	0.0339496	0.0135093	4	0.0459282	0.0410986	4	0.0399877	0.040835	4
14618	Gjb1	Cx32; Gjb1; Cnx32; connexin-32	18.7576	10.0359	4	12.126	2.33149	5	5.98259	0.386574	4	8.3545	1.66158	4	8.82978	4.95868	4	7.0594	2.96224	4	6.88031	0.660365	4
14619	Gjb2	AI325222; Cnx26; Gjb-2; Gjb2; Cx26	19.2233	7.3097	4	12.0423	0.965979	5	10.7624	1.74727	4	24.6029	3.26336	4	20.9694	5.64417	4	20.4741	5.58374	4	15.8754	3.09291	4
14620	Gjb3	Gjb3; Cnx31; D4Wsu144e; Cx31; Gjb-3	0.00481352	0.00962705	4	2.241	0.743853	5	1.27251	0.245285	4	0.155723	0.0734907	4	0.0335904	0.0135756	4	0.017299	0.0265253	4	0.0401262	0.0718755	4
14621	Gjb4	Cnx30.3; Gjb4; Cx30.3; Gjb-4	0.0273721	0.0249373	4	0.513235	0.136077	5	0.341788	0.111129	4	0.0779341	0.0534077	4	0.0597984	0.0450863	4	0.0522306	0.0618005	4	0.0411949	0.0506388	4
14622	Gjb5	Gjb-5; Gjb5; Cnx31.1; Cx31.1	0.254836	0.108609	4	1.55023	0.547977	5	1.03232	0.183381	4	0.591539	0.112204	4	0.600733	0.132091	4	0.660901	0.329609	4	0.483099	0.264004	4
14623	Gjb6	D14Bwg0506e; Gjb6; AA958971; Cx30	300.079	10.59	4	58.2774	12.9263	5	67.0739	18.0606	4	99.8128	7.96136	4	123.189	10.6503	4	147.73	9.2312	4	163.358	21.4855	4
14625	Gykl1	Gykl1; Gk-rs1; AI449806	0	0	4	0	0	5	0.00346769	0.00693538	4	0.00267966	0.00535932	4	0	0	4	0.00663581	0.0132716	4	0	0	4
14626	Gk2	Gk-rs2; GKTA; Gk2	0.00674199	0.0107631	4	0.00381532	0.0054989	5	0.00737406	0.00823546	4	0.00234448	0.00468896	4	0.00391763	0.00494884	4	0.00182074	0.00364147	4	0.0102305	0.0204611	4
14628	Ostm1	Ostm1; gl; 1200002H13Rik; HSPC019	12.6545	0.492563	4	19.9865	0.681458	5	28.0642	1.4954	4	21.333	2.77945	4	15.2484	1.14641	4	17.8355	1.56287	4	12.5545	0.729307	4
14629	Gclc	Gclc; Glclc; Ggcs-hs; GLCL-H; D9Wsu168e	20.1726	0.812569	4	15.0035	1.38939	5	14.7231	0.618724	4	17.4797	0.863531	4	17.1643	1.8806	4	19.9327	1.05484	4	19.5563	2.44774	4
14630	Gclm	Gclm; Glclr; AI649393; Gcmc	31.2274	0.923855	4	66.3167	10.3933	5	59.766	3.74438	4	32.0064	1.81801	4	27.0303	2.22146	4	28.5767	0.788943	4	24.0837	2.29458	4
14632	Gli1	AV235269; Zfp-5; Gli1; Zfp5	4.46052	0.690886	4	0.586489	0.152497	5	0.624398	0.0594215	4	0.715606	0.0518662	4	0.617314	0.0365942	4	0.604777	0.130736	4	0.925146	0.197092	4
14633	Gli2	Gli2	3.64389	0.824937	4	0.875953	0.180096	5	1.27066	0.189056	4	1.45907	0.138005	4	1.24759	0.137033	4	1.25419	0.30484	4	1.3555	0.160914	4
14634	Gli3	Gli3; Bph; AU023367; Pdn; add; GLI3FL; AI854843; GLI3-190; Xt	4.34752	0.525003	4	2.08864	0.135429	5	1.87847	0.192304	4	1.57224	0.281394	4	1.7688	0.0761225	4	1.99901	0.2686	4	1.88859	0.255184	4
14635	Galk1	Galk1; AA409894; GALK; Gk; Glk1; Glk	10.9568	1.79101	4	19.8587	1.45472	5	23.78	2.38157	4	19.2127	1.08005	4	18.5185	1.83214	4	18.7805	2.46359	4	19.344	1.53603	4
14645	Glul	Glns; Glul; GS	1341.81	129.764	4	683.025	29.7106	5	290.494	28.6858	4	304.251	18.3424	4	403.444	49.0397	4	444.063	57.1178	4	430.38	75.5271	4
14651	Hagh	Glo-2; Glo2; Hagh; BC019817; Rsp29	54.6097	5.87852	4	32.1576	1.08064	5	24.1969	1.07812	4	27.1551	1.84291	4	28.4959	0.470666	4	28.9765	0.937371	4	35.2678	5.93629	4
14652	Glp1r	GLP1Rc; GLP-1R; Glp1r	0.136594	0.0322125	4	0.0156737	0.0259287	5	0.0305325	0.0245747	4	0.00303574	0.00607148	4	0.0159689	0.024347	4	0.0214838	0.02539	4	0.0195846	0.0244255	4
14654	Glra1	spd; oscillator; Glra1; ot; nmf11; spasmodic	3.07729	0.505641	4	0.875871	0.275542	5	0.280739	0.121153	4	0.308033	0.139148	4	0.379149	0.175861	4	0.288649	0.0826671	4	0.701846	0.3557	4
14657	Glra4	Glra4	0.0200818	0.0236564	4	0.0522939	0.0976714	5	0.0125506	0.0144922	4	0.0878154	0.0485023	4	0.0516895	0.0532381	4	0.0667361	0.0805295	4	0.0684201	0.0464051	4
14658	Glrb	spa; Glyrb; Glrb; spastic; AI853901	8.30404	1.38946	4	3.99293	0.355235	5	3.23227	0.427149	4	3.70531	0.221558	4	5.88944	1.20331	4	6.32806	0.956699	4	4.70318	1.00264	4
14659	Glrp1	Glrp1; GRP-1	0	0	4	0.109503	0.10716	5	0.277853	0.0940651	4	0.245256	0.0308079	4	0.0625938	0.0638499	4	0.137003	0.0296129	4	0.108201	0.105863	4
14660	Gls	Gls; B230365M23Rik; AI314027; 6330442B14	1.26168	0.142414	4	3.19103	0.544897	5	2.75483	0.349816	4	2.30641	0.705848	4	1.38072	0.159991	4	1.61956	0.37374	4	1.12432	0.109555	4
14661	Glud1	Glud; Gludl; Glud1; AI118167; Gdh-X	377.2	10.4973	4	141.013	13.4447	5	130.099	24.0663	4	176.761	4.52805	4	201.208	14.3336	4	236.973	33.0889	4	209.716	32.0963	4
14663	Glycam1	MC26; glyCAM-1; Glycam1; Sgp50	1.46484	0.286324	4	0.273213	0.157019	5	6.37599	2.3243	4	12.4034	0.718378	4	7.38369	3.43341	4	10.0454	2.00466	4	9.64193	1.04739	4
14664	Slc6a9	Glyt1; Slc6a9; Glyt-1	431.233	31.9663	4	93.8958	14.0318	5	91.9848	15.6365	4	100.105	4.03938	4	104.397	11.0609	4	92.9748	18.7833	4	110.594	10.2915	4
14667	Gm2a	GM2-AP; Gm2a; SAP-3; AA408702; AW215435	189.891	6.46569	4	67.3157	4.45728	5	115.782	9.02212	4	146.377	10.8185	4	123.013	8.31912	4	111.299	16.2608	4	98.4323	10.6285	4
14670	Gnl1	Gna-rs1; Gnal1; Gnl1	39.9189	2.98267	4	52.3043	4.27208	5	39.359	2.75105	4	39.8783	1.89135	4	43.8633	2.11045	4	40.3807	4.3908	4	51.7576	3.95107	4
14672	Gna11	Gna11; Dsk7; E430025L19; g alpha-11	29.0864	1.37281	4	34.3203	2.84151	5	18.1381	0.881868	4	21.4265	0.784371	4	24.7781	0.949977	4	21.4217	2.43982	4	23.021	2.31981	4
14673	Gna12	Galpha12; AI414047; Gna12; AI504261	60.1718	9.97311	4	21.9646	8.01113	5	34.1794	7.96703	4	52.55	11.318	4	41.2125	3.95782	4	30.2884	12.5995	4	22.9031	8.51995	4
14674	Gna13	Gna13; AU024132; AU043124; Galpha13	52.3961	3.54853	4	40.5879	5.72307	5	33.0968	3.90702	4	33.3826	2.62546	4	33.8332	5.92467	4	37.4723	4.98192	4	28.076	5.96531	4
14675	Gna14	AU023208; Gna14	0.15623	0.119194	4	0.397299	0.203894	5	0.336841	0.0528542	4	0.718059	0.118348	4	1.1903	0.208625	4	0.795389	0.181722	4	0.623165	0.171862	4
14676	Gna15	G[a]15; Gna15; Galpha15	0.208285	0.163414	4	2.48394	0.430461	5	11.7527	1.34542	4	7.57059	2.03098	4	3.44726	0.921869	4	3.06632	1.24292	4	2.37875	0.876474	4
14677	Gnai1	Gnai1; Gnai-1; Gialpha1; AU046200	5.41046	1.94841	4	1.98172	0.464909	5	1.39005	0.222517	4	2.50284	0.486419	4	2.79167	1.03922	4	2.52033	0.884227	4	2.31786	0.443074	4
14678	Gnai2	Gnai2; C76432; Gia; Galphai2; Gnai-2	476.947	22.4229	4	426.316	22.1832	5	613.747	30.6342	4	664.443	23.1154	4	654.2	31.8607	4	600.576	18.9398	4	661.347	57.1992	4
14679	Gnai3	Gnai-3; Galphai3; AW537698; AI158965; Gnai3	18.9261	2.2023	4	41.6525	5.10419	5	27.0067	2.44664	4	24.3089	3.35443	4	23.4517	2.52632	4	30.7487	2.86982	4	17.4676	4.27619	4
14680	Gnal	Galphaolf; Golf; Gnal; 9630020G10Rik; Gna10; 2610011C15Rik	2.12787	0.190347	4	0.945716	0.184427	5	0.800089	0.134379	4	1.48004	0.123527	4	1.36344	0.201838	4	1.41462	0.169539	4	1.57668	0.329085	4
14681	Gnao1	AW050213; Galphao; alphaO; Gnao1; Gnao	28.7253	1.54833	4	17.8934	2.0243	5	11.9162	1.32629	4	14.6551	0.832815	4	17.7687	1.0816	4	14.8051	2.80464	4	17.071	1.92365	4
14682	Gnaq	1110005L02Rik; Gnaq; 6230401I02Rik; Dsk10; AW060788; Gq; Dsk1; Galphaq; GqI; AA408290	30.5341	0.776876	4	31.4303	1.87714	5	20.044	1.18099	4	20.4698	0.739863	4	21.0734	1.99021	4	24.2478	1.41828	4	20.8494	1.63543	4
14683	Gnas	GPSA; Oed-Sml; P2; Oedsml; POH; Gnas; Galphas; Gs-alpha; P1; P3; A930027G11Rik; Gnas1; Gsa; PHP1B; C130027O20Rik; GSP; Nespl; SCG6; 5530400H20Rik; Nesp55; Gnasxl; Nesp; PHP1A	234.351	7.94365	4	151.265	11.912	5	174.635	16.1954	4	205.722	8.20636	4	234.919	8.57756	4	210.499	10.2738	4	206.562	27.5702	4
14685	Gnat1	transducin; Gnat-1; Gnat1; Ird1; irdc; Ird2; irdr; Tralpha	0.0160571	0.0222868	4	0.0156099	0.0229609	5	0.0783958	0.0475564	4	0.0172992	0.00473442	4	0.0291177	0.0249914	4	0.0170567	0.0161933	4	0.0079304	0.0158608	4
14686	Gnat2	Gnat2; AW490837; Tcalpha; Gt-2; Gnat-2	0.112569	0.0854636	4	0.353198	0.082266	5	0.262406	0.107865	4	0.221804	0.035433	4	0.300822	0.112833	4	0.292506	0.125096	4	0.132866	0.061222	4
14687	Gnaz	Gz; Gnaz; AI847979	3.83392	0.754243	4	2.07665	0.444734	5	1.63633	0.0635936	4	2.09309	0.232827	4	2.43915	0.437275	4	1.81081	0.675318	4	1.88259	0.42054	4
14688	Gnb1	Gnb-1; Gnb1; AA409223; C77571	162.619	1.41218	4	205.653	6.85627	5	164.38	4.99867	4	139.401	7.49124	4	133.924	7.15592	4	132.932	6.56657	4	124.855	4.07034	4
14693	Gnb2	Gnb2; Gnb-2	171.466	11.4248	4	301.268	13.2664	5	281.399	13.3555	4	225.294	9.89281	4	211.366	12.1979	4	187.173	13.3149	4	205.11	19.991	4
14694	Rack1	GB-like; Gnb2l1; p205; Rack1; AL033335; Gnb2-rs1	37.9044	3.42772	4	238.281	22.3042	5	146.318	13.9739	4	77.6305	6.04395	4	68.2567	4.31327	4	63.2572	9.76929	4	74.0027	10.7093	4
14695	Gnb3	Gnb3; Gnb-3	0.133016	0.0708436	4	0.0424877	0.0232195	5	0.159651	0.0381917	4	0.24267	0.110108	4	0.368906	0.276026	4	0.406195	0.285855	4	0.38339	0.117753	4
14696	Gnb4	G(beta)4; 6720453A21Rik; Gnb4	18.1614	1.27636	4	39.1541	3.52197	5	17.1121	1.57377	4	14.4861	0.946575	4	19.0769	1.01933	4	22.6226	1.73885	4	15.4351	3.01099	4
14697	Gnb5	Gnb5; GBS; Gbeta5; flr	24.7141	2.19252	4	17.2859	1.6324	5	14.656	1.9129	4	19.9275	0.820614	4	23.41	1.31118	4	25.4427	2.85554	4	26.3913	2.04218	4
14699	Gngt1	Gngt1; G(y)1; Gng1	0	0	4	0	0	5	0	0	4	0	0	4	0	0	4	0	0	4	0	0	4
14700	Gng10	Gng10; AV006524	22.3361	3.00733	4	22.0703	2.14141	5	34.0017	3.34997	4	33.1308	0.568296	4	34.7908	3.36848	4	35.6825	3.80109	4	32.1382	3.7116	4
14701	Gng12	AA536815; AI115529; AI314170; Gng12; AI842738; 2010305F15Rik	37.4188	1.78168	4	35.3596	4.06685	5	25.7721	2.01769	4	33.7402	3.17417	4	30.4648	1.47884	4	32.5914	2.88382	4	22.6591	3.51579	4
14702	Gng2	Gng2	2.46004	0.745655	4	4.87478	0.45896	5	11.2028	0.272179	4	10.6669	2.77133	4	5.89043	0.714765	4	6.76406	1.50039	4	4.12324	0.553684	4
14704	Gng3	Gng3	8.86434	0.677514	4	4.06668	0.497101	5	4.49208	0.671623	4	3.91315	0.268307	4	3.24322	0.800266	4	2.56923	0.557768	4	5.77498	4.25307	4
14705	Bscl2	Bscl2; Gng3lg; AI046355; 2900097C17Rik	21.5667	0.747854	4	17.1055	1.89875	5	54.0564	2.50021	4	34.9533	3.26127	4	28.5543	1.7734	4	23.1415	0.81931	4	25.5977	1.7934	4
14706	Gng4	Gng4	1.08168	0.128694	4	1.13556	0.23444	5	1.33857	0.256104	4	1.32118	0.198717	4	1.30965	0.398543	4	0.802809	0.293129	4	1.42311	0.396525	4
14707	Gng5	Gng5; G(y)5	116.056	15.4429	4	133.489	7.98162	5	176.65	15.1901	4	147.742	5.65555	4	159.148	8.71279	4	156.955	13.7316	4	162.06	32.7843	4
14708	Gng7	AI840417; Gng7	7.01151	1.10699	4	5.58936	1.0001	5	4.73094	0.793101	4	7.34445	0.401974	4	8.01489	0.55302	4	6.74568	1.0683	4	7.35224	1.1904	4
14709	Gng8	Gng8; G(y)8	1.09413	0.650983	4	0.239551	0.169483	5	0.89684	0.271018	4	0.697697	0.18897	4	0.475764	0.322274	4	0.556102	0.201089	4	0.534538	0.228184	4
14710	Gngt2	AV096488; Gngt2	0.682337	0.122158	4	9.53588	3.35409	5	74.7544	9.49413	4	73.5405	13.9469	4	33.7405	8.04712	4	34.6845	17.4131	4	22.1347	12.7196	4
14711	Gnmt	Gnmt	0.365345	0.261277	4	0.174343	0.0725638	5	0.167903	0.138016	4	0.152822	0.128861	4	0.106387	0.0722678	4	0.180785	0.0928531	4	0.205411	0.118289	4
14712	Gnpat	DHAPAT; D1Ertd819e; AU019525; Gnpat	18.8959	1.08254	4	17.3263	1.8331	5	17.5951	1.66862	4	16.7989	1.32244	4	17.1085	1.71412	4	15.1697	2.01594	4	14.7125	1.31251	4
14714	Gnrh1	LHRH; hpg; Lhrh1; Gnrh2; Gnrh1; Lnrh; Gnrh	0.00886168	0.0177234	4	0.05029	0.0374617	5	0.134527	0.090493	4	0.0524029	0.0489303	4	0.0320592	0.016898	4	0.0257723	0.0297594	4	0.116401	0.148391	4
14715	Gnrhr	Gnrhr	0	0	4	0	0	5	0	0	4	0	0	4	0	0	4	0	0	4	0.00514045	0.0102809	4
14718	Got1	AI789014; cAspAT; cCAT; Got-1; Got1	32.3349	1.91161	4	32.8883	2.15181	5	32.2815	1.39213	4	22.3096	3.1658	4	16.5963	1.18753	4	17.7353	1.78669	4	15.9624	1.79151	4
14719	Got2	Got2; FABP-pm; Kyat4; mAspAT; AL022787; Got-2	12.6014	2.14468	4	32.0074	3.42226	5	30.1769	1.51051	4	21.354	2.62781	4	20.3756	2.43299	4	20.0148	2.12648	4	14.8884	2.55467	4
14723	Gp1ba	GP-Ib alpha; GPIba; Gp1ba; GPIbalpha	0.466429	0.137966	4	0.641345	0.0848724	5	0.354676	0.093208	4	0.422637	0.0934187	4	0.410425	0.0929582	4	0.502978	0.129148	4	0.661519	0.277657	4
14724	Gp1bb	Gp1bb	1.41677	0.361451	4	1.29857	0.320567	5	2.08503	0.378179	4	1.41505	0.103293	4	1.11641	0.108257	4	0.922226	0.235955	4	1.58379	0.490877	4
14725	Lrp2	D230004K18Rik; Megalin; AI315343; Gp330; b2b1625.2Clo; Lrp2; AW536255	0.0311605	0.0186603	4	0.283227	0.0347545	5	0.0907307	0.0191727	4	0.0714928	0.016175	4	0.0797525	0.0226516	4	0.100997	0.0414101	4	0.108044	0.0551034	4
14726	Pdpn	E11; OTS-8; T1a; T1alpha; RANDAM-2; T1-alpha; Pdpn; Gp38	33.838	3.07639	4	77.1559	8.01832	5	51.8413	3.60189	4	78.9015	3.9761	4	113.574	14.8239	4	121.429	6.11576	4	95.9531	9.52277	4
14727	Lilr4b	Gp49a; gp49; Lilr4b	0.0603916	0.0591676	4	14.4694	3.97235	5	37.4745	2.83185	4	15.5886	5.69235	4	6.09311	1.41727	4	6.24271	2.71564	4	3.80546	2.18016	4
14728	Lilrb4a	HM18; ILT3; gp49; Gp49b; Lilrb4; CD85K; LIR-5; Lilrb4a	0.222243	0.119972	4	33.4104	9.95809	5	75.2496	8.56336	4	35.6957	11.9852	4	13.4243	2.48587	4	14.5446	6.33134	4	7.54149	3.77308	4
14729	Gp5	Gp5; GPV	0.17318	0.120199	4	0.0887422	0.0528515	5	0.156233	0.162886	4	0.0870729	0.0482294	4	0.157051	0.139634	4	0.2177	0.199874	4	0.310171	0.218301	4
14731	Gpaa1	mGAA1; C80044; Gpaa1	11.9407	0.720567	4	15.027	1.51045	5	21.4884	1.82359	4	15.8245	1.58871	4	13.4675	1.02894	4	11.1695	1.2855	4	12.5193	2.19003	4
14732	Gpam	Gpam; P90; GPAT-1; GPAT; GPAT1	53.7596	8.73187	4	13.5852	2.5563	5	32.9043	7.20098	4	52.6529	4.15703	4	47.6054	8.45597	4	50.7497	12.6116	4	31.5418	11.9843	4
14733	Gpc1	Gpc1; AI462976	24.3969	2.12191	4	25.9504	3.5854	5	47.2035	2.72108	4	44.5876	2.06188	4	36.2424	5.68315	4	33.89	2.41866	4	32.6782	5.3827	4
14734	Gpc3	OCI-5; Gpc3	6.78052	4.01246	4	3.20647	0.91505	5	4.48832	0.688865	4	8.35756	2.02721	4	7.24362	1.50703	4	9.60159	4.24306	4	8.18022	2.17102	4
14735	Gpc4	AI385680; AI661372; Gpc4; 9530073D23Rik; AF311610; K-glypican	8.8112	0.227221	4	10.3666	1.83983	5	8.84157	0.491485	4	7.03864	1.01156	4	10.1017	4.72361	4	8.50368	0.555342	4	6.72962	1.35459	4
14738	Gpr12	Gpcr12; Gpcr20; Gpcr21; Gpcr01; Gpr12	0.0873213	0.0165325	4	0.00600888	0.0134363	5	0.00936137	0.0077616	4	0.0155772	0.0156433	4	0.009109	0.018218	4	0.0118214	0.0140513	4	0.00937265	0.0187453	4
14739	S1pr2	S1pr2; Edg5; LPb2; S1P2; 1100001A16Rik; Gpcr13; H218	1.53796	0.259188	4	6.27071	1.24898	5	15.6138	2.43568	4	10.8519	1.83676	4	6.49265	0.77132	4	4.99837	0.499884	4	3.06085	0.467468	4
14744	Gpr65	Gpr65; Dig1; Gpcr25; TDAG8	0.126563	0.0819555	4	2.95382	0.882136	5	12.9668	1.26819	4	11.9682	2.85234	4	5.45815	1.36686	4	7.89758	2.60358	4	3.47335	1.0018	4
14745	Lpar1	lpA1; AI326300; Kdt2; vzg-1; Edg2; Gpcr26; Lpar1	9.7698	6.05951	4	8.74192	1.5876	5	6.79911	0.873421	4	10.3476	1.13097	4	11.7226	3.41262	4	10.833	3.41676	4	11.4448	2.71828	4
14747	Cmklr1	ChemR23; mcmklr1; Gpcr27; DEZ; Cmklr1	4.00709	0.97586	4	16.0431	2.75077	5	28.16	3.05031	4	16.8747	3.98294	4	6.79905	1.17913	4	6.67385	1.6905	4	3.90988	0.411674	4
14748	Gpr3	Gpr3; Gpcr20; Gpcr21; Gpcr3	0.884739	0.26142	4	2.00549	0.310695	5	0.862298	0.173251	4	0.551295	0.13126	4	0.441965	0.080385	4	0.436201	0.132733	4	0.323663	0.086737	4
14751	Gpi1	Amf; Gpi-1r; NK/GPI; Gpi1-s; Gpi1; NK; Pgi; Gpi-1; Gpi-1t; Gpi1-t; Gpi1s; Nlk; Gpi; Gpi-1s; Gpi1-r; MF; Org; Phi	217.589	7.79229	4	221.237	12.0996	5	185.675	6.9209	4	143.899	5.78644	4	158.55	10.8281	4	148.837	5.74435	4	172.974	9.16656	4
14755	Pigq	Gpi1p; Pigq; Gpi1h; Gpih; Gpi1	30.8218	1.68903	4	12.0534	2.12136	5	18.0335	3.07281	4	23.7665	1.32473	4	26.3003	2.10842	4	20.9518	3.79851	4	18.8139	4.94282	4
14756	Gpld1	Gpld1; 6330541J12Rik; AW546131	136.592	8.1098	4	68.5526	5.42736	5	62.8488	12.2006	4	72.3588	3.14993	4	69.6635	8.19035	4	74.6564	10.209	4	71.6972	5.01126	4
14758	Gpm6b	AI593561; M6B; Gpm6; Gpm6b	287.005	18.1547	4	100.954	12.1641	5	73.2072	16.1595	4	132.657	11.3116	4	162.31	20.2771	4	208.062	33.9216	4	128.44	32.8421	4
14760	Gpr19	Gpr19	11.7937	0.698288	4	8.18899	0.764946	5	7.74022	0.750083	4	11.3352	0.973242	4	14.9397	1.4753	4	11.6913	1.45988	4	15.0759	1.791	4
14761	Gpr27	Gpr27	0.592182	0.303529	4	0.278767	0.171705	5	0.323742	0.0864362	4	0.540064	0.158587	4	0.58667	0.262076	4	0.336334	0.131646	4	0.449566	0.235813	4
14762	Gpr33	Gpr33	0	0	4	0.0194391	0.0286858	5	0.0169434	0.013363	4	0.031305	0.029605	4	0.0857098	0.126705	4	0.0380493	0.052825	4	0.0653684	0.0663618	4
14763	Gpr37	AI848630; Pael-R; Gpr37	56.708	5.588	4	13.2672	3.53272	5	8.96861	1.47722	4	15.4356	1.15663	4	18.2371	1.25195	4	18.609	4.25133	4	14.706	3.87874	4
14764	Ptgdr2	Ptgdr2; Crth2; Gpr44; Grp45	0.0109557	0.0149088	4	0.0274734	0.0252406	5	0.0164327	0.00960067	4	0.0299235	0.0296473	4	0.0179856	0.0359712	4	0.0368591	0.0344662	4	0.0227729	0.0180427	4
14765	Gpr50	Gpr50; H9	0.0931984	0.048951	4	0.0108731	0.0120209	5	0.0577355	0.0167225	4	0.123179	0.130283	4	0.069348	0.0335679	4	0.0907841	0.0798769	4	0.142643	0.0532419	4
14766	Adgrg1	Cyt28; Gpr56; TM7LN4; TM7XN1; Adgrg1	185.313	22.4051	4	88.527	13.434	5	91.0326	14.761	4	85.5385	2.74488	4	85.0127	5.39611	4	84.3092	9.43218	4	92.7911	12.4798	4
14767	Nmur1	NMU1R; Gpr66; NMU-R1; FM-3; NmU-R; Nmur1	0	0	4	0.00863216	0.0193021	5	0.0698315	0.050693	4	0.0711801	0.0242344	4	0.0495549	0.0386273	4	0.0220812	0.0441624	4	0	0	4
14768	Lancl1	AW124738; Lancl1; p40; Gpr69; Gpr69a	7.58096	1.30074	4	8.85299	0.78462	5	7.55919	0.749801	4	7.30473	0.403423	4	7.84438	0.649475	4	7.11218	0.356479	4	7.3004	0.379629	4
14772	Grk4	Gprk2l; Grk4; GRK; A830025H08Rik; Gprk4	0.54467	0.0794353	4	0.795759	0.148683	5	0.678192	0.0722518	4	0.941275	0.0913521	4	0.873439	0.200034	4	0.912549	0.251531	4	0.722546	0.117644	4
14773	Grk5	Gprk5; Grk5	1.05919	0.307188	4	3.24994	0.339291	5	2.54321	0.235983	4	2.03898	0.284471	4	2.00086	0.0989401	4	1.8134	0.346451	4	1.68417	0.131651	4
14775	Gpx1	Gpx; AL033363; Gpx1; GPx-1; GSHPx-1; CGPx; AI195024	116.316	27.2447	4	638.664	96.2182	5	727.834	97.8744	4	660.794	48.4706	4	764.997	119.993	4	622.721	87.1998	4	762.223	126.535	4
14776	Gpx2	GI-GPx; GSHPx-GI; Gpx2; GPx-GI; GSHPx-2	0	0	4	0	0	5	0.0041491	0.00829819	4	0	0	4	0.00939072	0.0187814	4	0	0	4	0.026362	0.0335532	4
14777	Gpx2-ps1	AU041318; Gpx2-ps1	0	0	4	0	0	5	0	0	4	0.0024271	0.00485419	4	0	0	4	0	0	4	0	0	4
14778	Gpx3	Gpx3; AA960521; GPx; GSHPx-3; EGPx; GSHPx-P	28.3293	9.19547	4	75.8075	35.1409	5	142.58	6.35412	4	229.724	30.2154	4	172.075	31.8405	4	168.758	37.4741	4	198.049	31.1791	4
14780	Gpx5	Arep; AV379049; Gpx5	0	0	4	0.00285222	0.00637777	5	0.00135884	0.00271767	4	0	0	4	0	0	4	0.00390043	0.00780085	4	0	0	4
14782	Gsr	Gr1; D8Ertd238e; AI325518; Gr-1; Gsr	8.96113	1.11407	4	53.2049	12.206	5	41.9606	2.36874	4	25.4427	4.33037	4	17.2745	1.39033	4	22.3289	4.22336	4	15.4843	2.34517	4
14783	Grb10	5730571D09Rik; Grb10; AI325020; mKIAA0207; Meg1	1.03393	0.435092	4	2.35469	0.417099	5	2.54485	0.331101	4	2.1357	0.506496	4	1.19104	0.342779	4	1.30215	0.525185	4	1.11123	0.177677	4
14784	Grb2	Grb2; Ash; AA408164	35.6074	2.0228	4	56.6159	3.85061	5	78.2451	2.09828	4	80.641	15.4558	4	52.9355	5.2528	4	50.2096	7.45672	4	44.4373	5.15429	4
14786	Grb7	Grb7; mKIAA4028	0.011579	0.0231579	4	0	0	5	0.0425291	0.0196132	4	0.00674752	0.00889223	4	0.00586223	0.00677069	4	0.00265073	0.00530145	4	0.00430117	0.00860235	4
14787	Rhpn1	mKIAA1929; Rhpn1; BB023497; Grbp; Rhophilin	3.23205	0.184084	4	0.826355	0.237503	5	2.00588	0.570419	4	2.38262	0.279588	4	3.11391	0.332898	4	2.40661	0.539514	4	3.34947	0.272691	4
14788	Gpr162	Grca; BC031437; A-2; Gpr162	62.7819	4.27116	4	13.4294	2.27202	5	13.131	2.22147	4	23.4591	1.39291	4	24.154	1.65691	4	28.1765	1.8175	4	29.8546	1.20964	4
14789	P3h3	Leprel2; BC016431; Grcb; P3h3	8.25938	0.372613	4	7.71213	0.564729	5	11.5627	0.268723	4	13.297	1.28657	4	12.471	0.909796	4	10.565	0.223188	4	9.37848	0.792348	4
14790	Grcc10	2310033H05Rik; Grcc10; C10	199.549	31.0635	4	125.761	13.508	5	214.664	32.4652	4	222.589	10.8721	4	241.916	11.1953	4	244.158	31.9175	4	342.439	56.2522	4
14791	Emg1	C2f; Grcc2f; Emg1	26.4721	2.53618	4	60.4081	6.25506	5	38.316	3.69881	4	30.3024	1.30221	4	32.1771	0.816291	4	34.4282	3.96718	4	37.986	5.76191	4
14792	Lpcat3	Oact5; Lplat5; Mboat5; Lpcat; Lpcat3; Moact5; C3f; PTG; Grcc3f; Lpeat; Lpsat	26.0753	3.0975	4	35.1469	4.5575	5	28.4352	2.92221	4	31.0523	2.20362	4	27.7991	2.48951	4	26.6672	4.39274	4	23.476	3.94073	4
14793	Cdca3	2410005A12Rik; Cdca3; C8; Tome-1; Grcc8	0.749718	0.31645	4	2.06995	0.616735	5	33.6109	4.08001	4	3.70851	1.05231	4	2.55813	0.950268	4	1.65935	0.576957	4	1.72001	0.60463	4
14794	Spsb2	Spsb2; Grcc9; SSB2; AI461677; C9	7.12735	0.916065	4	21.3465	1.98429	5	25.7899	2.89364	4	24.4196	1.04234	4	20.2809	1.52814	4	18.0664	3.10767	4	21.5282	2.26143	4
14797	Tle5	Tle5; AL024115; Grg; Aes; Esp1; Grg-5; Grg5	266.07	20.629	4	117.959	8.92696	5	216.131	7.22842	4	181.659	2.41351	4	192.632	7.92752	4	143.03	11.6138	4	213.473	24.3517	4
14799	Gria1	2900051M01Rik; Glr1; Glur-1; HIPA1; GluA1; GluRA; Glur1; Gria1; Glr-1; gluR-K1; GluR-A	67.0221	3.71355	4	19.5351	3.97068	5	16.0441	3.78298	4	37.0233	4.35808	4	48.5631	13.593	4	34.7645	6.22817	4	40.7527	6.7527	4
14800	Gria2	GluA2; Glur-2; gluR-K2; GluR-B; Glur2; Gria2	1.61794	0.210835	4	0.663702	0.112887	5	0.320365	0.0174664	4	0.391694	0.0671959	4	0.385811	0.108574	4	0.489735	0.0731041	4	0.469587	0.127462	4
14802	Gria4	GluR-D; Glur-4; Gria4; GluA4; Glur4; spkw1; Gluralpha4	18.1074	2.45656	4	3.57483	0.429748	5	2.32994	0.375406	4	2.85503	0.138819	4	3.83697	0.380216	4	3.92417	1.09097	4	3.18081	0.817628	4
14803	Grid1	Grid1; GluRdelta1; GluD1	9.63982	1.19227	4	2.73575	0.619822	5	2.73467	0.349573	4	3.56561	0.318699	4	2.95573	0.41289	4	2.56964	0.582377	4	2.92602	0.587998	4
14804	Grid2	GluD2; GluRdelta2; Lc<J>; nmf408; tpr; Ms10ac; Lc; B230104L07Rik; ho; Grid2; MMS10-AC; cpr	5.34045	1.54716	4	1.31116	0.649609	5	1.22996	0.317201	4	1.84638	0.288239	4	1.89741	0.356513	4	1.74151	1.24422	4	1.31457	0.642572	4
14805	Grik1	Grik1; A830007B11Rik; Glur5; GluK5; Glurbeta1; D16Ium24e; Glur-5; D16Ium24; GluK1	0.278928	0.0737913	4	0.121189	0.0438367	5	0.0789465	0.0242979	4	0.105894	0.0296567	4	0.0679345	0.0477354	4	0.107689	0.0741746	4	0.198505	0.134888	4
14806	Grik2	C130030K03Rik; GluK2; Glur-6; AW124492; Glur6; Grik2; Glurbeta2	2.48946	0.456471	4	0.859645	0.24192	5	1.07471	0.269204	4	2.07889	0.15168	4	2.15696	0.32398	4	2.81271	0.514372	4	2.71436	0.327962	4
14807	Grik3	9630027E11; Glur7; Glur-7; GluK3; GluR7-3; Grik3	2.47503	0.505937	4	0.500821	0.119053	5	0.572307	0.0423832	4	0.383962	0.0442299	4	0.317801	0.0872139	4	0.172587	0.0467121	4	0.304147	0.0469328	4
14809	Grik5	Grik5; GluRgamma2; KA2; GluK5	22.1623	2.00657	4	10.6963	1.9933	5	11.1127	1.46328	4	14.309	0.724976	4	15.147	0.617197	4	11.7184	1.50219	4	12.2719	0.650445	4
14810	Grin1	NR1; NMDAR1; Nmdar; Rgsc174; Grin1; GluRdelta1; M100174; NMD-R1; GluN1; GluRzeta1	2.04587	0.348762	4	0.611724	0.0939526	5	0.316357	0.0929074	4	0.458177	0.116536	4	0.350646	0.0983383	4	0.239006	0.0625675	4	0.444672	0.138296	4
14811	Grin2a	GluN2A; GluRepsilon1; NMDAR2A; Grin2a; NR2A	0.0475369	0.0398968	4	0.0200923	0.00547098	5	0.00781834	0.00573478	4	0.00113731	0.00227462	4	0.00221159	0.00255377	4	0.0232338	0.0213532	4	0.0354739	0.0492034	4
14812	Grin2b	Grin2b; GluN2B; GluRepsilon2; NR2B; Nmdar2b; AW490526	0.146959	0.0240426	4	0.0605788	0.0309054	5	0.0241291	0.00607339	4	0.037991	0.0113302	4	0.0378227	0.0218937	4	0.0333671	0.0113481	4	0.0898534	0.0414114	4
14813	Grin2c	Grin2c; NMDAR2C; NR2C; GluN2C	24.069	5.34621	4	1.98643	0.276761	5	2.10931	0.564816	4	3.31034	0.344989	4	4.10805	0.814062	4	3.87172	1.10883	4	3.75295	0.280474	4
14814	Grin2d	NMDAR2D; GluN2D; Grin2d; NR2D	0.25488	0.0873509	4	0.0764524	0.0105007	5	0.121008	0.0381324	4	0.146713	0.0616587	4	0.122869	0.0270747	4	0.104561	0.0566595	4	0.102719	0.0839236	4
14815	Nr3c1	Nr3c1; GR; Grl-1; Grl1	17.9372	0.893764	4	14.0136	0.942837	5	10.5301	0.67913	4	13.6857	0.751098	4	13.6374	0.758221	4	15.2956	1.28151	4	12.9088	1.78337	4
14816	Grm1	Gm10828; wobl; Grm1; Gprc1a; mGluR1; 4930455H15Rik; rcw; nmf373	0.193009	0.0353383	4	0.108188	0.0571958	5	0.0418894	0.0116884	4	0.0492638	0.0164384	4	0.065209	0.0329268	4	0.0752109	0.0169353	4	0.0691205	0.0165316	4
14823	Grm8	mGluR8; Grm8; GluR8; Gprc1h; A230002O04	0.316522	0.10947	4	0.0480817	0.0521798	5	0.0532447	0.0273818	4	0.0489503	0.0300673	4	0.0789051	0.0740124	4	0.034314	0.0397503	4	0.0670932	0.0484922	4
14824	Grn	Pgrn; epithelin; Grn; PCDGF; PEPI; GP88	41.072	4.36398	4	206.28	47.5587	5	909.506	48.5415	4	349.567	70.3993	4	160.453	25.143	4	158.018	43.7358	4	103.214	25.7757	4
14825	Cxcl1	Cxcl1; N51; Gro1; Fsp; Mgsa; gro; Scyb1; KC	0.0194956	0.0225124	4	6.15405	6.22432	5	1.56887	0.428883	4	4.06901	1.05956	4	2.38381	0.822471	4	1.83011	0.746383	4	2.38089	1.50403	4
14827	Pdia3	Pdia3; PLC[a]; ERp61; Grp58; PDI; ERp57; PDI-Q2; 58kDa; Erp; Plca; PI-PLC; ERp60	108.588	9.27111	4	250.706	19.834	5	272.196	14.9098	4	156.508	9.85042	4	159.204	16.7795	4	161.013	9.06705	4	131.088	4.00849	4
14828	Hspa5	Bip; D2Wsu141e; SEZ-7; Sez7; baffled; Hsce70; AL022860; AU019543; D2Wsu17e; Grp78; mBiP; Hspa5	102.911	4.21528	4	417.612	54.8984	5	275.463	35.4452	4	134.75	7.24335	4	160.259	7.35419	4	161.162	10.2378	4	131.68	16.2546	4
14829	Grpr	Grpr; GRP-R	0.0276386	0.0320294	4	0.028447	0.0251864	5	0.00266377	0.00340043	4	0	0	4	0.0057225	0.011445	4	0	0	4	0.00749108	0.0149822	4
14836	Gsc	Gsc	0	0	4	0.0188005	0.0257438	5	0.115004	0.0486647	4	0.0320587	0.0121264	4	0.0745363	0.0516271	4	0.0706348	0.120597	4	0.0997596	0.116258	4
14840	Gsg1	Gsg1	0.0519421	0.0437997	4	0.116827	0.10011	5	0.566606	0.0925498	4	0.38232	0.196118	4	0.229076	0.0889595	4	0.291055	0.198959	4	0.118873	0.0333458	4
14841	Haspin	Gsg2; Haspin	0.0241702	0.0199607	4	0.442053	0.0824845	5	1.52727	0.245253	4	0.45563	0.155363	4	0.263449	0.0841106	4	0.180325	0.0957388	4	0.0819983	0.0185505	4
14842	Gsx1	Gsh-1; Gsx1; Gsh1	0.011771	0.023542	4	0	0	5	0.0225108	0.031562	4	0.00651526	0.00956882	4	0.0196233	0.0355788	4	0.00547978	0.00690153	4	0.00290748	0.00581495	4
14843	Gsx2	Gsx2; Gsh-2; Gsh2	0	0	4	0	0	5	0.00307385	0.0061477	4	0	0	4	0.00150449	0.00300898	4	0	0	4	0	0	4
14852	Gspt1	AI314175; AV307676; AI326449; C79774; Gspt1; G1st; Gst-1	13.4052	1.03049	4	26.9627	1.78208	5	15.0799	1.07596	4	12.0638	0.573964	4	12.3804	1.25863	4	14.3501	1.00067	4	9.98359	1.6142	4
14853	Gspt2	Gspt2	2.13517	0.347409	4	3.08137	0.574584	5	2.06892	0.242976	4	1.94942	0.203547	4	2.23882	0.274855	4	2.30456	0.30606	4	2.10295	0.346948	4
14854	Gss	GS-A/GS-B; AI314904; GSH-S; Gss	12.701	1.76908	4	28.0823	2.38475	5	14.4121	1.31332	4	13.1474	0.754079	4	15.296	1.67706	4	14.4629	1.03087	4	16.1276	1.32792	4
14857	Gsta1	Gst2-1; Gsta1	0	0	4	0.0127947	0.0286099	5	0	0	4	0	0	4	0	0	4	0	0	4	0	0	4
14858	Gsta2	Gst2-2; Gsta2; Gstc2; Gstc-2	0	0	4	0.0760841	0.0695106	5	0.0335116	0.0387331	4	0.0253368	0.0506737	4	0	0	4	0.0786881	0.157376	4	0.0218424	0.0436848	4
14859	Gsta3	Gsta3; Gst2-3	0.515784	0.102439	4	0.332306	0.0877188	5	2.54745	0.570794	4	1.96175	0.221937	4	2.00873	0.230222	4	2.865	0.611005	4	2.15362	0.250437	4
14860	Gsta4	mGsta4; Gsta4; GST5.7	228.116	18.4514	4	92.7063	6.75706	5	115.606	11.8545	4	110.209	7.79521	4	131.067	10.5162	4	151.562	7.37613	4	198.701	20.9032	4
14862	Gstm1	Gstb1; Gstm1; Gstb-1	1137.24	159.066	4	556.398	32.61	5	420.819	59.641	4	414.821	22.3743	4	693.568	44.0117	4	644.146	55.9145	4	754.055	51.4907	4
14863	Gstm2	Gstb2; Gstm2; Gstb-2	6.29669	4.96431	4	4.95528	0.931675	5	20.1725	2.39594	4	15.9808	4.39878	4	14.115	5.27617	4	14.2075	4.34942	4	14.5667	2.95758	4
14864	Gstm3	Gstm3; Fsc2; mGSTM5	1.29021	0.374448	4	0.604069	0.175204	5	0.432801	0.0861318	4	0.342973	0.0694454	4	0.69821	0.193768	4	0.613199	0.175307	4	0.583864	0.0920096	4
14865	Gstm4	1110004G14Rik; Gstb4; GSTM7-7; Gstm4; Gstb-4	11.7684	2.26035	4	11.4106	1.86602	5	17.1753	1.44319	4	16.9469	0.747259	4	19.046	0.682649	4	18.541	2.24383	4	20.039	0.597778	4
14866	Gstm5	Gstm5	362.773	28.5506	4	116.374	5.68245	5	80.3652	6.10234	4	96.007	7.11986	4	124.041	8.99555	4	119.284	7.06551	4	179.283	40.761	4
14867	Gstm6	Gstm6	17.2448	3.43204	4	10.3569	0.98402	5	21.7375	2.87661	4	14.1044	1.57286	4	20.7651	3.58912	4	13.2033	5.09738	4	19.969	2.36416	4
14869	Gstp2	GSTpiA; Gstp2; Gst-3; Gst3	2.90179	1.13208	4	3.53573	2.38874	5	2.82959	0.591924	4	3.76084	1.21409	4	4.8957	1.51147	4	3.02373	0.784098	4	4.95001	1.38245	4
14870	Gstp1	GstpiB; Gstp1	84.688	11.1259	4	121.998	4.33965	5	90.5808	5.9309	4	80.8523	4.87112	4	98.5784	3.81561	4	103.882	11.2673	4	118.807	10.2821	4
14871	Gstt1	Gstt1; AI255817; Gstt1-1	49.9078	4.52653	4	52.0628	5.32323	5	34.3366	2.66833	4	27.0102	2.08946	4	41.739	4.05052	4	38.4936	3.26059	4	49.0651	4.80428	4
14872	Gstt2	Yrs; AI266894; Gstt2; mGSTT2	6.8246	0.619679	4	5.18509	0.709829	5	7.15809	0.221152	4	4.84706	0.439137	4	6.32432	1.09295	4	6.03061	0.688871	4	7.46559	0.5682	4
14873	Gsto1	Gsto1; Gsto-1; AA407097; Spg-r; p28; AU018802; Gstx; AI194287	40.5867	2.27981	4	49.682	3.69218	5	75.7699	1.7845	4	66.1131	6.31186	4	53.3821	5.41517	4	53.6562	7.93586	4	43.9044	3.51044	4
14874	Gstz1	Gstz1; MAAI; GSTZ1-1	39.5508	7.58481	4	20.8427	1.23629	5	21.0677	2.45437	4	21.8104	1.16125	4	24.813	1.55957	4	25.037	2.8059	4	33.6619	4.24921	4
14884	Gtf2h1	C77871; Gtf2h1; p62; 62kDa; BTF2 p62; AW822074; AW743425	9.04018	1.0384	4	17.8924	1.75452	5	15.885	0.728226	4	13.1065	1.28166	4	10.1996	0.661157	4	10.1721	0.654095	4	9.78467	1.14729	4
14885	Gtf2h4	AW545633; Gtf2h4; BTF2 p52; p52	6.52597	0.888165	4	11.7734	0.884033	5	10.5425	0.762342	4	7.28718	0.315386	4	7.50252	0.41538	4	6.71743	1.01983	4	7.11012	0.463562	4
14886	Gtf2i	Spin; TFII-I; GtfII-I; WBSCR6; 6030441I21Rik; BAP-135; Gtf2i; Diws1t	57.8132	4.10117	4	30.7668	4.30768	5	29.9628	3.64687	4	34.4169	2.56998	4	37.5091	1.65383	4	37.2527	5.83399	4	34.0535	3.39548	4
14894	Cfap20	Cfap20; AL024127; 2600014O15Rik; Gtl3; T10-2A2	12.2652	1.07669	4	14.1943	2.39693	5	16.9701	0.588336	4	19.6627	1.81178	4	16.2804	1.3125	4	14.4845	2.10402	4	17.7134	2.68068	4
14897	Trip12	Trip12; 6720416K24Rik; TRIP-12; 1110036I07Rik; AA410158; Gtl6	3.73505	0.35989	4	7.81664	0.731617	5	7.30276	0.628149	4	6.62093	1.24639	4	4.88829	0.433214	4	6.20696	1.04536	4	4.25088	0.429417	4
14904	Gtpbp1	AL022987; Gtpbp; Gtpbp1; AW045683; C85212; GP-1	10.3894	0.925209	4	8.75322	0.949634	5	9.02741	0.4345	4	9.3755	0.909909	4	8.88632	0.674703	4	8.08632	1.20402	4	7.80369	1.89588	4
14910	Gt(ROSA)26Sor	Gtrosa26; R26; Gt(ROSA)26Sor; AV258896; Gtrgeo26; ROSA26; Thumpd3as1	1.2603	0.317958	4	1.91394	0.278613	5	0.527306	0.101782	4	0.429085	0.126275	4	0.563438	0.318804	4	1.06726	0.371239	4	0.761436	0.223522	4
14911	Thumpd3	Gt(ROSA)26asSor; Gtrosa26as; Thumpd3; AW556087	6.70796	0.415472	4	23.3163	2.35729	5	10.1109	0.72283	4	8.79142	0.449471	4	9.53675	1.17912	4	10.5065	0.98529	4	7.53453	1.04058	4
14912	Nkx6-2	Nkx6-2; Gtx; Nkx6.2	5.04127	1.38407	4	2.70925	0.923171	5	4.78784	0.495488	4	5.50909	0.754476	4	6.08423	1.45744	4	3.77007	0.959823	4	6.0842	0.699631	4
14913	Guca1a	GC-A; mGCAP1; Guca1; Guca1a; Gcap1	0.149868	0.10944	4	1.39146	0.472594	5	7.46725	1.10763	4	3.09296	0.636103	4	1.67467	0.32354	4	2.20391	0.854064	4	1.8049	0.63912	4
14915	Guca2a	Guca2a; Guca2	0	0	4	0	0	5	0.0045696	0.00913921	4	0.0320921	0.0641842	4	0.00894634	0.0178927	4	0.0300166	0.0600333	4	0	0	4
14916	Guca2b	AV066530; Guca2b; Ugn; Gcap2	0.0233389	0.0466778	4	0.0615007	0.0855001	5	0.0589031	0.0213736	4	0.101682	0.171607	4	0.0782809	0.104663	4	0.0511938	0.0768634	4	0.0297319	0.0373776	4
14917	Gucy2c	Gucy2c; AI893437; GC-C; Gcc	0.0172188	0.0149196	4	0.269822	0.0913612	5	0.114045	0.0383211	4	0.144394	0.0185187	4	0.213166	0.0648041	4	0.370228	0.141749	4	0.312574	0.27072	4
14918	Gucy2d	Gucy2d	0.0131634	0.0152003	4	0.00763049	0.0112601	5	0.00327835	0.00399112	4	0.002795	0.00559001	4	0	0	4	0.0017297	0.0034594	4	0	0	4
14919	Gucy2e	GC-E; ROS-GC1; Gucy2e; GC1	2.56301	0.329613	4	0.28958	0.0816046	5	0.238378	0.0412327	4	0.626221	0.0742887	4	0.907366	0.0764289	4	1.10908	0.101139	4	1.84177	0.411379	4
14923	Guk1	AA409738; AL033300; Guk1; AL033299; Gmk; Guk-1; AV026611	41.3142	6.92844	4	46.4067	3.45188	5	32.1569	4.91121	4	42.2956	4.70531	4	49.7644	1.73021	4	53.4688	9.88154	4	72.6047	15.6667	4
14924	Magi1	Magi1; BAP1; Gukmi1; WWP3; Baiap1; TNRC19; AIP3; MAGI1c; Magi-1; mKIAA4129	7.34956	0.529491	4	3.10852	0.35371	5	3.20276	0.604618	4	2.97174	0.110875	4	3.45041	0.369895	4	3.90895	0.572627	4	3.80942	0.295219	4
14933	Gk	D930012N15Rik; Gk; Gyk	9.60196	0.41632	4	11.3796	1.10285	5	5.837	0.469609	4	4.18479	0.307418	4	4.41532	0.286821	4	5.53304	1.26257	4	3.95036	0.627269	4
14934	Gypa	Gypa; GPA; AI853584; CD235a	0.96952	0.518098	4	0.293857	0.231345	5	0.332654	0.121773	4	0.583201	0.186457	4	1.01811	0.404431	4	2.35334	1.17203	4	2.5748	1.93051	4
14936	Gys1	Gys1; Gys3; MGS	15.1893	1.53644	4	14.8071	1.1551	5	14.9198	0.992204	4	10.5053	0.227458	4	10.1479	0.593643	4	9.15929	1.62971	4	9.25231	0.918648	4
14938	Gzma	Gzma; Ctla3; AW494114; Ctla-3; SE1; Hf1; TSP-1; Hf; TSP1	0.132302	0.187768	4	0.0575018	0.0691183	5	0.225249	0.182111	4	0.391869	0.0824492	4	0.649148	0.636598	4	0.685407	0.370192	4	0.460057	0.20218	4
14939	Gzmb	Gzmb; CCP1; CCP-1/C11; Ctla1; GZB; Ctla-1; AI553453	0.0165139	0.0330278	4	0.0691158	0.062783	5	0.0997227	0.0756157	4	0.168946	0.114942	4	0.370101	0.0941479	4	0.440872	0.335871	4	0.275573	0.282218	4
14940	Gzmc	B10; CCP2; AI323531; Ctla-5; Gzmc; Ctla5	0.00501428	0.0100286	4	0.0230232	0.0372541	5	0.0149689	0.0194701	4	0.262945	0.221406	4	0.838579	0.641993	4	1.32618	0.624005	4	1.1717	0.773313	4
14941	Gzmd	CCP5; Gzmd; Ctla-5; Ctla5	0	0	4	0	0	5	0.0364051	0.0321167	4	0	0	4	0	0	4	0	0	4	0	0	4
14942	Gzme	CCP3; Ctla6; Gzme; Ctla-6; MCSP-2	0	0	4	0	0	5	0.0454234	0.00845277	4	0	0	4	0	0	4	0	0	4	0	0	4
14943	Gzmf	Ctla7; MCSP-3; Ctla-7; Gzmf; CCP4	0	0	4	0	0	5	0	0	4	0.00564527	0.0112905	4	0	0	4	0.0139797	0.0279595	4	0	0	4
14944	Gzmg	Gzmg; Ctla-7; Ctla7	0	0	4	0	0	5	0	0	4	0	0	4	0	0	4	0	0	4	0	0	4
14945	Gzmk	Gzmk	0	0	4	0	0	5	0.00646207	0.0129241	4	0.0815913	0.130927	4	0.242605	0.188789	4	0.080922	0.062382	4	0.343767	0.379398	4
14950	H13	H13; 1200006O09Rik; PSL3; 4930443L17Rik; H-13; Hm13; 5031424B04Rik; Spp; AV020344	10.6585	0.247149	4	16.6526	1.12076	5	17.603	0.758681	4	13.8181	0.627279	4	13.0046	0.866677	4	12.925	0.887539	4	14.1729	1.06089	4
14955	H19	EyeLinc6; AI747191; H19	6.11497	2.48413	4	2.94832	0.715395	5	66.0914	11.3587	4	36.1776	6.64191	4	11.4684	4.49308	4	15.8381	5.56291	4	12.2886	4.10206	4
14957	H1f3	H1D; H1s-4; H1f3; Hist1h1d; H1.3	0.101811	0.0743147	4	0.110671	0.0826319	5	0.440197	0.125737	4	0.087831	0.0351865	4	0.123865	0.0549996	4	0.0422677	0.0301239	4	0.122789	0.108117	4
14958	H1f0	H1f0; H1fv; D130017D06Rik; H1(0); H1-0	99.9769	3.50098	4	40.8375	3.15485	5	52.9739	5.21936	4	57.954	3.54653	4	56.7021	3.40198	4	59.3363	2.75283	4	58.6862	3.92837	4
14960	H2-Aa	H2Aa; I-Aalpha; Aalpha; IAalpha; Ia-1; H2-Aa; Ia1; H-2Aa	7.13581	4.96508	4	50.4019	13.9059	5	134.714	19.3786	4	183.054	30.3995	4	275.2	138.325	4	250.658	63.0794	4	272.957	36.5631	4
14961	H2-Ab1	AI845868; H2-Ab1; H2-Ab; IAb; Ia2; I-Abeta; Abeta; H-2Ab; Ia-2; Rmcs1	8.41054	5.49582	4	66.7105	17.5801	5	180.134	25.1354	4	208.93	33.668	4	314.797	149.524	4	276.746	67.2754	4	329.003	40.6776	4
14962	Cfb	Fb; B; AI255840; C2; H2-Bf; AI195813; Bf; Cfb	1.01303	0.0588802	4	1.98496	0.616476	5	2.51693	0.613781	4	1.90165	0.484255	4	1.98432	0.544952	4	1.4821	0.315668	4	1.55159	0.266817	4
14963	H2-Bl	H2-D1; H2-B1; H2-K1; H2-Bl-like; H2-Bl	0.113295	0.0327061	4	0.0825886	0.067516	5	0.047579	0.0116193	4	0.0541966	0.0138502	4	0.0766351	0.0510432	4	0.0467274	0.0458769	4	0.0759378	0.0716489	4
14964	H2-D1	H2-D; H2-D1; H2-K1; H-2D	60.856	11.6226	4	161.829	26.8078	5	353.328	27.8808	4	435.615	56.4206	4	314.741	111.558	4	279.609	64.6909	4	171.827	33.8065	4
14969	H2-Eb1	H-2Eb; Ia4; H2-Eb1; Ia-4; Eb; H2Eb	4.58105	2.95267	4	32.9731	9.83253	5	91.6933	11.5886	4	109.34	17.094	4	171.049	84.4689	4	157.472	44.9869	4	180.326	16.3704	4
14972	H2-K1	H-2K; H2-K; H2-D1; H-2K(d); K-f; H2-K1	123.687	16.0927	4	185.53	30.6665	5	328.198	34.995	4	374.955	13.7759	4	373.475	162.225	4	273.439	41.2702	4	271.68	22.3917	4
14976	Pfdn6	Pfdn6; H-2Ke2; H2-Ke2; Ke-2	59.1536	8.74755	4	88.7218	4.27438	5	57.9866	7.16447	4	47.4823	2.62334	4	57.2571	5.76364	4	61.7427	9.13901	4	87.4716	19.0269	4
14977	Slc39a7	Slc39a7; Ring5; AI117660; Ke4; AA408174; AL024048; H2-Ke4; H-2Ke4; Zip7; Ke-4	58.7977	5.13783	4	98.9035	5.10969	5	82.4706	6.20283	4	60.2878	1.81874	4	63.7955	2.9721	4	67.0481	4.24817	4	69.3038	8.79518	4
14979	H2-Ke6	Ke-6; D17H6S112E; H-2Ke6; Ke6; H2-Ke6; Ring2; Hsd17b8	47.4859	5.77442	4	18.763	3.0118	5	29.7561	3.66321	4	45.5864	1.68607	4	45.323	4.31642	4	40.9427	8.24592	4	63.7581	12.498	4
14985	H2-M10.1	H2-M10.1; 9.5H	0	0	4	0	0	5	0.00172198	0.00344396	4	0	0	4	0	0	4	0	0	4	0	0	4
14990	H2-M2	Thy19.4; H-2M2; H2-M2	0	0	4	0	0	5	0.101181	0.0492668	4	0.441226	0.201824	4	0.272079	0.0561668	4	0.757343	0.444606	4	0.683366	0.460428	4
14991	H2-M3	M3a; R4B2; H2-M3; MuprM302; Hmt; MuprM301; H-2M3; MuprM3	2.22023	0.416342	4	4.10209	0.647892	5	10.4625	1.32534	4	9.93901	1.13438	4	7.59062	2.10433	4	7.18143	1.48049	4	5.54143	1.14904	4
14997	H2-M9	M9; H2-M9	0	0	4	0.318834	0.226076	5	0.0806047	0.112849	4	0.00842099	0.016842	4	0	0	4	0.00617473	0.0123495	4	0	0	4
14998	H2-DMa	H2-DMa; H-2Ma; H2-Ma	4.25633	1.56107	4	18.1606	4.40114	5	43.5138	1.63702	4	35.7551	2.59228	4	38.7854	17.2805	4	33.6512	9.01775	4	37.7489	10.6895	4
14999	H2-DMb1	H2-DMb1; AI385589; H-2Mb1; H2-Mb1	1.92712	1.43384	4	7.50963	1.31655	5	21.0006	1.46922	4	17.965	1.69534	4	18.9096	6.72269	4	17.8387	6.14742	4	19.9821	3.24155	4
15000	H2-DMb2	H2-DMb2; H-2Mb2; H2-Mb2	0.0849716	0.0571156	4	2.19016	0.997775	5	3.74241	0.652707	4	2.63965	0.242727	4	3.28879	1.10144	4	3.03171	0.89092	4	2.51947	0.683865	4
15001	H2-Oa	H2-Oa; H-2Oa	0.0598635	0.0444878	4	0.639424	0.263685	5	2.51107	0.464191	4	1.75928	0.438662	4	2.18522	1.48628	4	1.45269	0.0728075	4	1.28862	0.626195	4
15002	H2-Ob	H2-IAb2; Ob; H-2Ob; H2-Ab; H2-Ab2; H-2I; H2-Ob; A-beta-2; vic1; H-2Ab; A-beta2	0.0176059	0.0102256	4	0.17804	0.116827	5	0.662737	0.101609	4	0.693241	0.153671	4	0.924554	0.446474	4	0.763099	0.197088	4	0.497692	0.132556	4
15004	-	-	0	0	4	0	0	5	0	0	4	0	0	4	0	0	4	0	0	4	0	0	4
15006	H2-Q1	Q1d; Q1; Qed-1; H2-Q1; Qa-1; H-2Q1; H2-D1; Qa1; Q1b; Q1k	1.83352	1.87195	4	0.247604	0.088613	5	0.268618	0.0764993	4	0.978466	0.192585	4	1.39288	0.222526	4	2.03585	1.11098	4	1.68258	0.279931	4
15007	H2-Q10	Q10; H-2Q10; H2-K1; Qa10; H2-Q10	0.441578	0.162211	4	3.82509	1.39822	5	0.960856	0.353995	4	1.20316	0.43332	4	0.698712	0.205656	4	0.800876	0.447728	4	0.662484	0.259147	4
15013	H2-Q2	H2-D1; gs14-2; BE136769; Gm11132; H-2Q2; H2-K1; H2-Q2	0.215905	0.0818952	4	0.636722	0.241761	5	1.25131	0.472351	4	1.96837	0.77952	4	0.970674	0.697519	4	0.734303	0.26726	4	0.719056	0.265305	4
15015	H2-Q4	H-2Q4; Qat-4; H2-Gs10; Qa-4; Qa4; Qb-1; H2-Q4; Qb1; H2-D1	11.41	3.53903	4	47.3804	17.1393	5	26.5778	4.81816	4	46.4296	1.58902	4	60.8397	36.1889	4	40.3414	8.2965	4	40.0922	2.07664	4
15018	H2-Q7	Q9; Qa7; H-2Q7; Ped; Qa-2; H2-Q7; Qa-7	1.09635	0.640397	4	2.9447	0.720363	5	2.96537	0.796993	4	3.71506	0.267543	4	4.68579	3.3702	4	3.36699	0.899663	4	3.38577	0.658856	4
15024	H2-T10	H2-T10; H-2T10	0.0974462	0.0286947	4	0.142908	0.0809638	5	0.197741	0.0421295	4	0.273948	0.035048	4	0.269479	0.135511	4	0.17104	0.127914	4	0.229626	0.0817601	4
15039	H2-T22	H2-T22; H2-T17; 27b; H-2T17; H-2T22; T22b	7.22972	1.17646	4	9.32986	0.887024	5	11.6498	0.66368	4	15.2269	0.713535	4	16.1566	5.22997	4	11.6113	0.643995	4	13.5296	1.16378	4
15040	H2-T23	37b; 37c; Qed-1; Qa1; T18c(37); H2-K1; T18c; H-2T23; H2-Qa1; T23b; T23d; H2-T23; Qa-1; Qa-1(b)	7.11107	2.98651	4	33.6633	7.33214	5	56.0144	3.53281	4	71.1592	9.77403	4	62.6612	38.7353	4	41.8239	8.16006	4	36.4117	5.49267	4
15042	H2-T24	H2-T24; H-2T24	0.493991	0.144605	4	1.50473	0.600229	5	4.12927	0.21994	4	4.21245	1.08324	4	2.12346	0.593744	4	1.5075	0.337883	4	1.22966	0.160037	4
15043	H2-T3	H-2T3; H2-Tw3; TL; H2-T3; MumuTL	0.00322544	0.00645088	4	0.0118201	0.0126972	5	0.0136883	0.00958617	4	0.00939265	0.0131554	4	0.00757619	0.0103098	4	0.0101559	0.0167777	4	0.00848536	0.0136337	4
15051	H2-T9	H-2T9; H2-T9	0.751927	0.308475	4	2.30428	0.704215	5	1.70457	0.602905	4	1.05469	0.169903	4	1.01219	0.298665	4	0.790543	0.202919	4	1.11516	0.114876	4
15061	Ifi44l	NS1178; H28; Ifi44l; H28-1; H-28	0.071395	0.0536615	4	0	0	5	0.0835307	0.0726982	4	0.0358984	0.0295827	4	0.101446	0.0951638	4	0.0471502	0.067334	4	0.175854	0.238557	4
15064	Mr1	Mr1; H2ls	13.2809	1.17146	4	7.30278	1.42037	5	11.7946	2.07485	4	11.6957	1.38972	4	11.1209	0.330196	4	10.9174	2.14064	4	8.23831	1.55388	4
15077	H3c14	H3c14; H3-615; H3f2; Hist2h3c1; Hist2h3ca1; BE691662	3.39207	0.721181	4	2.2748	0.416749	5	2.3391	0.140978	4	2.89583	0.533882	4	3.87777	1.45513	4	3.76817	0.318757	4	3.07869	1.47799	4
15078	H3f3a	H3-3a; EyeLinc14; H3f3a; H3.3A; H3-3b	41.6357	3.76647	4	33.8634	5.06872	5	50.1823	2.94376	4	51.9417	3.1456	4	44.0407	3.29366	4	43.9317	5.21916	4	40.4101	6.48278	4
15081	H3f3b	H3-3b; H3.3B; 9430068D06Rik; H3-3a; H3f3b	0.011623	0.0136331	4	0.206694	0.0258623	5	0.072671	0.0278939	4	0.0491237	0.0213892	4	0.0387299	0.0282321	4	0.145782	0.0833756	4	0.0364895	0.0483937	4
15107	Hadh	Hadh; AA409008; AU019341; Hadhsc; Schad; AW742602; HCDH	80.2277	6.27443	4	63.4386	5.9607	5	67.2754	4.17918	4	67.7853	0.4229	4	80.0559	5.19079	4	87.6577	8.55492	4	87.171	6.40877	4
15108	Hsd17b10	Ads9; Hsd17b10; ERAB; 17bHSD10; Hadh2	67.0433	7.63328	4	77.6673	6.82149	5	64.9585	3.64867	4	57.9414	1.67287	4	59.5496	2.66528	4	58.9625	2.64335	4	71.214	3.45187	4
15109	Hal	histidase; Hal; his; Hsd	0.00167723	0.00335446	4	0.322691	0.175307	5	0.35403	0.0674154	4	0.0767536	0.0240434	4	0.0703816	0.0594609	4	0.109347	0.0720988	4	0.047037	0.0248532	4
15110	Hand1	Hand1; Thing1; bHLHa27; Hxt; Th1; eHAND; Ehand1	0	0	4	0.00232993	0.00520989	5	0	0	4	0	0	4	0	0	4	0	0	4	0	0	4
15111	Hand2	Hand2; bHLHa26; AI661148; Hed; Ehand2; Thing2; AI225906; Th2; dHAND	0	0	4	0	0	5	0	0	4	0.00100512	0.00201024	4	0.00103187	0.00206373	4	0.00300838	0.00601676	4	0	0	4
15112	Hao1	Hao1; Hao-1; GOX; Gox1	0	0	4	0.542952	0.167983	5	0.129944	0.0339983	4	0.00790695	0.00738679	4	0.00606959	0.0092811	4	0.0400854	0.0568404	4	0.00920417	0.0184083	4
15114	Hap1	Hap1; HAP-1	2.91224	0.112132	4	3.25645	1.43831	5	2.90688	0.409056	4	2.61757	0.36665	4	2.96987	1.20908	4	1.58077	0.124085	4	2.44989	0.0537981	4
15115	Hars	MMHRS; Hars	39.8337	5.5148	4	129.917	11.3113	5	55.9152	2.75931	4	37.6707	0.77765	4	41.4931	2.73869	4	44.9944	2.95618	4	47.8369	7.42643	4
15116	Has1	Has1; HAS	0.0605792	0.0454758	4	0.62807	0.259803	5	0.20578	0.138648	4	0.0969681	0.0659219	4	0.0601313	0.0197258	4	0.103702	0.138235	4	0.0831407	0.0728328	4
15117	Has2	Has2	0.163399	0.0484942	4	3.06619	0.780481	5	0.93627	0.0649162	4	0.391147	0.166609	4	0.304896	0.14694	4	0.266503	0.0615542	4	0.199991	0.0867408	4
15118	Has3	Has3	0.0875869	0.0241989	4	0.0391526	0.0189563	5	0.0233814	0.00172783	4	0.0433909	0.0161061	4	0.0245364	0.0193264	4	0.0181304	0.00695001	4	0.00795459	0.00956619	4
15122	Hba-a1	Hba-a1; Hba; Hba1; Hbat1	48.1255	49.5912	4	40.5888	9.42141	5	63.9867	61.4616	4	17.8647	10.5112	4	23.8283	5.92394	4	71.9849	32.1615	4	80.8276	40.3983	4
15126	Hba-x	Hba-x; Hbz; AI450015	0	0	4	0	0	5	0.00368334	0.00736668	4	0	0	4	0	0	4	0	0	4	0.00485588	0.00971177	4
15129	Hbb-b1	AA409645; Hbb1; Hbbt1; Hbb-b1; Hbbt2; beta1; MommeD7	36.7563	22.2376	4	82.5202	54.0956	5	56.1647	40.8915	4	21.0964	8.80479	4	38.6825	7.35739	4	85.3602	45.1721	4	151.389	102.748	4
15132	Hbb-bh1	betaH1; Hbb-bh1	0	0	4	0	0	5	0	0	4	0	0	4	0	0	4	0	0	4	0	0	4
15135	Hbb-y	Hbb-y; Hby; Ey	0	0	4	0.00849271	0.0189903	5	0	0	4	0	0	4	0	0	4	0	0	4	0.0660055	0.132011	4
15139	Hc	Hfib2; Hc; He; C5a; C5	0.104834	0.0704549	4	0.0842129	0.0519581	5	0.243015	0.0586254	4	0.283885	0.0363468	4	0.261085	0.0763969	4	0.229507	0.050651	4	0.354136	0.135814	4
15159	Hccs	Hccs	12.0209	0.694505	4	11.9206	0.995303	5	8.69293	0.429202	4	8.2486	0.5425	4	8.99076	0.777701	4	9.79208	0.382107	4	8.35469	0.314191	4
15160	Serpind1	HC-II; Hcf2; Serpind1; AA985900; HCII; AI303446	14.1034	12.488	4	4.03428	1.49064	5	3.2736	1.36446	4	11.9986	1.87956	4	13.4158	5.41807	4	16.2978	8.53801	4	12.7662	3.9912	4
15161	Hcfc1	Hcfc1; AW060991; HCF; HCF1	34.5223	6.98325	4	16.3547	4.05327	5	12.9922	2.37998	4	14.6164	1.13352	4	13.2359	1.21857	4	14.5156	3.77181	4	13.2533	2.2347	4
15162	Hck	AI849071; Hck; Bmk	0.454172	0.184995	4	11.6065	3.18379	5	24.0836	1.84617	4	17.1404	2.94594	4	9.00596	2.62828	4	8.0592	3.26563	4	5.85041	0.860833	4
15163	Hcls1	Hcls1; AW213261; HS1	1.12493	0.385694	4	31.3447	7.99787	5	62.1267	2.15366	4	39.4349	7.24855	4	21.1561	3.80469	4	23.0903	7.07052	4	14.1477	4.92131	4
15165	Hcn1	HAC2; Hcn1; C630013B14Rik; Bcng1	0.329334	0.028319	4	0.251626	0.0600403	5	0.0891032	0.0131574	4	0.0998663	0.0214995	4	0.114223	0.0529552	4	0.0546762	0.0209309	4	0.094391	0.0459969	4
15166	Hcn2	HAC1; Hcn2; trls; BCNG2	15.0972	1.79793	4	4.61571	1.16527	5	6.64227	0.759619	4	7.39991	1.77733	4	5.19288	1.47306	4	3.97868	0.428651	4	3.69304	0.596449	4
15168	Hcn3	BCNG-4; Hac3; Bcng4; Hcn3; Hcn4	0.607551	0.14318	4	0.319657	0.0653613	5	0.265944	0.0742836	4	0.243019	0.0458241	4	0.354155	0.10118	4	0.218419	0.0980309	4	0.383877	0.143322	4
15170	Ptpn6	SHP-1; hcp; 70Z-SHP; me; PTPTY-42; SH-PTP1; Ptpn6; Hcph; Ptp1C	0.84033	0.383176	4	18.4992	4.72144	5	44.0669	4.10045	4	25.5273	6.06431	4	12.1978	3.40318	4	11.3023	2.9035	4	7.50001	2.28859	4
15171	Hcrt	PPOX; Hcrt	0.0386647	0.0449015	4	0	0	5	0.0823351	0.0475261	4	0.098877	0.110246	4	0.168789	0.207124	4	0.13609	0.107806	4	0.133075	0.201809	4
15182	Hdac2	Hdac2; Yy1bp; mRPD3; YAF1; D10Wsu179e	20.4363	3.48188	4	44.7174	2.34414	5	28.779	2.28806	4	20.4788	0.713076	4	22.9398	2.44472	4	26.1153	1.45428	4	27.5442	6.3188	4
15183	Hdac3	AW537363; Hdac3	37.1435	3.12587	4	41.745	2.4895	5	43.6627	1.87249	4	41.4471	0.954998	4	40.3785	0.690862	4	40.4429	2.31428	4	46.9974	3.32229	4
15184	Hdac5	mHDA1; mKIAA0600; Hdac5; Hdac4; AI426555	20.4025	2.17604	4	9.66386	1.336	5	14.4046	1.66839	4	16.3987	2.4551	4	15.7459	0.932051	4	13.6051	1.96993	4	14.7327	1.97224	4
15185	Hdac6	Sfc6; Hdac5; Hd6; Hdac6; mHDA2	5.43388	0.121797	4	6.64401	0.689676	5	5.88516	0.454465	4	5.48237	0.0483618	4	4.78471	0.616707	4	4.99538	0.311828	4	4.45531	0.608512	4
15186	Hdc	Hdc-c; Hdc; Hdc-a; Hdc-s; Hdc-e; AW108189	5.6965	0.49625	4	3.70679	1.78196	5	3.67853	1.71696	4	5.96126	0.646257	4	8.22921	2.42601	4	8.19577	1.19829	4	14.1105	1.93745	4
15191	Hdgf	Hdgf; D3Ertd299e; AI118077	93.7457	9.81072	4	168.753	11.6307	5	124.406	10.4101	4	96.2016	6.15022	4	104.618	3.0947	4	97.7917	11.1084	4	117.169	13.6118	4
15192	Hdgfl1	Hdgfl1; 4921520N01Rik; HRP-1; Hdgfrp1; Pwwp1	0	0	4	0	0	5	0	0	4	0.00217282	0.00434563	4	0	0	4	0	0	4	0	0	4
15193	Hdgfl2	Hdgfl2; HRP-2; Hdgfrp2	22.1301	0.891387	4	30.6252	0.828302	5	21.4687	1.4183	4	19.0646	1.21461	4	21.9969	2.23407	4	22.5745	1.60547	4	22.9926	2.96959	4
15194	Htt	AI256365; Htt; Hdh; C430023I11Rik; Hd; IT15	2.67919	0.102007	4	4.36278	0.206507	5	2.64635	0.23547	4	2.56305	0.199688	4	2.34094	0.178673	4	2.24307	0.230216	4	2.46724	0.277479	4
15199	Hebp1	Hebp; Hebp1; p22HBP	22.2285	3.31366	4	35.3185	4.25603	5	69.699	5.16881	4	61.3959	7.36759	4	47.2296	4.17253	4	52.9075	9.33817	4	49.1715	4.30037	4
15200	Hbegf	Dts; AW047313; Dtr; Hbegf; Hegfl	34.7699	1.752	4	294.257	36.2905	5	72.81	7.55391	4	66.2583	7.27913	4	73.0823	16.288	4	58.7459	4.54099	4	54.0425	5.28964	4
15201	Hells	E130115I21Rik; LSH; PASG; AI323785; Lysh; YFK8; Hells	0.186499	0.100932	4	2.08356	0.76651	5	1.6839	0.178317	4	0.273813	0.0555832	4	0.30666	0.0532455	4	0.335213	0.130869	4	0.122484	0.0342561	4
15202	Gml2	1700057K19Rik; HemT; Gml2; Hemt1	0	0	4	0.0266693	0.0505959	5	0	0	4	0	0	4	0	0	4	0	0	4	0	0	4
15203	Heph	C130006F04Rik; sla; Cpl; Heph; mKIAA0698	18.1086	3.80496	4	5.80291	0.473049	5	4.52136	0.983439	4	5.14569	0.461129	4	5.36715	1.22382	4	6.68676	1.32479	4	4.7138	0.876042	4
15204	Herc2	Herc2; jdf2; D15F32S1h; D7H15F32S1; rjs; D7H15F37S1; mKIAA0393	2.80513	0.34376	4	3.18447	0.228768	5	2.15391	0.251053	4	1.88268	0.183772	4	1.52722	0.127466	4	1.84439	0.291203	4	1.5342	0.260904	4
15205	Hes1	Hry; Hes1; bHLHb39	8.51304	1.63173	4	9.18385	1.06341	5	6.53962	0.98158	4	3.62862	1.59355	4	4.00963	1.03552	4	4.59311	1.1982	4	5.88022	1.19703	4
15206	Hes2	HES-2; Hes2	0.00481761	0.00963521	4	0	0	5	0.0277916	0.0195226	4	0.0142447	0.0127574	4	0.0509499	0.063446	4	0.0276511	0.0335525	4	0.0123465	0.0246929	4
15207	Hes3	Hes-3; bHLHb43; Hes3	0.195321	0.0510688	4	0.181083	0.122725	5	0.109909	0.0543905	4	0.190285	0.0694229	4	0.0802567	0.0180859	4	0.0290236	0.0416346	4	0.0818666	0.126017	4
15208	Hes5	bHLHb38; Hes5	3.10257	0.747992	4	0.0839832	0.113016	5	0.159897	0.0449597	4	0.258554	0.106207	4	0.632065	0.284174	4	0.66994	0.386373	4	0.839128	0.327923	4
15209	Hesx1	HES-1; Rpx; Hesx1	0	0	4	0.0168648	0.0203496	5	0.125973	0.0243404	4	0.16538	0.119229	4	0.123451	0.118538	4	0.114013	0.157192	4	0.0465654	0.034156	4
15211	Hexa	Hexa; Hex-1	44.7121	4.97598	4	84.0364	8.4183	5	372.872	31.7735	4	257.932	33.4567	4	163.729	24.7098	4	168.687	33.943	4	121.306	15.6749	4
15212	Hexb	Hexb	20.3364	1.06415	4	49.2388	8.05704	5	318.491	14.7046	4	241.811	44.2511	4	121.62	22.4419	4	129.673	34.4333	4	68.8423	15.0635	4
15213	Hey1	Hey1; AI414254; Herp2; hesr-1; AI316788; HRT1; Hesr1; CHF2; bHLHb31	73.7568	2.9937	4	18.4311	3.63746	5	32.5457	2.95685	4	51.3977	5.30137	4	52.8623	2.18237	4	60.3335	4.14938	4	58.5289	5.04273	4
15214	Hey2	Herp1; bHLHb32; Hrt2; hesr2; Hey2; CHF1	26.9104	1.75213	4	8.04678	1.54529	5	10.1063	2.21168	4	20.4553	3.28472	4	24.8894	1.36614	4	36.7303	3.1858	4	26.2397	6.06043	4
15216	Hfe	MR2; Hfe	7.71332	1.54792	4	14.3956	0.877332	5	25.0054	1.09581	4	29.5818	2.74944	4	24.9501	3.6625	4	27.171	2.94171	4	20.852	3.72167	4
15218	Foxn1	Hfh11; nu; Foxn1; Fkh19; nude; D11Bhm185e; HFH-11; Whn	0	0	4	0	0	5	0.00817892	0.0163578	4	0	0	4	0	0	4	0	0	4	0	0	4
15220	Foxq1	Foxq1; HFH-1; Hfh1; Hfh1l; sa	0.121129	0.0737174	4	0.103753	0.0545216	5	0.194491	0.0292867	4	0.0777683	0.0226939	4	0.0948116	0.0358642	4	0.0710335	0.036953	4	0.0891044	0.0807891	4
15221	Foxd3	Hfh2; Genesis; Foxd3; CWH3	0.34637	0.136874	4	0.264165	0.130941	5	0.184442	0.0288351	4	0.804149	0.385163	4	0.647156	0.47589	4	0.329841	0.170765	4	0.571737	0.236475	4
15223	Foxj1	Hfh4; Foxj1; HFH-4; FKHL-13	24.52	1.7962	4	10.946	1.91045	5	28.6528	3.31144	4	56.4752	6.12726	4	69.1763	9.0695	4	53.1307	2.34541	4	67.5572	4.3638	4
15227	Foxf1	Hfh8; Freac-1; AI450827; HFH-8; Foxf1; FREAC1; Foxf1a	0.0343084	0.0686169	4	0.032099	0.0359271	5	0.0312976	0.0311636	4	0.0161596	0.0227784	4	0.00471747	0.00943493	4	0.00575914	0.0115183	4	0	0	4
15228	Foxg1	Foxg1; Bf1; Hfhbf1; 2900064B05Rik; BF-1; Hfh9	0	0	4	0	0	5	0.00461733	0.00629437	4	0	0	4	0.000578725	0.00115745	4	0	0	4	0	0	4
15229	Foxd1	AI385632; FREAC4; Hfhbf2; Foxd1; BF-2; Hfh10	0.869701	0.59866	4	2.99048	0.664313	5	3.8881	0.413787	4	3.57185	0.600996	4	3.26284	1.34227	4	2.86116	1.11808	4	3.27558	1.13463	4
15233	Hgd	aku; Hgd; Hgo	0.0183325	0.0164461	4	0.00710859	0.00980325	5	0.0414718	0.0729444	4	0.015783	0.031566	4	0.00293323	0.00586645	4	0.072	0.0649654	4	0.047156	0.0517392	4
15234	Hgf	NK1; NK2; C230052L06Rik; SF; HGF/SF; SF/HGF; Hgf	0.226001	0.109136	4	0.427211	0.137046	5	1.69977	0.278829	4	2.00029	0.479108	4	1.5135	0.526038	4	1.69792	0.558251	4	0.790763	0.290485	4
15235	Mst1	Mst1; D9H3F15S2; D3F15S2h; Hgfl; DNF15S2h	0.0122922	0.0245844	4	0.0317095	0.0309784	5	0.0658908	0.0336955	4	0.0258985	0.0265349	4	0.00832091	0.0166418	4	0.0303319	0.0314322	4	0.0139982	0.021361	4
15239	Hgs	Hgr; ZFYVE8; Hrs; Hgs; tn	22.1379	0.235082	4	28.1541	2.53702	5	22.6669	0.811119	4	21.1932	1.84201	4	20.2195	1.26176	4	15.5576	1.48477	4	19.1191	2.50613	4
15242	Hhex	Hex; Hex1; Prh; Hhex-rs2; Hhex; Prhx	0.19558	0.0778963	4	2.37457	0.520285	5	10.46	0.778181	4	8.16654	1.33846	4	3.82821	0.877619	4	5.47484	1.88156	4	2.39184	1.06235	4
15245	Hhip	Hhip1; Hhip	1.99923	0.377845	4	0.262219	0.0915413	5	0.287859	0.00848644	4	0.248224	0.0416836	4	0.307238	0.165594	4	0.342056	0.111019	4	0.224453	0.0375913	4
15247	Mfsd14a	Mfsd14a; Hiat1	13.4218	1.49694	4	15.147	1.01433	5	12.2997	0.593147	4	12.6216	1.14622	4	10.1393	0.903777	4	12.0864	1.63603	4	8.73373	1.82111	4
15248	Hic1	Hic1; AA408311; HIC-1	0.913414	0.808162	4	2.94163	0.444981	5	3.28979	0.418964	4	2.28072	0.666532	4	2.01684	0.614277	4	1.6153	0.399406	4	1.66163	0.682349	4
15251	Hif1a	Hif1a; HIF1-alpha; AA959795; HIF-1-alpha; MOP1; HIF1alpha; bHLHe78	35.3114	3.34593	4	69.4998	12.9047	5	34.9753	5.35219	4	24.0469	2.54604	4	21.3726	1.42873	4	26.1102	4.98007	4	14.6599	4.09056	4
15254	Hint1	Hint1; Ipk1; PRKCNH1; PKCI-1; AA673479; Hint	264.877	30.2656	4	450.356	59.7373	5	408.173	46.7373	4	253.592	2.98623	4	276.483	20.4128	4	239.867	40.6685	4	377.462	82.1486	4
15257	Hipk1	Myak; 1110062K04Rik; Hipk1	12.4045	0.691646	4	26.3871	1.96472	5	14.6005	1.27825	4	17.8151	1.38604	4	19.9807	2.69212	4	21.4283	2.2722	4	18.425	2.29825	4
15258	Hipk2	Hipk2; 1110014O20Rik; B230339E18Rik; Stank	18.3774	2.54397	4	8.4777	2.33604	5	5.66063	0.583613	4	6.54979	1.70989	4	7.27032	1.72034	4	6.27096	1.50093	4	11.7751	1.3134	4
15259	Hipk3	DYRK6; mir-1902; PKY; FIST3; Hipk3	3.05915	0.543645	4	7.4716	0.5709	5	4.79621	0.755761	4	5.01692	0.934807	4	4.18026	0.555598	4	5.73541	0.419796	4	2.92818	0.456034	4
15260	Hira	Tuple1; AA138857; Gm15797; D16Ertd95e; N28177; Hira	5.91792	0.309974	4	6.57572	0.829891	5	6.00544	0.238492	4	5.08773	0.478836	4	4.74791	0.494086	4	4.04979	0.675332	4	3.79557	0.250841	4
15267	H2ac18	H2ac18; H2a-615; H2a-614; AI448581; Hist2; Hist2h2aa1	8.65317	0.714671	4	6.51419	1.00627	5	5.86045	0.50607	4	8.72652	0.498271	4	11.6018	0.883446	4	9.96797	0.8848	4	10.7221	3.46356	4
15270	H2ax	gammaH2ax; AW228881; H2A.X; H2ax; Hist5-2ax; H2afx	18.6933	2.14457	4	33.5007	1.23973	5	60.6229	7.71953	4	22.1651	2.14481	4	22.3112	3.10012	4	18.7148	3.7207	4	21.0427	4.50242	4
15273	Hivep2	Shn-2; Gm20114; MIBP-1; Hivep2; MIBP1; Schnurri-2	2.76071	0.376955	4	4.05956	0.205921	5	2.34701	0.197038	4	2.18332	0.165685	4	2.14491	0.214848	4	2.34301	0.298622	4	2.38084	0.1239	4
15275	Hk1	Hk1; Hk1-s; mHk1-s; BB404130; Hk-1; dea	80.8402	8.45942	4	75.2737	7.0834	5	49.6884	5.79241	4	52.4931	1.57959	4	63.6776	5.09463	4	68.7665	8.32687	4	66.0012	12.2946	4
15277	Hk2	AI642394; HKII; Hk2	0.581949	0.168447	4	7.10402	0.809347	5	8.45972	0.853377	4	5.1686	1.02869	4	3.12743	0.633329	4	3.04371	0.784665	4	1.9528	0.427682	4
15278	Tfb2m	Hkp1; Tfb2m	4.44688	0.181331	4	5.1	0.609247	5	4.12314	0.485478	4	4.49022	0.0743495	4	4.31485	0.32564	4	4.8315	0.249584	4	4.05913	0.911727	4
15284	Hlx	Hlx; Hlx1	0.349963	0.13851	4	3.67439	0.400046	5	7.46632	1.30965	4	5.47851	0.901865	4	2.70638	0.643095	4	2.62694	0.760186	4	1.99401	0.876845	4
15285	Mnx1	Hlxb9; HB9; Mnx1; MNR2	0.14177	0.0619368	4	0.0162398	0.015652	5	0.0219107	0.0262721	4	0.0101346	0.0133727	4	0.0475965	0.0468235	4	0.0466924	0.0521416	4	0.0292605	0.0400999	4
15288	Hmbs	Ups; PBGD; Uros1; Hmbs; T25658	12.5492	1.37148	4	26.1487	0.987243	5	21.7426	0.543554	4	15.9619	0.148515	4	15.9109	0.724338	4	15.5255	1.1824	4	15.1895	1.79075	4
[truncated: 25,181 more rows]

## Sheet: Flow-FPKMs
			Healthy			d2			d5			d14			d28			d42			d70
Geneid	Gene Symbol	Gene Symbol and Synonyms	Mean	St dev	n	Mean	St dev	n	Mean	St dev	n	Mean	St dev	n	Mean	St dev	n	Mean	St dev	n	Mean	St dev	n
11287	Pzp	AI893533; A2m; MAM; Pzp; A1m	0.0519261	0.0275578	4	0.0276952	0.0535392	5	0.0298394	0.0238071	4	0.0338589	0.0183236	4	0.0360066	0.0136786	4	0.0389177	0.018055	4	0.0325632	0.0325291	4
11298	Aanat	Aanat; Nat4; Nat-2; AA-NAT; Snat	0.215113	0.013411	4	0	0	5	0.125595	0.144571	4	0.115122	0.0361066	4	0.0749313	0.0653351	4	0.0781618	0.05552	4	0.0922147	0.0994945	4
11302	Aatk	Aatk; AATYK; aatyk1; mKIAA0641	99.4595	4.83629	4	45.5794	17.8333	5	48.5284	4.22314	4	56.5022	8.68976	4	45.54	0.343994	4	42.6038	3.59005	4	53.7569	5.30441	4
11303	Abca1	ABC-1; Abc1; Abca1	0.638748	0.145404	4	24.9877	4.46568	5	4.91732	0.877929	4	7.91706	1.58608	4	9.94644	3.76073	4	20.6762	2.43825	4	7.07926	1.05057	4
11304	Abca4	Abca4; Abc10; AW050280; Abcr; RmP; D430003I15Rik	0.228425	0.0540683	4	0.262631	0.092096	5	0.277937	0.0838789	4	0.7019	0.0915784	4	0.52973	0.0596256	4	0.573472	0.073632	4	0.55922	0.151757	4
11305	Abca2	Abca2; mKIAA1062; AI413825; Abc2; D2H0S1474E	64.1149	11.6228	4	2.09675	1.60669	5	26.6347	3.5089	4	44.5411	4.37567	4	14.287	1.87424	4	28.5679	7.55957	4	27.4807	7.27008	4
11306	Abcb7	Abc7; AA517758; Abcb7; AU019072	2.99361	0.403596	4	2.79558	0.735493	5	1.39998	0.28816	4	1.2374	0.140933	4	2.3018	0.386388	4	3.51571	0.730398	4	2.31987	0.756785	4
11307	Abcg1	Abcg1; Abc8; AW413978; White	13.9579	0.941743	4	33.8068	4.32655	5	15.2169	0.820785	4	30.823	5.20831	4	33.6106	0.960037	4	36.2008	2.14316	4	33.7633	3.51077	4
11308	Abi1	abi-1; Abi1; E3B1; Ssh3bp1; NAP1	15.3399	0.85838	4	20.8845	4.37483	5	12.2333	1.94197	4	12.7622	0.950258	4	17.0599	1.72289	4	22.1178	4.38341	4	14.6185	2.15777	4
11350	Abl1	Abl1; E430008G22Rik; c-Abl; AI325092; Abl	11.1852	1.74852	4	5.6614	1.68937	5	10.6979	0.817396	4	14.1435	2.35754	4	6.72586	0.506696	4	10.1579	2.64754	4	8.90155	1.62339	4
11352	Abl2	AA536808; Arg; Abl2; Abll	3.02129	0.158423	4	4.11953	0.600357	5	2.58074	0.283807	4	2.40512	0.00751301	4	2.90447	0.267709	4	3.33025	0.518124	4	2.96181	0.593328	4
11354	Scgb1b27	Scgb1b27; Abp; Abpa; Tcp; Abpa27; Sal-1	0.0358758	0.0717517	4	0	0	5	0	0	4	0	0	4	0	0	4	0	0	4	0	0	4
11363	Acadl	Acadl; C79855; AU018452; LCAD; AA960361	18.5564	0.329065	4	33.7455	3.33219	5	32.3254	2.38527	4	25.9095	2.95603	4	21.0353	1.20486	4	26.4352	1.30213	4	22.3273	1.11575	4
11364	Acadm	MCAD; Acadm; AU018656	14.3317	1.00781	4	28.1399	9.57789	5	20.9913	2.97775	4	27.8458	1.00205	4	33.8822	2.60557	4	40.1585	1.61945	4	34.1931	0.68582	4
11370	Acadvl	Acadvl; vlcad	27.2861	2.14519	4	37.1017	4.41765	5	41.9653	0.117602	4	40.7796	5.15827	4	35.0802	0.918922	4	41.4301	5.92779	4	39.9243	1.25067	4
11409	Acads	AI196007; Hdlq8; Acads; Bcd-1; Bcd1; SCAD	5.30996	0.204083	4	32.755	4.88138	5	28.2064	2.09924	4	21.9445	0.6809	4	20.5185	1.83262	4	17.1235	2.04079	4	16.0878	1.64811	4
11416	Slc33a1	Acatn; D630022N01Rik; Slc33a1; AI315656; AI788741	5.08543	0.406197	4	9.08995	1.28316	5	3.1213	0.508578	4	3.02896	0.114739	4	6.5262	0.92251	4	7.33413	0.89879	4	5.18998	2.15029	4
11418	Asic2	BNC1; BNaC1a; ACIC2; Mdeg; Asic2; BNaC1; Accn1	22.4038	1.25934	4	3.55477	2.23216	5	5.586	0.817016	4	7.28555	1.41244	4	6.73042	0.713065	4	6.3791	1.15026	4	10.4161	2.23968	4
11419	Asic1	AI843610; BNaC2; ASIC1a; ASIC; Accn2; B530003N02Rik; Asic1	26.7654	1.3712	4	4.71515	1.3211	5	9.46619	0.533013	4	8.73086	1.07761	4	8.12281	0.121501	4	7.80198	1.08745	4	12.1623	2.28063	4
11421	Ace	CD143; Ace; AW208573	7.60939	0.680708	4	3.28232	0.506092	5	4.84017	1.00826	4	9.95535	1.07446	4	5.90142	0.240695	4	9.02394	1.33994	4	10.9206	1.1744	4
11423	Ache	Ache	148.693	8.17315	4	11.3819	4.40019	5	29.7988	4.15357	4	38.8684	9.12535	4	30.83	0.754865	4	23.859	1.2618	4	53.4342	19.2283	4
11425	Apoc4	apoC-IV; Apoc4; Acl; apo-CIV	0.0974572	0.0461715	4	50.4491	17.8055	5	16.375	1.91473	4	104.798	9.22214	4	290.255	27.927	4	192.387	70.3001	4	208.307	67.0337	4
11426	Macf1	Macf1; Acf7; Aclp7; MACF; R74989; mKIAA0465; ABP620	6.32014	1.13373	4	4.43228	0.424367	5	4.34271	0.640169	4	4.9883	0.288839	4	4.52245	0.346386	4	6.5704	1.72176	4	5.21474	0.613461	4
11428	Aco1	Irp1; Irebp; Aco-1; Aco1	6.16212	0.365041	4	9.49608	1.00045	5	9.1759	0.815585	4	8.94092	0.28315	4	7.13249	0.191151	4	7.4995	0.57011	4	6.56072	0.696463	4
11429	Aco2	D10Wsu183e; Aco2; Aco-2; Aco3	210.085	19.4455	4	38.0917	8.97466	5	86.56	9.42842	4	83.4788	2.28636	4	63.8792	2.21422	4	72.1795	7.90713	4	93.8082	11.3777	4
11430	Acox1	Acox1; D130055E20Rik; Paox; AOX; Acox	28.3332	1.37485	4	20.2353	5.48224	5	31.2761	1.34653	4	28.9157	3.76826	4	26.9569	1.03202	4	32.9453	2.47889	4	27.3004	0.702873	4
11431	Acp1	Acp-1; Acp1; Lmptp; 4632432E04Rik; AI427468; LMW-PTP	15.2682	3.35662	4	11.1493	4.99083	5	15.81	1.02686	4	12.604	1.02259	4	16.4575	0.678444	4	12.2738	3.15438	4	15.1928	2.00854	4
11432	Acp2	Acp2; Acp-2; LAP	10.0311	0.508747	4	22.1148	6.62896	5	13.5335	0.0854604	4	17.2118	0.622037	4	15.5756	1.04458	4	19.1641	0.961068	4	14.8838	0.881341	4
11433	Acp5	Acp5; TRAP; TRACP	1.2985	0.419986	4	49.5662	9.63003	5	28.3774	7.82092	4	22.6253	1.30801	4	12.2287	0.877204	4	11.6023	2.11222	4	9.17983	2.15762	4
11434	Acr	Acr	0.707071	0.0766973	4	0.051067	0.0941699	5	0.416089	0.0969925	4	0.149389	0.0376622	4	0.12583	0.0573559	4	0.2122	0.0429031	4	0.272333	0.170012	4
11435	Chrna1	AI385656; Achr-1; Acra; Chrna1; AI608266	0.156963	0.0855719	4	0.270805	0.216431	5	0.270854	0.190077	4	0.0797948	0.0257272	4	0.168607	0.0390339	4	0.0763894	0.0256166	4	0.122004	0.0590652	4
11438	Chrna4	Acra4; ENFL1; Chrna4; Acra-4; EBN1	18.493	1.53011	4	0.943792	0.333602	5	2.4949	0.346565	4	3.19783	0.573918	4	3.05096	0.317694	4	3.2148	0.462952	4	5.44996	1.32968	4
11440	Chrna6	Acra6; Nica6; Chrna6	0.178629	0.0526847	4	0	0	5	0.020595	0.0145462	4	0.0191261	0.0230056	4	0.0410973	0.0232251	4	0.0381596	0.046008	4	0.72013	1.31992	4
11441	Chrna7	Chrna7; nAchR; alpha7; Acra7	1.76471	0.421084	4	0	0	5	0.0858615	0.0506801	4	0.0602773	0.0440097	4	0.0667584	0.0816031	4	0.172494	0.228441	4	0.284786	0.10884	4
11443	Chrnb1	Acrb; Chrnb1; Achr-2	0.950146	0.143713	4	2.08986	0.553554	5	1.53675	0.314537	4	1.35368	0.171608	4	1.50711	0.197686	4	1.56561	0.308871	4	1.51924	0.336647	4
11444	Chrnb2	C030030P04Rik; [b]2-nAchR; Acrb-2; Acrb2; Chrnb2	12.7534	1.09601	4	0.848939	0.323255	5	2.50927	0.387669	4	2.99193	0.652737	4	2.82139	0.149311	4	2.70293	0.449518	4	4.87654	1.79877	4
11447	Chrnd	Chrnd; L10076; Achr-4; Acrd	0	0	4	0.00994092	0.0222286	5	0.0167415	0.0155916	4	0.0106748	0.0124032	4	0	0	4	0.00245478	0.00490955	4	0.000978428	0.00195686	4
11448	Chrne	Acre; Chrne; nAChRE; AChrepsilon	0.230548	0.129184	4	0.182907	0.151762	5	0.0831459	0.0424749	4	0.196543	0.0724045	4	0.128599	0.0625218	4	0.0796108	0.0574408	4	0.131779	0.0238994	4
11449	Chrng	Chrng; Achr-3; Acrg	0.0127305	0.0254611	4	0.120459	0.138002	5	0.0594902	0.0445674	4	0.0504473	0.0380262	4	0.00548199	0.010964	4	0	0	4	0.00592863	0.0118573	4
11450	Adipoq	Adid; GBP28; adipo; Acdc; APN; Ad; 30kDa; Acrp30; Adipoq; apM1	0.137781	0.0607699	4	0.111883	0.131932	5	0.023383	0.0191911	4	0.168786	0.0669606	4	0.252719	0.137317	4	0.273954	0.261925	4	0.342201	0.34193	4
11451	Acrv1	SP-10; Msa63; Acrv1	0.017748	0.0354959	4	0	0	5	0.00947226	0.0189445	4	0	0	4	0.026155	0.0523101	4	0	0	4	0	0	4
11459	Acta1	Acta-2; Acta1; Actsk-1; AA959943; Acts	13.4701	9.48621	4	12.5588	5.53432	5	11.0717	5.99727	4	7.47144	1.8879	4	16.4053	1.44613	4	14.1122	8.14453	4	17.7104	12.9855	4
11461	Actb	Actb; E430023M04Rik; Actx; beta-actin	1116.95	81.0694	4	8720.88	2603.43	5	4422.87	345.065	4	2482.75	85.4789	4	3104.12	140.795	4	2567.25	346.308	4	2309.66	225.474	4
11464	Actc1	Actc-1; Actc1	0.190287	0.0957611	4	0.892165	0.626979	5	1.26564	0.917081	4	0.290506	0.258309	4	0.13063	0.168838	4	0.0976856	0.0819383	4	0.096144	0.0713591	4
11465	Actg1	Actg; E51; Actl; Actg1; AL023024	112.973	5.81477	4	25.7248	24.606	5	150.805	20.1264	4	109.253	14.6742	4	43.4904	8.00372	4	109.382	19.64	4	79.436	17.6696	4
11468	Actg2	ACTA3; Actg2; Act4; SMGA; Act-4	0.315319	0.336795	4	24.3965	17.9129	5	33.1629	8.1786	4	2.39542	1.39897	4	0.776371	0.181254	4	0.852688	0.164899	4	0.738228	0.14082	4
11470	Actl7a	Tact2; Actl7a	0.0100214	0.0200428	4	0	0	5	0	0	4	0	0	4	0.00340024	0.00680047	4	0	0	4	0	0	4
11471	Actl7b	Actl7b; Tact1; Gm26657	0.00458404	0.00916808	4	0.00187223	0.00418644	5	0.0175924	0.0179379	4	0.0361363	0.0655554	4	0.0433463	0.0384312	4	0.0351892	0.0703783	4	0.0116527	0.0159805	4
11472	Actn2	Actn2; 1110008F24Rik	1.4621	0.134385	4	0.311941	0.178066	5	0.539837	0.124992	4	0.814689	0.144274	4	0.956388	0.183239	4	1.02756	0.153374	4	1.15862	0.32555	4
11474	Actn3	Actn3	1.35864	0.332528	4	0.905139	0.411439	5	1.05908	0.213948	4	0.585331	0.201099	4	0.764444	0.13382	4	1.12903	0.689714	4	0.958294	0.599666	4
11475	Acta2	SMAalpha; Acta2; a-SMA; alphaSMA; 0610041G09Rik; SMalphaA; Actvs	11.2339	3.59445	4	255.138	116.341	5	275.493	25.1991	4	23.8223	3.96896	4	17.8102	1.2034	4	16.1187	5.49725	4	22.5144	6.39815	4
11477	Acvr1	Acvr1; ActR-I; ActRIA; Acvr1a; SKR1; Acvr; ALK2; Acvrlk2; Alk-2; Alk8; Tsk7L; D330013D15Rik	5.30705	0.470545	4	11.5996	2.54049	5	7.50379	0.844135	4	5.94591	0.843863	4	5.4192	0.533185	4	7.32056	1.29922	4	5.90769	0.614195	4
11479	Acvr1b	Acvr1b; ActR-IB; Acvrlk4; 6820432J04; ALK-4; Alk4; SKR2; ActRIB	11.6469	1.63906	4	0.77198	0.580736	5	2.7933	0.980545	4	3.93709	0.356177	4	1.5842	0.431599	4	5.26799	1.81621	4	3.87587	0.911559	4
11480	Acvr2a	TactrII; Acvr2; ActrIIa; Acvr2a	1.35792	0.163784	4	0.493839	0.168509	5	0.591731	0.159674	4	0.694663	0.0884384	4	0.622404	0.163619	4	1.2247	0.616223	4	0.832612	0.139488	4
11481	Acvr2b	ActRIIB; 4930516B21Rik; Acvr2b; AI047905	0.887457	0.0594507	4	2.28973	1.73265	5	1.02023	0.149686	4	0.755565	0.203296	4	1.40952	0.388588	4	1.0689	0.0470438	4	1.08335	0.198992	4
11482	Acvrl1	Alk1; Acvrl1; AI115505; Acvrlk1; AI427544	6.01709	0.563333	4	15.7198	1.17292	5	18.4328	2.85469	4	15.55	0.567721	4	13.9079	0.581018	4	14.5249	0.474851	4	12.558	2.40739	4
11484	Aspa	nur7; Aspa; Acy2; Acy-2	30.8254	2.29223	4	5.9538	3.80262	5	12.4203	2.45707	4	21.3978	0.877286	4	24.4356	1.9696	4	27.7172	2.84846	4	27.1213	1.56881	4
11486	Ada	Ada	1.56839	0.476739	4	4.95578	1.4716	5	8.23527	0.575587	4	5.06323	1.20618	4	4.01382	0.219208	4	4.27099	0.938375	4	4.53954	0.641806	4
11487	Adam10	MADM; Adam10; 1700031C13Rik; kuzbanian; kuz	5.63996	1.64103	4	1.13689	0.881077	5	4.56421	1.12069	4	4.4695	0.553878	4	1.94145	0.300965	4	6.88279	3.8081	4	3.49906	1.0444	4
11488	Adam11	AW060611; Adam11; Mdc	21.7879	2.19119	4	1.04908	0.486493	5	4.46573	0.700547	4	10.3222	0.986673	4	7.09538	0.775988	4	11.5559	2.21001	4	13.2537	1.77754	4
11489	Adam12	Mltna; Adam12	0.447866	0.0950203	4	13.0449	4.16668	5	8.41249	0.542768	4	4.96303	0.469857	4	1.69328	0.0836291	4	2.52344	0.611274	4	1.92469	0.532072	4
11490	Adam15	AD56; Adam15; MDC15	62.3835	2.30862	4	129.397	32.6716	5	124.262	7.56877	4	89.2643	7.49529	4	78.5942	4.18332	4	62.2062	3.21406	4	72.3608	1.09385	4
11491	Adam17	CD156b; Tace; Adam17	3.99281	0.267125	4	14.0161	2.24905	5	10.4953	1.21262	4	12.0892	1.50902	4	11.5266	0.582355	4	13.6951	2.70197	4	8.21314	0.788017	4
11492	Adam19	Mltnb; Adam19; AL024287; MTLNB; MADDAM	7.78368	0.542404	4	15.364	2.55432	5	11.7269	0.5464	4	5.84498	0.665	4	3.86179	0.057545	4	3.70551	0.537241	4	4.33512	1.15794	4
11495	Adam2	Ph30-beta; Adam2; AI323749; Ftnb	0.0190519	0.0355932	4	0.0396896	0.0887487	5	0.0156244	0.0108255	4	0.0126276	0.0151595	4	0.0168403	0.0336806	4	0.0251153	0.0377798	4	0.0192894	0.0175387	4
11496	Adam22	AI854032; MDC2; Adam22; 2900022I03Rik	12.8587	1.08583	4	1.80515	0.301355	5	3.12646	0.564966	4	4.06242	0.298622	4	3.65532	0.314274	4	5.35556	1.04762	4	5.89759	1.75572	4
11497	Adam3	Adam3; Cyrn1; tMDC; Taz83	0.0285176	0.0270725	4	0.235758	0.329253	5	0.236754	0.0845907	4	0.134496	0.0824728	4	0.0956958	0.0184365	4	0.0470063	0.0336888	4	0.0710355	0.0478275	4
11498	Adam4	AV274654; Adam4; tMDCV	0.157165	0.0653349	4	0.0494554	0.092632	5	0.139885	0.103159	4	0.155658	0.0682824	4	0.120792	0.0677549	4	0.0535709	0.00794262	4	0.144752	0.0425469	4
11499	Adam5	tMDCII; tMDC II; Adam5	0.145851	0.0766515	4	0.432772	0.34075	5	0.415049	0.0990173	4	0.824258	0.163186	4	0.533316	0.12373	4	0.854584	0.237701	4	0.826153	0.180536	4
11500	Adam7	EAPI; Adam7; ADAM 7; EAP1	0.0249456	0.019751	4	0.0283527	0.0633985	5	0	0	4	0.00199819	0.00264367	4	0.00681594	0.00521145	4	0.0114629	0.0141543	4	0.0090773	0.0116121	4
11501	Adam8	CD156; CD156a; E430039A18Rik; Adam8; ADAM 8; MS2	0.592362	0.132338	4	55.618	21.6842	5	82.9133	9.99714	4	20.5353	3.94743	4	16.5977	0.467682	4	19.8161	2.37535	4	12.7728	5.79531	4
11502	Adam9	Adam9; mKIAA0021; AU020942; MDC9; Mltng	10.2677	1.85022	4	11.0652	6.57262	5	13.1747	2.05366	4	12.2317	1.05312	4	9.88884	0.931722	4	17.4467	4.8793	4	10.357	0.417697	4
11504	Adamts1	Adamts1; METH-1; ADAMTS; METH1; ADAMTS-1; C3-C5; ADAM-TS1	3.34548	0.849357	4	13.388	4.17199	5	9.84804	1.47379	4	8.48347	1.74882	4	8.91261	0.56015	4	13.1776	4.18712	4	7.65956	1.9069	4
11512	Adcy6	mKIAA0422; Adcy6; AC6	6.00101	0.745133	4	5.20951	1.9299	5	6.01128	0.448019	4	6.72744	0.397544	4	5.38483	0.362781	4	7.2499	1.73963	4	6.61083	0.935192	4
11513	Adcy7	Adcy7; AA407758	1.95715	0.32091	4	2.23279	0.881163	5	3.84093	0.572659	4	5.15267	0.478531	4	2.12548	0.188461	4	5.4041	1.59867	4	2.68852	0.931481	4
11514	Adcy8	AC8; Adcy8; AW060868	7.63959	0.783488	4	0.764749	0.309867	5	2.11674	0.261722	4	2.44857	0.514158	4	2.01093	0.138109	4	2.93961	0.716281	4	2.88945	0.634888	4
11515	Adcy9	AW125421; mKIAA0520; D16Wsu65e; AC9; ACtp10; Adcy9	2.89162	1.10911	4	0.970656	0.501346	5	0.636594	0.0681819	4	0.794714	0.111109	4	0.642701	0.0487914	4	0.870699	0.618333	4	0.685125	0.0787461	4
11516	Adcyap1	PACAP; Adcyap1	13.0851	2.02219	4	6.11164	3.17757	5	9.66593	2.27742	4	16.9711	3.58017	4	15.7564	0.763838	4	6.66484	1.14878	4	10.4732	5.11242	4
11517	Adcyap1r1	Adcyap1r1; 2900024I10Rik; PAC1R; PACAP1-R; AI846590; PAC1	26.1157	0.586298	4	5.4614	1.21788	5	12.4245	1.55955	4	14.2839	1.09086	4	12.018	0.426707	4	13.7605	3.12443	4	17.2019	2.20505	4
11518	Add1	Add1; AI256389	80.4487	3.65222	4	42.7804	8.03106	5	56.0758	4.33022	4	66.3265	4.69802	4	51.51	1.56664	4	54.3257	3.44004	4	59.7621	2.8826	4
11519	Add2	2900072M03Rik; add97; Add2	5.56101	2.65894	4	0.375371	0.345823	5	1.20907	0.228114	4	1.07268	0.123367	4	0.377453	0.0808035	4	0.771568	0.566887	4	0.870604	0.161774	4
11520	Plin2	AA407157; Adrp; Adfp; Plin2; ADPH	7.69009	0.883339	4	551.576	110.954	5	296.232	33.8632	4	99.6748	14.2806	4	81.0384	2.57345	4	74.0386	6.45815	4	58.1437	18.6787	4
11522	Adh1	Adh-1-t; AI194826; Adh1-t; ADH-AA; Adh-3e; Adh1-e; Adh1tl; Adh1; Adh3-e; Adh-1e; ADH-A2; Adh-1; Adh-1t	6.67459	0.610351	4	10.0488	3.00304	5	9.94136	3.7895	4	24.9338	2.82573	4	21.2066	1.28279	4	28.7027	5.47172	4	32.5041	15.4778	4
11529	Adh7	Adt-1; Adh-3e; Adh-3; Adh-3t; Adh3; Adh3-e; Adh7; AI325182; Adh4; Adh3-t	0.254258	0.153915	4	0.651704	0.524284	5	0.619062	0.326428	4	1.27656	0.206795	4	1.82594	0.271944	4	3.12262	0.802651	4	2.52042	0.60101	4
11532	Adh5	Adh5; Adh-5; Adh3; GSNOR	41.3483	1.04236	4	34.8849	13.1844	5	62.9687	3.3366	4	59.8992	3.95646	4	54.8606	1.55937	4	59.5524	5.58504	4	56.1958	4.35887	4
11534	Adk	5033405D03Rik; Adk; AI255373; 2310026J05Rik; AI987814; Ak	23.6599	1.05217	4	14.9981	2.70106	5	14.7699	1.71227	4	17.2429	2.10977	4	21.4854	0.628125	4	20.8566	0.967656	4	24.5886	7.9004	4
11535	Adm	AM; Adm	4.10294	0.545216	4	2.70113	1.62061	5	5.34213	1.67816	4	5.72647	1.58329	4	6.36541	0.336069	4	8.22378	1.70972	4	6.67869	1.15061	4
11536	Gpr182	AM-R; MB10; Admr; Gpcr17; NOW; Gpcr22; G10-D; Gpr182	3.30072	1.30564	4	2.09802	1.01468	5	3.1211	0.418214	4	7.26145	0.561041	4	5.127	0.645239	4	7.4089	0.588564	4	6.78377	2.07591	4
11537	Cfd	Adn; Cfd; DF	0.90341	0.401796	4	1.61484	1.48766	5	0.755317	0.488179	4	0.571589	0.36665	4	2.04283	0.402547	4	1.20381	0.766899	4	2.52067	2.22588	4
11538	Adnp	Adnp; mKIAA0784; AA589558	13.3531	1.20957	4	10.4047	3.85306	5	8.90627	1.68938	4	9.97913	0.606179	4	9.94175	0.779633	4	13.6535	2.59202	4	11.2325	1.19794	4
11539	Adora1	A1R; AA1R; Adora1; A1-AR; BB176431; A1AR; AI848715; ARA1; Ri	40.9903	2.909	4	12.1183	6.68212	5	14.6493	1.09407	4	18.0716	0.590548	4	16.7411	0.496924	4	17.7004	1.90176	4	21.7911	2.37838	4
11540	Adora2a	Adora2a; A2aR; A2AAR; AA2AR; ARA2A	1.2713	0.251003	4	1.77787	0.347836	5	1.62665	0.456587	4	1.69649	0.367768	4	1.70131	0.29871	4	1.89213	0.454595	4	2.04284	0.32061	4
11541	Adora2b	A2BAR; AI480866; A2b; AA2BR; AI605384; ARA2B; Adora2b; A2BR	1.59739	0.212795	4	3.84006	0.787172	5	2.33448	0.402378	4	1.95152	0.151225	4	2.73682	0.1146	4	3.49747	1.19783	4	3.31773	0.572674	4
11542	Adora3	AA3R; A3AR; A3R; ARA3; Gpcr2; Adora3	0.432788	0.0980358	4	1.98968	0.607643	5	2.44155	0.168474	4	2.29028	0.254154	4	2.62264	0.226275	4	2.14439	0.369519	4	1.76609	0.233123	4
11544	Adprh	Arh1; Adprh	74.3975	1.81752	4	43.1902	11.3336	5	65.2779	4.51483	4	64.1824	1.80488	4	50.0553	2.10242	4	55.9256	2.06599	4	59.439	3.65618	4
11545	Parp1	PPOL; ARTD1; Adprt1; Parp1; PARP; msPARP; sPARP-1; Adprp; 5830444G22Rik; AI893648; C80510; parp-1	12.621	2.15106	4	9.15142	1.33548	5	15.6724	1.5377	4	11.4448	1.01169	4	8.17151	0.920028	4	10.2474	2.05558	4	8.84849	1.03589	4
11546	Parp2	Adprt2; ARTD2; pADPRT-2; ADPRT-2; Parp2; mPARP-2; Aspartl2; Adprtl2; C78626; PARP-2	5.92581	0.811242	4	5.57793	1.78815	5	9.62262	0.681487	4	10.536	1.14542	4	7.05056	0.914694	4	10.3754	0.667198	4	8.64503	1.87848	4
11548	Adra1b	[a]1b; Adra1b	9.5123	0.355835	4	3.16515	0.706362	5	6.37301	1.11441	4	8.42548	1.31569	4	5.09669	0.564783	4	7.37286	1.52684	4	6.88259	1.81048	4
11549	Adra1a	Adra1a; Adra1c	0.488274	0.083736	4	0.344124	0.121542	5	0.386411	0.076711	4	0.396907	0.0610658	4	0.354115	0.0686674	4	0.58138	0.200428	4	0.521519	0.0831804	4
11550	Adra1d	Adra-1; alpha1D-AR; Adra1d; Gpcr8; Spr8; [a]1d; Adra1; Adra1a	4.85343	0.679657	4	0.362992	0.351312	5	2.24598	0.191975	4	1.37055	0.283374	4	1.05409	0.162026	4	0.935057	0.240857	4	1.88279	0.623264	4
11551	Adra2a	Adra-2a; alpha2-C10; alpha2A-AR; AW122659; alpha(2A)AR; Adra2a; Adra-2; alpha2A	14.3859	1.17847	4	19.8316	5.95453	5	7.00063	0.8491	4	13.085	0.416558	4	18.8668	0.941467	4	17.5326	2.75949	4	20.9459	0.842961	4
11552	Adra2b	[a]2B; Adra2b; Adra-2b; alpha2B; a2b-AR; alpha2-C2	0.125307	0.0559421	4	0.086733	0.0702377	5	0.0260314	0.0119894	4	0.092242	0.030822	4	0.115907	0.0669152	4	0.12198	0.0887494	4	0.114099	0.0288898	4
11553	Adra2c	Adra2c; alpha2-C4; alpha2C; Adra-2c; [a]2C	8.70973	0.468739	4	0.472558	0.331407	5	1.52838	0.298118	4	2.02647	0.317792	4	2.91855	0.553622	4	2.05104	0.280229	4	3.39235	1.49784	4
11554	Adrb1	Adrb1; Adrb-1; beta-AR	1.60658	0.0556869	4	0.747885	0.573393	5	1.34339	0.157453	4	0.866077	0.250109	4	1.33818	0.232299	4	1.48108	0.364732	4	1.28306	0.401932	4
11555	Adrb2	Adrb2; Badm; Gpcr7; Adrb-2	1.74335	0.73267	4	4.56085	1.39718	5	2.53146	0.289753	4	4.865	0.721542	4	6.16202	1.01421	4	6.28657	1.52172	4	5.29383	0.55172	4
11556	Adrb3	Adrb3; beta 3-AR; Adrb-3	0.598778	0.0721371	4	0.182621	0.168612	5	0.148417	0.072783	4	0.184765	0.0447935	4	0.202012	0.0388603	4	0.134777	0.07448	4	0.306289	0.150696	4
11564	Adsl	Adsl; Asl; Adl	12.831	1.3518	4	3.78685	0.458343	5	12.3198	1.38713	4	11.0342	0.703446	4	7.08537	0.362783	4	9.24611	1.5796	4	8.90655	1.80346	4
11565	Adssl1	Adss1; AI528595; Adssl1; Adss	58.1622	1.77447	4	24.6569	11.4037	5	72.7044	3.50869	4	75.0278	0.40128	4	44.8126	3.40675	4	58.5428	2.67835	4	49.6231	7.30768	4
11566	Adss	AS; Adss2; Adss; AI314886	33.812	1.61236	4	19.0191	2.88507	5	19.3509	0.92726	4	17.321	1.52172	4	21.1706	0.876203	4	22.1245	2.86716	4	24.6185	3.20555	4
11567	Avil	Avil; Advil; DOC6	0.166856	0.0644725	4	0.0673366	0.0712591	5	0.208893	0.0415221	4	0.274532	0.0251352	4	0.200798	0.0905312	4	0.261334	0.139005	4	3.11352	5.54346	4
11568	Aebp1	Aebp1; ACLP	31.816	8.65679	4	66.4477	16.3787	5	62.1126	6.99558	4	164.473	23.9286	4	115.364	4.10848	4	143.324	24.648	4	138.017	36.4266	4
11569	Aebp2	Aebp2; B230313N05Rik; AU023766	6.88151	0.407234	4	10.1015	1.04023	5	5.83984	0.597957	4	6.017	0.295516	4	7.91592	0.449604	4	7.80184	0.647134	4	6.90345	1.32258	4
11571	Crisp1	Crisp1; Aeg1; AW324342; SCP 1; CRISP-1	0	0	4	0	0	5	0	0	4	0.0163035	0.0201891	4	0	0	4	0	0	4	0	0	4
11572	Crisp3	Crisp3; CRISP-3; CRS3; Aeg2; SGP28	0	0	4	0	0	5	0	0	4	0	0	4	0	0	4	0	0	4	0	0	4
11576	Afp	Afp	0.0890618	0.032413	4	0.920167	0.427034	5	1.46819	0.168136	4	0.701196	0.152779	4	2.39291	0.418901	4	1.50651	0.393528	4	1.11978	0.153114	4
11593	Aga	Aga; AW060726	7.48191	0.652995	4	22.3009	3.37588	5	15.4254	0.235546	4	18.0814	1.08209	4	17.8827	1.03186	4	20.7457	3.57463	4	15.5743	1.27447	4
11595	Acan	cmd; Acan; Agc; Cspg1; b2b183Clo; Agc1; CSPCP	3.69866	0.839502	4	6.04255	4.21797	5	1.8547	0.479552	4	1.32481	0.159372	4	1.01427	0.133522	4	0.76183	0.0919426	4	1.24544	0.4376	4
11596	Ager	RAGE; Ager	0.469643	0.205058	4	2.46254	0.803225	5	1.71789	0.237368	4	3.15691	0.583621	4	3.6232	0.192819	4	3.47722	1.90493	4	3.49716	1.04174	4
11600	Angpt1	1110046O21Rik; Ang1; Ang-1; Angpt1	0.720921	0.143292	4	2.94878	0.818565	5	0.615869	0.114244	4	2.30205	0.440517	4	3.08547	0.367857	4	5.95331	0.866146	4	3.09548	0.236703	4
11601	Angpt2	Agpt2; Ang2; Angpt2; Ang-2	1.68142	0.409321	4	18.4811	4.14315	5	7.83897	0.647007	4	7.05189	0.699004	4	5.81257	0.744717	4	7.51901	0.934667	4	6.50095	1.19769	4
11602	Angpt4	Angpt4; ANG-4; Ang3; ANG-3; Agpt4	0.551296	0.207183	4	0.324037	0.302838	5	0.848766	0.206001	4	0.914451	0.423257	4	0.535967	0.155485	4	1.53006	0.745766	4	0.922814	0.205758	4
11603	Agrn	nmf380; Agrin; Agrn	9.32192	1.27248	4	10.7539	2.28631	5	12.649	0.928092	4	12.1787	1.44572	4	7.97856	0.223762	4	8.98057	1.78122	4	7.92631	0.667958	4
11604	Agrp	Agrp; Agrt; Art	0.603635	0.0932215	4	0.588755	0.592816	5	0.252919	0.104942	4	0.477344	0.334312	4	0.383838	0.0870859	4	0.153777	0.15579	4	0.497529	0.158613	4
11605	Gla	Ags; Gla	6.62336	0.365491	4	32.8672	5.02443	5	22.934	1.25092	4	15.8216	1.84991	4	18.3761	1.23514	4	17.7566	2.6249	4	13.4135	3.48986	4
11606	Agt	AI265500; AngI; Agt; Serpina8; AngII; Aogen	41.0896	9.55961	4	9.52471	3.4876	5	23.4049	9.99893	4	70.5201	13.3849	4	54.297	2.93367	4	78.3488	35.9454	4	64.1825	16.4898	4
11607	Agtr1a	AT1; Agtr1; AT2R1A; 1810074K20Rik; Agt1ar; AG2S; AI551199; Angtr-1a; Agtr-1a; AT1a; AT2R1; Agtr1a	0.236171	0.0525087	4	0.0813105	0.117097	5	0.230177	0.0978301	4	0.426721	0.0831302	4	0.371835	0.151807	4	0.396834	0.135459	4	0.794648	0.473616	4
11608	Agtr1b	Agtr1b; Agtr-1b; AT2R1B; Angtr-1b; AT1B	0.0775472	0.0563617	4	0.0375156	0.0589685	5	0.0583602	0.0302354	4	0.112737	0.0588163	4	0.204342	0.0675467	4	0.205099	0.149066	4	0.325318	0.104192	4
11609	Agtr2	AW107640; Agtr2; AI316812	0.93786	0.109716	4	1.11687	0.978028	5	0.190042	0.0684948	4	0.847438	0.148001	4	0.247772	0.151499	4	0.313314	0.193931	4	0.302448	0.124594	4
11610	Agtrap	Agtrap; AT1R; 3300002E14Rik; Atrap; D4Wsu124e	9.12772	0.553459	4	18.2728	1.15345	5	15.4667	1.11178	4	15.3897	1.13611	4	16.2927	0.213696	4	17.8449	1.29473	4	16.7416	0.596946	4
11611	Agxt	Agt1; SPT; Agxt1; Agxt; AGT	0.00644835	0.0128967	4	0.00560892	0.0125419	5	0.00998366	0.0199673	4	0.00314261	0.00628522	4	0	0	4	0.0237877	0.0475754	4	0.0166737	0.0146966	4
11614	Nr0b1	AHX; Ahc; DAX-1; Ahch; Nr0b1; Dax1	0.0892995	0.0464603	4	0	0	5	0.0137752	0.0161861	4	0	0	4	0	0	4	0.0566781	0.0670393	4	0.00670587	0.0134117	4
11622	Ahr	Ah; bHLHe76; Ahre; Ahr; Ahh; In	0.221233	0.0426822	4	0.520951	0.272043	5	0.317918	0.045767	4	0.366634	0.0940733	4	0.29155	0.156474	4	0.523047	0.181854	4	0.252284	0.0473758	4
11624	Ahrr	Ahrr; mKIAA1234	0.0447282	0.0149054	4	0.0596111	0.0620716	5	0.101714	0.0189799	4	0.113764	0.0326277	4	0.0548087	0.039605	4	0.130988	0.100455	4	0.103081	0.0271968	4
11625	Ahsg	Ahsg	0.209266	0.161488	4	0.184865	0.179514	5	0.752306	0.24451	4	3.17721	0.849664	4	1.40291	0.464365	4	2.73865	0.756882	4	2.73896	1.63056	4
11628	Aicda	Aid; Arp2; Aicda	0.0525205	0.0418894	4	0.0495344	0.0511386	5	0.0436199	0.0463896	4	0.0100887	0.0201775	4	0.0543852	0.0136357	4	0.0212847	0.0197785	4	0.0733116	0.0488358	4
11629	Aif1	AI607846; Aif1; D17H6S50E; Iba1; AIF-1; G1	9.90876	1.54464	4	228.803	68.8799	5	102.276	10.2463	4	136.537	29.0589	4	249.666	27.5941	4	119.958	32.3908	4	137.36	16.277	4
11630	Crybg1	Aim1; Crybg1	0.284497	0.100726	4	1.38687	0.402263	5	0.778605	0.154108	4	1.7503	0.222185	4	1.64868	0.143793	4	2.11052	0.48252	4	1.60069	0.31907	4
11632	Aip	Aip; AA408703; Fkbp16; D19Bwg1412e; Ara9; Xap2; AW476050	124.927	8.31358	4	50.2934	3.94798	5	71.8613	1.51695	4	78.9834	2.95732	4	84.154	1.97055	4	73.8577	4.22991	4	96.7996	7.02215	4
11634	Aire	Aire	0.0627473	0.0450045	4	0.0738567	0.165149	5	0.0405117	0.0359846	4	0.0127443	0.0186609	4	0.0480359	0.0700496	4	0.0478683	0.0434668	4	0.017918	0.0158146	4
11636	Ak1	Ak1; B430205N08Rik; Ak-1	85.1961	4.84715	4	56.8548	8.50241	5	58.3424	4.78187	4	51.0583	7.11459	4	55.9674	0.931597	4	45.3045	3.3987	4	63.852	11.2684	4
11637	Ak2	Ak-2; D4Ertd220e; Ak2	16.7864	1.56286	4	56.2759	6.53142	5	52.4131	3.90392	4	29.749	2.20019	4	33.7638	1.82007	4	25.1297	1.67888	4	28.3415	2.48369	4
11639	Ak4	Ak3; D4Ertd274e; Ak-3; Ak3l1; Ak4; AK 4; Ak-4	2.75472	0.295697	4	1.68934	0.519961	5	1.55701	0.168032	4	1.33534	0.113488	4	2.35446	0.0620605	4	2.36358	0.158978	4	2.51867	0.383578	4
11640	Akap1	AKAP84; C76494; S-AKAP84; AKAP121; C81186; DAKAP1; Akap1; Akap	7.57929	0.410873	4	4.99739	0.571666	5	4.78524	0.330261	4	5.01349	0.402085	4	5.16256	0.195593	4	5.50074	0.138263	4	5.63077	0.609445	4
11641	Akap2; Pakap	-	13.4259	0.866429	4	7.71205	1.56397	5	8.46452	0.743974	4	6.32041	0.420101	4	6.67501	0.308139	4	7.36885	0.9625	4	9.03301	2.30471	4
11642	Akap3	Prka3; Akap3	0.0473557	0.0463903	4	0.116643	0.0768289	5	0.128819	0.0681615	4	0.0449003	0.0128095	4	0.0542046	0.0296734	4	0.00959001	0.0130773	4	0.0404922	0.028994	4
11643	Akap4	AKAP82; p82; Fsc1; PRKA4; mAKAP82; Akap4; AKAP-4	0	0	4	0	0	5	0	0	4	0	0	4	0.000854034	0.00170807	4	0	0	4	0	0	4
11647	Alpl	Akp2; Alpl; ALP; TNAP; APTNAP; Akp-2; TNSALP	1.62549	0.218693	4	0.0338185	0.0756204	5	0.865104	0.436776	4	7.43526	2.01877	4	0.64178	0.225514	4	5.79159	2.80787	4	3.17158	1.77311	4
11648	Akp3	Akp-3; IAP; Akp3; dIAP	0.0321116	0.0109452	4	0	0	5	0.0209217	0.0382288	4	0.0244429	0.0190025	4	0	0	4	0.0259934	0.0519867	4	0.00338955	0.00677911	4
11650	Alppl2	Alppl2; C77216; D1Ertd816e; Alpg; Akp5; EAP	0.00118884	0.00237769	4	0	0	5	0	0	4	0	0	4	0	0	4	0	0	4	0.00107149	0.00214299	4
11651	Akt1	Akt; LTR-akt; PKB; PKBalpha; Rac; PKB/Akt; Akt1	120.398	2.66742	4	87.4698	23.1161	5	150.625	6.17406	4	121.591	10.2519	4	78.6422	4.65951	4	96.945	5.73808	4	104.775	6.90804	4
11652	Akt2	2410016A19Rik; AW554154; PKBbeta; PKB; Akt2	23.2053	0.39688	4	39.307	2.31887	5	38.8321	0.807991	4	40.9794	1.83683	4	33.3794	0.753011	4	38.0176	0.668561	4	37.2481	5.34064	4
11655	Alas1	ALAS-N; Alas-1; ALAS; Alas1; Alas-h	18.5066	0.74855	4	15.4494	3.33058	5	16.5021	1.13143	4	22.931	1.16419	4	22.6796	1.4715	4	22.5612	0.213864	4	22.2695	1.36508	4
11656	Alas2	Alas-2; ALASE; Alas2; ALAS-E; ALAS	1.28835	0.933178	4	1.43648	0.659894	5	1.83258	0.94382	4	0.839708	0.1655	4	1.46449	0.286992	4	2.31571	1.65635	4	4.12758	2.14325	4
11657	Alb	Alb1; Alb-1; Alb; BCL002	0.0579246	0.0620999	4	0.02344	0.0524135	5	0.056355	0.0249745	4	0.172272	0.0709239	4	0.123283	0.081748	4	0.178617	0.157543	4	0.116931	0.0814515	4
11658	Alcam	AI853494; MuSC; CD166; SC1; Alcam; BEN; DM-GRASP	11.4803	1.75937	4	13.3268	1.12934	5	9.6719	0.942244	4	19.993	2.5291	4	25.296	0.602844	4	33.6746	7.40086	4	27.15	3.19686	4
11666	Abcd1	Ald; ALDP; Aldgh; Abcd1	6.00455	0.381285	4	5.30362	3.13599	5	12.5805	0.294366	4	14.4485	0.848314	4	8.23727	0.564541	4	11.2196	1.24601	4	10.1757	2.38233	4
11668	Aldh1a1	E1; Aldh1a2; Raldh1; Aldh1a1; Ahd2; ALHDII; ALDH-E1; Aldh1; Ahd-2	45.8222	3.87703	4	26.6623	5.28671	5	47.6552	9.4061	4	74.8814	16.6777	4	67.8656	3.34133	4	94.9357	12.768	4	82.3905	9.94493	4
11669	Aldh2	Aldh2; AHD-M1; Ahd5; ALDH-E2; Ahd-5; ALDHI	31.2782	2.01665	4	20.6514	15.5113	5	61.2598	6.37934	4	75.2251	6.54042	4	36.3802	3.01277	4	83.2931	10.7668	4	54.6	18.2467	4
11670	Aldh3a1	Ahd-4; Aldh3; Ahd4; Aldh3a1; Aldh	1.77534	0.296914	4	0.47631	0.338324	5	0.617188	0.219574	4	5.783	1.62076	4	4.64215	0.594477	4	6.92537	1.06788	4	6.83385	2.21644	4
11671	Aldh3a2	Ahd3; Aldh4-r; Ahd-3r; Aldh4; Aldh3a2; AI194803; Ahd3-r; Ahd-3; FALDH	16.1548	0.850191	4	7.67893	3.32107	5	11.8538	0.976562	4	15.9073	0.449915	4	16.5676	0.556695	4	17.555	1.23015	4	17.8416	0.512484	4
11674	Aldoa	Aldoa; Aldo-1; Aldo1	1161.35	92.1383	4	403.564	88.5641	5	886.42	31.2607	4	702.695	36.5192	4	606.35	17.8256	4	613.983	49.6796	4	806.198	28.3762	4
11676	Aldoc	Aldo3; Scrg2; Aldoc; AI847350; AU040929	562.027	79.5002	4	131.377	53.2216	5	214.018	38.3856	4	214.84	30.2847	4	254.441	5.55786	4	281.183	107.114	4	332.145	22.6265	4
11677	Akr1b3	ALR2; Ahr1; Akr1b3; Akr1b1; Aldor1; Ahr-1; Aldr1; AR	17.9654	1.31385	4	26.4864	7.45653	5	44.8949	4.19404	4	33.3424	4.52357	4	27.7723	0.792074	4	31.7615	1.4186	4	32.3238	3.50517	4
11682	Alk	Alk; CD246; Tcrz	1.11037	0.260801	4	0.209322	0.143534	5	0.303309	0.0358594	4	0.376419	0.0386992	4	0.238994	0.126991	4	0.314287	0.134428	4	0.358255	0.130466	4
11684	Alox12	9930022G08Rik; Alox12p; P-12LO; Alox12	0.222337	0.0385853	4	0.215613	0.29886	5	0.467098	0.139259	4	1.07539	0.176481	4	0.389526	0.0980121	4	0.919915	0.333855	4	0.927537	0.313049	4
11685	Alox12e	Aloxe; 12-LOX; 8-LOX; AW259591; Alox12e; Alox12-ps1; Alox12-ps2; e-LOX1	0.00210416	0.00420832	4	0.00737005	0.0164799	5	0	0	4	0.0123881	0.0247761	4	0	0	4	0	0	4	0	0	4
11686	Alox12b	Alox12b; e-LOX2; Aloxe2; 12R-LOX	1.0568	0.185391	4	0.0537819	0.0784177	5	0.160936	0.039744	4	0.187984	0.0308056	4	0.0602236	0.0407674	4	0.169929	0.0954955	4	0.222974	0.170678	4
11687	Alox15	Alox12l; 12/15-LO; 12-LO; L-12LO; Alox15; 15-LOX	0.094281	0.0845964	4	0.164669	0.28028	5	0.458197	0.0526214	4	0.22527	0.100171	4	0.11386	0.0564375	4	0.130781	0.0844593	4	0.132084	0.0925184	4
11688	Alox8	8-LOX; 15-LOX-B; 8S-LOX; Alox15b; Alox8; 15-LOX-2	4.92869	0.326777	4	0.0651229	0.0872953	5	0.629534	0.11369	4	0.777478	0.125174	4	0.731227	0.146398	4	0.939412	0.182684	4	1.51848	0.396536	4
11689	Alox5	F730011J02; 5-LO; 5-LOX; Alox5; 5LO; 5LX; AI850497	0.601826	0.178389	4	1.14539	0.785596	5	4.04382	0.492033	4	1.61062	0.151976	4	0.851632	0.190862	4	1.37276	0.196713	4	1.06906	0.168968	4
11690	Alox5ap	Alox5ap; Flap	7.3677	1.60046	4	114.235	32.3046	5	132.485	16.8372	4	44.1285	2.93533	4	57.0535	2.07796	4	47.2018	7.95076	4	39.2759	6.95596	4
11692	Gfer	Alr; ERV1; Gfer	14.4237	1.3614	4	18.4146	2.63679	5	20.5832	2.02119	4	15.2468	1.52626	4	16.4965	0.725045	4	13.2108	1.06073	4	14.4913	1.25862	4
11694	Alx3	Alx3	0.00807294	0.0161459	4	0	0	5	0	0	4	0	0	4	0	0	4	0	0	4	0	0	4
11695	Alx4	lst; Alx4	0.0676023	0.0330392	4	0.0952418	0.0617365	5	0.0946511	0.0346923	4	0.0809207	0.0107134	4	0.0947719	0.0399494	4	0.0674576	0.0459065	4	0.0638567	0.0173231	4
11698	Ambn	Ambn	0	0	4	0	0	5	0	0	4	0.00257138	0.00514276	4	0	0	4	0	0	4	0	0	4
11699	Ambp	AI194774; ASPI; UTI; Intin4; Itil; Ambp; HI-30	0.00396681	0.00793361	4	0.311634	0.289081	5	0.847966	0.0912183	4	0.0378317	0.0279145	4	0.0373281	0.0746563	4	0.0173805	0.0347611	4	0.0314412	0.0316081	4
11702	Amd1	SAMDC; Amd-1; Amd1; AdoMetDC; SAMDC 1; adoMetDC1	17.3659	1.56658	4	16.4453	2.99795	5	12.2959	1.00613	4	10.861	0.793388	4	19.2584	0.653673	4	17.5833	2.28846	4	18.2787	2.27038	4
11704	Amelx	ALGN; AMGL; Amg; Amelx; Amel; AMGX; LRAP; Rgsc888	0.0050243	0.0100486	4	0	0	5	0.00536304	0.0107261	4	0	0	4	0.00272257	0.00544515	4	0	0	4	0	0	4
11705	Amh	MIS; Amh	1.78454	0.394761	4	0.109059	0.203735	5	0.39127	0.144042	4	0.503	0.160395	4	0.466428	0.166189	4	0.327404	0.150404	4	0.606039	0.253117	4
11717	Ampd3	Ampd3	4.54223	0.78428	4	2.87182	1.85425	5	7.30071	0.921784	4	6.69187	0.854631	4	4.84517	0.841675	4	9.67983	2.76752	4	5.73461	1.04854	4
11720	Mat1a	AdoMet; Ams; SAMS1; MATA1; SAMS; MAT; Mat1a; AI046368	0.0152121	0.0230653	4	0	0	5	0.0079214	0.0122734	4	0.00572981	0.0114596	4	0	0	4	0.00523871	0.0104774	4	0	0	4
11722	Amy1	Amy1; C030014B17Rik; Amy-1; Amy1a	11.7342	0.712377	4	2.99028	1.29716	5	3.8758	0.948116	4	12.4942	2.81503	4	14.1882	0.581405	4	18.9861	1.98332	4	16.5921	1.50312	4
11727	Ang	Ang1; Rnase5; AI385586; Rnase5a; Ang	2.58842	0.551813	4	15.9646	5.31363	5	19.1298	2.13756	4	19.43	1.36366	4	29.762	1.58453	4	21.5667	2.43329	4	20.5919	4.24108	4
11731	Ang2	Rnase5b; Ang2; Angrp; Raa3	0	0	4	0.228754	0.359021	5	0.120286	0.0486507	4	0.0358411	0.0275312	4	0.0785048	0.142849	4	0.00959233	0.0191847	4	0	0	4
11732	Ank	Ank; Ankh; mKIAA1581; D15Ertd221e; ank	64.7208	4.87721	4	31.9906	6.91677	5	40.9604	5.24712	4	52.5953	1.6083	4	54.6116	0.787027	4	59.9585	6.43469	4	56.8609	4.24009	4
11733	Ank1	Ank1; pale; Ank-1; nb	33.6488	4.56002	4	1.00896	0.267124	5	3.99149	0.78872	4	5.12509	0.643763	4	4.16665	0.530373	4	5.48525	1.41478	4	9.34048	3.39702	4
11735	Ank3	AI314020; Ankyrin-3; Ankyrin-G; Ank3; 2900054D09Rik; Ank-3; AnkG	16.0381	1.50971	4	12.3886	7.42557	5	7.33517	0.928308	4	8.62236	0.29357	4	6.84415	0.612582	4	8.8446	1.12611	4	8.07756	1.25526	4
11736	Ankfy1	ZFYVE14; Ankfy1; Ankhzn; mKIAA1255	4.70851	0.383136	4	11.1459	1.29677	5	7.88676	0.531904	4	7.17946	0.11707	4	7.519	0.287299	4	7.62823	0.570671	4	7.21953	0.226393	4
11737	Anp32a	I1PP2A; Anp32a; PHAP1; W91701; pp32; Anp32; LANP	70.1195	3.12872	4	250.402	47.8995	5	129.362	9.91168	4	87.6164	12.9532	4	134.461	9.95365	4	99.1912	12.7642	4	101.846	11.9245	4
11739	Slc25a4	Slc25a4; AU019225; mANC1; Ant1	852.914	43.9442	4	342.112	86.4244	5	445.54	34.8302	4	445.562	19.9359	4	463.5	8.03746	4	444.432	26.5205	4	559.61	92.9015	4
11740	Slc25a5	Slc25a5; Ant2	130.857	6.83764	4	24.2334	14.1138	5	103.774	15.1561	4	102.972	9.52041	4	52.9846	7.82874	4	104.662	20.1111	4	83.2516	17.1417	4
11744	Anxa11	Anx11; Anxa11; A830099O17Rik	3.05855	0.22735	4	0.193959	0.260621	5	2.33462	0.728792	4	3.4749	0.744177	4	0.593901	0.175837	4	3.35546	1.4753	4	2.72486	1.39196	4
11745	Anxa3	Anxa3; Anx3	11.8775	2.85745	4	63.3157	27.5447	5	84.3591	5.9447	4	87.7757	8.33358	4	104.863	1.66771	4	115.574	2.8593	4	76.6569	15.8532	4
11746	Anxa4	AW106930; AI265406; Anxa4; Xanx-4; AIV; Anx4	6.75445	1.65416	4	56.6457	8.98553	5	34.3036	4.14963	4	45.8551	1.5215	4	49.4233	2.06281	4	62.4917	1.34179	4	46.8018	9.88198	4
11747	Anxa5	R74653; Anxa5; Anx5	75.3572	5.78385	4	117.021	66.13	5	174.286	10.2211	4	189.032	15.0579	4	123.332	13.0127	4	241.983	13.0627	4	170.82	15.6097	4
11749	Anxa6	Anx6; AnxVI; Cabm; Anxa6; AW107198; Camb	81.4642	6.03418	4	57.8452	8.08632	5	87.1645	4.19922	4	58.5646	1.95145	4	36.7487	1.61596	4	38.9008	3.46239	4	53.6818	10.3029	4
11750	Anxa7	AI316497; Anxa7; Anx7; synexin; AI265384	26.7009	0.470655	4	38.9616	6.48515	5	36.0234	2.69958	4	34.7967	1.69586	4	41.2178	1.37617	4	44.3547	5.41535	4	43.1777	3.07641	4
11752	Anxa8	AI466995; Anx8; Anxa8	0.84726	0.51985	4	1.97263	0.771586	5	2.53472	0.788917	4	2.87206	0.818038	4	2.0255	0.236111	4	3.16255	0.742269	4	2.73231	0.973962	4
11754	Aoc3	SSAO; VAP1; Aoc3	0.473407	0.123338	4	4.20277	1.91485	5	1.16846	0.135664	4	4.81435	1.40746	4	2.45011	0.309737	4	2.63585	0.689461	4	2.28626	0.209125	4
11757	Prdx3	Prdx3; D0Tohi1; TDXM; Mer5; Prx3; SP22; Ef2l; AW822249; Aop1	51.2923	2.58877	4	32.335	5.48359	5	40.6593	2.68707	4	38.7321	2.36219	4	43.131	2.60471	4	41.3037	2.84088	4	48.3618	4.98192	4
11758	Prdx6	9430088D19Rik; AA690119; Lvtw-4; aiPLA2; Aop2; CP-3; GPx; Ltw-4; Brp-12; Ltw4; Prdx5; NSGPx; ORF06; Prdx6; 1-Cys Prx; 1-cysPrx	73.4567	5.68337	4	202.66	27.9349	5	267.25	24.9119	4	292.542	53.068	4	373.215	15.3374	4	395.743	106.646	4	340.801	65.9353	4
11761	Aox1	Aox-2; Aox2; Aox1; AI196512; Aox-1; AI255253; Ao; Ro; Moro	1.02222	0.341139	4	0.449196	0.42284	5	1.11025	0.187547	4	1.75631	0.311147	4	1.0066	0.220814	4	2.38465	0.998062	4	1.72468	0.386279	4
11764	Ap1b1	b2b1660Clo; Ap1b1; Adtb1	47.0152	2.75582	4	17.5866	2.83473	5	24.2527	1.58651	4	24.9462	0.60325	4	20.7433	0.526375	4	22.1633	0.498613	4	27.2501	2.30956	4
11765	Ap1g1	AW551707; D8Ertd374e; AU041323; Ap1g1; Adtg; AA409002	10.2057	0.522056	4	7.90011	0.309193	5	7.2621	0.528005	4	7.12594	0.346982	4	7.12773	0.368571	4	9.49029	1.29521	4	8.10209	1.44329	4
11766	Ap1g2	G2ad; Ap1g2; Adtg2	1.08034	0.23636	4	3.18755	0.846814	5	4.14407	0.838159	4	2.76591	0.334145	4	2.52601	0.194968	4	3.14071	0.490431	4	2.24137	0.416321	4
11767	Ap1m1	mu1A; AA408894; AP47; Adtm1A; Cltnm; Ap1m1	43.3761	3.28562	4	12.0074	3.70909	5	40.7653	3.55973	4	35.0727	3.45434	4	19.1599	1.2736	4	23.1714	2.3145	4	26.7792	3.55979	4
11768	Ap1m2	D9Ertd818e; mu1B; Ap1m2; [m]1B	0.196371	0.0593949	4	0.0459225	0.102686	5	0.0852273	0.0544837	4	0.0274574	0.026382	4	0.0939628	0.0406422	4	0.115919	0.0630962	4	0.133784	0.0679038	4
11769	Ap1s1	Ap1s1; AP19	155.653	16.3368	4	232.499	57.9265	5	205.03	15.0292	4	124.718	6.39334	4	139.207	9.91584	4	90.3759	9.02106	4	133.462	29.3764	4
11770	Fabp4	Fabp4; AFABP; Lbpl; P15; ALBP/Ap2; Ap2; ALBP; 422/aP2	5.63985	3.57009	4	322.938	45.4431	5	53.5878	9.79568	4	48.4449	10.5861	4	66.0682	4.06104	4	56.1107	22.8703	4	43.5635	17.7956	4
11771	Ap2a1	Ap2a1; Adtaa	93.9522	9.08924	4	19.6193	3.66218	5	44.9426	3.77418	4	48.1995	3.95007	4	30.0047	1.3359	4	34.3833	3.74676	4	43.9419	6.94777	4
11772	Ap2a2	AF006990; 2410074K14Rik; L25; Adtab; Ap2a2; AW146353; C78001	34.3947	0.651116	4	29.485	3.68645	5	36.7357	1.50464	4	30.9082	1.63664	4	27.4876	0.738889	4	26.9851	1.34746	4	31.4714	3.58302	4
11773	Ap2m1	Ap2m1	117.817	7.18118	4	108.577	27.3596	5	109.415	3.47436	4	87.4819	1.96706	4	71.7527	5.53084	4	68.6836	3.39286	4	81.7996	7.17818	4
11774	Ap3b1	beta3A; AU015684; AP-3; C78395; Ap3b1; pearl; pe; Hps2; rim2	6.97266	0.364299	4	7.49716	1.49826	5	11.2674	0.194856	4	11.5668	0.644436	4	8.66614	0.280693	4	10.814	1.25239	4	9.64859	1.4291	4
11775	Ap3b2	AI549966; AU042881; Naptb; beta-NAP; [b]-NAP; beta3B; Ap3b2	35.7587	4.57898	4	2.08941	1.0355	5	9.8228	0.792241	4	11.0133	1.25032	4	6.66956	0.342221	4	7.66298	1.26331	4	11.9945	3.21191	4
11776	Ap3d1	AA407035; Bolvr; mocha; Ap3d; Ap3d1; mh; mBLVR1	28.439	2.60007	4	21.3437	2.99419	5	25.4382	1.6017	4	24.6611	0.663578	4	20.8606	0.417257	4	22.3645	1.79102	4	22.8789	1.3016	4
11777	Ap3s1	Ap3s1	3.90956	0.787114	4	2.18829	1.73513	5	4.21687	1.02981	4	3.63809	0.914665	4	2.45292	0.498402	4	5.27844	1.79439	4	3.05371	0.518386	4
11778	Ap3s2	[s]3B; Ap3s2	27.2478	0.990268	4	9.42262	1.26664	5	14.5061	0.438204	4	14.5392	1.07613	4	13.667	0.536766	4	12.067	0.915332	4	17.732	3.65111	4
11781	Ap4m1	Ap4m1; 4930443L05Rik; Ap4m4	3.33937	0.658653	4	1.14012	0.551704	5	3.65499	0.476817	4	4.12929	0.486897	4	1.97381	0.186638	4	4.13174	0.985961	4	2.68866	0.928849	4
11782	Ap4s1	Ap4s1; AI314282	43.3594	3.35951	4	24.786	6.03136	5	23.3524	1.80853	4	26.3551	2.38077	4	36.5775	1.87052	4	28.664	2.46241	4	32.2988	5.33685	4
11783	Apaf1	Apaf-1; Apaf1l; mKIAA0413; fog; Apaf1; 6230400I06Rik	0.798856	0.110868	4	4.66671	1.72883	5	2.11576	0.14133	4	1.69135	0.121572	4	1.82963	0.277536	4	1.8408	0.0722459	4	1.47327	0.166078	4
11784	Apba2	XllL; mXllL; Apba2; X11-like; X11L	46.1566	3.48772	4	22.8152	10.4078	5	23.9209	2.42702	4	16.7367	0.686196	4	16.4972	0.927746	4	13.659	1.76866	4	19.7717	3.74815	4
11785	Apbb1	Apbb1; Fe65; Rir	165.762	12.7816	4	13.1395	4.80041	5	66.6438	6.46648	4	69.3696	5.15902	4	43.4542	1.52576	4	47.0678	6.1628	4	63.9116	8.74423	4
11787	Apbb2	TR2L; Zfra; Apbb2; Rirl1; 2310007D03Rik; FE65L1	12.7331	1.04636	4	8.52321	0.722879	5	9.03869	0.361141	4	8.80149	0.387152	4	8.66825	0.310366	4	10.1174	0.854065	4	8.64682	0.358869	4
11789	Apc	AU020952; CC1; Min; AW124434; mAPC; Apc; AI047805	7.47861	1.04274	4	4.33019	0.427899	5	3.23047	0.504313	4	3.6711	0.187605	4	3.89308	0.627678	4	5.91036	1.17603	4	4.96909	1.48677	4
11790	Speg	mKIAA1297; D1Bwg1450e; Speg; BPEG; SPEGbeta; SPEGalpha; AW125581; Apeg1	3.49205	0.355112	4	4.94035	0.196842	5	5.18356	0.536531	4	5.4662	0.282217	4	4.96775	0.323232	4	4.45187	0.255221	4	4.15033	0.812168	4
11792	Apex1	Apex1; APE; Apex; HAP1; Ref-1	7.21652	0.288808	4	1.83179	1.99441	5	8.34067	1.29877	4	6.69075	0.460353	4	2.19593	0.778337	4	6.40819	0.446914	4	4.47912	0.756765	4
11793	Atg5	2010107M05Rik; Atg5l; Apg5l; 3110067M24Rik; Paddy; AW319544; C88337; Atg5	13.8126	1.0282	4	23.2336	3.15669	5	15.8392	1.51466	4	14.7587	0.580829	4	19.2486	0.882473	4	16.518	1.76843	4	16.7456	1.365	4
11796	Birc3	Birc3; IAP2; MIHC; cIAP1; Api1; Birc2; MIHB; C-IAP2; AW107670; Api2; MIAP1; HIAP2; IAP1; cIAP-1; MIAP2; cIAP2; RNF49; cIAP-2	0.851639	0.140762	4	2.62871	0.662277	5	2.74284	0.0310724	4	4.07146	0.657386	4	3.26446	0.409692	4	4.88478	1.19465	4	3.30997	0.746479	4
11797	Birc2	Api1; Birc3; C330006D17Rik; IAP1; MIHC; MIAP2; Birc2; AW146227; C-IAP1; RNF48; cIAP2; IAP2; MIAP1; MIHB; mcIAP1; HIAP1; HIAP2; Api2; cIAP1	8.88224	1.11627	4	15.9202	2.32949	5	6.53358	0.609972	4	8.37403	0.631752	4	10.9999	0.597226	4	11.5914	0.786515	4	9.96224	1.57707	4
11798	Xiap	Xiap; Api3; ILP-1; Aipa; Birc4; MIHA; 1110015C02Rik; IAP3	7.23577	0.96189	4	4.66093	1.57738	5	2.78721	0.705596	4	3.66784	0.288021	4	4.20054	0.57807	4	6.66671	2.18812	4	5.19502	1.34108	4
11799	Birc5	TIAP; AAC-11; Birc5; Api4; survivin40	0.945459	0.173014	4	42.1796	11.2612	5	26.0141	2.69687	4	2.45933	0.332156	4	2.44281	0.199594	4	1.29292	0.406751	4	1.32557	0.524374	4
11800	Api5	Api5; AAC-11; AI196452; API-5	14.3633	0.488841	4	30.042	3.33773	5	19.8359	0.870129	4	16.4084	1.26332	4	20.7387	0.878124	4	18.8909	1.37584	4	17.1468	1.70283	4
11801	Cd5l	AI047839; Api6; Sp-alpha; 1/6; CT2; Pdp; mAIM; Cd5l; AAC-11	0.0619663	0.0257958	4	28.3086	8.01991	5	19.4706	2.40981	4	21.8161	3.39864	4	17.5026	1.33247	4	22.592	10.8299	4	11.0839	5.24296	4
11803	Aplp1	Aplp1	1285.06	57.017	4	230.422	74.5042	5	772.379	27.5448	4	920.806	75.2849	4	502.616	32.9498	4	550.869	41.4741	4	724.072	63.3688	4
11804	Aplp2	CDEBP; Aplp2; AI790698; APLP-2	188.342	3.00837	4	126.426	34.0577	5	98.464	5.131	4	154.667	6.09668	4	179.815	1.91718	4	191.039	5.96086	4	197.692	12.4264	4
11806	Apoa1	apo-AI; Sep2; Ltw-1; Apoa-1; Brp-14; apoA-I; Alp-1; Sep-2; Apoa1; Lvtw-1; Sep-1	2.05921	0.377978	4	0.253478	0.298523	5	0.730983	0.203613	4	0.907452	0.142876	4	1.0784	0.205051	4	0.685113	0.0854512	4	1.34966	0.364797	4
11807	Apoa2	Alp-2; Apo-AII; Apoa2; ApoA-II; Apoa-2; ApoAII; Hdl-1	4.00034	1.31058	4	4.89572	0.910174	5	4.39887	0.425877	4	2.92057	0.785542	4	2.56978	0.888665	4	1.64547	0.783913	4	2.98042	0.370722	4
11808	Apoa4	Apoa-4; Apoa4	0	0	4	0	0	5	0	0	4	0.00834042	0.0100321	4	0	0	4	0	0	4	0	0	4
11810	Apobec1	Cdar1; Apobec1	1.47231	0.399966	4	21.8676	7.12184	5	20.5676	2.16537	4	30.7316	4.24002	4	19.0888	1.26932	4	35.3817	5.16398	4	21.3463	8.04686	4
11811	Apobec2	Arp1; Apobec2	1.31815	0.745304	4	0.37635	0.478366	5	0.398454	0.138888	4	0.623571	0.143961	4	1.10641	0.101068	4	1.16689	0.503775	4	1.34876	0.66948	4
11812	Apoc1	Apo-CIB; apoC-I; apo-CI; Apoc1; ApoC-IB	5.26004	1.3457	4	43.0341	10.9309	5	66.1816	4.23897	4	439.95	100.096	4	635.748	48.1667	4	434.383	76.9899	4	843.733	214.38	4
11813	Apoc2	Apoc2; apoC-II; apo-CII	0.311336	0.148952	4	255.018	38.0295	5	156.683	25.2757	4	66.8128	1.38155	4	132.085	12.2988	4	76.4467	18.6748	4	67.6034	16.0057	4
11814	Apoc3	apo-CIII; Apoc3; apoC-III	0.393754	0.295013	4	0.168333	0.376404	5	0.243945	0.237214	4	0.238218	0.131875	4	0.384068	0.308616	4	0.196433	0.208765	4	0.356601	0.276695	4
11815	Apod	Apod	392.916	28.3076	4	154.609	58.3133	5	669.605	91.8648	4	1077.41	105.04	4	532.918	75.9122	4	1030.68	30.987	4	775.829	245.987	4
11816	Apoe	AI255918; Apo-E; Apoe	1073.66	29.5089	4	12950.9	3148.84	5	10647.2	411.017	4	41609.9	1911.07	4	42580.2	3107.33	4	47365.3	8024.82	4	35022.5	11095.9	4
11818	Apoh	Apoh; B2GPI; beta-2-GPI; beta2-GPI	0.780188	0.187771	4	0.201893	0.190589	5	0.727324	0.108008	4	0.869979	0.145205	4	0.647334	0.156504	4	0.794904	0.340352	4	0.818214	0.503027	4
11819	Nr2f2	COUP-TFII; SVP40; COUPTFB; Nr2f2; 9430015G03Rik; Aporp1; COUP-TF2; 2700033K02Rik; ARP-1; EAR3; Tcfcoup2	5.33075	0.990617	4	16.5549	4.76025	5	7.44767	0.922612	4	10.5428	1.44199	4	11.8239	1.6301	4	16.9857	2.78404	4	12.5475	0.495547	4
11820	App	Abeta; Abpp; Cvap; betaApp; App; Ag; Adap; E030013M08Rik	423.977	47.8378	4	60.0468	33.2691	5	168.101	25.9613	4	249.866	9.38912	4	115.239	17.9561	4	257.611	69.4172	4	195.83	29.5352	4
11821	Aprt	Aprt; C85684	35.6168	3.5651	4	474.347	63.9192	5	253.624	30.7559	4	141.965	9.51091	4	190.7	12.1923	4	127.088	27.6222	4	125.752	16.4083	4
11826	Aqp1	Aqp1; CHIP28	0.651902	0.142981	4	12.6772	2.68572	5	17.8832	5.16461	4	5.9602	0.343335	4	5.60611	0.286784	4	8.45274	1.87632	4	9.88849	2.81967	4
11827	Aqp2	Aqp2; jpk; AQP-CD; cph; WCH-CD	0.0614393	0.0414063	4	3.83853	2.14178	5	0.447514	0.292091	4	0.435536	0.230855	4	0.483524	0.27105	4	0.328575	0.119248	4	0.58213	0.284361	4
11828	Aqp3	Aqp3; AQP-2	0.00492639	0.00985279	4	0	0	5	0.0374655	0.0203905	4	0.0810549	0.0938453	4	0.0739067	0.0589425	4	0.0464985	0.0494001	4	0.0277187	0.0321535	4
11829	Aqp4	WCH4; Aqp4	14.2971	2.47888	4	6.24466	3.004	5	15.0256	4.95144	4	30.7263	4.17087	4	20.3157	2.65935	4	50.9504	13.4988	4	27.6388	4.89868	4
11830	Aqp5	Aqp5	0.218564	0.0806401	4	1.74145	1.27972	5	0.903961	0.245708	4	0.496564	0.0993784	4	0.267593	0.0567906	4	0.216762	0.171427	4	0.306547	0.0949256	4
11831	Aqp6	Aqp6; AI790337	1.45743	0.32048	4	0.175671	0.251338	5	0.20487	0.0191893	4	0.270897	0.132674	4	0.327984	0.0861369	4	0.267224	0.0898184	4	0.461311	0.13079	4
11832	Aqp7	AQPap; AQP7L; Aqp7	0.0259379	0.0116519	4	0.183124	0.153384	5	0.0601563	0.0338236	4	0.0392867	0.0135497	4	0.0834644	0.0702869	4	0.116524	0.0523703	4	0.0925709	0.071151	4
11833	Aqp8	AI255744; Aqp8; AQP-8	0.0657395	0.0310964	4	0	0	5	0.0375089	0.0201107	4	0.0640384	0.0449714	4	0.12955	0.0863126	4	0.0441229	0.0882459	4	0.029319	0.0355194	4
11834	Aqr	AW495846; Aqr; mKIAA0560	4.67358	0.88319	4	1.69063	0.868435	5	4.19332	0.372257	4	3.9754	0.160609	4	2.56253	0.298175	4	3.74017	0.526442	4	3.62942	0.320048	4
11835	Ar	AW320017; Ar; Tfm	0.365499	0.188236	4	0.0124196	0.027771	5	0.0228034	0.0204419	4	0.0178692	0.0157909	4	0.0159731	0.0297161	4	0.0449201	0.058328	4	0.0299965	0.0307694	4
11836	Araf	1200013E08Rik; Araf1; Araf; A-Raf; AW495444	53.6521	3.71741	4	16.7582	0.866431	5	19.2441	1.68892	4	23.749	1.31766	4	27.0935	0.862367	4	24.5748	2.17103	4	33.568	9.54252	4
11837	Rplp0	Rplp0; L10E; Arbp; 36B4	276.577	31.7321	4	1266.77	104.318	5	1344.36	140.616	4	953.853	54.3895	4	938.392	31.9512	4	720.011	68.1828	4	774.765	133.214	4
11838	Arc	arg3.1; C86064; mArc; Arc; Arc3.1	13.1439	2.33557	4	1.33387	0.574704	5	4.4045	0.481229	4	4.90423	1.05531	4	3.16197	0.329819	4	3.11414	0.671647	4	5.48399	0.998384	4
11839	Areg	Mcub; AR; Sdgf; Areg	0.0975235	0.0467172	4	0.119875	0.156509	5	0.575076	0.146519	4	0.27202	0.206949	4	0.282958	0.133638	4	0.124613	0.090756	4	0.186846	0.133267	4
11840	Arf1	Arf1	166.054	3.25848	4	117.533	20.2986	5	164.976	14.3747	4	141.292	6.52382	4	112.366	5.55073	4	151.08	13.3426	4	136.608	6.86278	4
11841	Arf2	Arf2	23.0872	1.31844	4	38.4502	5.88553	5	24.7379	2.44682	4	27.9886	1.82626	4	28.3826	0.412224	4	25.921	1.85995	4	26.5195	1.41828	4
11842	Arf3	5430400P17Rik; AI854770; Arf3	161.513	4.56736	4	58.7518	5.00387	5	77.544	7.46131	4	85.1203	8.23189	4	74.296	3.64417	4	84.4758	5.70088	4	103.776	14.5131	4
11843	Arf4	Arf4; AA407803	42.1774	2.0181	4	133.917	42.2701	5	91.3933	8.33444	4	68.2695	2.83293	4	69.5895	5.05016	4	89.1681	8.93982	4	70.593	6.26477	4
11844	Arf5	Arf5	195.798	32.0563	4	886.629	349.54	5	336.104	35.8515	4	246.397	23.3716	4	332.848	11.6414	4	182.13	38.3219	4	251.115	37.1223	4
11845	Arf6	Arf6; AW496366; AI788669	17.8242	1.2093	4	61.2493	7.39217	5	35.704	1.52223	4	23.4495	1.15553	4	28.6096	3.03364	4	30.4826	2.97649	4	24.9212	2.44229	4
11846	Arg1	AI; Arg-1; AI256583; PGIF; Arg1	0.59611	0.135455	4	60.7686	29.737	5	182.753	52.4789	4	2.435	0.276025	4	1.45555	0.383341	4	1.62706	0.456436	4	1.45167	0.330766	4
11847	Arg2	AII; Arg2; AU022422	0.425285	0.13739	4	0.329511	0.418853	5	0.473844	0.137125	4	0.273324	0.10019	4	0.355604	0.165645	4	0.24762	0.0751849	4	0.344669	0.0614906	4
11848	Rhoa	Arha; Rhoa; Arha2; Arha1	86.6823	7.36291	4	160.899	22.7992	5	182.998	9.97218	4	155.6	2.96854	4	150.097	6.53794	4	192.009	10.1619	4	144.277	17.0212	4
11852	Rhob	Arh6; Rhob; AA017882; Arhb	195.482	8.96475	4	150.745	9.20569	5	178.361	1.2825	4	222.254	11.0424	4	175.6	2.85512	4	169.642	19.3507	4	166.804	13.63	4
11853	Rhoc	Arh9; AI324259; Rhoc; Arhc	43.635	8.52542	4	473.089	70.8553	5	446.983	41.976	4	274.888	21.1089	4	291.295	4.86733	4	239.895	46.3409	4	231.947	39.5097	4
11854	Rhod	AI326383; Rhod; Rho; Arhd; RhoHP1; RhoM	2.79964	0.449413	4	14.1357	2.48184	5	11.6206	1.82279	4	8.86755	0.708745	4	8.97371	1.24962	4	7.77895	1.68083	4	8.94361	1.05073	4
11855	Arhgap5	p190B; Arhgap5; p190-B	2.1801	0.536905	4	0.213448	0.142588	5	0.481846	0.167483	4	0.655581	0.172498	4	0.447616	0.159258	4	2.07033	1.81082	4	0.852096	0.285277	4
11856	Arhgap6	AI504284; RhoGAPX-1; Arhgap6	1.33703	0.325875	4	0.615695	0.321624	5	0.32656	0.123388	4	0.478502	0.0417845	4	0.540207	0.032257	4	1.20369	0.386239	4	0.74172	0.0970814	4
11857	Arhgdib	Arhgdib; Gdid4; Ly-GDI; D4	17.889	3.95751	4	220.241	60.5119	5	246.953	24.003	4	189.71	17.1632	4	170.971	7.7742	4	177.686	16.8802	4	156.409	45.4099	4
11858	Rnd2	Rohn; rho7; Rnd2; Arhn	449.943	35.387	4	121.224	70.0255	5	333.861	42.9436	4	220.495	7.65855	4	206.212	7.41821	4	196.023	20.7559	4	240.575	31.8608	4
11859	Phox2a	Arix; Phox2a; Pmx2; Phox2; Px2a; Pmx2a	0.55039	0.0936556	4	0.586318	0.306969	5	1.04214	0.255572	4	0.248657	0.101192	4	0.235153	0.130884	4	0.073299	0.116287	4	0.112071	0.0449386	4
11861	Arl4a	Arl4a; Arl4; AI467555	6.1633	1.01912	4	19.0927	1.83789	5	10.3468	0.862632	4	17.138	1.82322	4	18.3059	0.967065	4	18.3844	2.01103	4	15.3238	1.02577	4
11863	Arnt	Drnt; D3Ertd557e; Hif1b; Arnt; ESTM42; W08714; bHLHe2; mKIAA4051	4.2217	0.534146	4	7.25389	1.08503	5	5.41845	0.47773	4	6.27193	0.264192	4	4.9361	0.52283	4	7.86517	1.4859	4	5.62134	0.562882	4
11864	Arnt2	mKIAA0307; bHLHe1; Arnt2; Hif-2b	30.2801	3.45374	4	7.32383	1.38373	5	13.4334	1.52415	4	18.7763	0.675348	4	14.5679	0.375486	4	19.818	3.57767	4	20.684	2.22051	4
11865	Arntl	Arnt3; BMAL1b; Bmal1; Arntl; MOP3; bHLHe5; bmal1b'	4.60114	0.760264	4	1.9828	0.534969	5	2.04813	0.240197	4	2.87366	0.450724	4	2.94857	0.022079	4	3.40448	1.78579	4	3.95638	0.528193	4
11867	Arpc1b	L72; AA408064; AF007010; Arpc1b; AA408534; AA571392; AW208418; SOP2Hs; p41-ARC; 41kDa	34.0152	5.1855	4	364.127	33.4117	5	463.393	44.0703	4	354.242	43.1114	4	199.371	4.63258	4	263.29	14.8505	4	190.385	53.0075	4
11870	Art1	ADPRT; ARTC1; Art1; Yac-1	0.0545064	0.0597302	4	0.260424	0.158138	5	0.214485	0.13502	4	0.159457	0.0716253	4	0.160856	0.164031	4	0.139897	0.143232	4	0.183781	0.139952	4
11871	Art2a	Rt-6; Art2a; ARTC2; Rt6-1; Art2a-ps; Ly92a; Rt6	0.00399686	0.00799373	4	0.454489	0.163493	5	0.0622295	0.043082	4	0.0148217	0.012606	4	0.0504769	0.0412749	4	0.0371033	0.0431235	4	0.0377523	0.030869	4
11872	Art2b	Rt-6; Rt6-2; ARTC2; Art; Rt6; Art2b; ART2.2; Ly92b	0	0	4	0.0326005	0.0728969	5	0	0	4	0.0322827	0.0525127	4	0	0	4	0.0263952	0.0527903	4	0.00599774	0.0119955	4
11875	Art5	ARTC5; Art5; Yac-2	0.067081	0.0484866	4	0.242927	0.3898	5	0.193116	0.0424891	4	0.162154	0.101962	4	0.0689446	0.0730246	4	0.191999	0.175031	4	0.122263	0.0573936	4
11876	Artn	neublastin; Artn	0.519681	0.12839	4	1.44474	0.670592	5	2.1935	0.398359	4	0.436331	0.130966	4	0.543877	0.16022	4	0.384413	0.0680363	4	0.695195	0.118742	4
11877	Arvcf	Arvcf	8.80088	0.311881	4	3.86247	0.76609	5	6.69765	0.376061	4	8.52487	0.786998	4	7.77411	0.391856	4	9.57565	0.860012	4	9.57431	0.646686	4
11878	Arx	Arx1; Arx	0.031714	0.0194837	4	0.0095922	0.0168763	5	0.0462	0.0373716	4	0.0239623	0.00950024	4	0	0	4	0.0580209	0.0446844	4	0.0442221	0.0449147	4
11881	Arsb	As1; As1-s; Asr-1; Ast-1; As-1s; As1-r; Arsb; As-1; 1110007C02Rik; AI480648; As-1t; As-1r; As1-t	16.1312	1.65567	4	17.5859	7.46358	5	28.85	3.13614	4	31.2507	1.29506	4	24.1673	1.32097	4	34.9374	5.77616	4	25.9772	4.18442	4
11883	Arsa	As2; TISP73; Arsa; AW212749; As-2; AS-A; ASA	11.7097	0.448105	4	9.51285	2.23882	5	14.3747	0.265417	4	16.3269	0.883103	4	11.6932	0.482367	4	14.6063	1.04851	4	13.4032	1.6115	4
11886	Asah1	Asah1; 2310081N20Rik; AC; Asah	17.4653	0.785097	4	28.1326	8.14993	5	26.7441	2.00885	4	37.9214	3.92094	4	33.4777	3.42164	4	53.4605	10.7703	4	32.1678	3.91211	4
11889	Asgr1	Asgr-1; Asgr; ASGPR1; HL-1; Asgr1	3.55347	1.54809	4	6.10631	2.57954	5	2.58748	1.25236	4	16.4067	3.69053	4	30.6952	2.96307	4	27.6333	6.0725	4	30.2881	6.92726	4
11890	Asgr2	HL-2; Asgr; ASGPR2; Asgr-2; Asgr2	0.276709	0.124849	4	0.789961	0.142356	5	0.219641	0.150259	4	0.744379	0.0368331	4	0.95517	0.0830486	4	0.823439	0.319923	4	1.10817	0.391735	4
11891	Rab27a	4933437C11Rik; Rab27a; ash; 2410003M20Rik; 2210402C08Rik	4.18953	0.262916	4	4.82518	0.398295	5	4.12048	0.460307	4	3.56559	0.131691	4	5.17622	0.465427	4	5.59134	0.433723	4	5.19251	0.820394	4
11898	Ass1	Ass1; Ass-1; ASS; AA408052; fold	12.5741	1.20695	4	0.70711	0.658719	5	4.59498	0.685985	4	6.12382	0.722554	4	3.78995	0.84314	4	7.8744	1.37798	4	8.6539	1.24518	4
11899	Astn1	Astn1; Astn; mKIAA0289; GC14	9.44718	0.661023	4	3.4462	0.891962	5	4.73064	0.546362	4	5.01755	0.617824	4	5.21902	0.290867	4	6.43354	0.859587	4	6.9013	1.36167	4
[truncated: 26,879 more rows]

## Sheet: Enrichment and DEGs
Enrichment (RiboIP to Flow at Xd)	ENTREZID	ENSEMBL	SYMBOL	GENENAME	d0	d2	d5	d14	d28	d42	d70	ave all enrich		DEG (Xd relative to healthy)	ENTREZID	ENSEMBL	SYMBOL	Gene.Symbol	GENENAME	0d	2d	5d	14d	28d	42d	70d	average
[truncated: 27,179 more rows]
