# Supplementary material for: Derivation and transcriptional reprogramming of border-forming wound repair astrocytes after spinal cord injury or stroke in mice
Source: Nat Neurosci. 2024 Jun 21;27(8):1505–21. doi: 10.1038/s41593-024-01684-6 (PMC11303254; doi:10.1038/s41593-024-01684-6)
Supplement: Supplementary file 3 — Lists of DEGs in named gene cohorts: Fig. 2b, all DEGs (13,527); Fig. 2d, healthy astrocyte EGs (15,722); Fig. 2d, newly expressed genes (889); Fig. 3b, consensus healthy astrocyte expressed genes (cAEGs, 429); Fig. 3g, immune-precipitate healthy astrocyte expressed genes (ipAEGs, 2,806); Fig. 3i,j, unsupervised proliferation genes (91); Fig. 4a–c, consensus reactivity genes (cARGs, 170); Fig. 4f, DEGs more than twofold upregulated at all times (1,129). [file 41593_2024_1684_MOESM3_ESM.xlsx]

## Sheet: Fig 2b All DEGs (13527)
ENTREZID	ENSEMBL	SYMBOL	Gene.Symbol	GENENAME	0d	2d	5d	14d	28d	42d	70d	Test			differences are log 2 fold change relative to healthy (day 0)
11302	ENSMUSG00000025375	Aatk	Aatk	apoptosis-associated tyrosine kinase	0	-0.935071	-1.26905	-0.905291	-1.04852	-1.35747	-1.09293	1
11303	ENSMUSG00000015243	Abca1	Abca1	ATP-binding cassette, sub-family A (ABC1), member 1	0	0	2.21365	2.51189	2.28098	2.8807	1.84676	1			Figure 2b
11304	ENSMUSG00000028125	Abca4	Abca4	ATP-binding cassette, sub-family A (ABC1), member 4	0	-2.72103	-2.77745	-1.50392	-1.68774	-1.76623	-1.41868	1
11305	ENSMUSG00000026944	Abca2	Abca2	ATP-binding cassette, sub-family A (ABC1), member 2	0	-1.93506	-1.61317	-0.815023	0	-0.925941	-1.09543	1				Timepoint post SCI	Up	Down	Total DEGs
11306	ENSMUSG00000031333	Abcb7	Abcb7	ATP-binding cassette, sub-family B (MDR/TAP), member 7	0	0	0	-0.785215	-0.829917	0	-1.31427	1				2d	5213	4711	9924
11307	ENSMUSG00000024030	Abcg1	Abcg1	ATP binding cassette subfamily G member 1	0	1.47985	4.34569	4.97515	3.49611	3.80052	3.15939	1				5d	4944	4257	9201
11308	ENSMUSG00000058835	Abi1	Abi1	abl-interactor 1	0	0	0	-0.478592	-0.494151	0	-0.923377	1				14d	4024	3273	7297
11352	ENSMUSG00000026596	Abl2	Abl2	v-abl Abelson murine leukemia viral oncogene 2 (arg, Abelson-related gene)	0	0	-1.07521	-1.05114	-1.15786	-1.05877	-1.09353	1				28d	3608	2651	6259
11363	ENSMUSG00000026003	Acadl	Acadl	acyl-Coenzyme A dehydrogenase, long-chain	0	-0.6312	-0.661665	-0.700327	-0.647225	-0.488226	-0.521063	1				42d	3738	2778	6516
11364	ENSMUSG00000062908	Acadm	Acadm	acyl-Coenzyme A dehydrogenase, medium chain	0	-0.686964	-0.590941	-0.490974	0	0	0	1				70d	3642	3061	6703
11370	ENSMUSG00000018574	Acadvl	Acadvl	acyl-Coenzyme A dehydrogenase, very long chain	0	-0.519427	-0.43377	-0.430719	0	0	0	1
11409	ENSMUSG00000029545	Acads	Acads	acyl-Coenzyme A dehydrogenase, short chain	0	-0.348014	0	0	0	0	0	1
11416	ENSMUSG00000027822	Slc33a1	Slc33a1	solute carrier family 33 (acetyl-CoA transporter), member 1	0	0	0	-0.370821	0	0	-0.524853	1
11418	ENSMUSG00000020704	Asic2	Asic2	acid-sensing (proton-gated) ion channel 2	0	-2.45175	0	0	0.964602	1.01038	1.16087	1
11419	ENSMUSG00000023017	Asic1	Asic1	acid-sensing (proton-gated) ion channel 1	0	-2.95078	-3.10163	-3.58899	-3.3982	-3.53178	-3.05432	1
11421	ENSMUSG00000020681	Ace	Ace	angiotensin I converting enzyme (peptidyl-dipeptidase A) 1	0	-1.20954	0	0	0	0	0	1
11423	ENSMUSG00000023328	Ache	Ache	acetylcholinesterase	0	-2.26462	-2.58045	-1.64493	-2.04153	-2.47356	-1.70558	1
11425	ENSMUSG00000074336	Apoc4	Apoc4	apolipoprotein C-IV	0	0	6.8149	8.46726	7.84378	8.41178	7.80474	1
11426	ENSMUSG00000028649	Macf1	Macf1	microtubule-actin crosslinking factor 1	0	0	0	0	-0.44024	0	0	1
11428	ENSMUSG00000028405	Aco1	Aco1	aconitase 1	0	0	-0.494515	-0.659315	-0.773378	-0.770364	-0.958569	1
11429	ENSMUSG00000022477	Aco2	Aco2	aconitase 2, mitochondrial	0	-1.60204	-1.53055	-1.54514	-1.38363	-1.46737	-1.28524	1
11430	ENSMUSG00000020777	Acox1	Acox1	acyl-Coenzyme A oxidase 1, palmitoyl	0	-0.621401	-0.733843	0	0	0	-0.463488	1
11431	ENSMUSG00000044573	Acp1	Acp1	acid phosphatase 1, soluble	0	0.821795	0	0	0	0	0	1
11432	ENSMUSG00000002103	Acp2	Acp2	acid phosphatase 2, lysosomal	0	0	0.520633	0.485526	0	0.301623	0	1
11433	ENSMUSG00000001348	Acp5	Acp5	acid phosphatase 5, tartrate resistant	0	3.72197	6.97106	5.72382	4.35848	4.45907	3.32648	1
11435	ENSMUSG00000027107	Chrna1	Chrna1	cholinergic receptor, nicotinic, alpha polypeptide 1 (muscle)	0	0	0	0	2.32574	2.17485	2.33177	1
11438	ENSMUSG00000027577	Chrna4	Chrna4	cholinergic receptor, nicotinic, alpha polypeptide 4	0	-2.5417	0	0	0	1.48045	1.74504	1
11441	ENSMUSG00000030525	Chrna7	Chrna7	cholinergic receptor, nicotinic, alpha polypeptide 7	0	-2.52267	-2.9082	0	0	0	-2.78115	1
11443	ENSMUSG00000041189	Chrnb1	Chrnb1	cholinergic receptor, nicotinic, beta polypeptide 1 (muscle)	0	1.34027	0	1.04102	1.31222	1.06479	0	1
11444	ENSMUSG00000027950	Chrnb2	Chrnb2	cholinergic receptor, nicotinic, beta polypeptide 2 (neuronal)	0	-0.870347	0	0	0	0	0	1
11461	ENSMUSG00000029580	Actb	Actb	actin, beta	0	1.68679	1.58647	1.06081	0.765022	0.835709	0.728176	1
11465	ENSMUSG00000062825	Actg1	Actg1	actin, gamma, cytoplasmic 1	0	1.55355	0.701022	0.447626	0	0	0	1
11468	ENSMUSG00000059430	Actg2	Actg2	actin, gamma 2, smooth muscle, enteric	0	0	3.97313	0	0	0	0	1
11475	ENSMUSG00000035783	Acta2	Acta2	actin, alpha 2, smooth muscle, aorta	0	3.11659	5.4486	3.48412	3.73256	3.67045	4.01251	1
11477	ENSMUSG00000026836	Acvr1	Acvr1	activin A receptor, type 1	0	0.563837	0	0	0	0	0	1
11482	ENSMUSG00000000530	Acvrl1	Acvrl1	activin A receptor, type II-like 1	0	1.94122	3.51762	3.18722	2.78945	2.80702	2.44009	1
11484	ENSMUSG00000020774	Aspa	Aspa	aspartoacylase	0	-1.63464	-1.25966	-1.29599	-1.13806	-1.01046	-1.04343	1
11486	ENSMUSG00000017697	Ada	Ada	adenosine deaminase	0	3.68037	3.98709	2.82911	2.41578	2.55594	2.0938	1
11487	ENSMUSG00000054693	Adam10	Adam10	a disintegrin and metallopeptidase domain 10	0	0	0	0	0	0	-1.02176	1
11488	ENSMUSG00000020926	Adam11	Adam11	a disintegrin and metallopeptidase domain 11	0	-1.08387	-1.85214	-0.922625	0	0	0	1
11489	ENSMUSG00000054555	Adam12	Adam12	a disintegrin and metallopeptidase domain 12 (meltrin alpha)	0	4.84753	3.96585	2.88866	1.98657	1.60661	1.3297	1
11490	ENSMUSG00000028041	Adam15	Adam15	a disintegrin and metallopeptidase domain 15 (metargidin)	0	1.03557	1.34381	0.779591	0.672953	0.34296	0.475512	1
11491	ENSMUSG00000052593	Adam17	Adam17	a disintegrin and metallopeptidase domain 17	0	0.821854	1.78069	1.37552	0.716485	0.698441	0	1
11492	ENSMUSG00000011256	Adam19	Adam19	a disintegrin and metallopeptidase domain 19 (meltrin beta)	0	0.803582	1.31238	0.743253	0	0	0	1
11496	ENSMUSG00000040537	Adam22	Adam22	a disintegrin and metallopeptidase domain 22	0	-1.3366	-1.31668	-0.576424	0	0	-0.603059	1
11497	ENSMUSG00000031553	Adam3	Adam3	a disintegrin and metallopeptidase domain 3 (cyritestin)	0	0	6.80516	0	0	0	0	1
11499	ENSMUSG00000031554	Adam5	Adam5	a disintegrin and metallopeptidase domain 5	0	-2.12945	1.51996	1.86649	2.14449	2.02362	1.9581	1
11501	ENSMUSG00000025473	Adam8	Adam8	a disintegrin and metallopeptidase domain 8	0	7.59253	9.08623	6.44564	4.64376	4.91542	3.67913	1
11502	ENSMUSG00000031555	Adam9	Adam9	a disintegrin and metallopeptidase domain 9 (meltrin gamma)	0	0.878333	1.323	0.998014	0.532231	0.623593	0	1
11504	ENSMUSG00000022893	Adamts1	Adamts1	a disintegrin-like and metallopeptidase (reprolysin type) with thrombospondin type 1 motif, 1	0	2.94986	1.22904	0	1.05858	0.748201	0	1
11512	ENSMUSG00000022994	Adcy6	Adcy6	adenylate cyclase 6	0	0	-0.337063	0	0	0	0.328043	1
11513	ENSMUSG00000031659	Adcy7	Adcy7	adenylate cyclase 7	0	2.72342	4.94158	4.66915	3.33862	3.50696	2.22698	1
11514	ENSMUSG00000022376	Adcy8	Adcy8	adenylate cyclase 8	0	-2.26412	-1.60353	-1.01175	0	0	0	1
11515	ENSMUSG00000005580	Adcy9	Adcy9	adenylate cyclase 9	0	0	0	0	0	0	-0.883312	1
11516	ENSMUSG00000024256	Adcyap1	Adcyap1	adenylate cyclase activating polypeptide 1	0	1.27118	1.19387	0	0	0	0	1
11517	ENSMUSG00000029778	Adcyap1r1	Adcyap1r1	adenylate cyclase activating polypeptide 1 receptor 1	0	-1.27114	-1.41579	-0.91588	-0.792384	-0.812135	0	1
11518	ENSMUSG00000029106	Add1	Add1	adducin 1 (alpha)	0	0	-0.313511	0	0	-0.350531	-0.366831	1
11519	ENSMUSG00000030000	Add2	Add2	adducin 2 (beta)	0	-1.36454	-1.93361	-1.9164	-1.74011	-1.70788	-1.87281	1
11520	ENSMUSG00000028494	Plin2	Plin2	perilipin 2	0	1.74696	3.32404	2.06602	1.4034	1.46906	1.29202	1
11522	ENSMUSG00000074207	Adh1	Adh1	alcohol dehydrogenase 1 (class I)	0	-1.43721	0	1.31155	1.35489	1.73863	2.03029	1
11532	ENSMUSG00000028138	Adh5	Adh5	alcohol dehydrogenase 5 (class III), chi polypeptide	0	0	0	-0.287511	0	0	0	1
11534	ENSMUSG00000039197	Adk	Adk	adenosine kinase	0	-1.503	-0.95678	-0.72281	0	0	0	1
11535	ENSMUSG00000030790	Adm	Adm	adrenomedullin	0	2.36218	0	0	0	0	0	1
11536	ENSMUSG00000058396	Gpr182	Gpr182	G protein-coupled receptor 182	0	0	-1.72619	0	0	0	0	1
11539	ENSMUSG00000042429	Adora1	Adora1	adenosine A1 receptor	0	-1.84427	-1.30547	-0.657641	0	0	0	1
11540	ENSMUSG00000020178	Adora2a	Adora2a	adenosine A2a receptor	0	-2.00642	-1.56592	0	0	-1.33162	-1.42411	1
11541	ENSMUSG00000018500	Adora2b	Adora2b	adenosine A2b receptor	0	-1.04944	-1.53063	-0.577035	0	0	0	1
11542	ENSMUSG00000000562	Adora3	Adora3	adenosine A3 receptor	0	1.50341	2.53555	1.52333	0	0	0	1
11544	ENSMUSG00000002844	Adprh	Adprh	ADP-ribosylarginine hydrolase	0	-0.260071	0	0	0	0	0	1
11545	ENSMUSG00000026496	Parp1	Parp1	poly (ADP-ribose) polymerase family, member 1	0	0	1.01588	0	0	0	0	1
11546	ENSMUSG00000036023	Parp2	Parp2	poly (ADP-ribose) polymerase family, member 2	0	0	0.532074	0.430372	0	0	0	1
11548	ENSMUSG00000050541	Adra1b	Adra1b	adrenergic receptor, alpha 1b	0	-0.52309	-0.606107	-0.644813	-1.04807	-1.34285	-1.87244	1
11549	ENSMUSG00000045875	Adra1a	Adra1a	adrenergic receptor, alpha 1a	0	0	-2.01766	-1.02834	-0.776188	-0.807302	0	1
11550	ENSMUSG00000027335	Adra1d	Adra1d	adrenergic receptor, alpha 1d	0	3.00271	2.66217	2.7205	3.01191	2.40121	2.25086	1
11551	ENSMUSG00000033717	Adra2a	Adra2a	adrenergic receptor, alpha 2a	0	-2.42527	-1.70331	-0.673495	0	0	0	1
11553	ENSMUSG00000045318	Adra2c	Adra2c	adrenergic receptor, alpha 2c	0	-2.95909	-2.55627	-2.15381	0	-2.34464	0	1
11554	ENSMUSG00000035283	Adrb1	Adrb1	adrenergic receptor, beta 1	0	0	0	-0.953106	-0.60234	-0.839022	-1.02336	1
11555	ENSMUSG00000045730	Adrb2	Adrb2	adrenergic receptor, beta 2	0	2.55638	2.48398	3.05994	2.71967	3.07444	2.82072	1
11564	ENSMUSG00000022407	Adsl	Adsl	adenylosuccinate lyase	0	0.957417	0	0	0	0	-0.616884	1
11565	ENSMUSG00000011148	Adssl1	Adssl1	adenylosuccinate synthetase like 1	0	2.07376	3.05808	1.59683	0	0.959194	0	1
11566	ENSMUSG00000015961	Adss	Adss	adenylosuccinate synthetase, non muscle	0	1.73408	0.883234	0.457351	0.53521	0.635327	0	1
11567	ENSMUSG00000025432	Avil	Avil	advillin	0	-2.09399	0	0	0	0	0	1
11568	ENSMUSG00000020473	Aebp1	Aebp1	AE binding protein 1	0	-0.626853	-1.09571	0.766248	1.09798	0.847182	0.791627	1
11569	ENSMUSG00000030232	Aebp2	Aebp2	AE binding protein 2	0	1.01498	0.661761	0.71552	0.537416	0.643751	0.423294	1
11593	ENSMUSG00000031521	Aga	Aga	aspartylglucosaminidase	0	0	0.625661	0	0	0	0	1
11595	ENSMUSG00000030607	Acan	Acan	aggrecan	0	0	0	0	0	-2.00504	0	1
11596	ENSMUSG00000015452	Ager	Ager	advanced glycosylation end product-specific receptor	0	-1.59597	2.0582	3.96654	4.59375	4.41946	4.72864	1
11600	ENSMUSG00000022309	Angpt1	Angpt1	angiopoietin 1	0	-1.65978	-0.798057	0	0	1.25506	0	1
11601	ENSMUSG00000031465	Angpt2	Angpt2	angiopoietin 2	0	1.328	2.03833	1.36592	1.21205	1.21405	1.27878	1
11602	ENSMUSG00000027460	Angpt4	Angpt4	angiopoietin 4	0	4.33133	3.8749	2.25754	3.13314	2.97726	2.2625	1
11603	ENSMUSG00000041936	Agrn	Agrn	agrin	0	0	0.519802	0.86784	0.584751	0	0	1
11605	ENSMUSG00000031266	Gla	Gla	galactosidase, alpha	0	1.16611	3.25885	2.41927	1.26923	1.18031	0	1
11606	ENSMUSG00000031980	Agt	Agt	angiotensinogen (serpin peptidase inhibitor, clade A, member 8)	0	-3.25704	-2.0438	0	0	0	0	1
11607	ENSMUSG00000049115	Agtr1a	Agtr1a	angiotensin II receptor, type 1a	0	0	1.7482	4.01177	5.27982	5.10897	5.19052	1
11610	ENSMUSG00000029007	Agtrap	Agtrap	angiotensin II, type I receptor-associated protein	0	-0.493611	0	0	0	0	0.33494	1
11622	ENSMUSG00000019256	Ahr	Ahr	aryl-hydrocarbon receptor	0	2.21772	1.71407	2.61043	2.49754	2.26219	0.989562	1
11629	ENSMUSG00000024397	Aif1	Aif1	allograft inflammatory factor 1	0	3.27653	5.83029	5.34198	4.88647	4.95332	5.01746	1
11630	ENSMUSG00000019866	Crybg1	Crybg1	crystallin beta-gamma domain containing 1	0	2.72026	3.21008	2.83276	3.06769	3.0039	2.69412	1
11632	ENSMUSG00000024847	Aip	Aip	aryl-hydrocarbon receptor-interacting protein	0	-0.407408	0	0	0	0	0	1
11636	ENSMUSG00000026817	Ak1	Ak1	adenylate kinase 1	0	0	-0.513093	-0.52832	0	-0.41317	0	1
11637	ENSMUSG00000028792	Ak2	Ak2	adenylate kinase 2	0	1.12176	0.868828	0.457235	0	0	0.512834	1
11639	ENSMUSG00000028527	Ak4	Ak4	adenylate kinase 4	0	-1.59181	-2.15581	-1.60034	-0.961458	-0.695746	-0.578091	1
11640	ENSMUSG00000018428	Akap1	Akap1	A kinase (PRKA) anchor protein 1	0	-0.283367	-0.586643	-0.323733	-0.314816	0	0	1
11641	ENSMUSG00000038729	Akap2	Akap2; Pakap	A kinase (PRKA) anchor protein 2	0	2.18777	0.794276	0	0.763554	0.646281	0.678501	1
11647	ENSMUSG00000028766	Alpl	Alpl	alkaline phosphatase, liver/bone/kidney	0	-2.67225	-1.64031	-2.10195	-2.0848	-2.61603	-2.74768	1
11651	ENSMUSG00000001729	Akt1	Akt1	thymoma viral proto-oncogene 1	0	0.368452	0.787509	0.522661	0	0	0	1
11652	ENSMUSG00000004056	Akt2	Akt2	thymoma viral proto-oncogene 2	0	0	-0.227611	0	0	0	0	1
11655	ENSMUSG00000032786	Alas1	Alas1	aminolevulinic acid synthase 1	0	0	0.47556	0.63848	0	0	0	1
11658	ENSMUSG00000022636	Alcam	Alcam	activated leukocyte cell adhesion molecule	0	0	0	0	0	0	-0.485741	1
11666	ENSMUSG00000031378	Abcd1	Abcd1	ATP-binding cassette, sub-family D (ALD), member 1	0	-0.398963	0.533965	0.490344	0	0	0	1
11668	ENSMUSG00000053279	Aldh1a1	Aldh1a1	aldehyde dehydrogenase family 1, subfamily A1	0	-1.32209	-0.753207	0	0	0	0	1
11669	ENSMUSG00000029455	Aldh2	Aldh2	aldehyde dehydrogenase 2, mitochondrial	0	-1.07673	0	-0.636349	-0.638507	-0.408645	-0.739939	1
11671	ENSMUSG00000010025	Aldh3a2	Aldh3a2	aldehyde dehydrogenase family 3, subfamily A2	0	0	-0.326814	0	0	0	0	1
11674	ENSMUSG00000030695	Aldoa	Aldoa	aldolase A, fructose-bisphosphate	0	0	0	-0.417135	0	-0.321489	0	1
11676	ENSMUSG00000017390	Aldoc	Aldoc	aldolase C, fructose-bisphosphate	0	-2.41944	-2.40332	-1.85508	-1.3944	-1.28187	-1.09699	1
11677	ENSMUSG00000001642	Akr1b3	Akr1b3	aldo-keto reductase family 1, member B3 (aldose reductase)	0	0.516572	1.13661	0.792435	0.747198	0.725777	0.912881	1
11686	ENSMUSG00000032807	Alox12b	Alox12b	arachidonate 12-lipoxygenase, 12R type	0	0	0	0	0	-6.98161	0	1
11688	ENSMUSG00000020891	Alox8	Alox8	arachidonate 8-lipoxygenase	0	-3.80641	-2.39984	-1.20491	-1.01978	0	0	1
11689	ENSMUSG00000025701	Alox5	Alox5	arachidonate 5-lipoxygenase	0	3.21164	2.91438	2.38279	2.05185	2.61915	1.87063	1
11690	ENSMUSG00000060063	Alox5ap	Alox5ap	arachidonate 5-lipoxygenase activating protein	0	5.37805	6.48989	4.57231	3.72532	3.92376	3.33952	1
11692	ENSMUSG00000040888	Gfer	Gfer	growth factor, augmenter of liver regeneration	0	0.604244	0	0	0	0	0	1
11695	ENSMUSG00000040310	Alx4	Alx4	aristaless-like homeobox 4	0	-2.4383	0	0	0	0	0	1
11702	ENSMUSG00000075232	Amd1	Amd1	S-adenosylmethionine decarboxylase 1	0	0	-0.601838	-0.547162	0	0	0	1
11705	ENSMUSG00000035262	Amh	Amh	anti-Mullerian hormone	0	0	0	0	0	-6.64423	0	1
11717	ENSMUSG00000005686	Ampd3	Ampd3	adenosine monophosphate deaminase 3	0	1.70643	0.878032	0.648832	0	0	0	1
11722	ENSMUSG00000074264	Amy1	Amy1	amylase 1, salivary	0	0	-1.8227	0	0	0	0	1
11727	ENSMUSG00000072115	Ang	Ang	angiogenin, ribonuclease, RNase A family, 5	0	3.22166	5.61224	4.82017	4.36248	3.96578	3.96896	1
11732	ENSMUSG00000022265	Ank	Ank	progressive ankylosis	0	-2.02145	-0.842951	0	0	0	0	1
11733	ENSMUSG00000031543	Ank1	Ank1	ankyrin 1, erythroid	0	-0.887445	-1.37254	0	0	0	0	1
11735	ENSMUSG00000069601	Ank3	Ank3	ankyrin 3, epithelial	0	0	-1.52187	-1.1394	-1.20495	-1.54883	-1.02154	1
11736	ENSMUSG00000020790	Ankfy1	Ankfy1	ankyrin repeat and FYVE domain containing 1	0	0.264378	0.341387	0	0	0	0	1
11739	ENSMUSG00000031633	Slc25a4	Slc25a4	solute carrier family 25 (mitochondrial carrier, adenine nucleotide translocator), member 4	0	0	-0.764073	-0.72904	-0.478897	-0.324736	0	1
11740	ENSMUSG00000016319	Slc25a5	Slc25a5	solute carrier family 25 (mitochondrial carrier, adenine nucleotide translocator), member 5	0	0	-0.755284	-1.06328	-0.890043	-0.80488	-1.16248	1
11744	ENSMUSG00000021866	Anxa11	Anxa11	annexin A11	0	0	1.32606	1.3666	1.28718	1.15537	0	1
11745	ENSMUSG00000029484	Anxa3	Anxa3	annexin A3	0	5.41455	4.7765	4.71973	5.12464	4.42376	3.98839	1
11746	ENSMUSG00000029994	Anxa4	Anxa4	annexin A4	0	1.83782	3.02064	2.91224	2.28315	2.57935	1.93956	1
11747	ENSMUSG00000027712	Anxa5	Anxa5	annexin A5	0	0.348236	0.395195	0.521574	0.642718	0.87919	0.56376	1
11749	ENSMUSG00000018340	Anxa6	Anxa6	annexin A6	0	0	0	0	0	-0.288128	0	1
11750	ENSMUSG00000021814	Anxa7	Anxa7	annexin A7	0	1.94044	1.10387	1.02909	1.06635	1.03771	1.01835	1
11757	ENSMUSG00000024997	Prdx3	Prdx3	peroxiredoxin 3	0	0	-0.409001	-0.344585	0	0	0	1
11758	ENSMUSG00000026701	Prdx6	Prdx6	peroxiredoxin 6	0	0.453888	0.595638	0.965059	1.42042	1.4619	1.39724	1
11761	ENSMUSG00000063558	Aox1	Aox1	aldehyde oxidase 1	0	0	0	-1.08546	0	-0.841579	-0.914616	1
11764	ENSMUSG00000009090	Ap1b1	Ap1b1	adaptor protein complex AP-1, beta 1 subunit	0	0.40292	0	0	0	0	0	1
11765	ENSMUSG00000031731	Ap1g1	Ap1g1	adaptor protein complex AP-1, gamma 1 subunit	0	0.469208	0	0	0	0	-0.381741	1
11766	ENSMUSG00000040701	Ap1g2	Ap1g2	adaptor protein complex AP-1, gamma 2 subunit	0	1.89483	3.17835	2.15878	1.35809	1.20304	1.16253	1
11767	ENSMUSG00000003033	Ap1m1	Ap1m1	adaptor-related protein complex AP-1, mu subunit 1	0	0.484848	0	0	0	0	0	1
11769	ENSMUSG00000004849	Ap1s1	Ap1s1	adaptor protein complex AP-1, sigma 1	0	1.70706	1.5055	0.737955	0.714241	0.595729	0.721561	1
11771	ENSMUSG00000060279	Ap2a1	Ap2a1	adaptor-related protein complex 2, alpha 1 subunit	0	0	0	0	-0.359503	-0.525682	-0.515842	1
11772	ENSMUSG00000002957	Ap2a2	Ap2a2	adaptor-related protein complex 2, alpha 2 subunit	0	0.870266	0.375478	0	0	0	0	1
11773	ENSMUSG00000022841	Ap2m1	Ap2m1	adaptor-related protein complex 2, mu 1 subunit	0	0.418236	0.310079	0	0	-0.269047	-0.274338	1
11774	ENSMUSG00000021686	Ap3b1	Ap3b1	adaptor-related protein complex 3, beta 1 subunit	0	0.508372	0.875339	0.424672	0	0	0	1
11775	ENSMUSG00000062444	Ap3b2	Ap3b2	adaptor-related protein complex 3, beta 2 subunit	0	0	-1.02238	-1.2711	-0.87483	-1.25295	-1.03253	1
11776	ENSMUSG00000020198	Ap3d1	Ap3d1	adaptor-related protein complex 3, delta 1 subunit	0	0.271482	0	-0.511522	-0.58022	-0.573612	-0.630399	1
11777	ENSMUSG00000024480	Ap3s1	Ap3s1	adaptor-related protein complex 3, sigma 1 subunit	0	0	1.03019	0	0	0	0	1
11778	ENSMUSG00000063801	Ap3s2	Ap3s2	adaptor-related protein complex 3, sigma 2 subunit	0	0	-0.340646	-0.237074	0	-0.343208	0	1
11782	ENSMUSG00000020955	Ap4s1	Ap4s1	adaptor-related protein complex AP-4, sigma 1	0	0	-0.903367	-0.537899	0	0	0	1
11783	ENSMUSG00000019979	Apaf1	Apaf1	apoptotic peptidase activating factor 1	0	1.27951	1.73532	1.24757	0	0	0	1
11784	ENSMUSG00000030519	Apba2	Apba2	amyloid beta (A4) precursor protein-binding, family A, member 2	0	-1.39603	-1.98237	-1.71725	-1.33475	-1.24694	-0.809541	1
11785	ENSMUSG00000037032	Apbb1	Apbb1	amyloid beta (A4) precursor protein-binding, family B, member 1	0	-0.885546	-0.982632	-0.709532	0	-0.748437	-0.705631	1
11787	ENSMUSG00000029207	Apbb2	Apbb2	amyloid beta (A4) precursor protein-binding, family B, member 2	0	0	0	0	0	0	-0.632945	1
11789	ENSMUSG00000005871	Apc	Apc	adenomatosis polyposis coli	0	-0.484914	-0.988141	-0.855656	-0.773595	-0.45512	-0.3803	1
11792	ENSMUSG00000035960	Apex1	Apex1	apurinic/apyrimidinic endonuclease 1	0	0.707554	0	0	0	0	0	1
11793	ENSMUSG00000038160	Atg5	Atg5	autophagy related 5	0	0.710163	1.24689	0.74276	0	0.366878	0	1
11796	ENSMUSG00000032000	Birc3	Birc3	baculoviral IAP repeat-containing 3	0	1.76467	1.91365	2.27721	1.88079	1.85292	1.36571	1
11797	ENSMUSG00000057367	Birc2	Birc2	baculoviral IAP repeat-containing 2	0	0.430228	0.426654	0.489808	0.832418	0.850541	0.554128	1
11798	ENSMUSG00000025860	Xiap	Xiap	X-linked inhibitor of apoptosis	0	-0.396232	-0.424831	0	0	0	-0.857733	1
11799	ENSMUSG00000017716	Birc5	Birc5	baculoviral IAP repeat-containing 5	0	1.75258	4.73795	1.27236	0	0	1.47972	1
11800	ENSMUSG00000027193	Api5	Api5	apoptosis inhibitor 5	0	0.408607	0	0	0	0	-0.294139	1
11801	ENSMUSG00000015854	Cd5l	Cd5l	CD5 antigen-like	0	0	7.53748	7.97984	7.60527	9.90511	8.33052	1
11803	ENSMUSG00000006651	Aplp1	Aplp1	amyloid beta (A4) precursor-like protein 1	0	-1.85906	-2.6437	-2.35798	-2.1265	-2.40936	-2.0361	1
11804	ENSMUSG00000031996	Aplp2	Aplp2	amyloid beta (A4) precursor-like protein 2	0	-1.44299	-1.54665	-0.767298	-0.598187	-0.448564	-0.431621	1
11810	ENSMUSG00000040613	Apobec1	Apobec1	apolipoprotein B mRNA editing enzyme, catalytic polypeptide 1	0	1.57932	3.37087	3.63678	2.5139	2.54775	1.73771	1
11811	ENSMUSG00000040694	Apobec2	Apobec2	apolipoprotein B mRNA editing enzyme, catalytic polypeptide 2	0	-2.91473	0	0	0	0	0	1
11812	ENSMUSG00000040564	Apoc1	Apoc1	apolipoprotein C-I	0	-2.63559	0	1.6069	1.51453	1.75706	2.24516	1
11813	ENSMUSG00000002992	Apoc2	Apoc2	apolipoprotein C-II	0	7.63618	10.0136	7.25105	6.69271	6.47409	5.96251	1
11814	ENSMUSG00000032081	Apoc3	Apoc3	apolipoprotein C-III	0	-2.98227	0	0	0	0	0	1
11816	ENSMUSG00000002985	Apoe	Apoe	apolipoprotein E	0	-1.841	0.981768	1.90289	1.31243	1.55801	1.15548	1
11818	ENSMUSG00000000049	Apoh	Apoh	apolipoprotein H	0	0.943707	1.16233	1.39728	1.52209	1.48975	1.23407	1
11819	ENSMUSG00000030551	Nr2f2	Nr2f2	nuclear receptor subfamily 2, group F, member 2	0	0	0	0	0	0.876925	0	1
11820	ENSMUSG00000022892	App	App	amyloid beta (A4) precursor protein	0	0.491951	1.0624	0.565626	0	0.52496	0	1
11821	ENSMUSG00000006589	Aprt	Aprt	adenine phosphoribosyl transferase	0	2.42544	3.18488	2.0451	1.50277	1.52301	1.56258	1
11826	ENSMUSG00000004655	Aqp1	Aqp1	aquaporin 1	0	1.13286	1.41772	0	0	1.48383	1.79519	1
11827	ENSMUSG00000023013	Aqp2	Aqp2	aquaporin 2	0	-4.01124	0	0	0	0	0	1
11829	ENSMUSG00000024411	Aqp4	Aqp4	aquaporin 4	0	-1.47783	0	0	0	0	0	1
11830	ENSMUSG00000044217	Aqp5	Aqp5	aquaporin 5	0	0	0	0	0	-1.62393	0	1
11831	ENSMUSG00000043144	Aqp6	Aqp6	aquaporin 6	0	-3.61245	-7.4823	-7.87449	-7.77017	-8.2367	-5.30924	1
11834	ENSMUSG00000040383	Aqr	Aqr	aquarius	0	0	0	-0.461583	0	-0.426487	-0.490438	1
11836	ENSMUSG00000001127	Araf	Araf	Araf proto-oncogene, serine/threonine kinase	0	-0.956365	-0.736377	-0.399915	-0.265871	-0.348431	0	1
11837	ENSMUSG00000067274	Rplp0	Rplp0	ribosomal protein, large, P0	0	1.63551	1.28564	0.606215	0.564805	0.428457	0.558069	1
11838	ENSMUSG00000022602	Arc	Arc	activity regulated cytoskeletal-associated protein	0	-1.4899	-1.13031	0	0	-1.26941	0	1
11839	ENSMUSG00000029378	Areg	Areg	amphiregulin	0	8.45925	6.58082	0	0	0	0	1
11840	ENSMUSG00000048076	Arf1	Arf1	ADP-ribosylation factor 1	0	0.539814	0.57599	0	0	0	0	1
11841	ENSMUSG00000062421	Arf2	Arf2	ADP-ribosylation factor 2	0	1.61656	0.611295	0.943975	0.868376	0.900429	0.770538	1
11843	ENSMUSG00000021877	Arf4	Arf4	ADP-ribosylation factor 4	0	1.21134	0.636198	0.383797	0.317654	0.527613	0	1
11844	ENSMUSG00000020440	Arf5	Arf5	ADP-ribosylation factor 5	0	0	0.825146	0	0	0	0	1
11845	ENSMUSG00000044147	Arf6	Arf6	ADP-ribosylation factor 6	0	1.20611	1.10262	0.64092	0.527281	0.772259	0.388761	1
11846	ENSMUSG00000019987	Arg1	Arg1	arginase, liver	0	11.5223	10.8413	3.5231	2.4097	2.84043	1.99076	1
11847	ENSMUSG00000021125	Arg2	Arg2	arginase type II	0	4.822	4.57612	2.7044	2.52317	2.71774	0	1
11848	ENSMUSG00000007815	Rhoa	Rhoa	ras homolog family member A	0	0.677785	0.603439	0.335946	0.4776	0.557809	0.296162	1
11852	ENSMUSG00000054364	Rhob	Rhob	ras homolog family member B	0	-0.487638	0	0	0	-0.609095	-0.486617	1
11853	ENSMUSG00000002233	Rhoc	Rhoc	ras homolog family member C	0	1.727	1.66166	1.19238	1.1521	0.859974	1.08542	1
11854	ENSMUSG00000041845	Rhod	Rhod	ras homolog family member D	0	1.252	1.11983	1.22092	1.53364	1.25942	1.71529	1
11855	ENSMUSG00000035133	Arhgap5	Arhgap5	Rho GTPase activating protein 5	0	-1.65061	-2.20911	-1.80326	-1.21198	0	-1.30777	1
11856	ENSMUSG00000031355	Arhgap6	Arhgap6	Rho GTPase activating protein 6	0	0	0	1.19925	0	0.959446	0	1
11857	ENSMUSG00000030220	Arhgdib	Arhgdib	Rho, GDP dissociation inhibitor (GDI) beta	0	3.4191	5.08886	4.25164	3.35695	3.49594	2.92452	1
11858	ENSMUSG00000001313	Rnd2	Rnd2	Rho family GTPase 2	0	-1.8791	-0.906795	-0.739426	-0.739884	-0.740777	-0.669643	1
11859	ENSMUSG00000007946	Phox2a	Phox2a	paired-like homeobox 2a	0	8.56818	6.04965	5.31782	4.36887	3.49066	1.92695	1
11861	ENSMUSG00000047446	Arl4a	Arl4a	ADP-ribosylation factor-like 4A	0	0	0	0.769986	0.733526	0.943265	0.773393	1
11863	ENSMUSG00000015522	Arnt	Arnt	aryl hydrocarbon receptor nuclear translocator	0	0.377649	0.596764	0.598096	0	0.371364	0	1
11864	ENSMUSG00000015709	Arnt2	Arnt2	aryl hydrocarbon receptor nuclear translocator 2	0	-0.966042	-1.46182	-0.671883	0	0	0	1
11865	ENSMUSG00000055116	Arntl	Arntl	aryl hydrocarbon receptor nuclear translocator-like	0	0	-1.223	-1.05534	-0.511107	-0.599482	-0.635615	1
11867	ENSMUSG00000029622	Arpc1b	Arpc1b	actin related protein 2/3 complex, subunit 1B	0	3.83007	4.21373	3.64489	2.96913	3.0041	2.4165	1
11877	ENSMUSG00000000325	Arvcf	Arvcf	armadillo repeat gene deleted in velocardiofacial syndrome	0	0	0	1.29729	1.69731	1.87988	1.90439	1
11881	ENSMUSG00000042082	Arsb	Arsb	arylsulfatase B	0	-0.942573	0	0	0.601571	0	0	1
11883	ENSMUSG00000022620	Arsa	Arsa	arylsulfatase A	0	0	0	0.526055	0.580826	0	0	1
11886	ENSMUSG00000031591	Asah1	Asah1	N-acylsphingosine amidohydrolase 1	0	0.841539	1.10634	0.882556	0	0	-0.663241	1
11889	ENSMUSG00000020884	Asgr1	Asgr1	asialoglycoprotein receptor 1	0	-2.09604	-1.99476	0	0	0	0	1
11890	ENSMUSG00000040963	Asgr2	Asgr2	asialoglycoprotein receptor 2	0	0	0	0	0	0	3.4159	1
11891	ENSMUSG00000032202	Rab27a	Rab27a	RAB27A, member RAS oncogene family	0	1.19955	1.87513	1.451	1.14061	1.33169	0.897633	1
11898	ENSMUSG00000076441	Ass1	Ass1	argininosuccinate synthetase 1	0	0	1.02378	1.70434	2.47151	2.23999	2.25621	1
11899	ENSMUSG00000026587	Astn1	Astn1	astrotactin 1	0	-2.0097	-1.67406	-0.981705	-0.648802	0	-0.617206	1
11906	ENSMUSG00000038872	Zfhx3	Zfhx3	zinc finger homeobox 3	0	0	0.894262	1.07595	0.650411	0.980327	0.777704	1
11907	ENSMUSG00000030850	Ate1	Ate1	arginyltransferase 1	0	0.364281	0.336662	0	0	0	0	1
11908	ENSMUSG00000023027	Atf1	Atf1	activating transcription factor 1	0	1.07314	0.991224	0.696745	0.496483	0.619497	0.387044	1
11909	ENSMUSG00000027104	Atf2	Atf2	activating transcription factor 2	0	-0.607804	-0.776472	-0.583351	-0.488233	0	-0.622198	1
11910	ENSMUSG00000026628	Atf3	Atf3	activating transcription factor 3	0	4.11451	4.87141	5.21825	4.12582	3.94755	3.2035	1
11911	ENSMUSG00000042406	Atf4	Atf4	activating transcription factor 4	0	1.72872	0.573839	0	0	0	0	1
11920	ENSMUSG00000034218	Atm	Atm	ataxia telangiectasia mutated	0	0.725398	0.781505	0	0.433976	0.65045	0	1
11927	ENSMUSG00000018585	Atox1	Atox1	antioxidant 1 copper chaperone	0	0	1.22916	0.873782	0.707961	0	0.990935	1
11928	ENSMUSG00000033161	Atp1a1	Atp1a1	ATPase, Na+/K+ transporting, alpha 1 polypeptide	0	0.426666	1.25919	0.9341	1.00976	1.13509	1.22329	1
11931	ENSMUSG00000026576	Atp1b1	Atp1b1	ATPase, Na+/K+ transporting, beta 1 polypeptide	0	-1.96762	-1.97676	0	0	0	0	1
11932	ENSMUSG00000041329	Atp1b2	Atp1b2	ATPase, Na+/K+ transporting, beta 2 polypeptide	0	-1.97539	-2.03115	-1.37124	-0.973686	-1.17804	-1.09727	1
11936	ENSMUSG00000059412	Fxyd2	Fxyd2	FXYD domain-containing ion transport regulator 2	0	0	0	0	0	0	4.48115	1
11938	ENSMUSG00000029467	Atp2a2	Atp2a2	ATPase, Ca++ transporting, cardiac muscle, slow twitch 2	0	-0.45149	-0.777739	-0.975832	-0.944564	-0.773321	-1.06977	1
11941	ENSMUSG00000030302	Atp2b2	Atp2b2	ATPase, Ca++ transporting, plasma membrane 2	0	-2.03241	-1.7763	-1.55272	-1.29073	-1.24157	-1.07553	1
11946	ENSMUSG00000025428	Atp5a1	Atp5a1	ATP synthase, H+ transporting, mitochondrial F1 complex, alpha subunit 1	0	-0.574199	-0.705014	-0.816796	-0.723436	-0.49241	-0.581785	1
11947	ENSMUSG00000025393	Atp5b	Atp5b	ATP synthase, H+ transporting mitochondrial F1 complex, beta subunit	0	-0.437753	-0.561606	-0.940133	-0.813721	-0.766146	-0.78461	1
11949	ENSMUSG00000025781	Atp5c1	Atp5c1	ATP synthase, H+ transporting, mitochondrial F1 complex, gamma polypeptide 1	0	-0.590579	-0.610267	-0.677923	-0.584283	-0.513493	-0.39504	1
11950	ENSMUSG00000000563	Atp5f1	Atp5pb	ATP synthase, H+ transporting, mitochondrial F0 complex, subunit B1	0	0	0	-0.55628	-0.45827	0	0	1
11951	ENSMUSG00000006057	Atp5g1	Atp5g1	ATP synthase, H+ transporting, mitochondrial F0 complex, subunit C1 (subunit 9)	0	0	0	-0.352636	0	-0.494024	0	1
11957	ENSMUSG00000022890	Atp5j	Atp5j	ATP synthase, H+ transporting, mitochondrial F0 complex, subunit F	0	-0.728928	-0.469938	-0.593754	0	0	0	1
11958	ENSMUSG00000050856	Atp5k	Atp5k	ATP synthase, H+ transporting, mitochondrial F1F0 complex, subunit E	0	-0.596084	0	-0.710774	0	0	0	1
11964	ENSMUSG00000052459	Atp6v1a	Atp6v1a	ATPase, H+ transporting, lysosomal V1 subunit A	0	0.42244	0.926676	0.716419	0	0.609207	0	1
11966	ENSMUSG00000006273	Atp6v1b2	Atp6v1b2	ATPase, H+ transporting, lysosomal V1 subunit B2	0	0.504768	0.870723	0.624376	0	0	0	1
11972	ENSMUSG00000013160	Atp6v0d1	Atp6v0d1	ATPase, H+ transporting, lysosomal V0 subunit D1	0	-0.221523	0.313545	0	0	0	0	1
11973	ENSMUSG00000019210	Atp6v1e1	Atp6v1e1	ATPase, H+ transporting, lysosomal V1 subunit E1	0	0.309828	0	0	0	0	0	1
11974	ENSMUSG00000015575	Atp6v0e	Atp6v0e	ATPase, H+ transporting, lysosomal V0 subunit E	0	0.561945	1.36339	0.9064	0.793043	0.808593	0.851883	1
11975	ENSMUSG00000019302	Atp6v0a1	Atp6v0a1	ATPase, H+ transporting, lysosomal V0 subunit A1	0	-0.43772	0	-0.425168	-0.667296	-0.825608	-0.602521	1
11977	ENSMUSG00000033792	Atp7a	Atp7a	ATPase, Cu++ transporting, alpha polypeptide	0	1.17406	1.64754	1.20046	0.716067	0.944351	0	1
11979	ENSMUSG00000006567	Atp7b	Atp7b	ATPase, Cu++ transporting, beta polypeptide	0	-2.11844	0	0	0	0	0	1
11980	ENSMUSG00000037685	Atp8a1	Atp8a1	ATPase, aminophospholipid transporter (APLT), class I, type 8A, member 1	0	-1.15486	-1.35399	-0.825731	-0.755569	-0.46693	-0.93408	1
11981	ENSMUSG00000027546	Atp9a	Atp9a	ATPase, class II, type 9A	0	-1.15719	-0.827387	0	-0.567115	-0.700949	0	1
11982	ENSMUSG00000025324	Atp10a	Atp10a	ATPase, class V, type 10A	0	2.10082	2.30589	1.80256	1.9904	1.73002	1.70306	1
11983	ENSMUSG00000054428	Atpif1	Atpif1	ATPase inhibitory factor 1	0	0	0.891857	0	0	0	0.930044	1
11984	ENSMUSG00000024121	Atp6v0c	Atp6v0c	ATPase, H+ transporting, lysosomal V0 subunit C	0	0	0.656698	0	0	0	-0.503373	1
11987	ENSMUSG00000041313	Slc7a1	Slc7a1	solute carrier family 7 (cationic amino acid transporter, y+ system), member 1	0	3.02003	1.41037	0.795188	0.605847	0.627197	0	1
11988	ENSMUSG00000031596	Slc7a2	Slc7a2	solute carrier family 7 (cationic amino acid transporter, y+ system), member 2	0	-1.15773	-0.778263	0	0	0.622253	0	1
11989	ENSMUSG00000031297	Slc7a3	Slc7a3	solute carrier family 7 (cationic amino acid transporter, y+ system), member 3	0	3.7351	3.81779	0	0	0	0	1
11990	ENSMUSG00000027312	Atrn	Atrn	attractin	0	-1.24025	-1.03408	-0.731384	-0.756405	-0.695414	-0.670318	1
11991	ENSMUSG00000000568	Hnrnpd	Hnrnpd	heterogeneous nuclear ribonucleoprotein D	0	0.997383	0	-0.385574	-0.354411	0	0	1
11992	ENSMUSG00000021460	Auh	Auh	AU RNA binding protein/enoyl-coenzyme A hydratase	0	-0.870136	-0.602915	-0.470613	0	0	0	1
11993	ENSMUSG00000068328	Aup1	Aup1	ancient ubiquitous protein 1	0	0	0.625723	0.406056	0	0	0	1
11994	ENSMUSG00000052613	Pcdh15	Pcdh15	protocadherin 15	0	0	-1.35849	0	0	0	0	1
12005	ENSMUSG00000024182	Axin1	Axin1	axin 1	0	0	0.419701	0.34436	0	0	0	1
12006	ENSMUSG00000000142	Axin2	Axin2	axin 2	0	-2.02959	-1.88543	-0.798973	-0.523241	0	0	1
12009	ENSMUSG00000039781	Cep131	Cep131	centrosomal protein 131	0	-0.559057	0	0	0	0	0	1
12010	ENSMUSG00000060802	B2m	B2m	beta-2 microglobulin	0	0	1.58586	1.6494	1.65868	1.17761	0.732629	1
12013	ENSMUSG00000025612	Bach1	Bach1	BTB and CNC homology 1, basic leucine zipper transcription factor 1	0	2.23822	2.00204	1.90465	1.03273	1.28571	0	1
12015	ENSMUSG00000024959	Bad	Bad	BCL2-associated agonist of cell death	0	0	0	0	0.411825	0	0.474835	1
12018	ENSMUSG00000057789	Bak1	Bak1	BCL2-antagonist/killer 1	0	0.779379	1.18882	0.572902	0	0	0	1
12020	ENSMUSG00000049691	Nkx3-2	Nkx3-2	NK3 homeobox 2	0	5.98717	0	0	0	0	0	1
12021	ENSMUSG00000026196	Bard1	Bard1	BRCA1 associated RING domain 1	0	1.1915	3.16044	0	1.1907	1.15765	0	1
12028	ENSMUSG00000003873	Bax	Bax	BCL2-associated X protein	0	1.30542	1.65698	1.10112	0.975092	0.861384	0.989455	1
12029	ENSMUSG00000000317	Bcl6b	Bcl6b	B cell CLL/lymphoma 6, member B	0	2.36062	2.76388	0	0	0	0	1
12032	ENSMUSG00000004892	Bcan	Bcan	brevican	0	-3.79811	-3.4857	-1.8021	-1.5005	-1.36661	-1.04382	1
12033	ENSMUSG00000020650	Bcap29	Bcap29	B cell receptor associated protein 29	0	0.544416	0	0	0	0.655838	0	1
12034	ENSMUSG00000004264	Phb2	Phb2	prohibitin 2	0	0.947579	0.557618	0	0	0	0	1
12035	ENSMUSG00000030268	Bcat1	Bcat1	branched chain aminotransferase 1, cytosolic	0	0	0	-1.12666	-1.42437	-1.53529	-1.13106	1
12036	ENSMUSG00000030826	Bcat2	Bcat2	branched chain aminotransferase 2, mitochondrial	0	0.817743	1.36445	0.92183	0	0	0	1
12038	ENSMUSG00000027792	Bche	Bche	butyrylcholinesterase	0	-1.29194	0	0	0	0	-1.49225	1
12039	ENSMUSG00000060376	Bckdha	Bckdha	branched chain ketoacid dehydrogenase E1, alpha polypeptide	0	-1.58442	-1.11791	-0.544441	0	0	0	1
12040	ENSMUSG00000032263	Bckdhb	Bckdhb	branched chain ketoacid dehydrogenase E1, beta polypeptide	0	0	-0.905917	-0.99885	-0.740097	-0.568344	0	1
12041	ENSMUSG00000030802	Bckdk	Bckdk	branched chain ketoacid dehydrogenase kinase	0	-0.373698	0	0	0	0	0	1
12042	ENSMUSG00000028191	Bcl10	Bcl10	B cell leukemia/lymphoma 10	0	0.579678	0.437449	0.41844	0	0.333649	0	1
12043	ENSMUSG00000057329	Bcl2	Bcl2	B cell leukemia/lymphoma 2	0	-0.563072	-0.736414	0	0.701777	0.830167	0.934241	1
12044	ENSMUSG00000102037	Bcl2a1a	Bcl2a1a	B cell leukemia/lymphoma 2 related protein A1a	0	6.6517	5.96585	6.08519	5.88225	6.35084	5.79745	1
12045	ENSMUSG00000089929	Bcl2a1b	Bcl2a1b	B cell leukemia/lymphoma 2 related protein A1b	0	7.03638	8.56007	8.01127	6.99011	7.38913	6.78322	1
12046	ENSMUSG00000053820	Bcl2a1c	Bcl2a1c	B cell leukemia/lymphoma 2 related protein A1c	0	6.21155	6.87392	6.67701	6.39239	5.33171	0	1
12047	ENSMUSG00000099974	Bcl2a1d	Bcl2a1d	B cell leukemia/lymphoma 2 related protein A1d	0	6.28824	6.47556	6.15151	5.88804	6.14361	5.5273	1
12048	ENSMUSG00000007659	Bcl2l1	Bcl2l1	BCL2-like 1	0	2.29382	1.44612	0.786783	0.761785	0.55734	0.818028	1
12050	ENSMUSG00000089682	Bcl2l2	Bcl2l2	BCL2-like 2	0	-0.586992	-1.64654	-1.17001	-0.659166	-0.805657	-0.441753	1
12051	ENSMUSG00000053175	Bcl3	Bcl3	B cell leukemia/lymphoma 3	0	3.44809	3.31576	3.17016	3.24636	2.63278	2.7091	1
12054	ENSMUSG00000029681	Bcl7b	Bcl7b	B cell CLL/lymphoma 7B	0	0	-0.552787	-0.277939	0	-0.28447	0	1
12055	ENSMUSG00000030814	Bcl7c	Bcl7c	B cell CLL/lymphoma 7C	0	0	0	0	0	0	1.0145	1
12057	ENSMUSG00000058831	Opn1sw	Opn1sw	opsin 1 (cone pigments), short-wave-sensitive (color blindness, tritan)	0	0	0	1.54277	1.54224	1.17975	1.66258	1
12061	ENSMUSG00000041347	Bdkrb1	Bdkrb1	bradykinin receptor, beta 1	0	5.4204	5.01432	4.81124	4.35175	4.12938	4.02694	1
12062	ENSMUSG00000021070	Bdkrb2	Bdkrb2	bradykinin receptor, beta 2	0	2.14425	0	0	0	0	-1.75806	1
12064	ENSMUSG00000048482	Bdnf	Bdnf	brain derived neurotrophic factor	0	1.2093	0	1.01	0	0	0	1
12068	ENSMUSG00000032757	Bet1	Bet1	Bet1 golgi vesicular membrane trafficking protein	0	0	-0.434494	0	0	0.494715	0	1
12069	ENSMUSG00000042750	Bex2	Bex2	brain expressed X-linked 2	0	-0.645835	0	-0.766801	-0.909659	0	0	1
12070	ENSMUSG00000046432	Bex3	Bex3	brain expressed X-linked 3	0	0	0.440629	0	0	0	0.544842	1
12075	ENSMUSG00000027420	Bfsp1	Bfsp1	beaded filament structural protein 1, in lens-CP94	0	0	0	1.14249	0	1.42706	1.42114	1
12091	ENSMUSG00000045594	Glb1	Glb1	galactosidase, beta 1	0	0	2.14343	1.51191	0.827686	0.786189	0	1
12097	ENSMUSG00000074486	Bglap2	Bglap2	bone gamma-carboxyglutamate protein 2	0	0	0	3.6485	4.81317	0	4.3267	1
12111	ENSMUSG00000031375	Bgn	Bgn	biglycan	0	0	0.973184	1.76582	1.04482	0.914189	0	1
12121	ENSMUSG00000003452	Bicd1	Bicd1	BICD cargo adaptor 1	0	0	-1.61087	-1.30241	-1.05521	0	0	1
12122	ENSMUSG00000004446	Bid	Bid	BH3 interacting domain death agonist	0	2.04436	3.01369	2.57681	2.09236	1.83042	1.85988	1
12125	ENSMUSG00000027381	Bcl2l11	Bcl2l11	BCL2-like 11 (apoptosis facilitator)	0	0	1.99795	2.53936	1.27685	1.33851	0	1
12140	ENSMUSG00000019874	Fabp7	Fabp7	fatty acid binding protein 7, brain	0	0	1.35637	0	0.836696	1.018	0.808679	1
12142	ENSMUSG00000038151	Prdm1	Prdm1	PR domain containing 1, with ZNF domain	0	5.19404	6.38525	6.21837	4.97774	5.14457	4.59158	1
12144	ENSMUSG00000030528	Blm	Blm	Bloom syndrome, RecQ like helicase	0	1.02757	1.08672	0	0	0	0	1
12151	ENSMUSG00000026739	Bmi1	Bmi1	Bmi1 polycomb ring finger oncogene	0	0	-0.561365	0	0	0	-0.460758	1
12153	ENSMUSG00000022098	Bmp1	Bmp1	bone morphogenetic protein 1	0	2.1406	1.44274	0.917256	0.826624	0.456396	0	1
12156	ENSMUSG00000027358	Bmp2	Bmp2	bone morphogenetic protein 2	0	3.44231	0.968519	1.21507	1.50361	1.68103	0.940899	1
12159	ENSMUSG00000021835	Bmp4	Bmp4	bone morphogenetic protein 4	0	0	0	0	0	0	1.38758	1
12161	ENSMUSG00000039004	Bmp6	Bmp6	bone morphogenetic protein 6	0	-1.84381	-1.15674	0	0	0.896784	1.00454	1
12162	ENSMUSG00000008999	Bmp7	Bmp7	bone morphogenetic protein 7	0	0	-1.49325	0	0	0	-1.14904	1
12166	ENSMUSG00000021796	Bmpr1a	Bmpr1a	bone morphogenetic protein receptor, type 1A	0	-1.08519	-1.16866	-0.634735	0	0	-0.489068	1
12167	ENSMUSG00000052430	Bmpr1b	Bmpr1b	bone morphogenetic protein receptor, type 1B	0	-1.57771	-2.0177	-1.00174	0	0	0	1
12168	ENSMUSG00000067336	Bmpr2	Bmpr2	bone morphogenetic protein receptor, type II (serine/threonine kinase)	0	0	-1.46316	-1.42262	-1.38276	-1.29223	-1.09034	1
12169	ENSMUSG00000031377	Bmx	Bmx	BMX non-receptor tyrosine kinase	0	0	2.68039	0	0	0	0	1
12175	ENSMUSG00000011958	Bnip2	Bnip2	BCL2/adenovirus E1B interacting protein 2	0	1.76529	1.75967	1.17197	0.910433	1.11173	0.879536	1
12177	ENSMUSG00000022051	Bnip3l	Bnip3l	BCL2/adenovirus E1B interacting protein 3-like	0	-0.846033	0	0	0	0.328422	0	1
12180	ENSMUSG00000055027	Smyd1	Smyd1	SET and MYND domain containing 1	0	-3.33068	-3.82675	-3.49535	-3.41251	-3.50505	-2.94514	1
12181	ENSMUSG00000022557	Bop1	Bop1	block of proliferation 1	0	1.11434	0.492665	0	0	0	0	1
12182	ENSMUSG00000029082	Bst1	Bst1	bone marrow stromal cell antigen 1	0	6.99168	7.54297	5.398	4.22289	4.33807	3.11217	1
12183	ENSMUSG00000038871	Bpgm	Bpgm	2,3-bisphosphoglycerate mutase	0	-0.579748	-1.0346	-0.515617	0	0	0	1
12189	ENSMUSG00000017146	Brca1	Brca1	breast cancer 1, early onset	0	1.16691	3.01731	0	0	0	0	1
12190	ENSMUSG00000041147	Brca2	Brca2	breast cancer 2, early onset	0	0.849072	1.28974	0	0	0	0	1
12192	ENSMUSG00000021127	Zfp36l1	Zfp36l1	zinc finger protein 36, C3H type-like 1	0	0	0	0	0.705048	0	0	1
12193	ENSMUSG00000045817	Zfp36l2	Zfp36l2	zinc finger protein 36, C3H type-like 2	0	0.87113	0	0	0	0	0	1
12211	ENSMUSG00000024073	Birc6	Birc6	baculoviral IAP repeat-containing 6	0	0.612431	0	0	-0.561068	0	-0.638827	1
12212	ENSMUSG00000031327	Chic1	Chic1	cysteine-rich hydrophobic domain 1	0	-0.81032	-1.44874	-0.676769	0	0	0	1
12215	ENSMUSG00000023175	Bsg	Bsg	basigin	0	-0.656182	0	0	0	0	0	1
12217	ENSMUSG00000032589	Bsn	Bsn	bassoon	0	-1.17843	-0.801949	0	-1.22814	-1.39252	-0.933969	1
12223	ENSMUSG00000082361	Btc	Btc	betacellulin, epidermal growth factor family member	0	3.36096	0	0	0	0	0	1
12224	ENSMUSG00000005148	Klf5	Klf5	Kruppel-like factor 5	0	1.21525	0	1.67439	1.51138	1.42911	1.71427	1
12226	ENSMUSG00000036478	Btg1	Btg1	B cell translocation gene 1, anti-proliferative	0	1.33815	1.26769	1.07576	0.934448	1.19477	0.823539	1
12227	ENSMUSG00000020423	Btg2	Btg2	B cell translocation gene 2, anti-proliferative	0	2.02333	1.30279	1.50927	1.72365	1.78809	1.63127	1
12228	ENSMUSG00000022863	Btg3	Btg3	B cell translocation gene 3	0	1.67897	1.20819	1.07259	1.13251	0.949594	1.04118	1
12229	ENSMUSG00000031264	Btk	Btk	Bruton agammaglobulinemia tyrosine kinase	0	4.82446	6.48156	5.93526	4.62937	4.73216	3.98113	1
12234	ENSMUSG00000025217	Btrc	Btrc	beta-transducin repeat containing protein	0	0	-0.635126	-0.498855	-0.370431	0	0	1
12235	ENSMUSG00000027379	Bub1	Bub1	BUB1, mitotic checkpoint serine/threonine kinase	0	3.42598	6.05891	2.20982	2.19357	0	0	1
12236	ENSMUSG00000040084	Bub1b	Bub1b	BUB1B, mitotic checkpoint serine/threonine kinase	0	1.78746	4.38824	1.64709	0.898668	0	0	1
12237	ENSMUSG00000066979	Bub3	Bub3	BUB3 mitotic checkpoint protein	0	0.684625	0.719035	0	0.34595	0	0.32978	1
12238	ENSMUSG00000051154	Commd3	Commd3	COMM domain containing 3	0	0.478192	0.690128	0	0	0	0	1
12257	ENSMUSG00000041736	Tspo	Tspo	translocator protein	0	2.88694	3.00322	2.24075	2.35631	2.1361	2.04943	1
12258	ENSMUSG00000023224	Serping1	Serping1	serine (or cysteine) peptidase inhibitor, clade G, member 1	0	0	0	2.45913	2.96687	2.50525	2.32134	1
12259	ENSMUSG00000036887	C1qa	C1qa	complement component 1, q subcomponent, alpha polypeptide	0	3.31261	7.2058	6.52274	5.73441	6.04986	5.51685	1
12260	ENSMUSG00000036905	C1qb	C1qb	complement component 1, q subcomponent, beta polypeptide	0	4.08003	7.69445	7.24231	5.99062	6.31537	5.22538	1
12261	ENSMUSG00000018446	C1qbp	C1qbp	complement component 1, q subcomponent binding protein	0	0.927279	0	0	0	0	0	1
12262	ENSMUSG00000036896	C1qc	C1qc	complement component 1, q subcomponent, C chain	0	3.1725	7.47887	7.07398	5.89951	5.90063	5.36291	1
12263	ENSMUSG00000024371	C2	C2	complement component 2 (within H-2S)	0	-1.65409	-1.55124	0	1.55085	1.35511	1.20314	1
12265	ENSMUSG00000022504	Ciita	Ciita	class II transactivator	0	2.41258	3.68636	3.83012	4.09414	3.38283	3.34441	1
12266	ENSMUSG00000024164	C3	C3	complement component 3	0	-2.32413	-0.819229	1.48769	2.62962	2.67285	2.64809	1
12267	ENSMUSG00000040552	C3ar1	C3ar1	complement component 3a receptor 1	0	7.14995	8.87163	8.13972	6.67681	7.02943	5.64554	1
12268	ENSMUSG00000073418	C4b	C4b	complement component 4B (Chido blood group)	0	-0.941768	0	0.777305	1.33472	1.55828	1.61279	1
12273	ENSMUSG00000049130	C5ar1	C5ar1	complement component 5a receptor 1	0	6.61845	7.14152	5.20404	4.09729	4.71234	3.80882	1
12274	ENSMUSG00000022181	C6	C6	complement component 6	0	0	0	4.50218	4.1495	3.46704	3.21022	1
12282	ENSMUSG00000032115	Hyou1	Hyou1	hypoxia up-regulated 1	0	1.26096	1.19742	0	0.410989	0	0	1
12283	ENSMUSG00000036707	Cab39	Cab39	calcium binding protein 39	0	0	-0.264223	0	-0.335628	0	-0.527429	1
12286	ENSMUSG00000034656	Cacna1a	Cacna1a	calcium channel, voltage-dependent, P/Q type, alpha 1A subunit	0	0	0.584869	0.619334	0	0	0	1
12287	ENSMUSG00000004113	Cacna1b	Cacna1b	calcium channel, voltage-dependent, N type, alpha 1B subunit	0	0	0	0	0	-2.16772	0	1
12289	ENSMUSG00000015968	Cacna1d	Cacna1d	calcium channel, voltage-dependent, L type, alpha 1D subunit	0	1.02126	0.766809	1.07908	0	0	0	1
12290	ENSMUSG00000004110	Cacna1e	Cacna1e	calcium channel, voltage-dependent, R type, alpha 1E subunit	0	-1.46705	-1.92386	-1.897	-2.25554	-2.50315	-2.3544	1
12291	ENSMUSG00000020866	Cacna1g	Cacna1g	calcium channel, voltage-dependent, T type, alpha 1G subunit	0	-1.0562	-1.13935	0	0	-1.28996	-0.934541	1
12292	ENSMUSG00000026407	Cacna1s	Cacna1s	calcium channel, voltage-dependent, L type, alpha 1S subunit	0	-2.44841	0	0	0	0	0	1
12294	ENSMUSG00000021991	Cacna2d3	Cacna2d3	calcium channel, voltage-dependent, alpha2/delta subunit 3	0	-1.9023	-1.61186	-0.685019	0	0	0	1
12295	ENSMUSG00000020882	Cacnb1	Cacnb1	calcium channel, voltage-dependent, beta 1 subunit	0	-0.913385	-1.50987	-0.745909	0	-1.01335	-0.75976	1
12297	ENSMUSG00000003352	Cacnb3	Cacnb3	calcium channel, voltage-dependent, beta 3 subunit	0	0	0	1.46643	1.08175	0	0.76196	1
12298	ENSMUSG00000017412	Cacnb4	Cacnb4	calcium channel, voltage-dependent, beta 4 subunit	0	-1.22813	-1.19796	0	0	0	0	1
12300	ENSMUSG00000019146	Cacng2	Cacng2	calcium channel, voltage-dependent, gamma subunit 2	0	-1.52645	-3.32958	-2.76995	-2.68304	-2.16669	-2.18032	1
12301	ENSMUSG00000014226	Cacybp	Cacybp	calcyclin binding protein	0	0.654883	0	0	0	0	0	1
12304	ENSMUSG00000025823	Pdia4	Pdia4	protein disulfide isomerase associated 4	0	1.16141	1.18297	0.606309	0.869268	1.08263	1.09928	1
12305	ENSMUSG00000003534	Ddr1	Ddr1	discoidin domain receptor family, member 1	0	0	0.642293	1.50525	1.25193	1.07375	0.896843	1
12306	ENSMUSG00000032231	Anxa2	Anxa2	annexin A2	0	3.6059	3.15807	2.47459	2.5994	2.26205	2.3848	1
12308	ENSMUSG00000003657	Calb2	Calb2	calbindin 2	0	-0.922318	-2.12859	-1.88552	-1.93165	-2.56723	-1.20847	1
12309	ENSMUSG00000040808	S100g	S100g	S100 calcium binding protein G	0	0	0	4.12393	4.10735	4.58461	0	1
12310	ENSMUSG00000030669	Calca	Calca	calcitonin/calcitonin-related polypeptide, alpha	0	3.93688	3.16687	0	0	0	0	1
12313	ENSMUSG00000001175	Calm1	Calm1	calmodulin 1	0	0.447021	0	-0.286312	0	0	0	1
12314	ENSMUSG00000036438	Calm2	Calm2	calmodulin 2	0	0.82706	1.03708	0.556407	0.436462	0.754214	0.566062	1
12315	ENSMUSG00000019370	Calm3	Calm3	calmodulin 3	0	-0.42212	0	0	0	0	0	1
12316	ENSMUSG00000033952	Aspm	Aspm	abnormal spindle microtubule assembly	0	2.40009	5.99837	2.36922	0	0	0	1
12317	ENSMUSG00000003814	Calr	Calr	calreticulin	0	0.916947	1.16371	0	0	0	-0.612997	1
12319	ENSMUSG00000041261	Car8	Car8	carbonic anhydrase 8	0	-2.4206	-1.27945	-1.9253	-1.78579	-1.74576	-2.01039	1
12321	ENSMUSG00000029767	Calu	Calu	calumenin	0	1.06656	0.49301	0	0	0	-0.381457	1
12322	ENSMUSG00000024617	Camk2a	Camk2a	calcium/calmodulin-dependent protein kinase II alpha	0	-1.2886	0	0	0	0	0	1
12323	ENSMUSG00000057897	Camk2b	Camk2b	calcium/calmodulin-dependent protein kinase II, beta	0	-1.46781	0	-0.704774	-0.953247	-1.18884	-1.22773	1
12325	ENSMUSG00000021820	Camk2g	Camk2g	calcium/calmodulin-dependent protein kinase II gamma	0	-1.99383	-1.68073	-0.974967	-1.01633	-0.9429	-0.886132	1
12326	ENSMUSG00000038128	Camk4	Camk4	calcium/calmodulin-dependent protein kinase IV	0	-0.727687	0	0.924167	0.976674	1.50132	0.997693	1
12328	ENSMUSG00000021501	Caml	Caml	calcium modulating ligand	0	0.646665	0	0	0.416349	0.582977	0.407435	1
12330	ENSMUSG00000020368	Canx	Canx	calnexin	0	0	-0.281795	-0.497689	-0.275216	0	-0.643718	1
12331	ENSMUSG00000028656	Cap1	Cap1	CAP, adenylate cyclase-associated protein 1 (yeast)	0	1.11937	1.53131	1.0182	0.685649	0.5815	0.4334	1
12332	ENSMUSG00000056737	Capg	Capg	capping protein (actin filament), gelsolin-like	0	3.22571	4.34406	3.75591	3.16565	3.2423	3.12482	1
12333	ENSMUSG00000024942	Capn1	Capn1	calpain 1	0	0.5824	1.77484	1.93818	1.8775	1.76015	1.86567	1
12334	ENSMUSG00000026509	Capn2	Capn2	calpain 2	0	1.18017	0	0	0	0.365673	0	1
12335	ENSMUSG00000079110	Capn3	Capn3	calpain 3	0	0	0	1.71312	1.98611	1.79284	0	1
12336	ENSMUSG00000001794	Capns1	Capns1	calpain, small subunit 1	0	0	0.911109	0.863735	0.854821	0	0.519424	1
12337	ENSMUSG00000035547	Capn5	Capn5	calpain 5	0	0.511663	0	0.727777	0.777216	0	0	1
12338	ENSMUSG00000067276	Capn6	Capn6	calpain 6	0	-3.97835	0	0	0	0	0	1
12339	ENSMUSG00000021893	Capn7	Capn7	calpain 7	0	0.537335	0.798757	0.356239	0	0	0	1
12340	ENSMUSG00000070372	Capza1	Capza1	capping protein (actin filament) muscle Z-line, alpha 1	0	1.11645	1.58369	1.10989	0	0	0	1
12343	ENSMUSG00000015733	Capza2	Capza2	capping protein (actin filament) muscle Z-line, alpha 2	0	0.567179	0	0	0	0.540278	0	1
12345	ENSMUSG00000028745	Capzb	Capzb	capping protein (actin filament) muscle Z-line, beta	0	0.564311	0.91276	0.663327	0.518971	0.48719	0.52587	1
12348	ENSMUSG00000003273	Car11	Car11	carbonic anhydrase 11	0	-2.1151	-1.04247	0	0	0	0	1
12349	ENSMUSG00000027562	Car2	Car2	carbonic anhydrase 2	0	-1.8385	-1.35904	-1.37677	-1.22381	-1.1723	-1.06137	1
12350	ENSMUSG00000027559	Car3	Car3	carbonic anhydrase 3	0	-3.45041	-1.6683	0	0	0	0	1
12352	ENSMUSG00000025317	Car5a	Car5a	carbonic anhydrase 5a, mitochondrial	0	0	0	0	-4.72133	0	0	1
12353	ENSMUSG00000028972	Car6	Car6	carbonic anhydrase 6	0	7.78689	6.47223	0	0	0	0	1
12355	ENSMUSG00000005677	Nr1i3	Nr1i3	nuclear receptor subfamily 1, group I, member 3	0	0	0	0	0	-4.76201	0	1
12359	ENSMUSG00000027187	Cat	Cat	catalase	0	-0.994413	-0.608033	0	0	0	0	1
12361	ENSMUSG00000031012	Cask	Cask	calcium/calmodulin-dependent serine protein kinase (MAGUK family)	0	-0.632083	-1.13783	-1.09831	-0.97603	-0.860038	-0.974806	1
12362	ENSMUSG00000025888	Casp1	Casp1	caspase 1	0	1.19186	1.14687	1.13785	0.941844	1.05993	0.568275	1
12363	ENSMUSG00000033538	Casp4	Casp4	caspase 4, apoptosis-related cysteine peptidase	0	5.62383	6.18916	6.22182	6.59529	6.39592	6.10371	1
12364	ENSMUSG00000025887	Casp12	Casp12	caspase 12	0	1.40826	0.971123	1.96219	2.58524	2.40049	2.0189	1
12366	ENSMUSG00000029863	Casp2	Casp2	caspase 2	0	0	0.673109	0.574949	0	0	0	1
12367	ENSMUSG00000031628	Casp3	Casp3	caspase 3	0	0.985575	0	0	0	0	0	1
12368	ENSMUSG00000027997	Casp6	Casp6	caspase 6	0	0.643664	1.469	1.0737	0.934194	1.11488	0.854305	1
12369	ENSMUSG00000025076	Casp7	Casp7	caspase 7	0	0.541904	1.07984	0	0	0	-0.605441	1
12370	ENSMUSG00000026029	Casp8	Casp8	caspase 8	0	3.30982	3.9007	3.20018	2.36586	2.59577	2.05873	1
12373	ENSMUSG00000027861	Casq2	Casq2	calsequestrin 2	0	2.75605	2.71074	1.80147	1.84949	1.15152	1.22911	1
12380	ENSMUSG00000021585	Cast	Cast	calpastatin	0	2.11566	1.89883	1.4206	1.21777	1.24357	1.18363	1
12386	ENSMUSG00000063063	Ctnna2	Ctnna2	catenin (cadherin associated protein), alpha 2	0	-1.22614	-1.22961	-1.05353	-0.693648	0	0	1
12387	ENSMUSG00000006932	Ctnnb1	Ctnnb1	catenin (cadherin associated protein), beta 1	0	0	0	0	0	0	-0.419555	1
12388	ENSMUSG00000034101	Ctnnd1	Ctnnd1	catenin (cadherin associated protein), delta 1	0	0.332117	0.355178	0.500132	0.367128	0.389462	0	1
12389	ENSMUSG00000007655	Cav1	Cav1	caveolin 1, caveolae protein	0	1.28678	2.18269	1.59935	1.96885	1.68588	1.38389	1
12390	ENSMUSG00000000058	Cav2	Cav2	caveolin 2	0	1.57832	0.931382	1.19742	1.64228	1.89271	1.01708	1
12391	ENSMUSG00000062694	Cav3	Cav3	caveolin 3	0	4.29555	0	0	0	0	0	1
12393	ENSMUSG00000039153	Runx2	Runx2	runt related transcription factor 2	0	4.00629	4.13952	3.8027	3.09462	3.31436	2.65935	1
12394	ENSMUSG00000022952	Runx1	Runx1	runt related transcription factor 1	0	6.10891	6.2973	6.1257	5.30036	5.38175	4.51523	1
12395	ENSMUSG00000006586	Runx1t1	Runx1t1	RUNX1 translocation partner 1	0	0	-1.2209	0	0	0	0	1
12398	ENSMUSG00000006362	Cbfa2t3	Cbfa2t3	CBFA2/RUNX1 translocation partner 3	0	1.36685	2.47277	2.14984	2.0046	1.66687	1.50446	1
12399	ENSMUSG00000070691	Runx3	Runx3	runt related transcription factor 3	0	5.2154	6.59171	6.21197	5.26953	5.08219	4.47365	1
12400	ENSMUSG00000031885	Cbfb	Cbfb	core binding factor beta	0	0.810184	0.701286	0	0	0.571569	0	1
12404	ENSMUSG00000031654	Cbln1	Cbln1	cerebellin 1 precursor protein	0	-2.25464	-1.98238	-1.94472	-1.56098	-2.15958	-1.7736	1
12406	ENSMUSG00000070436	Serpinh1	Serpinh1	serine (or cysteine) peptidase inhibitor, clade H, member 1	0	0.955106	0.49589	0.515692	0.585669	0	0	1
12408	ENSMUSG00000051483	Cbr1	Cbr1	carbonyl reductase 1	0	-1.19715	-0.871311	-0.483403	0	0	0	1
12409	ENSMUSG00000025150	Cbr2	Cbr2	carbonyl reductase 2	0	1.79325	5.00902	3.8129	3.24085	3.54915	3.37486	1
12411	ENSMUSG00000024039	Cbs	Cbs	cystathionine beta-synthase	0	-1.80865	-2.04116	-2.1841	-1.91253	-1.90814	-1.61129	1
12412	ENSMUSG00000018666	Cbx1	Cbx1	chromobox 1	0	0	-0.543731	-0.529725	-0.393721	-0.455856	-0.406485	1
12417	ENSMUSG00000029836	Cbx3	Cbx3	chromobox 3	0	0	-0.425298	-0.686087	-0.527064	0	-0.362055	1
12418	ENSMUSG00000039989	Cbx4	Cbx4	chromobox 4	0	-0.592845	0	0	0	0	0	1
12419	ENSMUSG00000009575	Cbx5	Cbx5	chromobox 5	0	-0.420596	-0.473869	-0.350921	0	0	0	1
12421	ENSMUSG00000025907	Rb1cc1	Rb1cc1	RB1-inducible coiled-coil 1	0	0	0	-0.533896	-0.452307	0	-0.636539	1
12424	ENSMUSG00000032532	Cck	Cck	cholecystokinin	0	0	-2.68013	0	0	-2.07735	0	1
12426	ENSMUSG00000030898	Cckbr	Cckbr	cholecystokinin B receptor	0	-2.75727	-2.46909	0	0	0	0	1
12428	ENSMUSG00000027715	Ccna2	Ccna2	cyclin A2	0	2.9451	5.64073	2.25691	2.02509	1.53777	1.35728	1
12442	ENSMUSG00000032218	Ccnb2	Ccnb2	cyclin B2	0	2.21292	5.55353	2.23637	1.71332	0	1.62987	1
12443	ENSMUSG00000070348	Ccnd1	Ccnd1	cyclin D1	0	6.05505	5.65395	3.96541	4.58404	3.83266	3.39431	1
12444	ENSMUSG00000000184	Ccnd2	Ccnd2	cyclin D2	0	1.40049	0	0.683472	1.1953	1.05454	0.922076	1
12445	ENSMUSG00000034165	Ccnd3	Ccnd3	cyclin D3	0	0	0	0	0.409704	0	0.434432	1
12447	ENSMUSG00000002068	Ccne1	Ccne1	cyclin E1	0	1.58131	2.35461	0	0	0	0	1
12448	ENSMUSG00000028212	Ccne2	Ccne2	cyclin E2	0	1.94547	2.58118	0	0	1.34293	0	1
12449	ENSMUSG00000072082	Ccnf	Ccnf	cyclin F	0	1.43025	3.45613	0	0	0	0	1
12450	ENSMUSG00000020326	Ccng1	Ccng1	cyclin G1	0	0.542432	0.783377	0.560109	0.878881	0.81981	0.515647	1
12452	ENSMUSG00000029385	Ccng2	Ccng2	cyclin G2	0	-0.84063	0	0	0	0	0	1
12453	ENSMUSG00000063015	Ccni	Ccni	cyclin I	0	-1.03011	-0.340495	0	0	0	0	1
12454	ENSMUSG00000021258	Ccnk	Ccnk	cyclin K	0	-0.305469	0	0	0	-0.708457	-0.461142	1
12457	ENSMUSG00000023087	Noct	Noct	nocturnin	0	2.50472	1.98108	1.48628	1.56321	1.49208	1.00251	1
12461	ENSMUSG00000034024	Cct2	Cct2	chaperonin containing Tcp1, subunit 2 (beta)	0	1.56909	0.500339	0	0	0.267905	-0.237934	1
12462	ENSMUSG00000001416	Cct3	Cct3	chaperonin containing Tcp1, subunit 3 (gamma)	0	1.65299	0.580231	0	0	0	0	1
12464	ENSMUSG00000007739	Cct4	Cct4	chaperonin containing Tcp1, subunit 4 (delta)	0	1.70713	0.709309	0	0.262738	0.433912	0	1
12465	ENSMUSG00000022234	Cct5	Cct5	chaperonin containing Tcp1, subunit 5 (epsilon)	0	1.63205	0.731738	0	0	0	0	1
12466	ENSMUSG00000029447	Cct6a	Cct6a	chaperonin containing Tcp1, subunit 6a (zeta)	0	1.87263	0.426756	0	0	0.286675	0	1
12468	ENSMUSG00000030007	Cct7	Cct7	chaperonin containing Tcp1, subunit 7 (eta)	0	1.24016	0.272287	-0.26138	0	0	0	1
12469	ENSMUSG00000025613	Cct8	Cct8	chaperonin containing Tcp1, subunit 8 (theta)	0	1.75977	0.763793	0	0	0.488992	0	1
12475	ENSMUSG00000051439	Cd14	Cd14	CD14 antigen	0	6.46901	5.85397	5.07436	4.51906	4.89919	4.17208	1
12476	ENSMUSG00000025510	Cd151	Cd151	CD151 antigen	0	1.22653	0.599369	1.20729	1.42456	1.09539	1.17517	1
12479	ENSMUSG00000028076	Cd1d1	Cd1d1	CD1d1 antigen	0	1.67012	2.49769	1.26221	0	0.982362	1.05693	1
12481	ENSMUSG00000027863	Cd2	Cd2	CD2 antigen	0	0	0	0	2.17442	0	2.93652	1
12483	ENSMUSG00000030577	Cd22	Cd22	CD22 antigen	0	3.14155	7.52233	8.06431	6.91938	6.71315	5.36652	1
12484	ENSMUSG00000047139	Cd24a	Cd24a	CD24a antigen	0	2.5633	2.96613	2.13421	2.11164	2.27744	1.91554	1
12487	ENSMUSG00000026012	Cd28	Cd28	CD28 antigen	0	4.80603	8.72649	9.17996	7.58251	8.19414	5.75504	1
12488	ENSMUSG00000061665	Cd2ap	Cd2ap	CD2-associated protein	0	0.435867	0.521555	0.72173	0.511205	0.724827	0	1
12489	ENSMUSG00000004609	Cd33	Cd33	CD33 antigen	0	3.98306	5.12712	5.13081	4.44134	4.47404	3.41163	1
12490	ENSMUSG00000016494	Cd34	Cd34	CD34 antigen	0	0	1.77618	2.09648	2.4141	2.27048	1.41151	1
12491	ENSMUSG00000002944	Cd36	Cd36	CD36 molecule	0	5.38362	8.4262	6.74575	4.57133	5.81197	4.16804	1
12492	ENSMUSG00000029426	Scarb2	Scarb2	scavenger receptor class B, member 2	0	0	0	0	0	0	-0.667907	1
12493	ENSMUSG00000030798	Cd37	Cd37	CD37 antigen	0	3.94278	6.05598	5.7081	4.52867	4.45017	3.76045	1
12494	ENSMUSG00000029084	Cd38	Cd38	CD38 antigen	0	-0.923835	0	0	-0.2917	0	0	1
12495	ENSMUSG00000048120	Entpd1	Entpd1	ectonucleoside triphosphate diphosphohydrolase 1	0	1.13206	2.45919	3.08951	1.96699	2.05811	0.910085	1
12496	ENSMUSG00000015085	Entpd2	Entpd2	ectonucleoside triphosphate diphosphohydrolase 2	0	-3.13627	-1.30688	0	0	-0.508525	0	1
12497	ENSMUSG00000033068	Entpd6	Entpd6	ectonucleoside triphosphate diphosphohydrolase 6	0	-0.419561	-0.366065	-0.708447	-0.579964	-0.634626	-0.437866	1
12499	ENSMUSG00000021236	Entpd5	Entpd5	ectonucleoside triphosphate diphosphohydrolase 5	0	-1.24507	-0.822197	0	0	0	0	1
12500	ENSMUSG00000032094	Cd3d	Cd3d	CD3 antigen, delta polypeptide	0	0	0	0	0	0	4.05625	1
12501	ENSMUSG00000032093	Cd3e	Cd3e	CD3 antigen, epsilon polypeptide	0	0	0	0	3.64957	2.93246	4.45951	1
12502	ENSMUSG00000002033	Cd3g	Cd3g	CD3 antigen, gamma polypeptide	0	0	0	3.9404	4.72632	4.51944	6.08898	1
12503	ENSMUSG00000005763	Cd247	Cd247	CD247 antigen	0	0	0	3.74459	4.14146	0	3.82765	1
12504	ENSMUSG00000023274	Cd4	Cd4	CD4 antigen	0	0	3.78442	5.69958	4.47929	4.35735	4.51666	1
12505	ENSMUSG00000005087	Cd44	Cd44	CD44 antigen	0	3.13911	1.66561	1.72509	1.77815	1.9604	1.20948	1
12506	ENSMUSG00000015355	Cd48	Cd48	CD48 antigen	0	5.56863	7.65433	7.7436	6.4306	6.43119	5.49034	1
12507	ENSMUSG00000024669	Cd5	Cd5	CD5 antigen	0	0	7.22109	6.08277	5.02959	4.87186	4.67888	1
12508	ENSMUSG00000040747	Cd53	Cd53	CD53 antigen	0	5.80859	7.13708	6.57452	5.42483	5.82001	3.91632	1
12509	ENSMUSG00000032679	Cd59a	Cd59a	CD59a antigen	0	-0.718594	0	0	1.3668	0.981209	1.30096	1
12511	ENSMUSG00000024670	Cd6	Cd6	CD6 antigen	0	0	0	6.18306	6.87042	7.00918	8.96642	1
12512	ENSMUSG00000025351	Cd63	Cd63	CD63 antigen	0	1.36986	1.24329	1.16164	1.09295	1.27028	1.24483	1
12514	ENSMUSG00000018774	Cd68	Cd68	CD68 antigen	0	5.9625	8.52956	7.91653	6.49871	6.43789	5.43788	1
12515	ENSMUSG00000030156	Cd69	Cd69	CD69 antigen	0	2.9776	3.77431	4.2154	3.98394	3.60636	3.88692	1
12516	ENSMUSG00000025163	Cd7	Cd7	CD7 antigen	0	1.78191	2.75894	1.81354	2.74693	2.81623	2.63304	1
12517	ENSMUSG00000028459	Cd72	Cd72	CD72 antigen	0	1.58765	4.52911	4.21537	4.26013	3.98604	3.82809	1
12518	ENSMUSG00000003379	Cd79a	Cd79a	CD79A antigen (immunoglobulin-associated alpha)	0	-2.61571	-2.72988	0	0	0	0	1
12519	ENSMUSG00000075122	Cd80	Cd80	CD80 antigen	0	5.22739	5.27191	4.80009	3.81104	4.16124	3.33216	1
12520	ENSMUSG00000037706	Cd81	Cd81	CD81 antigen	0	-1.51989	-1.05305	0	0	0	0	1
12521	ENSMUSG00000027215	Cd82	Cd82	CD82 antigen	0	0	1.06592	1.61378	1.56705	1.54781	1.62913	1
12522	ENSMUSG00000015396	Cd83	Cd83	CD83 antigen	0	0	2.11288	3.68153	2.87867	2.87363	2.14799	1
12523	ENSMUSG00000038147	Cd84	Cd84	CD84 antigen	0	5.61094	7.9992	7.53597	6.04219	6.43231	5.05998	1
12524	ENSMUSG00000022901	Cd86	Cd86	CD86 antigen	0	5.05454	6.60671	6.37506	5.42566	5.51978	4.68073	1
12525	ENSMUSG00000053977	Cd8a	Cd8a	CD8 antigen, alpha chain	0	0	0	0	0	0	3.18247	1
12526	ENSMUSG00000053044	Cd8b1	Cd8b1	CD8 antigen, beta chain 1	0	0	0	0	3.64995	0	4.54467	1
12527	ENSMUSG00000030342	Cd9	Cd9	CD9 antigen	0	2.14525	2.36116	2.09639	1.84646	2.22804	1.74001	1
12530	ENSMUSG00000032477	Cdc25a	Cdc25a	cell division cycle 25A	0	0.451682	0	0	0	0	0	1
12531	ENSMUSG00000027330	Cdc25b	Cdc25b	cell division cycle 25B	0	0	1.65905	0	0	0	0	1
12532	ENSMUSG00000044201	Cdc25c	Cdc25c	cell division cycle 25C	0	3.48248	6.83825	2.749	0	0	0	1
12534	ENSMUSG00000019942	Cdk1	Cdk1	cyclin-dependent kinase 1	0	2.722	5.92157	3.06227	2.78311	2.15756	2.18664	1
12539	ENSMUSG00000019471	Cdc37	Cdc37	cell division cycle 37	0	0	0.515658	0	0	0	0	1
12540	ENSMUSG00000006699	Cdc42	Cdc42	cell division cycle 42	0	1.04438	0.857901	0.658357	0.609866	0.768536	0.364792	1
12544	ENSMUSG00000000028	Cdc45	Cdc45	cell division cycle 45	0	0.81814	2.06355	0	0	0	0	1
12549	ENSMUSG00000022799	Arhgap31	Arhgap31	Rho GTPase activating protein 31	0	0.87527	1.46584	1.50247	1.35677	1.51454	1.25665	1
12552	ENSMUSG00000031673	Cdh11	Cdh11	cadherin 11	0	-1.17437	-0.988847	-0.903601	-0.843954	-0.592626	-1.18995	1
12554	ENSMUSG00000031841	Cdh13	Cdh13	cadherin 13	0	2.15204	1.05897	1.27421	1.05324	0	0	1
12558	ENSMUSG00000024304	Cdh2	Cdh2	cadherin 2	0	0	0	0	0	0	-0.744776	1
12560	ENSMUSG00000061048	Cdh3	Cdh3	cadherin 3	0	-2.76931	0	0	0	0	0	1
12561	ENSMUSG00000000305	Cdh4	Cdh4	cadherin 4	0	-2.0338	0	0	0	0	0	1
12563	ENSMUSG00000039385	Cdh6	Cdh6	cadherin 6	0	0	0	0	-1.61614	0	0	1
12564	ENSMUSG00000036510	Cdh8	Cdh8	cadherin 8	0	-2.01031	-1.92713	0	0	-1.4225	-2.24346	1
12566	ENSMUSG00000025358	Cdk2	Cdk2	cyclin-dependent kinase 2	0	1.63587	2.08688	1.21256	0.680755	0	0	1
12567	ENSMUSG00000006728	Cdk4	Cdk4	cyclin-dependent kinase 4	0	0.970322	1.24991	0.660444	0.502801	0.447463	0.474279	1
12569	ENSMUSG00000048895	Cdk5r1	Cdk5r1	cyclin-dependent kinase 5, regulatory subunit 1 (p35)	0	-0.913515	-1.03747	-1.18561	-0.96754	-0.997454	-1.11593	1
12570	ENSMUSG00000090071	Cdk5r2	Cdk5r2	cyclin-dependent kinase 5, regulatory subunit 2 (p39)	0	-1.51088	-2.1121	-1.78658	-2.08451	-2.16521	0	1
12571	ENSMUSG00000040274	Cdk6	Cdk6	cyclin-dependent kinase 6	0	4.32205	3.41332	2.17376	0	0	0	1
12575	ENSMUSG00000023067	Cdkn1a	Cdkn1a	cyclin-dependent kinase inhibitor 1A (P21)	0	1.18343	0	0	0.557223	0	0	1
12576	ENSMUSG00000003031	Cdkn1b	Cdkn1b	cyclin-dependent kinase inhibitor 1B	0	-1.10558	-1.02346	-0.713463	0	0	0	1
12577	ENSMUSG00000037664	Cdkn1c	Cdkn1c	cyclin-dependent kinase inhibitor 1C (P57)	0	-2.38512	-1.38472	0	0	0	0	1
12578	ENSMUSG00000044303	Cdkn2a	Cdkn2a	cyclin dependent kinase inhibitor 2A	0	3.39514	5.24112	5.11351	4.82152	4.28773	5.41723	1
12579	ENSMUSG00000073802	Cdkn2b	Cdkn2b	cyclin dependent kinase inhibitor 2B	0	0	0.987742	1.83269	1.56145	1.09694	1.05311	1
12580	ENSMUSG00000028551	Cdkn2c	Cdkn2c	cyclin dependent kinase inhibitor 2C	0	0	2.99899	2.06423	2.28482	2.52961	2.25092	1
12581	ENSMUSG00000096472	Cdkn2d	Cdkn2d	cyclin dependent kinase inhibitor 2D	0	0	0.734645	0	0	0	0	1
12583	ENSMUSG00000033022	Cdo1	Cdo1	cysteine dioxygenase 1, cytosolic	0	0	1.2829	2.38422	1.98255	1.85948	0	1
12585	ENSMUSG00000030878	Cdr2	Cdr2	cerebellar degeneration-related 2	0	1.14389	0.699064	0	0	0	0	1
12587	ENSMUSG00000089661	Mia	Mia	melanoma inhibitory activity	0	-1.94915	1.79091	3.26166	2.96169	2.94556	3.11476	1
12589	ENSMUSG00000029469	Ift81	Ift81	intraflagellar transport 81	0	0	-0.434688	0	0	0.478171	0.552903	1
12593	ENSMUSG00000059288	Cdyl	Cdyl	chromodomain protein, Y chromosome-like	0	0.807005	0	0	0	0.491403	0	1
12606	ENSMUSG00000034957	Cebpa	Cebpa	CCAAT/enhancer binding protein (C/EBP), alpha	0	0.98489	3.03954	2.76294	1.93078	2.05783	1.58132	1
12607	ENSMUSG00000024081	Cebpz	Cebpz	CCAAT/enhancer binding protein zeta	0	0.795277	0	0	0	0.429983	0	1
12608	ENSMUSG00000056501	Cebpb	Cebpb	CCAAT/enhancer binding protein (C/EBP), beta	0	3.69035	3.49269	2.71719	2.10507	2.18251	2.10068	1
12609	ENSMUSG00000071637	Cebpd	Cebpd	CCAAT/enhancer binding protein (C/EBP), delta	0	5.29682	3.97948	4.08046	4.27424	3.8451	3.82555	1
12611	ENSMUSG00000056216	Cebpg	Cebpg	CCAAT/enhancer binding protein (C/EBP), gamma	0	0.872133	0.504658	0.783879	0.812622	1.08263	0.630125	1
12614	ENSMUSG00000016028	Celsr1	Celsr1	cadherin, EGF LAG seven-pass G-type receptor 1	0	-1.17913	0	1.24721	1.42856	1.19495	1.34999	1
12615	ENSMUSG00000029177	Cenpa	Cenpa	centromere protein A	0	2.04176	5.23077	2.78713	2.09322	1.72011	1.69518	1
12616	ENSMUSG00000068267	Cenpb	Cenpb	centromere protein B	0	0	0.704255	0.418655	0	0	0	1
12626	ENSMUSG00000021537	Cetn3	Cetn3	centrin 3	0	0.737652	0	0	0	0.53996	0	1
12628	ENSMUSG00000026365	Cfh	Cfh	complement component factor h	0	1.65267	1.33737	1.84469	1.66623	2.01342	0	1
12630	ENSMUSG00000058952	Cfi	Cfi	complement component factor i	0	0	4.64542	5.62526	5.29186	7.263	7.03966	1
12631	ENSMUSG00000056201	Cfl1	Cfl1	cofilin 1, non-muscle	0	1.10362	1.27056	0.730278	0.530993	0	0.583197	1
12632	ENSMUSG00000062929	Cfl2	Cfl2	cofilin 2, muscle	0	1.32532	0	0	0	0	0	1
12633	ENSMUSG00000026031	Cflar	Cflar	CASP8 and FADD-like apoptosis regulator	0	0.916181	0.700569	0.74481	0.589427	0.754935	0.457875	1
12642	ENSMUSG00000050370	Ch25h	Ch25h	cholesterol 25-hydroxylase	0	6.43861	5.61543	4.21456	4.40064	3.98281	3.81298	1
12643	ENSMUSG00000039084	Chad	Chad	chondroadherin	0	-4.58806	-2.23311	0	0	0	0	1
12647	ENSMUSG00000021919	Chat	Chat	choline acetyltransferase	0	0	-2.82377	0	0	-3.3409	0	1
12648	ENSMUSG00000023852	Chd1	Chd1	chromodomain helicase DNA binding protein 1	0	0.649341	0.591915	0	0	0	0	1
12649	ENSMUSG00000032113	Chek1	Chek1	checkpoint kinase 1	0	1.89745	1.79032	0	0	0	0	1
12652	ENSMUSG00000021194	Chga	Chga	chromogranin A	0	-2.08879	-2.96817	-2.90984	-2.52213	-3.02592	-1.65184	1
12653	ENSMUSG00000027350	Chgb	Chgb	chromogranin B	0	-2.2064	0	3.39087	3.05718	3.65989	2.83676	1
12654	ENSMUSG00000064246	Chil1	Chil1	chitinase-like 1	0	-0.977846	0	1.35321	1.40836	1.18477	0	1
12655	ENSMUSG00000040809	Chil3	Chil3	chitinase-like 3	0	4.95217	3.50704	0	0	0	0	1
12660	ENSMUSG00000024843	Chka	Chka	choline kinase alpha	0	0	-0.925854	-0.807462	-0.645077	-0.508808	-0.492149	1
12661	ENSMUSG00000030077	Chl1	Chl1	cell adhesion molecule L1-like	0	1.40113	0.703373	0	0.828903	1.13868	0	1
12662	ENSMUSG00000025531	Chm	Chm	choroidermia (RAB escort protein 1)	0	0	0	0	0	0	-0.878281	1
12663	ENSMUSG00000078185	Chml	Chml	choroideremia-like	0	2.88595	0	0	0	0.889138	0	1
12667	ENSMUSG00000006958	Chrd	Chrd	chordin	0	-1.35441	0	0	0	0	0	1
12669	ENSMUSG00000032773	Chrm1	Chrm1	cholinergic receptor, muscarinic 1, CNS	0	-2.21908	-2.11926	0	0	0	0	1
12672	ENSMUSG00000040495	Chrm4	Chrm4	cholinergic receptor, muscarinic 4	0	-1.73749	0	0	0	0	0	1
12675	ENSMUSG00000025199	Chuk	Chuk	conserved helix-loop-helix ubiquitous kinase	0	1.04956	0.550357	0	0	0	0	1
12683	ENSMUSG00000024526	Cidea	Cidea	cell death-inducing DNA fragmentation factor, alpha subunit-like effector A	0	-2.85584	-1.73743	-0.970069	0	0	0	1
12684	ENSMUSG00000022219	Cideb	Cideb	cell death-inducing DNA fragmentation factor, alpha subunit-like effector B	0	-2.66017	-2.07753	-1.46746	-0.918639	-0.980786	-0.722766	1
12695	ENSMUSG00000061859	Patj	Patj	PATJ, crumbs cell polarity complex component	0	0	-0.793394	0	0	0	0	1
12696	ENSMUSG00000045193	Cirbp	Cirbp	cold inducible RNA binding protein	0	-0.798931	0	0	0	0	0.786812	1
12700	ENSMUSG00000032578	Cish	Cish	cytokine inducible SH2-containing protein	0	1.57194	0.831774	1.05596	0.883034	0	0.923151	1
12702	ENSMUSG00000053113	Socs3	Socs3	suppressor of cytokine signaling 3	0	5.18137	4.30104	3.34636	3.43945	3.08325	2.50996	1
12703	ENSMUSG00000038037	Socs1	Socs1	suppressor of cytokine signaling 1	0	1.20688	1.84979	1.4497	1.726	0	1.23737	1
12704	ENSMUSG00000029516	Cit	Cit	citron	0	-2.17149	-1.90419	-1.73584	-1.43171	-1.52992	-1.09086	1
12705	ENSMUSG00000051159	Cited1	Cited1	Cbp/p300-interacting transactivator with Glu/Asp-rich carboxy-terminal domain 1	0	3.17284	3.58717	2.83883	2.37495	1.90272	2.07035	1
12709	ENSMUSG00000001270	Ckb	Ckb	creatine kinase, brain	0	-1.7903	-1.0539	-1.13733	-0.797476	-0.739289	0	1
12716	ENSMUSG00000000308	Ckmt1	Ckmt1	creatine kinase, mitochondrial 1, ubiquitous	0	-2.02509	-3.08688	-2.63746	-2.28557	-2.99151	-1.60801	1
12721	ENSMUSG00000030707	Coro1a	Coro1a	coronin, actin binding protein 1A	0	3.77719	4.67181	3.83926	3.03681	3.25232	2.92775	1
12724	ENSMUSG00000022843	Clcn2	Clcn2	chloride channel, voltage-sensitive 2	0	-1.76471	-1.40638	0	0	0	0	1
12725	ENSMUSG00000004319	Clcn3	Clcn3	chloride channel, voltage-sensitive 3	0	-0.860314	-1.20404	-1.02928	-0.833392	-0.626495	-1.09338	1
12727	ENSMUSG00000000605	Clcn4	Clcn4	chloride channel, voltage-sensitive 4	0	-0.947507	-1.36139	-0.632113	-0.356643	0	0	1
12729	ENSMUSG00000025439	Clns1a	Clns1a	chloride channel, nucleotide-sensitive, 1A	0	0.259066	0	0	0	0	0	1
12737	ENSMUSG00000022512	Cldn1	Cldn1	claudin 1	0	0	0	1.5265	1.72921	2.04745	1.45044	1
12738	ENSMUSG00000047230	Cldn2	Cldn2	claudin 2	0	-3.12728	0	0	0	0	0	1
12741	ENSMUSG00000041378	Cldn5	Cldn5	claudin 5	0	0	1.23935	0	0	0	0	1
12745	ENSMUSG00000002190	Clgn	Clgn	calmegin	0	-1.77581	-2.17774	-2.00843	-2.24145	-2.81095	-2.58955	1
12748	ENSMUSG00000068917	Clk2	Clk2	CDC-like kinase 2	0	0	0	0	0	-0.351626	0	1
12750	ENSMUSG00000020385	Clk4	Clk4	CDC like kinase 4	0	0	-0.378814	0	0	0	0	1
12751	ENSMUSG00000030894	Tpp1	Tpp1	tripeptidyl peptidase I	0	-0.857697	0.571584	0.581455	0.468951	0.416222	0	1
12752	ENSMUSG00000030720	Cln3	Cln3	ceroid lipofuscinosis, neuronal 3, juvenile (Batten, Spielmeyer-Vogt disease)	0	0	1.13327	1.10053	0.688426	0.493683	0.413346	1
12753	ENSMUSG00000029238	Clock	Clock	circadian locomotor output cycles kaput	0	0.451052	0	0	0	0	0	1
12757	ENSMUSG00000028478	Clta	Clta	clathrin, light polypeptide (Lca)	0	1.07752	1.41359	0.679041	0	0.63485	0.751445	1
12759	ENSMUSG00000022037	Clu	Clu	clusterin	0	0	-0.747568	0	1.03678	0.754257	0.75068	1
12763	ENSMUSG00000016756	Cmah	Cmah	cytidine monophospho-N-acetylneuraminic acid hydroxylase	0	0	0	2.54575	2.43325	2.71881	2.35988	1
12764	ENSMUSG00000030282	Cmas	Cmas	cytidine monophospho-N-acetylneuraminic acid synthetase	0	0	0.907927	0	0	0	0	1
12765	ENSMUSG00000026180	Cxcr2	Cxcr2	chemokine (C-X-C motif) receptor 2	0	5.61181	2.62041	1.98918	0	0	0	1
12766	ENSMUSG00000050232	Cxcr3	Cxcr3	chemokine (C-X-C motif) receptor 3	0	2.73742	4.75855	5.60421	5.44013	5.04641	5.5749	1
12767	ENSMUSG00000045382	Cxcr4	Cxcr4	chemokine (C-X-C motif) receptor 4	0	2.02956	3.36002	3.74363	2.6603	2.9729	2.14505	1
12768	ENSMUSG00000025804	Ccr1	Ccr1	chemokine (C-C motif) receptor 1	0	7.88502	7.54448	4.95455	4.14877	4.70387	3.93983	1
12772	ENSMUSG00000049103	Ccr2	Ccr2	chemokine (C-C motif) receptor 2	0	5.91502	4.56219	4.24666	3.95814	4.49885	3.55134	1
12774	ENSMUSG00000079227	Ccr5	Ccr5	chemokine (C-C motif) receptor 5	0	6.4599	6.43848	5.53259	4.86295	5.32853	4.22404	1
12775	ENSMUSG00000037944	Ccr7	Ccr7	chemokine (C-C motif) receptor 7	0	4.68642	5.76763	6.65738	5.55906	5.71093	4.58522	1
12777	ENSMUSG00000044052	Ccr10	Ccr10	chemokine (C-C motif) receptor 10	0	-2.0252	0	0	0	0	0	1
12778	ENSMUSG00000044337	Ackr3	Ackr3	atypical chemokine receptor 3	0	0	0	0.560276	0.898984	1.07937	0.961518	1
12785	ENSMUSG00000030057	Cnbp	Cnbp	cellular nucleic acid binding protein	0	0.630578	0	0	0	0.437916	0.316868	1
12790	ENSMUSG00000026114	Cnga3	Cnga3	cyclic nucleotide gated channel alpha 3	0	5.99757	0	0	0	0	0	1
12793	ENSMUSG00000015759	Cnih1	Cnih1	cornichon family AMPA receptor auxiliary protein 1	0	0.531579	0	0	0	0	0	1
12794	ENSMUSG00000024873	Cnih2	Cnih2	cornichon family AMPA receptor auxiliary protein 2	0	-1.19935	0	0	-1.48477	-2.05564	-1.27611	1
12795	ENSMUSG00000028680	Plk3	Plk3	polo like kinase 3	0	2.18361	3.38115	1.62158	0	0	0	1
12797	ENSMUSG00000001349	Cnn1	Cnn1	calponin 1	0	4.04668	6.75191	5.83317	6.04711	3.58923	3.99658	1
12798	ENSMUSG00000004665	Cnn2	Cnn2	calponin 2	0	3.0791	2.81625	2.02036	2.27336	2.03548	1.99	1
12799	ENSMUSG00000006782	Cnp	Cnp	2',3'-cyclic nucleotide 3' phosphodiesterase	0	-0.73596	-0.520199	-0.457609	0	-0.477582	0	1
12801	ENSMUSG00000044288	Cnr1	Cnr1	cannabinoid receptor 1 (brain)	0	0	-1.4197	0	0	0	0	1
12802	ENSMUSG00000062585	Cnr2	Cnr2	cannabinoid receptor 2 (macrophage)	0	4.97774	6.49052	6.35493	4.86326	5.01597	3.71226	1
12804	ENSMUSG00000028444	Cntfr	Cntfr	ciliary neurotrophic factor receptor	0	-2.97343	-2.75509	-2.30929	-1.89743	-2.09138	-1.59223	1
12805	ENSMUSG00000055022	Cntn1	Cntn1	contactin 1	0	-2.12153	-2.20268	-1.2811	-0.929364	0	-1.08151	1
12807	ENSMUSG00000027615	Hps3	Hps3	HPS3, biogenesis of lysosomal organelles complex 2 subunit 1	0	0.817382	1.33714	1.35625	1.25592	1.38	0.771527	1
12808	ENSMUSG00000020173	Cobl	Cobl	cordon-bleu WH2 repeat	0	0	-1.11616	0	0	0	0	1
12810	ENSMUSG00000020953	Coch	Coch	cochlin	0	0	0	0	0	2.10187	0	1
12814	ENSMUSG00000027966	Col11a1	Col11a1	collagen, type XI, alpha 1	0	1.55141	1.92067	2.12176	1.42031	1.14772	0	1
12815	ENSMUSG00000024330	Col11a2	Col11a2	collagen, type XI, alpha 2	0	-3.60217	-0.974438	0	0	0	0	1
12816	ENSMUSG00000032332	Col12a1	Col12a1	collagen, type XII, alpha 1	0	2.06958	0.921933	1.05841	1.26923	1.01209	0.627495	1
12817	ENSMUSG00000058806	Col13a1	Col13a1	collagen, type XIII, alpha 1	0	-1.76997	0	0	0	0	0	1
12818	ENSMUSG00000022371	Col14a1	Col14a1	collagen, type XIV, alpha 1	0	1.07377	2.29172	2.24195	1.47126	1.7755	0	1
12819	ENSMUSG00000028339	Col15a1	Col15a1	collagen, type XV, alpha 1	0	-2.5175	0	0	0	0	0	1
12822	ENSMUSG00000001435	Col18a1	Col18a1	collagen, type XVIII, alpha 1	0	0	2.38083	2.38302	1.58249	1.518	0	1
12823	ENSMUSG00000026141	Col19a1	Col19a1	collagen, type XIX, alpha 1	0	0	-3.55388	0	0	-3.73974	0	1
12824	ENSMUSG00000022483	Col2a1	Col2a1	collagen, type II, alpha 1	0	2.60615	1.95953	1.10951	0	0	0	1
12825	ENSMUSG00000026043	Col3a1	Col3a1	collagen, type III, alpha 1	0	1.60416	2.34791	2.74455	1.70396	1.68496	0	1
12826	ENSMUSG00000031502	Col4a1	Col4a1	collagen, type IV, alpha 1	0	0.771075	2.1642	1.71646	0.879971	0	0	1
12827	ENSMUSG00000031503	Col4a2	Col4a2	collagen, type IV, alpha 2	0	0	1.58905	1.53366	0	0	0	1
12828	ENSMUSG00000079465	Col4a3	Col4a3	collagen, type IV, alpha 3	0	-2.67549	0	0	0	0	0	1
12830	ENSMUSG00000031274	Col4a5	Col4a5	collagen, type IV, alpha 5	0	0	0	1.48416	1.25229	1.18517	0	1
12831	ENSMUSG00000026837	Col5a1	Col5a1	collagen, type V, alpha 1	0	1.44507	2.42915	2.26472	1.82669	1.43469	1.20892	1
12832	ENSMUSG00000026042	Col5a2	Col5a2	collagen, type V, alpha 2	0	2.39848	2.53353	1.77205	1.39296	1.12544	0	1
12833	ENSMUSG00000001119	Col6a1	Col6a1	collagen, type VI, alpha 1	0	0	0	2.52472	1.69102	0	0	1
12834	ENSMUSG00000020241	Col6a2	Col6a2	collagen, type VI, alpha 2	0	0	1.27002	2.37318	1.93996	1.46081	1.45467	1
12835	ENSMUSG00000048126	Col6a3	Col6a3	collagen, type VI, alpha 3	0	1.32796	2.6788	2.22964	1.44151	0	0	1
12836	ENSMUSG00000025650	Col7a1	Col7a1	collagen, type VII, alpha 1	0	3.91895	5.01428	3.33312	1.9923	1.1177	1.28046	1
12837	ENSMUSG00000068196	Col8a1	Col8a1	collagen, type VIII, alpha 1	0	3.14115	4.04789	3.36828	2.45338	2.65132	2.08343	1
12840	ENSMUSG00000028626	Col9a2	Col9a2	collagen, type IX, alpha 2	0	-3.22327	0	0	0	0	0	1
12841	ENSMUSG00000027570	Col9a3	Col9a3	collagen, type IX, alpha 3	0	-2.55523	0	0.760406	0	0	0	1
12842	ENSMUSG00000001506	Col1a1	Col1a1	collagen, type I, alpha 1	0	0	2.43743	2.41761	1.56607	1.14392	0	1
12843	ENSMUSG00000029661	Col1a2	Col1a2	collagen, type I, alpha 2	0	-0.756982	0	0.827006	0	0	0	1
12845	ENSMUSG00000031849	Comp	Comp	cartilage oligomeric matrix protein	0	-2.12344	0	0	0	0	0	1
12846	ENSMUSG00000000326	Comt	Comt	catechol-O-methyltransferase	0	0.380099	0.48187	0.622013	0.567855	0	0.480443	1
12848	ENSMUSG00000027206	Cops2	Cops2	COP9 signalosome subunit 2	0	0.724634	0	0	0	0.596977	0	1
12850	ENSMUSG00000030652	Coq7	Coq7	demethyl-Q 7	0	0.776944	0	0	0	0.609819	0.751309	1
12857	ENSMUSG00000031818	Cox4i1	Cox4i1	cytochrome c oxidase subunit 4I1	0	-0.618981	0	0	0	0	0	1
12859	ENSMUSG00000061518	Cox5b	Cox5b	cytochrome c oxidase subunit 5B	0	-0.454323	0	0	0	0	0	1
12861	ENSMUSG00000041697	Cox6a1	Cox6a1	cytochrome c oxidase subunit 6A1	0	-0.599169	0	0	0	0	0	1
12864	ENSMUSG00000014313	Cox6c	Cox6c	cytochrome c oxidase subunit 6C	0	-0.544291	0	-0.617714	0	0	0	1
12865	ENSMUSG00000074218	Cox7a1	Cox7a1	cytochrome c oxidase subunit 7A1	0	-2.49509	0	0	0	0	0	1
12866	ENSMUSG00000032330	Cox7a2	Cox7a2	cytochrome c oxidase subunit 7A2	0	0	0	-0.782798	-0.577181	0	0	1
12868	ENSMUSG00000035885	Cox8a	Cox8a	cytochrome c oxidase subunit 8A	0	-1.06302	-0.562412	-0.610593	-0.424435	-0.57904	0	1
12869	ENSMUSG00000025488	Cox8b	Cox8b	cytochrome c oxidase subunit 8B	0	-4.21242	-2.35113	0	0	0	0	1
12870	ENSMUSG00000003617	Cp	Cp	ceruloplasmin	0	0.775263	0	1.21814	1.9726	2.10369	1.75934	1
12873	ENSMUSG00000001865	Cpa3	Cpa3	carboxypeptidase A3, mast cell	0	0	0	0	4.42195	5.46986	4.92618	1
12874	ENSMUSG00000020841	Cpd	Cpd	carboxypeptidase D	0	0.463733	1.30678	0.525834	0	0	0	1
12876	ENSMUSG00000037852	Cpe	Cpe	carboxypeptidase E	0	-1.01292	-1.69643	-0.846114	-0.555518	0	0	1
12877	ENSMUSG00000025586	Cpeb1	Cpeb1	cytoplasmic polyadenylation element binding protein 1	0	1.16453	0	0	0	0.577943	0	1
12879	ENSMUSG00000062563	Cys1	Cys1	cystin 1	0	-2.01016	0	0	0	0	0	1
12889	ENSMUSG00000033615	Cplx1	Cplx1	complexin 1	0	-1.81563	-2.72856	-2.36847	-2.48955	-3.04633	-1.66413	1
12890	ENSMUSG00000025867	Cplx2	Cplx2	complexin 2	0	-1.49224	-1.41714	-0.801786	-0.867799	-1.12344	-0.526169	1
12891	ENSMUSG00000022212	Cpne6	Cpne6	copine VI	0	-5.36377	-2.82861	-1.50289	-1.35601	-1.18189	0	1
12892	ENSMUSG00000022742	Cpox	Cpox	coproporphyrinogen oxidase	0	-0.649937	-0.826348	-0.709181	0	-0.510488	-0.689877	1
12894	ENSMUSG00000024900	Cpt1a	Cpt1a	carnitine palmitoyltransferase 1a, liver	0	-0.799753	0	0	-0.462494	-0.439453	-0.65491	1
12896	ENSMUSG00000028607	Cpt2	Cpt2	carnitine palmitoyltransferase 2	0	-0.407562	0	0	0	0	0	1
12903	ENSMUSG00000032291	Crabp1	Crabp1	cellular retinoic acid binding protein I	0	2.29878	0	0	0	0	1.83721	1
12905	ENSMUSG00000045867	Cradd	Cradd	CASP2 and RIPK1 domain containing adaptor with death domain	0	-0.64809	0	0.464373	0.566517	0.581541	0.745258	1
12908	ENSMUSG00000026853	Crat	Crat	carnitine acetyltransferase	0	-0.899169	0	-0.438073	0	-0.690434	-0.539315	1
12909	ENSMUSG00000025532	Crcp	Crcp	calcitonin gene-related peptide-receptor component protein	0	0.875257	0.887948	0.553094	0.390546	0	0.392032	1
12912	ENSMUSG00000025958	Creb1	Creb1	cAMP responsive element binding protein 1	0	0	0	0	0	0.605571	0	1
12913	ENSMUSG00000028466	Creb3	Creb3	cAMP responsive element binding protein 3	0	0.740377	0	0	0	0	0	1
12914	ENSMUSG00000022521	Crebbp	Crebbp	CREB binding protein	0	0	0	0	-0.535454	-0.594432	0	1
12915	ENSMUSG00000015461	Atf6b	Atf6b	activating transcription factor 6 beta	0	0	0.521501	0.514311	0	0	0	1
12916	ENSMUSG00000063889	Crem	Crem	cAMP responsive element modulator	0	1.00352	0.457863	0	0	0	0	1
12918	ENSMUSG00000049796	Crh	Crh	corticotropin releasing hormone	0	5.11007	0	0	0	0	0	1
12921	ENSMUSG00000018634	Crhr1	Crhr1	corticotropin releasing hormone receptor 1	0	0	0	0	0	-4.2637	0	1
12925	ENSMUSG00000006360	Crip1	Crip1	cysteine-rich protein 1 (intestinal)	0	2.88082	4.19072	3.6662	3.11914	3.09659	3.5587	1
12927	ENSMUSG00000031955	Bcar1	Bcar1	breast cancer anti-estrogen resistance 1	0	0.598148	0.487723	0.500692	0	0	0.395116	1
12928	ENSMUSG00000017776	Crk	Crk	v-crk avian sarcoma virus CT10 oncogene homolog	0	0.282422	-0.29925	0	0	0	-0.341961	1
12929	ENSMUSG00000006134	Crkl	Crkl	v-crk avian sarcoma virus CT10 oncogene homolog-like	0	0	0	0	0	0	-0.739998	1
12931	ENSMUSG00000007888	Crlf1	Crlf1	cytokine receptor-like factor 1	0	1.99047	2.20938	1.73209	1.95249	1.59837	2.0317	1
12933	ENSMUSG00000029121	Crmp1	Crmp1	collapsin response mediator protein 1	0	0	0	-0.500037	-0.669998	-1.0943	-0.610907	1
12934	ENSMUSG00000022048	Dpysl2	Dpysl2	dihydropyrimidinase-like 2	0	0	-0.857417	-0.946716	-0.579513	-0.439721	-0.68241	1
12946	ENSMUSG00000016481	Cr1l	Cr1l	complement component (3b/4b) receptor 1-like	0	0.832215	0.702495	0.405507	0	0	0.336647	1
12950	ENSMUSG00000021613	Hapln1	Hapln1	hyaluronan and proteoglycan link protein 1	0	-2.42364	-2.4081	-2.62398	-2.34513	-2.54511	-3.12544	1
12952	ENSMUSG00000020038	Cry1	Cry1	cryptochrome 1 (photolyase-like)	0	-0.317613	-1.41645	-1.32158	-1.13023	-1.06036	-0.847535	1
12953	ENSMUSG00000068742	Cry2	Cry2	cryptochrome 2 (photolyase-like)	0	-1.27409	-1.57229	-1.14882	-0.936569	-0.939791	-0.732057	1
12955	ENSMUSG00000032060	Cryab	Cryab	crystallin, alpha B	0	2.16643	0	0.630825	1.14104	0.980622	1.46053	1
12960	ENSMUSG00000029343	Crybb1	Crybb1	crystallin, beta B1	0	-2.86893	0	0	0	0	0	1
12970	ENSMUSG00000033501	Crygs	Crygs	crystallin, gamma S	0	1.83168	2.12016	3.77299	3.8567	3.95784	4.18886	1
12971	ENSMUSG00000030905	Crym	Crym	crystallin, mu	0	8.51944	8.08439	6.58794	6.89259	6.8267	6.49948	1
12972	ENSMUSG00000028199	Cryz	Cryz	crystallin, zeta	0	-0.723787	0	0	0	0.514804	0.421084	1
12974	ENSMUSG00000005683	Cs	Cs	citrate synthase	0	-0.837127	-0.988403	-1.1166	-0.986267	-1.04673	-0.996507	1
12977	ENSMUSG00000014599	Csf1	Csf1	colony stimulating factor 1 (macrophage)	0	1.37852	1.3332	1.23545	1.42047	1.37764	1.24973	1
12978	ENSMUSG00000024621	Csf1r	Csf1r	colony stimulating factor 1 receptor	0	3.2506	4.98375	5.22815	4.20496	4.38243	3.52137	1
12982	ENSMUSG00000059326	Csf2ra	Csf2ra	colony stimulating factor 2 receptor, alpha, low-affinity (granulocyte-macrophage)	0	1.96181	3.7676	3.16889	2.20196	2.07301	1.88392	1
12983	ENSMUSG00000071713	Csf2rb	Csf2rb	colony stimulating factor 2 receptor, beta, low-affinity (granulocyte-macrophage)	0	6.17951	7.27796	6.8752	5.35633	5.4036	4.35581	1
12984	ENSMUSG00000071714	Csf2rb2	Csf2rb2	colony stimulating factor 2 receptor, beta 2, low-affinity (granulocyte-macrophage)	0	6.08633	7.31987	7.21826	5.49948	5.70134	4.2865	1
12986	ENSMUSG00000028859	Csf3r	Csf3r	colony stimulating factor 3 receptor (granulocyte)	0	5.36021	4.60782	5.14707	3.91427	3.84736	2.74519	1
12988	ENSMUSG00000032312	Csk	Csk	c-src tyrosine kinase	0	0.948524	1.36719	1.15845	0.683421	0.756426	0	1
12994	ENSMUSG00000001622	Csn3	Csn3	casein kappa	0	8.13317	6.80215	6.61113	0	0	0	1
12995	ENSMUSG00000074698	Csnk2a1	Csnk2a1	casein kinase 2, alpha 1 polypeptide	0	0.345581	0	-0.398067	0	0	0	1
13000	ENSMUSG00000046707	Csnk2a2	Csnk2a2	casein kinase 2, alpha prime polypeptide	0	1.11718	0.819991	0.422686	0	0	0	1
13001	ENSMUSG00000024387	Csnk2b	Csnk2b	casein kinase 2, beta polypeptide	0	0	0	0	0	-0.475629	0	1
13002	ENSMUSG00000000826	Dnajc5	Dnajc5	DnaJ heat shock protein family (Hsp40) member C5	0	0	0	0	-0.467068	-0.587237	-0.720963	1
13003	ENSMUSG00000021614	Vcan	Vcan	versican	0	4.0261	2.62663	1.74353	1.47067	1.44696	0.649835	1
13004	ENSMUSG00000002341	Ncan	Ncan	neurocan	0	0	0	0	-1.14391	-1.22444	-1.58332	1
13006	ENSMUSG00000024974	Smc3	Smc3	structural maintenance of chromosomes 3	0	0	-0.487533	-0.858213	-0.659683	-0.370095	-0.392237	1
13007	ENSMUSG00000026421	Csrp1	Csrp1	cysteine and glycine-rich protein 1	0	-2.33221	-1.85336	-1.51584	-0.933526	-0.929503	-0.493787	1
13008	ENSMUSG00000020186	Csrp2	Csrp2	cysteine and glycine-rich protein 2	0	0	2.73074	1.68614	1.44949	1.38744	1.52013	1
13010	ENSMUSG00000027447	Cst3	Cst3	cystatin C	0	-1.54554	-0.541391	0	0	0	0	1
13011	ENSMUSG00000068129	Cst7	Cst7	cystatin F (leukocystatin)	0	0	4.60184	4.33875	4.72434	4.17689	3.76735	1
13014	ENSMUSG00000005054	Cstb	Cstb	cystatin B	0	2.39716	3.25419	2.26906	1.62336	1.67974	1.78004	1
13017	ENSMUSG00000030970	Ctbp2	Ctbp2	C-terminal binding protein 2	0	0.697552	0	0	0	0	0	1
13018	ENSMUSG00000005698	Ctcf	Ctcf	CCCTC-binding factor	0	0	0	-0.253805	-0.284457	0	-0.392326	1
13019	ENSMUSG00000042340	Ctf1	Ctf1	cardiotrophin 1	0	-1.57718	0	0.832606	1.11504	1.0129	1.27715	1
13024	ENSMUSG00000044258	Ctla2a	Ctla2a	cytotoxic T lymphocyte-associated protein 2 alpha	0	2.82443	3.65424	3.02852	2.55419	3.18392	3.26574	1
13025	ENSMUSG00000074874	Ctla2b	Ctla2b	cytotoxic T lymphocyte-associated protein 2 beta	0	4.49662	7.95901	7.44748	6.32598	6.67146	6.00799	1
13026	ENSMUSG00000005615	Pcyt1a	Pcyt1a	phosphate cytidylyltransferase 1, choline, alpha isoform	0	0	0	0	0	0	-0.462609	1
13030	ENSMUSG00000021939	Ctsb	Ctsb	cathepsin B	0	1.45026	3.47564	3.09019	2.41985	2.23504	1.56599	1
13032	ENSMUSG00000030560	Ctsc	Ctsc	cathepsin C	0	4.41766	4.86179	3.85197	3.26536	3.51575	2.58744	1
13033	ENSMUSG00000007891	Ctsd	Ctsd	cathepsin D	0	1.60985	4.54662	3.65508	2.61059	2.55373	1.53995	1
13034	ENSMUSG00000004552	Ctse	Ctse	cathepsin E	0	0	0	1.7471	0	1.35965	0	1
13036	ENSMUSG00000032359	Ctsh	Ctsh	cathepsin H	0	2.21156	4.30354	3.75861	2.93473	2.8938	2.27298	1
13038	ENSMUSG00000028111	Ctsk	Ctsk	cathepsin K	0	0	3.23145	2.59423	0	0	0	1
13039	ENSMUSG00000021477	Ctsl	Ctsl	cathepsin L	0	1.38301	2.32744	2.04944	1.52429	1.77174	1.18974	1
13040	ENSMUSG00000038642	Ctss	Ctss	cathepsin S	0	6.18806	8.45716	8.12763	6.86606	7.25578	5.83894	1
13041	ENSMUSG00000024910	Ctsw	Ctsw	cathepsin W	0	0	0	0	3.01516	2.74041	3.02087	1
13043	ENSMUSG00000031078	Cttn	Cttn	cortactin	0	1.83765	0.985372	1.00841	1.04507	0.93461	0.801512	1
13046	ENSMUSG00000005506	Celf1	Celf1	CUGBP, Elav-like family member 1	0	0.909361	0	0	0	0	0	1
13047	ENSMUSG00000029705	Cux1	Cux1	cut-like homeobox 1	0	0	0.666454	0	0	-0.520724	-0.591073	1
13048	ENSMUSG00000042589	Cux2	Cux2	cut-like homeobox 2	0	-2.21038	-1.95061	-1.57802	-1.53099	-1.89736	-0.964853	1
13051	ENSMUSG00000052336	Cx3cr1	Cx3cr1	chemokine (C-X3-C motif) receptor 1	0	1.7651	4.81406	5.27057	4.66371	5.07619	4.2617	1
13052	ENSMUSG00000022865	Cxadr	Cxadr	coxsackie virus and adenovirus receptor	0	0	0	1.7929	1.38496	1.7459	0	1
13057	ENSMUSG00000006519	Cyba	Cyba	cytochrome b-245, alpha polypeptide	0	3.27693	5.4609	4.90782	3.86014	3.78424	3.49023	1
13058	ENSMUSG00000015340	Cybb	Cybb	cytochrome b-245, beta polypeptide	0	2.66546	5.25166	5.74567	4.75883	4.94782	3.73498	1
13063	ENSMUSG00000063694	Cycs	Cycs	cytochrome c, somatic	0	0	-0.454102	-0.945104	-0.734768	-0.473366	-0.559691	1
13070	ENSMUSG00000032323	Cyp11a1	Cyp11a1	cytochrome P450, family 11, subfamily a, polypeptide 1	0	-5.27161	0	0	0	0	0	1
13078	ENSMUSG00000024087	Cyp1b1	Cyp1b1	cytochrome P450, family 1, subfamily b, polypeptide 1	0	2.99935	4.04134	4.04788	4.13369	4.52968	3.8529	1
13081	ENSMUSG00000038567	Cyp24a1	Cyp24a1	cytochrome P450, family 24, subfamily a, polypeptide 1	0	6.3663	6.90001	0	0	0	0	1
13107	ENSMUSG00000052974	Cyp2f2	Cyp2f2	cytochrome P450, family 2, subfamily f, polypeptide 2	0	0	0	3.80063	3.72441	0	0	1
13110	ENSMUSG00000052914	Cyp2j6	Cyp2j6	cytochrome P450, family 2, subfamily j, polypeptide 6	0	-0.607968	-0.658282	-0.448689	-0.479241	0	-0.627459	1
13116	ENSMUSG00000021259	Cyp46a1	Cyp46a1	cytochrome P450, family 46, subfamily a, polypeptide 1	0	-2.51201	-1.86701	0	0	0	0	1
13121	ENSMUSG00000001467	Cyp51	Cyp51	cytochrome P450, family 51	0	0	-2.66903	-2.92419	-2.92105	-2.7467	-2.69435	1
13123	ENSMUSG00000039519	Cyp7b1	Cyp7b1	cytochrome P450, family 7, subfamily b, polypeptide 1	0	-1.00306	-1.41074	-0.862597	0	0	0	1
13124	ENSMUSG00000050445	Cyp8b1	Cyp8b1	cytochrome P450, family 8, subfamily b, polypeptide 1	0	0	0	5.36537	6.39341	6.73396	7.60942	1
13131	ENSMUSG00000028519	Dab1	Dab1	disabled 1	0	-2.0289	-1.54967	-0.598194	0	0	0	1
13132	ENSMUSG00000022150	Dab2	Dab2	disabled 2, mitogen-responsive phosphoprotein	0	2.6749	1.97731	1.36546	1.03503	1.34161	0.595085	1
13134	ENSMUSG00000055639	Dach1	Dach1	dachshund family transcription factor 1	0	0	1.19289	0	0	0	-1.26676	1
13138	ENSMUSG00000039952	Dag1	Dag1	dystroglycan 1	0	-1.00754	0	0	0	0	0	1
13139	ENSMUSG00000025357	Dgka	Dgka	diacylglycerol kinase, alpha	0	-0.681995	0	0	0	0	0	1
13142	ENSMUSG00000042096	Dao	Dao	D-amino acid oxidase	0	-6.11924	-3.29588	-2.62178	-2.28686	-1.99063	-1.35369	1
13143	ENSMUSG00000032380	Dapk2	Dapk2	death-associated protein kinase 2	0	0	0	0	1.92464	2.15811	2.72452	1
13163	ENSMUSG00000002307	Daxx	Daxx	Fas death domain-associated protein	0	0.383302	0.646601	0.39212	0	0	0	1
13167	ENSMUSG00000026385	Dbi	Dbi	diazepam binding inhibitor	0	-1.25413	0	0.849442	1.00368	1.18655	1.50589	1
13168	ENSMUSG00000038057	Dbil5	Dbil5	diazepam binding inhibitor-like 5	0	-1.56479	0	0	0	0	0	1
13169	ENSMUSG00000020476	Dbnl	Dbnl	drebrin-like	0	0.565178	0.667095	0.306052	0	0	0	1
13170	ENSMUSG00000059824	Dbp	Dbp	D site albumin promoter binding protein	0	-2.57104	-1.61693	0	-1.16086	0	-1.11785	1
13171	ENSMUSG00000000340	Dbt	Dbt	dihydrolipoamide branched chain transacylase E2	0	-0.5808	-1.16589	-0.834897	-0.577371	-0.329991	-0.517421	1
13175	ENSMUSG00000027797	Dclk1	Dclk1	doublecortin-like kinase 1	0	1.33572	0	0	0	0	-0.640493	1
13177	ENSMUSG00000024132	Eci1	Eci1	enoyl-Coenzyme A delta isomerase 1	0	-1.89241	-1.54942	-1.28802	-0.895446	-0.882176	-0.597425	1
13178	ENSMUSG00000029366	Dck	Dck	deoxycytidine kinase	0	0.5408	1.13685	0	0	0	0	1
13180	ENSMUSG00000020098	Pcbd1	Pcbd1	pterin 4 alpha carbinolamine dehydratase/dimerization cofactor of hepatocyte nuclear factor 1 alpha (TCF1) 1	0	-1.53477	1.49674	2.1263	2.86733	2.90259	3.16464	1
13185	ENSMUSG00000022898	Vps26c	Vps26c	VPS26 endosomal protein sorting factor C	0	0	0.316581	0.310021	0.302439	0.254964	0.263036	1
13190	ENSMUSG00000022129	Dct	Dct	dopachrome tautomerase	0	-4.67926	0	0	0	0	0	1
13191	ENSMUSG00000031865	Dctn1	Dctn1	dynactin 1	0	0	0	-0.479136	-0.457715	-0.568233	-0.544828	1
13193	ENSMUSG00000031285	Dcx	Dcx	doublecortin	0	-1.93815	0	0	-1.89143	-2.33906	-2.65233	1
13194	ENSMUSG00000024740	Ddb1	Ddb1	damage specific DNA binding protein 1	0	0.675001	0.328916	0	0	0	0	1
13196	ENSMUSG00000022377	Asap1	Asap1	ArfGAP with SH3 domain, ankyrin repeat and PH domain1	0	0	0.485337	0	0	0	-0.555737	1
13197	ENSMUSG00000036390	Gadd45a	Gadd45a	growth arrest and DNA-damage-inducible 45 alpha	0	1.5744	1.34976	1.62444	1.42069	1.73779	1.70783	1
13198	ENSMUSG00000025408	Ddit3	Ddit3	DNA-damage inducible transcript 3	0	0.89575	0	0	0.697819	0	0.73286	1
13199	ENSMUSG00000059213	Ddn	Ddn	dendrin	0	-4.15244	-3.38283	-2.11383	0	-2.13507	0	1
13200	ENSMUSG00000028757	Ddost	Ddost	dolichyl-di-phosphooligosaccharide-protein glycotransferase	0	0.5836	0.904451	0	0	0	0	1
13202	ENSMUSG00000001666	Ddt	Ddt	D-dopachrome tautomerase	0	-0.883678	-1.16233	-1.22714	-0.824972	-0.828043	0	1
13204	ENSMUSG00000029169	Dhx15	Dhx15	DEAH (Asp-Glu-Ala-His) box polypeptide 15	0	0.935455	0	0	0	0	-0.726055	1
13205	ENSMUSG00000000787	Ddx3x	Ddx3x	DEAD/H (Asp-Glu-Ala-Asp/His) box polypeptide 3, X-linked	0	0.589108	0	0	0	0	-0.616232	1
13207	ENSMUSG00000020719	Ddx5	Ddx5	DEAD (Asp-Glu-Ala-Asp) box polypeptide 5	0	0.542414	0	0	0	0	0	1
13209	ENSMUSG00000032097	Ddx6	Ddx6	DEAD (Asp-Glu-Ala-Asp) box polypeptide 6	0	0	0	0	0	0	-0.37883	1
13211	ENSMUSG00000042699	Dhx9	Dhx9	DEAH (Asp-Glu-Ala-His) box polypeptide 9	0	0.364098	0	0	0	0	-0.396363	1
13214	ENSMUSG00000044748	Defb1	Defb1	defensin beta 1	0	6.21741	0	6.35442	0	6.56198	7.27296	1
13340	ENSMUSG00000024891	Slc29a2	Slc29a2	solute carrier family 29 (nucleoside transporters), member 2	0	-0.968048	-1.94603	-1.31966	-0.790177	-1.04746	-0.796781	1
13345	ENSMUSG00000007805	Twist2	Twist2	twist basic helix-loop-helix transcription factor 2	0	0	2.30225	2.32899	2.5635	0	2.14208	1
13347	ENSMUSG00000028974	Dffa	Dffa	DNA fragmentation factor, alpha subunit	0	0	0	0	-0.517856	-0.853824	0	1
13349	ENSMUSG00000037872	Ackr1	Ackr1	atypical chemokine receptor 1 (Duffy blood group)	0	0	0	1.05011	1.09676	0.878653	0.921892	1
13350	ENSMUSG00000022555	Dgat1	Dgat1	diacylglycerol O-acyltransferase 1	0	-0.455589	0	0	0	0	0	1
13353	ENSMUSG00000003531	Dgcr6	Dgcr6	DiGeorge syndrome critical region gene 6	0	-0.830457	-0.734306	0	0	0	0	1
13356	ENSMUSG00000003166	Dgcr2	Dgcr2	DiGeorge syndrome critical region gene 2	0	-0.725022	-0.787984	-0.458499	-0.526087	-0.67363	-0.745079	1
13358	ENSMUSG00000003528	Slc25a1	Slc25a1	solute carrier family 25 (mitochondrial carrier, citrate transporter), member 1	0	0	0	0	0	-0.419097	0	1
13360	ENSMUSG00000058454	Dhcr7	Dhcr7	7-dehydrocholesterol reductase	0	-1.15108	-2.31087	-2.2388	-2.53113	-2.69747	-2.61458	1
13361	ENSMUSG00000021707	Dhfr	Dhfr	dihydrofolate reductase	0	0	0.98116	0	0	0	0	1
13367	ENSMUSG00000024456	Diaph1	Diaph1	diaphanous related formin 1	0	1.47034	1.47115	1.32569	0.757531	0.681568	0	1
13371	ENSMUSG00000007682	Dio2	Dio2	deiodinase, iodothyronine, type II	0	-1.84169	-2.19519	-2.00842	-1.71145	-1.49505	-1.68771	1
13382	ENSMUSG00000020664	Dld	Dld	dihydrolipoamide dehydrogenase	0	0.310003	-0.319683	-0.473614	-0.376829	0	-0.449748	1
13383	ENSMUSG00000022770	Dlg1	Dlg1	discs large MAGUK scaffold protein 1	0	1.18156	0	-0.535771	0	0	-0.335139	1
13384	ENSMUSG00000052373	Mpp3	Mpp3	membrane protein, palmitoylated 3 (MAGUK p55 subfamily member 3)	0	-2.71948	-1.88198	0	0	0	0	1
13385	ENSMUSG00000020886	Dlg4	Dlg4	discs large MAGUK scaffold protein 4	0	-0.695066	-0.781429	-0.706091	-0.638708	-1.05719	-0.694352	1
13386	ENSMUSG00000040856	Dlk1	Dlk1	delta like non-canonical Notch ligand 1	0	-1.08985	-1.96544	-1.32873	-1.41521	-2.00547	-1.54403	1
13394	ENSMUSG00000020871	Dlx4	Dlx4	distal-less homeobox 4	0	0	0	0	0	0	2.77992	1
13400	ENSMUSG00000030409	Dmpk	Dmpk	dystrophia myotonica-protein kinase	0	0	1.78379	0.578908	0.476163	0	0	1
13401	ENSMUSG00000030410	Dmwd	Dmwd	dystrophia myotonica-containing WD repeat motif	0	-0.264577	-0.377425	-0.523523	-0.348495	-0.595127	0	1
13405	ENSMUSG00000045103	Dmd	Dmd	dystrophin, muscular dystrophy	0	-1.18723	-0.972986	0	0	0	0	1
13406	ENSMUSG00000029307	Dmp1	Dmp1	dentin matrix protein 1	0	-1.02528	-2.15915	-3.18776	-2.52389	-2.10922	-2.0989	1
13418	ENSMUSG00000026740	Dnajc1	Dnajc1	DnaJ heat shock protein family (Hsp40) member C1	0	0	-0.358732	0	0	0.379705	0.546209	1
13421	ENSMUSG00000025279	Dnase1l3	Dnase1l3	deoxyribonuclease 1-like 3	0	0	0	2.01205	2.76482	2.58896	2.85045	1
13423	ENSMUSG00000003812	Dnase2a	Dnase2a	deoxyribonuclease II alpha	0	0.608983	2.78988	2.01021	1.05174	1.13293	0	1
13424	ENSMUSG00000018707	Dync1h1	Dync1h1	dynein cytoplasmic 1 heavy chain 1	0	0.468006	0	0	0	0	0	1
13426	ENSMUSG00000029757	Dync1i1	Dync1i1	dynein cytoplasmic 1 intermediate chain 1	0	-1.51134	-2.27991	-2.11297	-1.83318	-2.26726	-1.43147	1
13427	ENSMUSG00000027012	Dync1i2	Dync1i2	dynein cytoplasmic 1 intermediate chain 2	0	0.687294	0.328533	0	0	0.317645	0	1
13429	ENSMUSG00000026825	Dnm1	Dnm1	dynamin 1	0	-1.9089	-2.35411	-1.8022	-1.88912	-2.59777	-1.58858	1
13430	ENSMUSG00000033335	Dnm2	Dnm2	dynamin 2	0	0	0.375234	0	0	-0.471504	-0.440738	1
13433	ENSMUSG00000004099	Dnmt1	Dnmt1	DNA methyltransferase (cytosine-5) 1	0	1.36342	2.07466	0.92942	0	0	0	1
13434	ENSMUSG00000026723	Trdmt1	Trdmt1	tRNA aspartic acid methyltransferase 1	0	0.645381	0	0	0	0	0	1
13435	ENSMUSG00000020661	Dnmt3a	Dnmt3a	DNA methyltransferase 3A	0	0	0.61973	1.05601	0	0	-0.503574	1
13437	ENSMUSG00000026209	Dnpep	Dnpep	aspartyl aminopeptidase	0	0	0	-0.449917	-0.412819	-0.683546	-0.56875	1
13445	ENSMUSG00000029394	Cdk2ap1	Cdk2ap1	CDK2 (cyclin-dependent kinase 2)-associated protein 1	0	-1.03274	-0.621668	-0.884119	-0.607675	-1.07866	-0.414105	1
13446	ENSMUSG00000052301	Doc2a	Doc2a	double C2, alpha	0	0	0	0	0	-0.647473	0	1
13448	ENSMUSG00000068335	Dok1	Dok1	docking protein 1	0	1.54444	2.68058	2.50729	1.86066	1.92096	1.73042	1
13449	ENSMUSG00000022102	Dok2	Dok2	docking protein 2	0	4.35836	4.002	2.22729	1.84567	2.30718	2.15746	1
13476	ENSMUSG00000005873	Reep5	Reep5	receptor accessory protein 5	0	-0.88697	-0.401368	0	0	0	0	1
13478	ENSMUSG00000032123	Dpagt1	Dpagt1	dolichyl-phosphate (UDP-N-acetylglucosamine) acetylglucosaminephosphotransferase 1 (GlcNAc-1-P transferase)	0	0.535939	0.975715	0.715419	0.725204	0.562548	0.510921	1
13483	ENSMUSG00000061576	Dpp6	Dpp6	dipeptidylpeptidase 6	0	-2.90237	-2.38636	-2.21996	-1.92049	-1.99272	-1.69585	1
13486	ENSMUSG00000029265	Dr1	Dr1	down-regulator of transcription 1	0	0.488651	0.709072	0.605968	0.452653	0.919583	0	1
13489	ENSMUSG00000032259	Drd2	Drd2	dopamine receptor D2	0	-2.08867	0	0	0	-2.51886	-2.28537	1
13492	ENSMUSG00000039358	Drd5	Drd5	dopamine receptor D5	0	0	0	0	-7.07183	-7.07183	0	1
13494	ENSMUSG00000020457	Drg1	Drg1	developmentally regulated GTP binding protein 1	0	1.18133	0.550585	0	0	0	0.409164	1
13495	ENSMUSG00000020537	Drg2	Drg2	developmentally regulated GTP binding protein 2	0	0	0	0	0	-0.3894	0	1
13496	ENSMUSG00000019564	Arid3a	Arid3a	AT rich interactive domain 3A (BRIGHT-like)	0	2.41784	3.35388	3.17513	1.7052	2.04204	1.18761	1
13497	ENSMUSG00000000223	Drp2	Drp2	dystrophin related protein 2	0	-1.50755	-1.49	0	0	0	0	1
13498	ENSMUSG00000004263	Atn1	Atn1	atrophin 1	0	-0.607489	-0.780493	0	0	-0.766681	0	1
13506	ENSMUSG00000024331	Dsc2	Dsc2	desmocollin 2	0	1.83548	1.76444	2.18631	1.86956	1.44987	0	1
13508	ENSMUSG00000050272	Dscam	Dscam	DS cell adhesion molecule	0	-2.01029	-1.59078	-1.3679	-1.60644	-1.70384	-1.59028	1
13511	ENSMUSG00000044393	Dsg2	Dsg2	desmoglein 2	0	-3.23967	0	0	0	0	0	1
13516	ENSMUSG00000019936	Epyc	Epyc	epiphycan	0	0	0	5.21579	6.32403	5.2719	0	1
13518	ENSMUSG00000026131	Dst	Dst	dystonin	0	0.484581	-0.714978	-0.660238	-0.631992	-0.549671	-0.527834	1
13521	ENSMUSG00000034320	Slc26a2	Slc26a2	solute carrier family 26 (sulfate transporter), member 2	0	1.18703	1.37894	1.0908	0	0.939158	0	1
13527	ENSMUSG00000024302	Dtna	Dtna	dystrobrevin alpha	0	-1.27074	-1.36363	-1.12459	-0.766901	-0.92376	-0.683877	1
13528	ENSMUSG00000071454	Dtnb	Dtnb	dystrobrevin, beta	0	0	-0.51512	-0.445212	-0.320456	-0.422416	0	1
13537	ENSMUSG00000027368	Dusp2	Dusp2	dual specificity phosphatase 2	0	2.53241	3.48452	3.47385	2.59634	3.20109	2.62863	1
13542	ENSMUSG00000029071	Dvl1	Dvl1	dishevelled segment polarity protein 1	0	-0.372459	-0.57793	-0.528201	-0.434732	-0.696316	-0.462208	1
13549	ENSMUSG00000002409	Dyrk1b	Dyrk1b	dual-specificity tyrosine-(Y)-phosphorylation regulated kinase 1b	0	-1.65629	0	0	-0.542249	-0.908326	0	1
13555	ENSMUSG00000027490	E2f1	E2f1	E2F transcription factor 1	0	1.4814	2.92403	1.91324	1.70126	1.39473	1.25789	1
13557	ENSMUSG00000016477	E2f3	E2f3	E2F transcription factor 3	0	0.380876	0	0	0	0	0	1
13559	ENSMUSG00000027552	E2f5	E2f5	E2F transcription factor 5	0	0	-0.65023	-0.647281	-0.471677	-0.438121	-0.41604	1
13560	ENSMUSG00000024137	E4f1	E4f1	E4F transcription factor 1	0	-0.619738	-0.722271	-0.608059	-0.547849	-0.83116	0	1
13587	ENSMUSG00000072596	Ear2	Ear2	eosinophil-associated, ribonuclease A family, member 2	0	0	0	1.71982	0	0	0	1
13589	ENSMUSG00000027479	Mapre1	Mapre1	microtubule-associated protein, RP/EB family, member 1	0	0.641214	0.285929	0	0.232383	0.391865	0.242042	1
13590	ENSMUSG00000038793	Lefty1	Lefty1	left right determination factor 1	0	-0.672666	0	1.1342	1.38633	1.38925	1.77038	1
13591	ENSMUSG00000057098	Ebf1	Ebf1	early B cell factor 1	0	0	-1.46282	0	0	0	0	1
13593	ENSMUSG00000010476	Ebf3	Ebf3	early B cell factor 3	0	-1.76754	-1.87184	-1.94942	-1.6668	-2.26866	-1.51528	1
13599	ENSMUSG00000026247	Ecel1	Ecel1	endothelin converting enzyme-like 1	0	0	1.24492	2.77448	1.44114	0	0	1
13601	ENSMUSG00000028108	Ecm1	Ecm1	extracellular matrix protein 1	0	4.39332	5.39911	4.28156	3.73659	3.12404	2.84316	1
13602	ENSMUSG00000029309	Sparcl1	Sparcl1	SPARC-like 1	0	-2.7825	-3.55024	-2.00005	-1.57361	-1.3595	-1.46953	1
13603	ENSMUSG00000026525	Opn3	Opn3	opsin 3	0	3.91976	1.8996	1.03003	0	0	0	1
13605	ENSMUSG00000027699	Ect2	Ect2	ect2 oncogene	0	2.27678	4.74323	1.27197	1.64763	1.28349	0	1
13608	ENSMUSG00000003227	Edar	Edar	ectodysplasin-A receptor	0	-3.77688	0	0	0	0	0	1
13609	ENSMUSG00000045092	S1pr1	S1pr1	sphingosine-1-phosphate receptor 1	0	-1.42227	-1.91844	-1.82849	-1.47403	-1.30864	-1.77283	1
13610	ENSMUSG00000067586	S1pr3	S1pr3	sphingosine-1-phosphate receptor 3	0	4.95432	4.365	5.55373	5.42346	4.95059	4.66535	1
13612	ENSMUSG00000034488	Edil3	Edil3	EGF-like repeats and discoidin I-like domains 3	0	-1.49242	-1.25	-1.55075	0	0	-1.82818	1
13614	ENSMUSG00000021367	Edn1	Edn1	endothelin 1	0	0	-1.92912	-1.31962	0	-1.38417	-1.89168	1
13616	ENSMUSG00000027524	Edn3	Edn3	endothelin 3	0	-5.13648	-2.11691	0	0	0	0	1
13617	ENSMUSG00000031616	Ednra	Ednra	endothelin receptor type A	0	-2.30505	0	0	0	0	0	1
13618	ENSMUSG00000022122	Ednrb	Ednrb	endothelin receptor type B	0	0	-1.23194	0	0	0	-1.09627	1
13619	ENSMUSG00000040669	Phc1	Phc1	polyhomeotic 1	0	-0.548854	-1.01849	-0.696542	-0.60291	-0.845738	-0.687251	1
13626	ENSMUSG00000030619	Eed	Eed	embryonic ectoderm development	0	1.5883	1.17726	0.55216	0.600021	0.654272	0.410864	1
13627	ENSMUSG00000037742	Eef1a1	Eef1a1	eukaryotic translation elongation factor 1 alpha 1	0	2.04754	1.42371	0.789019	0.780264	0.876868	0.700229	1
13628	ENSMUSG00000016349	Eef1a2	Eef1a2	eukaryotic translation elongation factor 1 alpha 2	0	-1.36722	0	0	0	0	0	1
13629	ENSMUSG00000034994	Eef2	Eef2	eukaryotic translation elongation factor 2	0	0.671968	0	0	0	0	-0.476045	1
13631	ENSMUSG00000035064	Eef2k	Eef2k	eukaryotic elongation factor-2 kinase	0	0	-0.408149	-0.510912	-0.692244	-0.526627	-0.68313	1
13636	ENSMUSG00000027954	Efna1	Efna1	ephrin A1	0	-0.615055	0	1.18365	1.43255	1.48914	1.58991	1
13637	ENSMUSG00000003070	Efna2	Efna2	ephrin A2	0	-1.82846	-2.29814	-1.86608	-1.98941	-2.08608	-1.92591	1
13638	ENSMUSG00000028039	Efna3	Efna3	ephrin A3	0	-1.89587	0	0	0	0	0	1
13639	ENSMUSG00000028040	Efna4	Efna4	ephrin A4	0	0.8439	1.00391	1.04072	1.08538	0	1.27137	1
13640	ENSMUSG00000048915	Efna5	Efna5	ephrin A5	0	-0.834517	-0.721492	0	0	0	0	1
13643	ENSMUSG00000003934	Efnb3	Efnb3	ephrin B3	0	-1.72555	-2.02486	-0.953363	-1.08132	-1.28914	-1.21009	1
13644	ENSMUSG00000022203	Efs	Efs	embryonal Fyn-associated substrate	0	-1.572	-0.91337	-0.69738	-0.501281	-0.854378	-0.567964	1
13649	ENSMUSG00000020122	Egfr	Egfr	epidermal growth factor receptor	0	-0.783708	-1.078	-1.02571	-0.899324	-0.800035	-1.0528	1
13650	ENSMUSG00000020282	Rhbdf1	Rhbdf1	rhomboid 5 homolog 1	0	1.03247	1.13053	1.29886	0.707138	0	0	1
13653	ENSMUSG00000038418	Egr1	Egr1	early growth response 1	0	3.84977	2.65152	2.7548	2.7541	2.46481	2.07345	1
13654	ENSMUSG00000037868	Egr2	Egr2	early growth response 2	0	0	1.48262	1.40479	1.47047	1.13088	1.0395	1
13660	ENSMUSG00000024772	Ehd1	Ehd1	EH-domain containing 1	0	1.96847	1.07032	0.383158	0.406155	0	0	1
13664	ENSMUSG00000057561	Eif1a	Eif1a	eukaryotic translation initiation factor 1A	0	2.43666	2.40617	1.83418	1.28184	1.63709	0.913007	1
13665	ENSMUSG00000021116	Eif2s1	Eif2s1	eukaryotic translation initiation factor 2, subunit 1 alpha	0	1.94338	1.0585	0	0	0.433262	0	1
13667	ENSMUSG00000029145	Eif2b4	Eif2b4	eukaryotic translation initiation factor 2B, subunit 4 delta	0	0.421567	-0.374589	-0.425281	-0.361652	0	0	1
13669	ENSMUSG00000024991	Eif3a	Eif3a	eukaryotic translation initiation factor 3, subunit A	0	1.25913	0.966454	0.489811	0.268976	0.586133	0	1
13681	ENSMUSG00000059796	Eif4a1	Eif4a1	eukaryotic translation initiation factor 4A1	0	2.51611	1.81651	0.998183	0.646671	0.662907	0.366423	1
13682	ENSMUSG00000022884	Eif4a2	Eif4a2	eukaryotic translation initiation factor 4A2	0	0.427872	-0.795359	-0.665738	0	0	0	1
13684	ENSMUSG00000028156	Eif4e	Eif4e	eukaryotic translation initiation factor 4E	0	0.898292	0	-0.282149	0	0	-0.364619	1
13685	ENSMUSG00000031490	Eif4ebp1	Eif4ebp1	eukaryotic translation initiation factor 4E binding protein 1	0	3.1824	3.28136	2.27077	1.62545	1.41323	1.43269	1
13690	ENSMUSG00000005610	Eif4g2	Eif4g2	eukaryotic translation initiation factor 4, gamma 2	0	0.371198	0	0	0	0	-0.379338	1
13706	ENSMUSG00000058579	Cela2a	Cela2a	chymotrypsin-like elastase family, member 2A	0	-6.63993	0	0	0	0	0	1
13709	ENSMUSG00000036461	Elf1	Elf1	E74-like factor 1	0	0.755778	1.2103	1.19128	0.62748	0.799787	0	1
13711	ENSMUSG00000027186	Elf5	Elf5	E74-like factor 5	0	-4.86405	-0.962376	0	0	0	0	1
13712	ENSMUSG00000009406	Elk1	Elk1	ELK1, member of ETS oncogene family	0	-0.61215	0	0	-0.566497	-0.675903	-0.87992	1
13713	ENSMUSG00000008398	Elk3	Elk3	ELK3, member of ETS oncogene family	0	1.66514	2.27338	1.87171	1.24275	1.18715	0.945049	1
13716	ENSMUSG00000070002	Ell	Ell	elongation factor RNA polymerase II	0	0	0.633677	0.597779	0	0	0	1
13717	ENSMUSG00000029675	Eln	Eln	elastin	0	-0.906015	2.50909	3.01183	1.80822	1.56637	1.42166	1
13722	ENSMUSG00000028029	Aimp1	Aimp1	aminoacyl tRNA synthetase complex-interacting multifunctional protein 1	0	1.43414	0	0	0	0	0	1
13723	ENSMUSG00000021728	Emb	Emb	embigin	0	0.918014	1.08305	0.800779	0.739152	1.12598	0.898844	1
13726	ENSMUSG00000001964	Emd	Emd	emerin	0	0.837817	0.575397	0.419321	0.53476	0	0	1
13728	ENSMUSG00000024969	Mark2	Mark2	MAP/microtubule affinity regulating kinase 2	0	0	0.463833	0.403498	0	0	0	1
13730	ENSMUSG00000030208	Emp1	Emp1	epithelial membrane protein 1	0	3.14099	3.36201	2.15359	1.48974	1.48178	0.600556	1
13731	ENSMUSG00000022505	Emp2	Emp2	epithelial membrane protein 2	0	0	-0.779952	-0.358281	0	-0.499393	-0.510839	1
13732	ENSMUSG00000040212	Emp3	Emp3	epithelial membrane protein 3	0	2.50111	3.47422	2.69811	2.4087	2.04241	2.10269	1
13733	ENSMUSG00000004730	Adgre1	Adgre1	adhesion G protein-coupled receptor E1	0	5.13512	7.70173	7.12507	6.08698	6.34074	5.10721	1
13800	ENSMUSG00000022995	Enah	Enah	ENAH actin regulator	0	0	-1.08305	-1.03641	0	0	-0.772394	1
13803	ENSMUSG00000041773	Enc1	Enc1	ectodermal-neural cortex 1	0	1.63407	2.63299	2.4898	1.70707	1.84637	0.988085	1
13804	ENSMUSG00000015337	Endog	Endog	endonuclease G	0	-0.638578	-0.620945	0	0	0	0	1
13805	ENSMUSG00000026814	Eng	Eng	endoglin	0	0	1.72952	1.69668	1.16767	0.99196	0	1
13806	ENSMUSG00000063524	Eno1	Eno1	enolase 1, alpha non-neuron	0	-0.410048	-0.377576	-1.25083	-1.04071	-1.09843	-0.875446	1
13807	ENSMUSG00000004267	Eno2	Eno2	enolase 2, gamma neuronal	0	-0.851194	-1.59791	-1.14879	-1.28292	-1.68239	-0.960977	1
13809	ENSMUSG00000028024	Enpep	Enpep	glutamyl aminopeptidase	0	0	-1.41898	0	0	0	0	1
13819	ENSMUSG00000024140	Epas1	Epas1	endothelial PAS domain protein 1	0	-1.34656	-1.7098	-1.05187	-1.13558	-1.07581	-1.28892	1
13821	ENSMUSG00000027624	Epb41l1	Epb41l1	erythrocyte membrane protein band 4.1 like 1	0	0.318863	-0.481866	-0.437696	-0.584257	-0.868158	-0.719384	1
13822	ENSMUSG00000019978	Epb41l2	Epb41l2	erythrocyte membrane protein band 4.1 like 2	0	0	0	0	0	0	-0.479361	1
13823	ENSMUSG00000024044	Epb41l3	Epb41l3	erythrocyte membrane protein band 4.1 like 3	0	-1.45058	0	0	0	0	-1.38479	1
13824	ENSMUSG00000024376	Epb41l4a	Epb41l4a	erythrocyte membrane protein band 4.1 like 4a	0	0.972569	0	0.935701	1.20382	1.07264	1.26594	1
13829	ENSMUSG00000022099	Dmtn	Dmtn	dematin actin binding protein	0	0	-1.25264	-0.959695	0	-0.754486	0	1
13830	ENSMUSG00000026880	Stom	Stom	stomatin	0	0	1.78545	1.71954	1.38698	1.43953	1.01902	1
13831	ENSMUSG00000024240	Epc1	Epc1	enhancer of polycomb homolog 1	0	0	-0.307787	0	-0.327841	-0.306878	-0.422111	1
13835	ENSMUSG00000029859	Epha1	Epha1	Eph receptor A1	0	1.47545	1.52287	0	0	0	0	1
13836	ENSMUSG00000006445	Epha2	Epha2	Eph receptor A2	0	4.6153	3.44556	2.4867	3.11275	2.08031	2.0575	1
13837	ENSMUSG00000052504	Epha3	Epha3	Eph receptor A3	0	-1.83363	0	0	0	0	0	1
13838	ENSMUSG00000026235	Epha4	Epha4	Eph receptor A4	0	-2.1202	-2.09697	-1.84676	-1.43359	-1.00455	-1.31818	1
13839	ENSMUSG00000029245	Epha5	Epha5	Eph receptor A5	0	-1.94133	-1.25226	-1.00264	-0.742725	0	0	1
13840	ENSMUSG00000055540	Epha6	Epha6	Eph receptor A6	0	0	-4.88653	0	0	0	0	1
13841	ENSMUSG00000028289	Epha7	Epha7	Eph receptor A7	0	-0.940425	-0.805201	-0.647013	0	0	0	1
13842	ENSMUSG00000028661	Epha8	Epha8	Eph receptor A8	0	-1.79701	0	0	0	0	0	1
13844	ENSMUSG00000028664	Ephb2	Ephb2	Eph receptor B2	0	2.5524	2.92373	3.05176	3.0234	2.82683	1.90917	1
13845	ENSMUSG00000005958	Ephb3	Ephb3	Eph receptor B3	0	-1.20071	-1.61335	-1.83651	-1.58687	-1.77263	-1.68989	1
13846	ENSMUSG00000029710	Ephb4	Ephb4	Eph receptor B4	0	-0.783634	-0.816627	0	0	0	0	1
13848	ENSMUSG00000029869	Ephb6	Ephb6	Eph receptor B6	0	-1.97382	0	0	0	0	0.805242	1
13849	ENSMUSG00000038776	Ephx1	Ephx1	epoxide hydrolase 1, microsomal	0	0	0.392631	1.00334	1.48454	1.40118	1.44175	1
13850	ENSMUSG00000022040	Ephx2	Ephx2	epoxide hydrolase 2, cytoplasmic	0	-1.30519	-1.58353	-1.05867	-0.565013	0	0	1
13852	ENSMUSG00000029428	Stx2	Stx2	syntaxin 2	0	0	0.632918	0	0	0	0	1
13853	ENSMUSG00000055493	Epm2a	Epm2a	epilepsy, progressive myoclonic epilepsy, type 2 gene alpha	0	-2.18491	-2.19963	-1.14593	-1.07472	0	-1.12296	1
13854	ENSMUSG00000035203	Epn1	Epn1	epsin 1	0	-0.802039	0	0	0	-0.582679	0	1
13855	ENSMUSG00000001036	Epn2	Epn2	epsin 2	0	-0.636975	-1.58034	-1.19303	-0.874311	-1.10317	-0.872059	1
13858	ENSMUSG00000028552	Eps15	Eps15	epidermal growth factor receptor pathway substrate 15	0	-1.61883	-1.49623	-1.11899	-0.834693	-0.648378	-0.876741	1
13859	ENSMUSG00000006276	Eps15l1	Eps15l1	epidermal growth factor receptor pathway substrate 15-like 1	0	0	0	0	0	-0.469743	-0.423776	1
13860	ENSMUSG00000015766	Eps8	Eps8	epidermal growth factor receptor pathway substrate 8	0	0	-1.26477	-1.88971	-1.63968	-1.33593	-1.85685	1
13861	ENSMUSG00000052234	Epx	Epx	eosinophil peroxidase	0	-3.34341	-2.79425	-1.30222	-1.23178	-1.11267	0	1
13865	ENSMUSG00000069171	Nr2f1	Nr2f1	nuclear receptor subfamily 2, group F, member 1	0	-1.4646	-1.33198	-0.870986	-0.54514	-0.464628	0	1
13866	ENSMUSG00000062312	Erbb2	Erbb2	erb-b2 receptor tyrosine kinase 2	0	0	0	0.363633	0.391569	0	0	1
13869	ENSMUSG00000062209	Erbb4	Erbb4	erb-b2 receptor tyrosine kinase 4	0	-2.59042	-2.70297	-2.24946	-1.5922	-1.66313	0	1
13870	ENSMUSG00000003549	Ercc1	Ercc1	excision repair cross-complementing rodent repair deficiency, complementation group 1	0	0.340628	0	0	0	0	0	1
13872	ENSMUSG00000024382	Ercc3	Ercc3	excision repair cross-complementing rodent repair deficiency, complementation group 3	0	0.68151	0.56297	0	0	0	0	1
13874	ENSMUSG00000029377	Ereg	Ereg	epiregulin	0	9.70677	6.35526	0	0	0	0	1
13875	ENSMUSG00000040857	Erf	Erf	Ets2 repressor factor	0	0.659457	0.756252	0.621962	0	0	0	1
13877	ENSMUSG00000021131	Erh	Erh	ERH mRNA splicing and mitosis factor	0	1.14644	0.795023	0	0	0.520127	0.532658	1
13885	ENSMUSG00000021996	Esd	Esd	esterase D/formylglutathione hydrolase	0	3.04471	2.35067	1.04604	0.75197	0.897412	0.773407	1
13990	ENSMUSG00000029920	Smarcad1	Smarcad1	SWI/SNF-related, matrix-associated actin-dependent regulator of chromatin, subfamily a, containing DEAD/H box 1	0	0.769606	0.55585	0	0	0	-0.588524	1
13992	ENSMUSG00000022332	Khdrbs3	Khdrbs3	KH domain containing, RNA binding, signal transduction associated 3	0	-0.879089	-1.22375	-1.23664	-0.553454	-0.752389	-0.436311	1
13996	NA	Etohd2	Etohd2	ethanol decreased 2	0	-1.24888	-1.00193	0	0	0	0	1
13998	ENSMUSG00000020021	Fgd6	Fgd6	FYVE, RhoGEF and PH domain containing 6	0	-0.838475	-1.01576	-1.00381	-1.04484	-0.943816	-1.11089	1
13999	ENSMUSG00000078889	Gm14288	Gm14288	predicted gene 14288	0	-1.48202	-1.58931	0	0	0	0	1
14000	ENSMUSG00000022191	Drosha	Drosha	drosha, ribonuclease type III	0	-0.287483	-0.773773	-0.756806	-0.549603	-0.560805	0	1
14009	ENSMUSG00000004151	Etv1	Etv1	ets variant 1	0	-1.10786	-1.45803	-2.0295	-1.40263	-1.20107	-2.08293	1
14011	ENSMUSG00000030199	Etv6	Etv6	ets variant 6	0	0.649451	1.06905	0.430241	0	0	0	1
14013	ENSMUSG00000027684	Mecom	Mecom	MDS1 and EVI1 complex locus	0	-1.50097	-1.102	-1.0911	0	0	-0.995433	1
14017	ENSMUSG00000078771	Evi2a	Evi2a	ecotropic viral integration site 2a	0	2.13706	2.20378	2.37794	1.41238	1.77613	1.07819	1
14020	ENSMUSG00000011831	Evi5	Evi5	ecotropic viral integration site 5	0	-0.602629	-0.696092	-0.44048	-0.455778	0	-0.538735	1
14025	ENSMUSG00000000861	Bcl11a	Bcl11a	B cell CLL/lymphoma 11A (zinc finger protein)	0	-1.35759	0	0	0	0	-1.13985	1
14026	ENSMUSG00000021262	Evl	Evl	Ena-vasodilator stimulated phosphoprotein	0	-0.596924	0.99672	0.991465	0	0	0	1
14027	ENSMUSG00000034282	Evpl	Evpl	envoplakin	0	-1.23643	-1.59993	-1.56532	-1.26252	-2.13059	0	1
14028	ENSMUSG00000005503	Evx1	Evx1	even-skipped homeobox 1	0	-6.65327	0	0	0	0	0	1
14030	ENSMUSG00000009079	Ewsr1	Ewsr1	Ewing sarcoma breakpoint region 1	0	0.620182	0.351625	0	0	0	0	1
14042	ENSMUSG00000061731	Ext1	Ext1	exostoses (multiple) 1	0	0.40562	0.920491	0.656326	0.387249	0.536494	0	1
14043	ENSMUSG00000027198	Ext2	Ext2	exostoses (multiple) 2	0	0.81407	0.584455	0.456901	0	0	0	1
14048	ENSMUSG00000025932	Eya1	Eya1	EYA transcriptional coactivator and phosphatase 1	0	0	0	1.33094	0	1.27011	0	1
14050	ENSMUSG00000028886	Eya3	Eya3	EYA transcriptional coactivator and phosphatase 3	0	0.631735	0.832885	0.477771	0	0	0	1
14055	ENSMUSG00000006920	Ezh1	Ezh1	enhancer of zeste 1 polycomb repressive complex 2 subunit	0	-0.858404	-0.75835	0	0	0	0	1
14056	ENSMUSG00000029687	Ezh2	Ezh2	enhancer of zeste 2 polycomb repressive complex 2 subunit	0	1.53234	2.17106	0.674843	0	0	0	1
14057	ENSMUSG00000021474	Sfxn1	Sfxn1	sideroflexin 1	0	0.735762	0.481515	0	0	0	0	1
14058	ENSMUSG00000031444	F10	F10	coagulation factor X	0	8.09146	7.47607	5.46297	4.30054	4.2603	3.63611	1
14062	ENSMUSG00000048376	F2r	F2r	coagulation factor II (thrombin) receptor	0	1.39262	1.54088	1.84501	1.4798	1.49151	0.814663	1
14063	ENSMUSG00000021678	F2rl1	F2rl1	coagulation factor II (thrombin) receptor-like 1	0	5.46416	5.72586	5.36883	5.54431	0	0	1
14066	ENSMUSG00000028128	F3	F3	coagulation factor III	0	0.554828	0	0	0	0	0	1
14067	ENSMUSG00000026579	F5	F5	coagulation factor V	0	2.01593	0	0	1.33064	1.76787	1.67688	1
14068	ENSMUSG00000031443	F7	F7	coagulation factor VII	0	9.16321	11.1233	8.40947	6.66745	6.36853	5.07656	1
14071	ENSMUSG00000031138	F9	F9	coagulation factor IX	0	0	3.71405	0	0	0	0	1
14073	ENSMUSG00000034171	Faah	Faah	fatty acid amide hydrolase	0	-0.942998	0	0	0	0	0	1
14077	ENSMUSG00000028773	Fabp3	Fabp3	fatty acid binding protein 3, muscle and heart	0	0	2.35881	1.11982	0	0	0	1
14082	ENSMUSG00000031077	Fadd	Fadd	Fas (TNFRSF6)-associated via death domain	0	0	0.719509	0.470438	0	0	0	1
14083	ENSMUSG00000022607	Ptk2	Ptk2	PTK2 protein tyrosine kinase 2	0	0	-0.970515	-1.09573	-0.953717	-0.813583	-0.883763	1
14084	ENSMUSG00000010517	Faf1	Faf1	Fas-associated factor 1	0	0.976032	0	0	0	0	0	1
14085	ENSMUSG00000030630	Fah	Fah	fumarylacetoacetate hydrolase	0	-0.834153	-0.876795	-0.615829	0	0	0	1
14086	ENSMUSG00000029581	Fscn1	Fscn1	fascin actin-bundling protein 1	0	0.800536	0	0	0	0	0	1
14087	ENSMUSG00000032815	Fanca	Fanca	Fanconi anemia, complementation group A	0	3.32248	4.66831	1.98404	0	0	0	1
14088	ENSMUSG00000021461	Fancc	Fancc	Fanconi anemia, complementation group C	0	0.653511	0.623799	0	0.539848	0	0	1
14102	ENSMUSG00000024778	Fas	Fas	Fas (TNF receptor superfamily member 6)	0	1.16443	1.23232	1.92856	2.40112	2.31393	2.30242	1
14104	ENSMUSG00000025153	Fasn	Fasn	fatty acid synthase	0	-1.35121	-1.90296	-1.45394	-1.33109	-1.29562	-1.81386	1
14105	ENSMUSG00000028676	Srsf10	Srsf10	serine/arginine-rich splicing factor 10	0	0.759887	0	0	0	0.444047	0	1
14107	ENSMUSG00000070047	Fat1	Fat1	FAT atypical cadherin 1	0	-0.775743	-0.607928	-0.619227	-0.511213	0	-0.420043	1
14109	ENSMUSG00000038274	Fau	Fau	Finkel-Biskis-Reilly murine sarcoma virus (FBR-MuSV) ubiquitously expressed (fox derived)	0	1.10906	1.18186	0.838508	0.653954	0	1.00956	1
14113	ENSMUSG00000046865	Fbl	Fbl	fibrillarin	0	2.1061	1.33859	0.495917	0.529013	0.51627	0.51864	1
14114	ENSMUSG00000006369	Fbln1	Fbln1	fibulin 1	0	-1.80054	-1.00139	-0.741967	-0.713919	-0.730707	-1.00572	1
14115	ENSMUSG00000064080	Fbln2	Fbln2	fibulin 2	0	4.34806	4.91546	2.65007	1.52563	1.23185	0	1
14118	ENSMUSG00000027204	Fbn1	Fbn1	fibrillin 1	0	2.14716	2.04342	1.77744	1.14605	1.16079	0	1
14119	ENSMUSG00000024598	Fbn2	Fbn2	fibrillin 2	0	0	1.64677	1.14329	0	0	0	1
14123	ENSMUSG00000042423	Fbrs	Fbrs	fibrosin	0	0	0	0.398268	0	0	0	1
14127	ENSMUSG00000058715	Fcer1g	Fcer1g	Fc receptor, IgE, high affinity I, gamma polypeptide	0	4.94663	7.28707	6.46739	5.48334	5.4171	4.98293	1
14129	ENSMUSG00000015947	Fcgr1	Fcgr1	Fc receptor, IgG, high affinity I	0	6.36727	7.28259	6.4292	5.23152	5.26858	4.76753	1
14130	ENSMUSG00000026656	Fcgr2b	Fcgr2b	Fc receptor, IgG, low affinity IIb	0	5.16019	5.71986	5.59796	5.32065	5.54675	5.15085	1
14131	ENSMUSG00000059498	Fcgr3	Fcgr3	Fc receptor, IgG, low affinity III	0	6.07797	7.29215	6.71025	5.68479	5.76248	4.94668	1
14132	ENSMUSG00000003420	Fcgrt	Fcgrt	Fc receptor, IgG, alpha chain transporter	0	-1.8965	-0.464363	0	0	0	0.364212	1
14133	ENSMUSG00000026938	Fcna	Fcna	ficolin A	0	0	3.10433	0	0	0	0	1
14137	ENSMUSG00000021273	Fdft1	Fdft1	farnesyl diphosphate farnesyl transferase 1	0	0	-2.13599	-2.46401	-2.40906	-2.47391	-2.30661	1
14149	ENSMUSG00000018861	Fdxr	Fdxr	ferredoxin reductase	0	-0.873485	0	0	0	0	0	1
14151	ENSMUSG00000024588	Fech	Fech	ferrochelatase	0	-0.613917	0	0	0	0	-0.62526	1
14154	ENSMUSG00000043683	Fem1a	Fem1a	feminization 1 homolog a (C. elegans)	0	0	-0.420278	-0.396691	-0.490071	-0.616494	-0.671671	1
14155	ENSMUSG00000032244	Fem1b	Fem1b	feminization 1 homolog b (C. elegans)	0	0.238262	0	0	0	0	0	1
14156	ENSMUSG00000024742	Fen1	Fen1	flap structure specific endonuclease 1	0	1.87198	2.43633	1.11508	0.950556	0.94343	0.897803	1
14158	ENSMUSG00000000127	Fer	Fer	fer (fms/fps related) protein kinase	0	0.549363	0	0	0	0	0	1
14159	ENSMUSG00000053158	Fes	Fes	feline sarcoma oncogene	0	4.66971	5.6788	5.15912	4.21121	4.25497	3.5192	1
14160	ENSMUSG00000020140	Lgr5	Lgr5	leucine rich repeat containing G protein coupled receptor 5	0	-2.1113	-2.67033	-1.82206	-1.4211	0	-1.36819	1
14163	ENSMUSG00000025265	Fgd1	Fgd1	FYVE, RhoGEF and PH domain containing 1	0	0	0	0	0	0	-1.02843	1
14164	ENSMUSG00000036585	Fgf1	Fgf1	fibroblast growth factor 1	0	-1.31069	-1.74284	-1.442	-1.13456	-0.970684	-0.884886	1
14165	ENSMUSG00000021732	Fgf10	Fgf10	fibroblast growth factor 10	0	-2.15052	-2.69379	0	0	0	0	1
14166	ENSMUSG00000042826	Fgf11	Fgf11	fibroblast growth factor 11	0	-2.58336	-2.19285	-1.66782	-1.58907	-2.33349	-1.78404	1
14167	ENSMUSG00000022523	Fgf12	Fgf12	fibroblast growth factor 12	0	-1.6335	-1.1933	-1.08197	-1.04335	-0.927226	-0.9169	1
14168	ENSMUSG00000031137	Fgf13	Fgf13	fibroblast growth factor 13	0	-1.84931	0	0	0	0	0	1
14169	ENSMUSG00000025551	Fgf14	Fgf14	fibroblast growth factor 14	0	-1.24675	-0.960699	0	0	0	0	1
14172	ENSMUSG00000057967	Fgf18	Fgf18	fibroblast growth factor 18	0	-1.27503	0	0	0	0	0	1
14173	ENSMUSG00000037225	Fgf2	Fgf2	fibroblast growth factor 2	0	1.11712	0	0	0	0	0	1
14175	ENSMUSG00000050917	Fgf4	Fgf4	fibroblast growth factor 4	0	0	-7.9055	0	0	0	0	1
14178	ENSMUSG00000027208	Fgf7	Fgf7	fibroblast growth factor 7	0	0	-1.01521	-1.28273	-0.688516	0	0	1
14180	ENSMUSG00000021974	Fgf9	Fgf9	fibroblast growth factor 9	0	-1.81969	-2.56196	-1.45536	-1.34969	0	0	1
14181	ENSMUSG00000048373	Fgfbp1	Fgfbp1	fibroblast growth factor binding protein 1	0	-2.66086	-2.1472	0	0	0	0	1
14182	ENSMUSG00000031565	Fgfr1	Fgfr1	fibroblast growth factor receptor 1	0	0	0	0	0.492468	0	0	1
14183	ENSMUSG00000030849	Fgfr2	Fgfr2	fibroblast growth factor receptor 2	0	-0.710035	-1.24193	-0.777552	-0.549446	-0.601073	-0.63324	1
14184	ENSMUSG00000054252	Fgfr3	Fgfr3	fibroblast growth factor receptor 3	0	-1.70891	-2.04166	-1.8903	-1.7321	-1.74973	-1.68586	1
14187	ENSMUSG00000029762	Akr1b8	Akr1b8	aldo-keto reductase family 1, member B8	0	4.12528	2.78629	1.71426	2.12972	2.01004	2.5562	1
14190	ENSMUSG00000039899	Fgl2	Fgl2	fibrinogen-like protein 2	0	-0.706391	-0.637575	0	0	0.882379	0	1
14191	ENSMUSG00000028874	Fgr	Fgr	FGR proto-oncogene, Src family tyrosine kinase	0	5.10323	5.49697	4.95706	3.6513	3.6528	2.66264	1
14194	ENSMUSG00000026526	Fh1	Fh1	fumarate hydratase 1	0	0	-0.551579	-0.744859	-0.521308	-0.366516	-0.390927	1
14198	ENSMUSG00000060579	Fhit	Fhit	fragile histidine triad gene	0	-2.07719	-1.00096	0	0	0	0.75029	1
14199	ENSMUSG00000023092	Fhl1	Fhl1	four and a half LIM domains 1	0	-0.590636	0	0	0	0	0	1
14200	ENSMUSG00000008136	Fhl2	Fhl2	four and a half LIM domains 2	0	1.18797	0	0	0	0	0	1
14201	ENSMUSG00000032643	Fhl3	Fhl3	four and a half LIM domains 3	0	2.39908	2.51615	1.95468	1.23447	1.12098	1.06213	1
14205	ENSMUSG00000031380	Vegfd	Vegfd	vascular endothelial growth factor D	0	1.76257	2.17184	1.83416	1.99895	0	0	1
14208	ENSMUSG00000029147	Ppm1g	Ppm1g	protein phosphatase 1G (formerly 2C), magnesium-dependent, gamma isoform	0	0.878803	0.497581	0	0	0	0	1
14211	ENSMUSG00000028312	Smc2	Smc2	structural maintenance of chromosomes 2	0	1.16926	2.32716	0	0	0	0.627393	1
14218	ENSMUSG00000053617	Sh3pxd2a	Sh3pxd2a	SH3 and PX domains 2A	0	0	1.18852	1.32068	0.633496	0	0	1
14219	ENSMUSG00000019997	Ctgf	Ccn2	connective tissue growth factor	0	2.85337	0	0	0	1.63323	0	1
14221	ENSMUSG00000075012	Fjx1	Fjx1	four jointed box 1	0	-1.77274	-1.40455	-0.519708	0	0	0	1
14225	ENSMUSG00000032966	Fkbp1a	Fkbp1a	FK506 binding protein 1a	0	1.04225	0.628848	0.419051	0.519172	0.475823	0.522607	1
14226	ENSMUSG00000020635	Fkbp1b	Fkbp1b	FK506 binding protein 1b	0	-1.0818	0	0.793248	0	0	0	1
14228	ENSMUSG00000030357	Fkbp4	Fkbp4	FK506 binding protein 4	0	0	-0.605025	-0.876559	-0.501994	-0.482755	0	1
14229	ENSMUSG00000024222	Fkbp5	Fkbp5	FK506 binding protein 5	0	3.84884	3.25719	1.87487	1.35515	1.59054	1.31882	1
14230	ENSMUSG00000001555	Fkbp10	Fkbp10	FK506 binding protein 10	0	0.631516	0.377455	0.740162	0.645085	0.438668	0.477322	1
14231	ENSMUSG00000002732	Fkbp7	Fkbp7	FK506 binding protein 7	0	0	0	1.07062	1.32337	1.44755	1.37655	1
14232	ENSMUSG00000019428	Fkbp8	Fkbp8	FK506 binding protein 8	0	-0.413425	0	0	0	-0.239781	0	1
14235	ENSMUSG00000001517	Foxm1	Foxm1	forkhead box M1	0	1.26761	4.38909	1.62443	1.41633	0	0	1
14236	ENSMUSG00000034998	Foxn2	Foxn2	forkhead box N2	0	-0.570634	-0.855326	-0.879955	-1.05741	-0.692878	-1.34843	1
14239	ENSMUSG00000074676	Foxs1	Foxs1	forkhead box S1	0	0	1.43928	2.20293	2.5112	1.81307	2.59294	1
14245	ENSMUSG00000020593	Lpin1	Lpin1	lipin 1	0	-1.60386	-0.991155	0	0	0	0	1
14247	ENSMUSG00000016087	Fli1	Fli1	Friend leukemia integration 1	0	4.16448	5.39266	4.88277	3.79062	4.14744	2.93894	1
14248	ENSMUSG00000002812	Flii	Flii	flightless I actin binding protein	0	0.88718	0	0	0	0	0	1
14251	ENSMUSG00000059714	Flot1	Flot1	flotillin 1	0	2.10144	1.24468	0.988211	1.26053	1.20804	1.21611	1
14252	ENSMUSG00000061981	Flot2	Flot2	flotillin 2	0	0.324314	0	0	0	0	0	1
14254	ENSMUSG00000029648	Flt1	Flt1	FMS-like tyrosine kinase 1	0	1.26517	0	0	0	0	0	1
14256	ENSMUSG00000110206	Flt3l	Flt3l	FMS-like tyrosine kinase 3 ligand	0	0	0	0	0.902094	0.743017	0.960738	1
14260	ENSMUSG00000044042	Fmn1	Fmn1	formin 1	0	0.713727	0.673554	0.598088	0	0.629098	0	1
14261	ENSMUSG00000040181	Fmo1	Fmo1	flavin containing monooxygenase 1	0	-2.33025	0	0.517825	0.885751	0.902336	0.874892	1
14263	ENSMUSG00000028088	Fmo5	Fmo5	flavin containing monooxygenase 5	0	-1.9338	-0.543388	0	0	0	0	1
14264	ENSMUSG00000041559	Fmod	Fmod	fibromodulin	0	-2.73712	0	2.08529	2.31818	2.27324	1.98504	1
14265	ENSMUSG00000000838	Fmr1	Fmr1	fragile X mental retardation 1	0	0	-0.998917	-1.17281	-0.774834	0	-1.31716	1
14268	ENSMUSG00000026193	Fn1	Fn1	fibronectin 1	0	4.59175	4.31632	2.86131	2.68843	2.60252	2.03272	1
14269	ENSMUSG00000075415	Fnbp1	Fnbp1	formin binding protein 1	0	0	-0.810271	-0.479143	0	0	0	1
14270	ENSMUSG00000026425	Srgap2	Srgap2	SLIT-ROBO Rho GTPase activating protein 2	0	0.507672	0.700103	0.7932	0	0	0	1
14272	ENSMUSG00000015994	Fnta	Fnta	farnesyltransferase, CAAX box, alpha	0	0	-0.384107	0	0	0	0	1
14275	ENSMUSG00000001827	Folr1	Folr1	folate receptor 1 (adult)	0	-2.64394	0	2.22092	2.55242	2.74732	3.2182	1
14276	ENSMUSG00000032725	Folr2	Folr2	folate receptor 2 (fetal)	0	2.10606	5.74992	3.25618	2.43323	2.06592	2.35816	1
14281	ENSMUSG00000021250	Fos	Fos	FBJ osteosarcoma oncogene	0	2.91874	2.7381	2.5951	2.55041	2.17753	2.11207	1
14282	ENSMUSG00000003545	Fosb	Fosb	FBJ osteosarcoma oncogene B	0	2.77508	0	0	0	0	0	1
14283	ENSMUSG00000024912	Fosl1	Fosl1	fos-like antigen 1	0	7.66447	4.90398	4.19608	4.07856	3.34145	2.96427	1
14284	ENSMUSG00000029135	Fosl2	Fosl2	fos-like antigen 2	0	4.12718	3.73754	3.2944	3.35584	3.00582	2.22889	1
14287	ENSMUSG00000009566	Fpgs	Fpgs	folylpolyglutamyl synthetase	0	1.08642	0	0	0	0	0	1
14289	ENSMUSG00000052270	Fpr2	Fpr2	formyl peptide receptor 2	0	4.19264	2.08646	0	0	0	0	1
14293	ENSMUSG00000045551	Fpr1	Fpr1	formyl peptide receptor 1	0	5.68406	4.19791	2.07501	0	2.51463	0	1
14296	ENSMUSG00000067199	Frat1	Frat1	frequently rearranged in advanced T cell lymphomas	0	-1.08131	0	0	0	-0.85924	0	1
14299	ENSMUSG00000062661	Ncs1	Ncs1	neuronal calcium sensor 1	0	0.554919	-0.478889	0	0	0	0	1
14300	ENSMUSG00000031590	Frg1	Frg1	FSHD region gene 1	0	0.580766	0	0	0	0	0.734783	1
14302	ENSMUSG00000019779	Frk	Frk	fyn-related kinase	0	0	1.86339	1.61919	0	1.30865	0	1
14312	ENSMUSG00000024335	Brd2	Brd2	bromodomain containing 2	0	0.334893	0	0	0	0	0	1
14313	ENSMUSG00000021765	Fst	Fst	follistatin	0	3.2491	2.60077	2.4722	2.70181	0	0	1
14314	ENSMUSG00000022816	Fstl1	Fstl1	follistatin-like 1	0	0.523687	0.861313	1.23534	1.09163	0.989849	0.758146	1
14319	ENSMUSG00000024661	Fth1	Fth1	ferritin heavy polypeptide 1	0	1.36686	1.96833	1.55338	1.0998	1.04212	0.600709	1
14325	ENSMUSG00000050708	Ftl1	Ftl1	ferritin light polypeptide 1	0	3.80038	5.41682	4.522	3.42604	3.66492	2.79292	1
14339	ENSMUSG00000031667	Aktip	Aktip	thymoma viral proto-oncogene 1 interacting protein	0	0	-0.452434	0	0	0	0	1
14344	ENSMUSG00000055978	Fut2	Fut2	fucosyltransferase 2	0	0	-2.73645	0	0	-1.96667	-1.70913	1
14345	ENSMUSG00000049307	Fut4	Fut4	fucosyltransferase 4	0	3.26014	4.0357	3.49689	3.00969	3.22165	2.6172	1
14347	ENSMUSG00000036587	Fut7	Fut7	fucosyltransferase 7	0	2.0193	3.20722	3.12254	2.75537	2.8291	2.51124	1
14348	ENSMUSG00000055373	Fut9	Fut9	fucosyltransferase 9	0	-1.36792	-1.78834	-1.99011	-1.60783	-1.11813	-1.96489	1
14356	ENSMUSG00000089847	Timm10b	Timm10b	translocase of inner mitochondrial membrane 10B	0	0	0.823601	0	0	0	0	1
14357	ENSMUSG00000029603	Dtx1	Dtx1	deltex 1, E3 ubiquitin ligase	0	-1.4675	-1.83677	-1.54709	-1.19292	-1.26897	-0.883449	1
14359	ENSMUSG00000027680	Fxr1	Fxr1	fragile X mental retardation gene 1, autosomal homolog	0	0.482881	0	0	0	0.352672	0	1
14360	ENSMUSG00000019843	Fyn	Fyn	Fyn proto-oncogene	0	-0.720162	-1.30765	-1.14135	-0.958072	-1.01065	-0.960657	1
14362	ENSMUSG00000044674	Fzd1	Fzd1	frizzled class receptor 1	0	-0.886468	-1.3836	-1.43671	-1.30505	-1.37026	-1.39093	1
14365	ENSMUSG00000007989	Fzd3	Fzd3	frizzled class receptor 3	0	0	0	0	0.518515	0.817434	0	1
14366	ENSMUSG00000049791	Fzd4	Fzd4	frizzled class receptor 4	0	-0.749188	-1.615	-1.61492	-1.37636	-1.11436	-1.55887	1
14369	ENSMUSG00000041075	Fzd7	Fzd7	frizzled class receptor 7	0	1.20268	1.27206	1.10828	0.749963	1.0649	0	1
14370	ENSMUSG00000036904	Fzd8	Fzd8	frizzled class receptor 8	0	0	0	0.625391	0.662863	0.912025	0.746336	1
14371	ENSMUSG00000049551	Fzd9	Fzd9	frizzled class receptor 9	0	-4.0202	-1.93727	-1.40298	-1.32278	-1.349	-0.858892	1
14375	ENSMUSG00000022471	Xrcc6	Xrcc6	X-ray repair complementing defective repair in Chinese hamster cells 6	0	0.70497	0	0	0	0	0	1
14376	ENSMUSG00000071650	Ganab	Ganab	alpha glucosidase 2 alpha neutral subunit	0	0	0	0	0	0	-0.593986	1
14385	ENSMUSG00000032114	Slc37a4	Slc37a4	solute carrier family 37 (glucose-6-phosphate transporter), member 4	0	-0.527582	0	0	0	-0.423111	0	1
14387	ENSMUSG00000025579	Gaa	Gaa	glucosidase, alpha, acid	0	-0.515342	0	0	0	0	0	1
14388	ENSMUSG00000031714	Gab1	Gab1	growth factor receptor bound protein 2-associated protein 1	0	-1.00982	-0.800462	0	0	0	0	1
14389	ENSMUSG00000004508	Gab2	Gab2	growth factor receptor bound protein 2-associated protein 2	0	0.3669	0	0	0	0	0	1
14391	ENSMUSG00000027361	Gabpb1	Gabpb1	GA repeat binding protein, beta 1	0	1.24402	1.17345	0.751424	0	0.608071	0	1
14394	ENSMUSG00000010803	Gabra1	Gabra1	gamma-aminobutyric acid (GABA) A receptor, subunit alpha 1	0	0	-3.4012	-3.53269	0	0	0	1
14395	ENSMUSG00000000560	Gabra2	Gabra2	gamma-aminobutyric acid (GABA) A receptor, subunit alpha 2	0	-1.95938	-2.55054	-2.22158	-1.66176	-1.27393	-1.28698	1
14396	ENSMUSG00000031343	Gabra3	Gabra3	gamma-aminobutyric acid (GABA) A receptor, subunit alpha 3	0	-2.32487	-1.03641	0	0	0	0	1
14397	ENSMUSG00000029211	Gabra4	Gabra4	gamma-aminobutyric acid (GABA) A receptor, subunit alpha 4	0	-1.72366	-0.968047	-1.4321	-1.26682	-0.791011	-1.40976	1
14400	ENSMUSG00000029212	Gabrb1	Gabrb1	gamma-aminobutyric acid (GABA) A receptor, subunit beta 1	0	-1.24953	-1.46301	-0.996375	0	0	0	1
14401	ENSMUSG00000007653	Gabrb2	Gabrb2	gamma-aminobutyric acid (GABA) A receptor, subunit beta 2	0	-2.35417	0	0	0	0	-1.8265	1
14402	ENSMUSG00000033676	Gabrb3	Gabrb3	gamma-aminobutyric acid (GABA) A receptor, subunit beta 3	0	-0.805486	0	0	0	0	0	1
14403	ENSMUSG00000029054	Gabrd	Gabrd	gamma-aminobutyric acid (GABA) A receptor, subunit delta	0	-6.61356	-4.95584	0	0	0	0	1
14405	ENSMUSG00000001260	Gabrg1	Gabrg1	gamma-aminobutyric acid (GABA) A receptor, subunit gamma 1	0	-1.8107	-1.47391	-1.40958	-0.931225	0	-1.13186	1
14406	ENSMUSG00000020436	Gabrg2	Gabrg2	gamma-aminobutyric acid (GABA) A receptor, subunit gamma 2	0	-2.20985	-3.80969	-2.61284	-2.09887	-2.84415	-2.3875	1
14411	ENSMUSG00000030109	Slc6a12	Slc6a12	solute carrier family 6 (neurotransmitter transporter, betaine/GABA), member 12	0	0	-1.82764	0	0	0	0	1
14412	ENSMUSG00000030108	Slc6a13	Slc6a13	solute carrier family 6 (neurotransmitter transporter, GABA), member 13	0	0	-1.66053	0	0	0	0	1
14415	ENSMUSG00000070880	Gad1	Gad1	glutamate decarboxylase 1	0	-1.0717	-2.19587	-1.79856	-1.95229	-2.55125	-1.92341	1
14417	ENSMUSG00000026787	Gad2	Gad2	glutamic acid decarboxylase 2	0	-1.41294	-2.25194	-1.93151	-2.01098	-2.01142	-1.61072	1
14419	ENSMUSG00000024907	Gal	Gal	galanin	0	2.75861	6.21195	0	0	0	0	1
14420	ENSMUSG00000021003	Galc	Galc	galactosylceramidase	0	-0.617565	0	0.568442	0	0	0	1
14421	ENSMUSG00000006731	B4galnt1	B4galnt1	beta-1,4-N-acetyl-galactosaminyl transferase 1	0	1.85789	3.36301	3.38653	2.55628	2.30374	2.17117	1
14422	ENSMUSG00000013418	B4galnt2	B4galnt2	beta-1,4-N-acetyl-galactosaminyl transferase 2	0	0	4.57001	4.47329	3.30859	3.36041	0	1
14423	ENSMUSG00000000420	Galnt1	Galnt1	polypeptide N-acetylgalactosaminyltransferase 1	0	0	0	0	0	0	-0.674406	1
14425	ENSMUSG00000026994	Galnt3	Galnt3	polypeptide N-acetylgalactosaminyltransferase 3	0	2.04921	4.62807	4.65624	3.83789	3.92008	1.87934	1
14426	ENSMUSG00000090035	Galnt4	Galnt4	polypeptide N-acetylgalactosaminyltransferase 4	0	0.417203	0	0	0	0	-0.705088	1
14429	ENSMUSG00000114755	Galr3	Galr3	galanin receptor 3	0	0	3.70374	4.39006	4.25537	3.86733	3.96774	1
14430	ENSMUSG00000036073	Galt	Galt	galactose-1-phosphate uridyl transferase	0	-0.568855	0	0	0	-0.405891	0	1
14431	ENSMUSG00000020150	Gamt	Gamt	guanidinoacetate methyltransferase	0	-1.80041	0.611733	0	0	0	0	1
14432	ENSMUSG00000047261	Gap43	Gap43	growth associated protein 43	0	3.92955	2.48396	2.46637	2.73177	2.52039	2.3827	1
14433	ENSMUSG00000057666	Gapdh	Gapdh	glyceraldehyde-3-phosphate dehydrogenase	0	0	-0.722909	-1.3902	-1.24985	-1.15629	-1.30903	1
14450	ENSMUSG00000022962	Gart	Gart	phosphoribosylglycinamide formyltransferase	0	0.60347	0	0	0	0	-0.671607	1
14451	ENSMUSG00000052957	Gas1	Gas1	growth arrest specific 1	0	-1.8526	-1.4808	0	0	0	0	1
14453	ENSMUSG00000030498	Gas2	Gas2	growth arrest specific 2	0	-1.09681	-0.868366	0	0	0	0	1
14455	ENSMUSG00000053332	Gas5	Gas5	growth arrest specific 5	0	1.44805	0	0	0	0.733392	1.12091	1
14456	ENSMUSG00000031451	Gas6	Gas6	growth arrest specific 6	0	-2.28379	0	0.850324	0.881414	0.91557	0.996783	1
14457	ENSMUSG00000033066	Gas7	Gas7	growth arrest specific 7	0	1.98144	1.26706	1.82053	1.52225	1.44349	1.19304	1
14465	ENSMUSG00000005836	Gata6	Gata6	GATA binding protein 6	0	3.59551	4.10563	0	0	0	0	1
14466	ENSMUSG00000028048	Gba	Gba	glucosidase, beta, acid	0	1.26566	2.11607	0.916903	0.457984	0	0	1
14467	ENSMUSG00000029432	Nipsnap2	Nipsnap2	nipsnap homolog 2	0	-0.475567	-0.516646	0	0	0	0	1
14469	ENSMUSG00000028270	Gbp2	Gbp2	guanylate binding protein 2	0	2.39102	0	2.70907	4.23701	2.46247	2.67751	1
14470	ENSMUSG00000003380	Rabac1	Rabac1	Rab acceptor 1 (prenylated)	0	-0.671435	-0.513717	0	0	0	0	1
14472	ENSMUSG00000034486	Gbx2	Gbx2	gastrulation brain homeobox 2	0	2.1934	2.214	1.5245	1.62785	1.59519	1.31077	1
14479	ENSMUSG00000020124	Usp15	Usp15	ubiquitin specific peptidase 15	0	0.945855	1.00603	0	0	0	0	1
14489	ENSMUSG00000029840	Mtpn	Mtpn	myotrophin	0	1.15004	0.458654	0.442126	0.51182	0.61136	0	1
14525	ENSMUSG00000022659	Gcsam	Gcsam	germinal center associated, signaling and motility	0	0	0	2.66297	3.00426	3.56761	2.97923	1
14528	ENSMUSG00000037580	Gch1	Gch1	GTP cyclohydrolase 1	0	2.24645	1.95014	2.09602	2.39104	2.24339	2.14993	1
14533	ENSMUSG00000090247	Bloc1s1	Bloc1s1	biogenesis of lysosomal organelles complex-1, subunit 1	0	-0.989945	0	0	0	0	0	1
14534	ENSMUSG00000020918	Kat2a	Kat2a	K(lysine) acetyltransferase 2A	0	0.828084	0.419502	0	0	0	0	1
14537	ENSMUSG00000038843	Gcnt1	Gcnt1	glucosaminyl (N-acetyl) transferase 1, core 2	0	5.94023	6.43449	5.47043	4.63105	4.77322	3.78572	1
14538	ENSMUSG00000021360	Gcnt2	Gcnt2	glucosaminyl (N-acetyl) transferase 2, I-branching enzyme	0	4.31256	4.31611	3.39978	2.98609	2.9497	2.62072	1
14544	ENSMUSG00000058624	Gda	Gda	guanine deaminase	0	5.12536	5.10662	2.8966	2.05433	2.72724	1.73984	1
14545	ENSMUSG00000025777	Gdap1	Gdap1	ganglioside-induced differentiation-associated-protein 1	0	-0.808655	0	-1.09976	-0.782566	0	0	1
14547	ENSMUSG00000027865	Gdap2	Gdap2	ganglioside-induced differentiation-associated-protein 2	0	0.630182	0	0	0	0	0	1
14548	ENSMUSG00000029918	Mrps33	Mrps33	mitochondrial ribosomal protein S33	0	-0.538144	0	0	0	0	0	1
14555	ENSMUSG00000023019	Gpd1	Gpd1	glycerol-3-phosphate dehydrogenase 1 (soluble)	0	-1.45565	-2.07884	-2.54819	-2.06352	-1.97371	-1.77554	1
14560	ENSMUSG00000021943	Gdf10	Gdf10	growth differentiation factor 10	0	-2.90836	-1.869	-1.76584	-2.09664	-2.03013	-1.8608	1
14561	ENSMUSG00000025352	Gdf11	Gdf11	growth differentiation factor 11	0	-1.33101	-0.696908	0	0	0	0	1
14562	ENSMUSG00000030117	Gdf3	Gdf3	growth differentiation factor 3	0	6.80214	9.77203	8.25854	7.35062	7.68787	5.86034	1
14563	ENSMUSG00000038259	Gdf5	Gdf5	growth differentiation factor 5	0	4.61991	0	4.28636	0	0	0	1
14566	ENSMUSG00000018238	Gdf9	Gdf9	growth differentiation factor 9	0	-1.68207	-1.0189	0	0	0	0	1
14567	ENSMUSG00000015291	Gdi1	Gdi1	guanosine diphosphate (GDP) dissociation inhibitor 1	0	-0.744026	-1.23786	-0.766989	-0.362651	-0.458725	0	1
14569	ENSMUSG00000021218	Gdi2	Gdi2	guanosine diphosphate (GDP) dissociation inhibitor 2	0	0.838591	0.947565	0.539022	0.33785	0.584847	0	1
14570	ENSMUSG00000073433	Arhgdig	Arhgdig	Rho GDP dissociation inhibitor (GDI) gamma	0	0	-1.34003	-1.15917	0	-1.63668	0	1
14571	ENSMUSG00000026827	Gpd2	Gpd2	glycerol phosphate dehydrogenase 2, mitochondrial	0	-1.04974	-1.67138	-1.35327	-0.864066	-0.621483	-0.896198	1
14573	ENSMUSG00000022144	Gdnf	Gdnf	glial cell line derived neurotrophic factor	0	4.0313	3.04153	1.90416	2.17234	1.81092	1.64542	1
14579	ENSMUSG00000028214	Gem	Gem	GTP binding protein (gene overexpressed in skeletal muscle)	0	0.890944	1.2785	2.02852	2.19809	2.07354	1.8897	1
14580	ENSMUSG00000020932	Gfap	Gfap	glial fibrillary acidic protein	0	0	0	0.898331	1.07628	0.997188	1.08632	1
14583	ENSMUSG00000029992	Gfpt1	Gfpt1	glutamine fructose-6-phosphate transaminase 1	0	0	-0.580068	-0.70888	-0.380432	0	-0.489897	1
14584	ENSMUSG00000020363	Gfpt2	Gfpt2	glutamine fructose-6-phosphate transaminase 2	0	1.75342	1.77192	2.53066	2.21279	2.2716	1.93422	1
14585	ENSMUSG00000025089	Gfra1	Gfra1	glial cell line derived neurotrophic factor family receptor alpha 1	0	1.6462	0	1.10313	1.53734	1.57839	0.980899	1
14586	ENSMUSG00000022103	Gfra2	Gfra2	glial cell line derived neurotrophic factor family receptor alpha 2	0	0	0	1.38389	1.93321	1.4706	1.79553	1
14590	ENSMUSG00000073987	Ggh	Ggh	gamma-glutamyl hydrolase	0	0	0.570927	0.336231	0	0.523754	0	1
14593	ENSMUSG00000021302	Ggps1	Ggps1	geranylgeranyl diphosphate synthase 1	0	0	0	0	0	0	-0.655713	1
14594	ENSMUSG00000035778	Ggta1	Ggta1	glycoprotein galactosyltransferase alpha 1, 3	0	2.30911	2.66514	2.82032	3.14048	3.38784	2.75468	1
14595	ENSMUSG00000028413	B4galt1	B4galt1	UDP-Gal:betaGlcNAc beta 1,4- galactosyltransferase, polypeptide 1	0	3.5216	4.1936	3.10985	2.12948	2.21629	1.60623	1
14598	ENSMUSG00000006345	Ggt1	Ggt1	gamma-glutamyltransferase 1	0	-2.05701	0	-1.05479	0	-1.2855	0	1
14600	ENSMUSG00000055737	Ghr	Ghr	growth hormone receptor	0	-0.589901	-0.480642	0	0	0.555718	0	1
14605	ENSMUSG00000031431	Tsc22d3	Tsc22d3	TSC22 domain family, member 3	0	0	-1.05251	-0.881426	-1.48019	-0.977317	-0.958621	1
14608	ENSMUSG00000031932	Gpr83	Gpr83	G protein-coupled receptor 83	0	0	0	0	-4.10118	0	0	1
14609	ENSMUSG00000050953	Gja1	Gja1	gap junction protein, alpha 1	0	-2.55793	-1.68372	-1.22726	-0.981064	0	-1.01248	1
14612	ENSMUSG00000050234	Gja4	Gja4	gap junction protein, alpha 4	0	3.2343	2.09282	0	0	0	0	1
14613	ENSMUSG00000057123	Gja5	Gja5	gap junction protein, alpha 5	0	-2.69824	0.771048	1.15454	1.59851	1.80742	1.45111	1
14615	ENSMUSG00000034520	Gjc1	Gjc1	gap junction protein, gamma 1	0	0.879526	0.961825	1.29683	1.69779	1.966	2.26663	1
14617	ENSMUSG00000068615	Gjd2	Gjd2	gap junction protein, delta 2	0	-3.50625	0	-4.83151	0	0	0	1
14618	ENSMUSG00000047797	Gjb1	Gjb1	gap junction protein, beta 1	0	0	-1.7011	-1.23812	-1.11824	-1.44089	-1.44605	1
14619	ENSMUSG00000046352	Gjb2	Gjb2	gap junction protein, beta 2	0	-0.863771	-0.904137	0	0	0	0	1
14620	ENSMUSG00000042367	Gjb3	Gjb3	gap junction protein, beta 3	0	8.4707	7.78608	4.76772	0	0	0	1
14621	ENSMUSG00000046623	Gjb4	Gjb4	gap junction protein, beta 4	0	3.95453	0	0	0	0	0	1
14622	ENSMUSG00000042357	Gjb5	Gjb5	gap junction protein, beta 5	0	2.40528	1.95516	0	0	0	0	1
14623	ENSMUSG00000040055	Gjb6	Gjb6	gap junction protein, beta 6	0	-2.56903	-2.24574	-1.67525	-1.34427	-1.07666	-0.900495	1
14628	ENSMUSG00000038280	Ostm1	Ostm1	osteopetrosis associated transmembrane protein 1	0	0.458313	1.07307	0.661255	0	0.44096	0	1
14629	ENSMUSG00000032350	Gclc	Gclc	glutamate-cysteine ligase, catalytic subunit	0	-0.633418	-0.532525	-0.296385	-0.299682	0	0	1
14630	ENSMUSG00000028124	Gclm	Gclm	glutamate-cysteine ligase, modifier subunit	0	0.882024	0.85996	0	0	0	-0.395999	1
14632	ENSMUSG00000025407	Gli1	Gli1	GLI-Kruppel family member GLI1	0	-3.12292	-2.90769	-2.7273	-2.91148	-2.93906	-2.29176	1
14633	ENSMUSG00000048402	Gli2	Gli2	GLI-Kruppel family member GLI2	0	-2.27657	-1.60944	-1.41319	-1.61134	-1.60581	-1.45542	1
14634	ENSMUSG00000021318	Gli3	Gli3	GLI-Kruppel family member GLI3	0	-1.26075	-1.29225	-1.55317	-1.36272	-1.18032	-1.22803	1
14635	ENSMUSG00000020766	Galk1	Galk1	galactokinase 1	0	0.659607	1.04811	0.727459	0.705009	0.731257	0.807479	1
14645	ENSMUSG00000026473	Glul	Glul	glutamate-ammonia ligase (glutamine synthetase)	0	-1.18228	-2.29091	-2.2339	-1.80111	-1.65424	-1.66664	1
14651	ENSMUSG00000024158	Hagh	Hagh	hydroxyacyl glutathione hydrolase	0	-0.965207	-1.24938	-1.09787	-1.00007	-0.968893	-0.648582	1
14654	ENSMUSG00000000263	Glra1	Glra1	glycine receptor, alpha 1 subunit	0	-2.01374	-3.54184	-3.4015	-3.09255	-3.47771	-2.16368	1
14658	ENSMUSG00000028020	Glrb	Glrb	glycine receptor, beta subunit	0	-1.25158	-1.4369	-1.24892	0	0	-0.840959	1
14659	ENSMUSG00000062310	Glrp1	Glrp1	glutamine repeat protein 1	0	7.0914	8.59289	8.41144	6.49442	7.60489	7.31062	1
14660	ENSMUSG00000026103	Gls	Gls	glutaminase	0	1.13034	1.05352	0.77099	0	0	0	1
14661	ENSMUSG00000021794	Glud1	Glud1	glutamate dehydrogenase 1	0	-1.62503	-1.61825	-1.18011	-0.969493	-0.727248	-0.870962	1
14663	ENSMUSG00000022491	Glycam1	Glycam1	glycosylation dependent cell adhesion molecule 1	0	-2.61384	2.03903	2.99554	2.28839	2.71746	2.69667	1
14664	ENSMUSG00000028542	Slc6a9	Slc6a9	solute carrier family 6 (neurotransmitter transporter, glycine), member 9	0	-2.40769	-2.31423	-2.19548	-2.11268	-2.27453	-1.98791	1
14667	ENSMUSG00000000594	Gm2a	Gm2a	GM2 ganglioside activator protein	0	-1.70276	-0.7954	-0.467791	-0.692128	-0.828284	-0.972089	1
14672	ENSMUSG00000034781	Gna11	Gna11	guanine nucleotide binding protein, alpha 11	0	0	-0.759884	-0.527148	0	-0.497568	-0.360162	1
14673	ENSMUSG00000000149	Gna12	Gna12	guanine nucleotide binding protein, alpha 12	0	-1.66425	0	0	0	0	0	1
14674	ENSMUSG00000020611	Gna13	Gna13	guanine nucleotide binding protein, alpha 13	0	-0.576027	-0.745412	-0.742934	-0.702727	-0.543882	-0.928952	1
14675	ENSMUSG00000024697	Gna14	Gna14	guanine nucleotide binding protein, alpha 14	0	1.16392	0	2.13745	2.88827	2.32086	2.0002	1
14676	ENSMUSG00000034792	Gna15	Gna15	guanine nucleotide binding protein, alpha 15	0	3.3815	5.74645	5.09092	3.98922	3.83095	3.49995	1
14677	ENSMUSG00000057614	Gnai1	Gnai1	guanine nucleotide binding protein (G protein), alpha inhibiting 1	0	-1.64088	-2.0237	-1.18708	-0.999545	-1.14607	-1.23272	1
14678	ENSMUSG00000032562	Gnai2	Gnai2	guanine nucleotide binding protein (G protein), alpha inhibiting 2	0	-0.365237	0.286644	0.391692	0.395198	0.280102	0.452067	1
14679	ENSMUSG00000000001	Gnai3	Gnai3	guanine nucleotide binding protein (G protein), alpha inhibiting 3	0	0.936443	0.438431	0	0	0.648174	0	1
14680	ENSMUSG00000024524	Gnal	Gnal	guanine nucleotide binding protein, alpha stimulating, olfactory type	0	-1.37074	-1.49522	0	-0.710772	0	0	1
14681	ENSMUSG00000031748	Gnao1	Gnao1	guanine nucleotide binding protein, alpha O	0	-0.888583	-1.3502	-1.05794	-0.755374	-1.01383	-0.773405	1
14682	ENSMUSG00000024639	Gnaq	Gnaq	guanine nucleotide binding protein, alpha q polypeptide	0	0	-0.684555	-0.662356	-0.59892	-0.387574	-0.572339	1
14683	ENSMUSG00000027523	Gnas	Gnas	GNAS (guanine nucleotide binding protein, alpha stimulating) complex locus	0	-0.835712	-0.50366	0	0	0	0	1
14687	ENSMUSG00000040009	Gnaz	Gnaz	guanine nucleotide binding protein, alpha z subunit	0	-1.09774	-1.30669	-0.965827	-0.719209	-1.14647	-1.05204	1
14688	ENSMUSG00000029064	Gnb1	Gnb1	guanine nucleotide binding protein (G protein), beta 1	0	0	0	-0.311793	-0.343505	-0.346323	-0.40214	1
14693	ENSMUSG00000029713	Gnb2	Gnb2	guanine nucleotide binding protein (G protein), beta 2	0	0.613448	0.639028	0.30744	0	0	0	1
14694	ENSMUSG00000020372	Rack1	Rack1	receptor for activated C kinase 1	0	2.45115	1.87551	0.945374	0.787331	0.687813	0.950062	1
14696	ENSMUSG00000027669	Gnb4	Gnb4	guanine nucleotide binding protein (G protein), beta 4	0	0.904072	0	-0.409604	0	0	0	1
14697	ENSMUSG00000032192	Gnb5	Gnb5	guanine nucleotide binding protein (G protein), beta 5	0	-0.720302	-0.833191	-0.396947	0	0	0	1
14700	ENSMUSG00000038607	Gng10	Gng10	guanine nucleotide binding protein (G protein), gamma 10	0	0	0.533407	0.485238	0.578342	0.62671	0.508223	1
14701	ENSMUSG00000036402	Gng12	Gng12	guanine nucleotide binding protein (G protein), gamma 12	0	-0.285237	-0.615938	0	-0.359529	0	-0.746733	1
14702	ENSMUSG00000043004	Gng2	Gng2	guanine nucleotide binding protein (G protein), gamma 2	0	0.794503	2.12162	2.027	1.2093	1.41492	0.737355	1
14704	ENSMUSG00000071658	Gng3	Gng3	guanine nucleotide binding protein (G protein), gamma 3	0	-1.33034	-1.05977	-1.26843	-1.51089	-1.84248	0	1
14705	ENSMUSG00000071657	Bscl2	Bscl2	Berardinelli-Seip congenital lipodystrophy 2 (seipin)	0	-0.540711	1.24957	0.606241	0.345406	0	0	1
14707	ENSMUSG00000068523	Gng5	Gng5	guanine nucleotide binding protein (G protein), gamma 5	0	0	0.53525	0	0	0	0.466086	1
14708	ENSMUSG00000048240	Gng7	Gng7	guanine nucleotide binding protein (G protein), gamma 7	0	-0.530931	-0.644409	0	0	0	0	1
14709	ENSMUSG00000063594	Gng8	Gng8	guanine nucleotide binding protein (G protein), gamma 8	0	-2.35371	0	0	0	0	0	1
14710	ENSMUSG00000038811	Gngt2	Gngt2	guanine nucleotide binding protein (G protein), gamma transducing activity polypeptide 2	0	3.60406	6.70496	6.65756	5.57146	5.6187	5.00974	1
14718	ENSMUSG00000025190	Got1	Got1	glutamic-oxaloacetic transaminase 1, soluble	0	0	0	-0.627366	-1.02483	-0.918227	-1.03657	1
14719	ENSMUSG00000031672	Got2	Got2	glutamatic-oxaloacetic transaminase 2, mitochondrial	0	1.1467	1.18797	0.674185	0.63303	0.617044	0	1
14725	ENSMUSG00000027070	Lrp2	Lrp2	low density lipoprotein receptor-related protein 2	0	2.97499	1.45211	0	0	1.63427	1.76297	1
14726	ENSMUSG00000028583	Pdpn	Pdpn	podoplanin	0	0.986214	0.54029	1.13792	1.68313	1.79359	1.48561	1
14727	ENSMUSG00000112023	Lilr4b	Lilr4b	leukocyte immunoglobulin-like receptor, subfamily B, member 4B	0	7.6835	9.19089	7.89721	6.58527	6.62396	5.95112	1
14728	ENSMUSG00000062593	Lilrb4a	Lilrb4a	leukocyte immunoglobulin-like receptor, subfamily B, member 4A	0	7.02355	8.33034	7.22719	5.85469	5.97895	5.07252	1
14731	ENSMUSG00000022561	Gpaa1	Gpaa1	GPI anchor attachment protein 1	0	0	0.773065	0	0	0	0	1
14732	ENSMUSG00000024978	Gpam	Gpam	glycerol-3-phosphate acyltransferase, mitochondrial	0	-2.19632	0	0	0	0	0	1
14733	ENSMUSG00000034220	Gpc1	Gpc1	glypican 1	0	0	0.876579	0.784269	0.516559	0.420943	0.401654	1
14734	ENSMUSG00000055653	Gpc3	Gpc3	glypican 3	0	-1.26393	0	0	0	0	0	1
14739	ENSMUSG00000043895	S1pr2	S1pr2	sphingosine-1-phosphate receptor 2	0	1.82136	3.26686	2.7249	2.0164	1.64858	0.97424	1
14744	ENSMUSG00000021886	Gpr65	Gpr65	G-protein coupled receptor 65	0	4.33852	6.6052	6.46665	5.37223	5.90993	4.75964	1
14747	ENSMUSG00000042190	Cmklr1	Cmklr1	chemokine-like receptor 1	0	1.78672	2.72691	1.96615	0.694699	0.671023	0	1
14748	ENSMUSG00000049649	Gpr3	Gpr3	G-protein coupled receptor 3	0	0.968287	0	0	-1.06847	-1.08567	-1.48124	1
14751	ENSMUSG00000036427	Gpi1	Gpi1	glucose phosphate isomerase 1	0	0	-0.308139	-0.685813	-0.520609	-0.604445	-0.353122	1
14755	ENSMUSG00000025728	Pigq	Pigq	phosphatidylinositol glycan anchor biosynthesis, class Q	0	-1.56537	-0.857241	0	0	0	-0.737049	1
14756	ENSMUSG00000021340	Gpld1	Gpld1	glycosylphosphatidylinositol specific phospholipase D1	0	-1.20122	-1.20544	-1.00586	-1.0361	-0.930688	-0.953685	1
14758	ENSMUSG00000031342	Gpm6b	Gpm6b	glycoprotein m6b	0	-1.71368	-2.0556	-1.2032	-0.887943	0	-1.18807	1
14760	ENSMUSG00000032641	Gpr19	Gpr19	G protein-coupled receptor 19	0	-0.73344	-0.687481	0	0	0	0	1
14762	ENSMUSG00000035148	Gpr33	Gpr33	G protein-coupled receptor 33	0	0	0	0	6.36968	0	0	1
14763	ENSMUSG00000039904	Gpr37	Gpr37	G protein-coupled receptor 37	0	-2.30849	-2.74284	-1.96547	-1.69824	-1.66828	-1.97524	1
14765	ENSMUSG00000056380	Gpr50	Gpr50	G-protein-coupled receptor 50	0	-3.17842	0	0	0	0	0	1
14766	ENSMUSG00000031785	Adgrg1	Adgrg1	adhesion G protein-coupled receptor G1	0	-1.2761	-1.11297	-1.20551	-1.19265	-1.19738	-1.02524	1
14773	ENSMUSG00000003228	Grk5	Grk5	G protein-coupled receptor kinase 5	0	1.4225	1.1994	0.868312	0.868739	0.730017	0.658406	1
14775	ENSMUSG00000063856	Gpx1	Gpx1	glutathione peroxidase 1	0	2.26154	2.57994	2.42964	2.65736	2.3774	2.70505	1
14778	ENSMUSG00000018339	Gpx3	Gpx3	glutathione peroxidase 3	0	1.2137	2.24389	2.91459	2.53612	2.51236	2.77625	1
14782	ENSMUSG00000031584	Gsr	Gsr	glutathione reductase	0	2.37034	2.15343	1.41321	0.884825	1.2673	0.77446	1
14783	ENSMUSG00000020176	Grb10	Grb10	growth factor receptor bound protein 10	0	0.996502	1.23571	0.964771	0	0	0	1
14784	ENSMUSG00000059923	Grb2	Grb2	growth factor receptor bound protein 2	0	0.467907	1.06056	1.08424	0.512328	0.442614	0	1
14787	ENSMUSG00000022580	Rhpn1	Rhpn1	rhophilin, Rho GTPase binding protein 1	0	-2.17869	-0.771764	0	0	0	0	1
14788	ENSMUSG00000038390	Gpr162	Gpr162	G protein-coupled receptor 162	0	-2.42842	-2.34192	-1.51243	-1.44411	-1.21396	-1.09655	1
14789	ENSMUSG00000023191	P3h3	P3h3	prolyl 3-hydroxylase 3	0	-0.302173	0.409096	0.597457	0.534412	0.30165	0	1
14790	ENSMUSG00000072772	Grcc10	Grcc10	gene rich cluster, C10 gene	0	-0.864453	0	0	0	0	0.766287	1
14791	ENSMUSG00000004268	Emg1	Emg1	EMG1 N1-specific pseudouridine methyltransferase	0	0.987995	0.462863	0	0	0	0.50812	1
14793	ENSMUSG00000023505	Cdca3	Cdca3	cell division cycle associated 3	0	1.26699	5.42457	2.22636	1.70696	1.10257	1.19444	1
14794	ENSMUSG00000038451	Spsb2	Spsb2	splA/ryanodine receptor domain and SOCS box containing 2	0	1.38345	1.78421	1.69132	1.45014	1.29239	1.58046	1
14797	ENSMUSG00000054452	Aes	Tle5	amino-terminal enhancer of split	0	-1.37818	-0.377126	-0.638899	-0.526994	-0.949824	-0.337462	1
14799	ENSMUSG00000020524	Gria1	Gria1	glutamate receptor, ionotropic, AMPA1 (alpha 1)	0	-1.98237	-2.14652	-0.941154	0	-1.0029	-0.740002	1
14800	ENSMUSG00000033981	Gria2	Gria2	glutamate receptor, ionotropic, AMPA2 (alpha 2)	0	-1.49555	-2.41976	-2.13596	-2.1443	-1.78512	-1.81298	1
14802	ENSMUSG00000025892	Gria4	Gria4	glutamate receptor, ionotropic, AMPA4 (alpha 4)	0	-2.54885	-3.04287	-2.75649	-2.3082	-2.26863	-2.53967	1
14803	ENSMUSG00000041078	Grid1	Grid1	glutamate receptor, ionotropic, delta 1	0	-2.02439	-1.90326	-1.52811	-1.77368	-1.97067	-1.75006	1
14804	ENSMUSG00000071424	Grid2	Grid2	glutamate receptor, ionotropic, delta 2	0	-2.23313	-2.20392	-1.63104	-1.56384	-1.6906	-2.05398	1
14806	ENSMUSG00000056073	Grik2	Grik2	glutamate receptor, ionotropic, kainate 2 (beta 2)	0	-1.73885	-1.2934	0	0	0	0	1
14807	ENSMUSG00000001985	Grik3	Grik3	glutamate receptor, ionotropic, kainate 3	0	-2.51052	-2.19787	-2.78272	-3.03897	-3.90408	-3.04808	1
14809	ENSMUSG00000003378	Grik5	Grik5	glutamate receptor, ionotropic, kainate 5 (gamma 2)	0	-1.2564	-1.0778	-0.721625	-0.613576	-0.976447	-0.87583	1
14810	ENSMUSG00000026959	Grin1	Grin1	glutamate receptor, ionotropic, NMDA1 (zeta 1)	0	-1.94738	-2.78232	-2.25097	-2.60511	-3.15557	-2.22754	1
14811	ENSMUSG00000059003	Grin2a	Grin2a	glutamate receptor, ionotropic, NMDA2A (epsilon 1)	0	0	0	-5.19703	0	0	0	1
14812	ENSMUSG00000030209	Grin2b	Grin2b	glutamate receptor, ionotropic, NMDA2B (epsilon 2)	0	0	-2.68002	0	0	-2.18555	0	1
14813	ENSMUSG00000020734	Grin2c	Grin2c	glutamate receptor, ionotropic, NMDA2C (epsilon 3)	0	-3.80769	-3.60615	-2.9554	-2.62649	-2.70173	-2.7094	1
14814	ENSMUSG00000002771	Grin2d	Grin2d	glutamate receptor, ionotropic, NMDA2D (epsilon 4)	0	-1.93323	0	0	0	0	0	1
14815	ENSMUSG00000024431	Nr3c1	Nr3c1	nuclear receptor subfamily 3, group C, member 1	0	-0.560223	-0.844901	-0.477553	-0.457276	-0.284674	-0.497091	1
14816	ENSMUSG00000019828	Grm1	Grm1	glutamate receptor, metabotropic 1	0	0	-2.2743	-2.06129	-1.62939	0	-1.50398	1
14824	ENSMUSG00000034708	Grn	Grn	granulin	0	2.12818	4.39684	2.99707	1.90908	1.89403	1.3159	1
14825	ENSMUSG00000029380	Cxcl1	Cxcl1	chemokine (C-X-C motif) ligand 1	0	8.03247	6.17099	7.53887	6.78097	6.42788	6.82858	1
14827	ENSMUSG00000027248	Pdia3	Pdia3	protein disulfide isomerase associated 3	0	1.00416	1.25087	0.440142	0.488986	0.515554	0	1
14828	ENSMUSG00000026864	Hspa5	Hspa5	heat shock protein 5	0	1.81698	1.34466	0	0.576658	0.592065	0	1
14836	ENSMUSG00000021095	Gsc	Gsc	goosecoid homeobox	0	0	6.5931	0	0	0	0	1
14840	ENSMUSG00000030206	Gsg1	Gsg1	germ cell associated 1	0	0	3.354	2.75589	0	0	0	1
14841	ENSMUSG00000050107	Haspin	Haspin	histone H3 associated protein kinase	0	3.95829	5.88279	4.10972	3.3498	2.82	1.72477	1
14852	ENSMUSG00000062203	Gspt1	Gspt1	G1 to S phase transition 1	0	0.803409	0	0	0	0	-0.449199	1
14854	ENSMUSG00000027610	Gss	Gss	glutathione synthetase	0	0.945951	0	0	0	0	0	1
14859	ENSMUSG00000025934	Gsta3	Gsta3	glutathione S-transferase, alpha 3	0	-0.843005	2.22834	1.83728	1.8974	2.41196	2.03878	1
14860	ENSMUSG00000032348	Gsta4	Gsta4	glutathione S-transferase, alpha 4	0	-1.50308	-1.0576	-1.13153	-0.857759	-0.642453	0	1
14862	ENSMUSG00000058135	Gstm1	Gstm1	glutathione S-transferase, mu 1	0	-1.24089	-1.51899	-1.54674	-0.782413	-0.878202	-0.618666	1
14863	ENSMUSG00000040562	Gstm2	Gstm2	glutathione S-transferase, mu 2	0	0	1.63685	1.27341	0	0	1.21799	1
14864	ENSMUSG00000004038	Gstm3	Gstm3	glutathione S-transferase, mu 3	0	-1.29547	-1.663	-2.0107	0	0	-1.17261	1
14865	ENSMUSG00000027890	Gstm4	Gstm4	glutathione S-transferase, mu 4	0	0	0.473006	0.44442	0.637309	0.608241	0.752952	1
14866	ENSMUSG00000004032	Gstm5	Gstm5	glutathione S-transferase, mu 5	0	-1.84283	-2.25091	-2.00013	-1.61114	-1.65772	-1.03502	1
14867	ENSMUSG00000068762	Gstm6	Gstm6	glutathione S-transferase, mu 6	0	-0.935379	0	0	0	0	0	1
14870	ENSMUSG00000060803	Gstp1	Gstp1	glutathione S-transferase, pi 1	0	0	0	0	0	0	0.474405	1
14871	ENSMUSG00000001663	Gstt1	Gstt1	glutathione S-transferase, theta 1	0	0	-0.612047	-0.970523	0	0	0	1
14872	ENSMUSG00000033318	Gstt2	Gstt2	glutathione S-transferase, theta 2	0	-0.594853	0	-0.585553	0	0	0	1
14873	ENSMUSG00000025068	Gsto1	Gsto1	glutathione S-transferase omega 1	0	0	0.821858	0.610976	0.327825	0.347861	0	1
14874	ENSMUSG00000021033	Gstz1	Gstz1	glutathione transferase zeta 1 (maleylacetoacetate isomerase)	0	-1.1339	-0.993634	-0.950422	-0.739133	-0.717935	0	1
14884	ENSMUSG00000006599	Gtf2h1	Gtf2h1	general transcription factor II H, polypeptide 1	0	0.782615	0.739432	0.447335	0	0	0	1
14885	ENSMUSG00000001524	Gtf2h4	Gtf2h4	general transcription factor II H, polypeptide 4	0	0.646476	0.615406	0	0	0	0	1
14886	ENSMUSG00000060261	Gtf2i	Gtf2i	general transcription factor II I	0	-1.1173	-1.03083	-0.839498	-0.687942	-0.693153	-0.78698	1
14894	ENSMUSG00000031796	Cfap20	Cfap20	cilia and flagella associated protein 20	0	0	0.395447	0.592517	0	0	0.51583	1
14897	ENSMUSG00000026219	Trip12	Trip12	thyroid hormone receptor interactor 12	0	0.860389	0.886674	0.728235	0	0.67233	0	1
14904	ENSMUSG00000042535	Gtpbp1	Gtpbp1	GTP binding protein 1	0	-0.451345	0	0	0	0	-0.433282	1
14910	ENSMUSG00000086429	Gt(ROSA)26Sor	Gt(ROSA)26Sor	gene trap ROSA 26, Philippe Soriano	0	0	-1.32981	-1.64123	-1.22315	0	0	1
14911	ENSMUSG00000030264	Thumpd3	Thumpd3	THUMP domain containing 3	0	1.59216	0.512685	0.300305	0.440377	0.590527	0	1
14912	ENSMUSG00000041309	Nkx6-2	Nkx6-2	NK6 homeobox 2	0	-1.08357	0	0	0	0	0	1
14913	ENSMUSG00000023982	Guca1a	Guca1a	guanylate cyclase activator 1a (retina)	0	3.00238	5.55162	4.25936	3.40361	3.81725	3.55951	1
14917	ENSMUSG00000042638	Gucy2c	Gucy2c	guanylate cyclase 2c	0	3.70931	2.60119	2.94001	3.52517	4.32274	4.12709	1
14919	ENSMUSG00000020890	Gucy2e	Gucy2e	guanylate cyclase 2e	0	-3.35526	-3.50514	-2.11997	-1.55327	-1.26089	0	1
14923	ENSMUSG00000020444	Guk1	Guk1	guanylate kinase 1	0	0	0	0	0	0	0.800486	1
14924	ENSMUSG00000045095	Magi1	Magi1	membrane associated guanylate kinase, WW and PDZ domain containing 1	0	-1.45049	-1.28309	-1.3946	-1.15297	-0.970341	-0.97341	1
14933	ENSMUSG00000025059	Gk	Gk	glycerol kinase	0	0	-0.799028	-1.28881	-1.18523	-0.856878	-1.30752	1
14934	ENSMUSG00000051839	Gypa	Gypa	glycophorin A	0	-1.90573	0	0	0	0	0	1
14936	ENSMUSG00000003865	Gys1	Gys1	glycogen synthase 1, muscle	0	0	0	-0.623917	-0.649393	-0.790605	-0.742266	1
14939	ENSMUSG00000015437	Gzmb	Gzmb	granzyme B	0	0	0	0	4.38307	4.62593	3.97701	1
14940	ENSMUSG00000079186	Gzmc	Gzmc	granzyme C	0	0	0	5.25525	7.00968	7.64905	7.49777	1
14945	ENSMUSG00000042385	Gzmk	Gzmk	granzyme K	0	0	0	0	0	0	7.66944	1
14950	ENSMUSG00000019188	H13	H13	histocompatibility 13	0	0.439867	0.647565	0	0	0	0.392861	1
14955	ENSMUSG00000000031	H19	H19	H19, imprinted maternally expressed transcript	0	-1.23925	3.37213	2.50081	0	1.32545	0	1
14958	ENSMUSG00000096210	H1f0	H1f0	H1 histone family, member 0	0	-1.49614	-0.998657	-0.878221	-0.881218	-0.807947	-0.790343	1
14960	ENSMUSG00000036594	H2-Aa	H2-Aa	histocompatibility 2, class II antigen A, alpha	0	2.63942	4.18658	4.62074	5.21853	5.10821	5.26553	1
14961	ENSMUSG00000073421	H2-Ab1	H2-Ab1	histocompatibility 2, class II antigen A, beta 1	0	2.80378	4.36734	4.57309	5.17349	5.01202	5.29619	1
14962	ENSMUSG00000090231	Cfb	Cfb	complement factor B	0	0	1.23196	0	0.897656	0	0	1
14964	ENSMUSG00000073411	H2-D1	H2-D1	histocompatibility 2, D region locus 1	0	1.21422	2.46744	2.75287	2.30103	2.14866	1.48523	1
14969	ENSMUSG00000060586	H2-Eb1	H2-Eb1	histocompatibility 2, class II antigen E beta	0	2.66387	4.26979	4.51447	5.16989	5.07445	5.3052	1
14972	ENSMUSG00000061232	H2-K1	H2-K1	histocompatibility 2, K1, K region	0	0	1.33535	1.51567	1.51763	1.09119	1.12008	1
14977	ENSMUSG00000024327	Slc39a7	Slc39a7	solute carrier family 39 (zinc transporter), member 7	0	0.550666	0.415515	0	0	0	0	1
14979	ENSMUSG00000073422	H2-Ke6	H2-Ke6	H2-K region expressed gene 6	0	-1.53739	-0.749391	0	0	0	0	1
14990	ENSMUSG00000016283	H2-M2	H2-M2	histocompatibility 2, M region locus 2	0	0	6.7948	8.91122	8.234	9.69699	9.61025	1
14991	ENSMUSG00000016206	H2-M3	H2-M3	histocompatibility 2, M region locus 3	0	0.681012	2.163	2.07096	1.70598	1.63785	1.29948	1
14997	ENSMUSG00000067201	H2-M9	H2-M9	histocompatibility 2, M region locus 9	0	7.76852	0	0	0	0	0	1
14998	ENSMUSG00000037649	H2-DMa	H2-DMa	histocompatibility 2, class II, locus DMa	0	1.89392	3.28651	2.9906	3.11906	2.93641	3.13472	1
14999	ENSMUSG00000079547	H2-DMb1	H2-DMb1	histocompatibility 2, class II, locus Mb1	0	1.78176	3.39305	3.1565	3.24784	3.18117	3.38034	1
15000	ENSMUSG00000037548	H2-DMb2	H2-DMb2	histocompatibility 2, class II, locus Mb2	0	4.42874	5.33062	4.82203	5.15342	5.0569	4.82092	1
15001	ENSMUSG00000024334	H2-Oa	H2-Oa	histocompatibility 2, O region alpha locus	0	3.17924	5.26879	4.74028	5.06182	4.50638	4.37164	1
15002	ENSMUSG00000041538	H2-Ob	H2-Ob	histocompatibility 2, O region beta locus	0	3.08218	5.12198	5.18406	5.60614	5.35667	4.76833	1
15006	ENSMUSG00000079507	H2-Q1	H2-Q1	histocompatibility 2, Q region locus 1	0	-3.05915	-2.80976	0	0	0	0	1
15007	ENSMUSG00000067235	H2-Q10	H2-Q10	histocompatibility 2, Q region locus 10	0	2.92267	0	1.34439	0	0	0	1
15013	ENSMUSG00000091705	H2-Q2	H2-Q2	histocompatibility 2, Q region locus 2	0	1.35521	2.45942	3.08511	2.0831	1.71191	1.71581	1
15015	ENSMUSG00000035929	H2-Q4	H2-Q4	histocompatibility 2, Q region locus 4	0	1.86572	1.15365	1.94966	2.33729	1.77416	1.80364	1
15018	ENSMUSG00000060550	H2-Q7	H2-Q7	histocompatibility 2, Q region locus 7	0	0	1.37039	1.685	2.01358	1.56999	1.61577	1
15039	ENSMUSG00000056116	H2-T22	H2-T22	histocompatibility 2, T region locus 22	0	0	0.615803	0.994172	1.08957	0.633209	0.888967	1
15040	ENSMUSG00000067212	H2-T23	H2-T23	histocompatibility 2, T region locus 23	0	2.06075	2.91817	3.24665	3.06782	2.51675	2.35319	1
15042	ENSMUSG00000053835	H2-T24	H2-T24	histocompatibility 2, T region locus 24	0	1.41046	2.98339	2.99299	2.04428	1.55695	1.29503	1
15051	ENSMUSG00000056116	H2-T9	H2-T9	histocompatibility 2, T region locus 9	0	1.40386	1.08552	0	0	0	0	1
15061	ENSMUSG00000039146	Ifi44l	Ifi44l	interferon-induced protein 44 like	0	-6.14709	0	0	0	0	0	1
15064	ENSMUSG00000026471	Mr1	Mr1	major histocompatibility complex, class I-related	0	-1.07111	0	0	0	0	-0.713185	1
15077	ENSMUSG00000093769	Hist2h3c1	H3c14	histone cluster 2, H3c1	0	-0.786499	0	0	0	0	0	1
15078	ENSMUSG00000060743	H3f3a	H3f3a	H3 histone, family 3A	0	-0.498415	0	0	0	0	0	1
15081	ENSMUSG00000016559	H3f3b	H3f3b	H3 histone, family 3B	0	3.84831	0	0	0	3.50598	0	1
15107	ENSMUSG00000027984	Hadh	Hadh	hydroxyacyl-Coenzyme A dehydrogenase	0	-0.540736	-0.330913	-0.328394	0	0	0	1
15109	ENSMUSG00000020017	Hal	Hal	histidine ammonia lyase	0	7.011	7.29613	5.07096	5.00167	5.63046	4.45106	1
15112	ENSMUSG00000027261	Hao1	Hao1	hydroxyacid oxidase 1, liver	0	9.47824	7.55741	0	0	5.90483	0	1
15114	ENSMUSG00000006930	Hap1	Hap1	huntingtin-associated protein 1	0	0	0	0	0	-0.935317	0	1
15115	ENSMUSG00000001380	Hars	Hars	histidyl-tRNA synthetase	0	1.50395	0.415954	0	0	0	0	1
15116	ENSMUSG00000003665	Has1	Has1	hyaluronan synthase 1	0	3.19381	0	0	0	0	0	1
15117	ENSMUSG00000022367	Has2	Has2	hyaluronan synthase 2	0	4.00814	2.42826	1.17448	0	0	0	1
15139	ENSMUSG00000026874	Hc	Hc	hemolytic complement	0	0	0	0	0	0	1.73185	1
15159	ENSMUSG00000031352	Hccs	Hccs	holocytochrome c synthetase	0	0	-0.545094	-0.629308	-0.483128	-0.34992	-0.544891	1
15160	ENSMUSG00000022766	Serpind1	Serpind1	serine (or cysteine) peptidase inhibitor, clade D, member 1	0	-1.98073	-2.15957	0	0	0	0	1
15161	ENSMUSG00000031386	Hcfc1	Hcfc1	host cell factor C1	0	-1.29254	-1.49693	-1.33552	-1.45676	-1.31635	-1.41352	1
15162	ENSMUSG00000003283	Hck	Hck	hemopoietic cell kinase	0	4.4796	5.65717	5.14869	4.24594	4.09819	3.67139	1
15163	ENSMUSG00000022831	Hcls1	Hcls1	hematopoietic cell specific Lyn substrate 1	0	4.59854	5.71475	5.04055	4.1744	4.30904	3.64015	1
15165	ENSMUSG00000021730	Hcn1	Hcn1	hyperpolarization-activated, cyclic nucleotide-gated K+ 1	0	0	-1.96576	-1.81176	0	-2.64599	-1.82609	1
15166	ENSMUSG00000020331	Hcn2	Hcn2	hyperpolarization-activated, cyclic nucleotide-gated K+ 2	0	-1.91066	-1.25497	-1.11948	-1.59422	-1.97591	-2.04563	1
15168	ENSMUSG00000028051	Hcn3	Hcn3	hyperpolarization-activated, cyclic nucleotide-gated K+ 3	0	-1.11578	-1.2715	-1.39865	0	-1.53341	0	1
15170	ENSMUSG00000004266	Ptpn6	Ptpn6	protein tyrosine phosphatase, non-receptor type 6	0	4.27312	5.64983	4.84243	3.81044	3.70973	3.15531	1
15182	ENSMUSG00000019777	Hdac2	Hdac2	histone deacetylase 2	0	0.930796	0	0	0	0	0	1
15183	ENSMUSG00000024454	Hdac3	Hdac3	histone deacetylase 3	0	0	0	0	0	0	0.322834	1
15184	ENSMUSG00000008855	Hdac5	Hdac5	histone deacetylase 5	0	-1.28233	-0.583833	0	0	-0.64302	-0.492553	1
15186	ENSMUSG00000027360	Hdc	Hdc	histidine decarboxylase	0	0	0	0	0	0	1.28557	1
15191	ENSMUSG00000004897	Hdgf	Hdgf	hepatoma-derived growth factor	0	0.645613	0	0	0	0	0	1
15193	ENSMUSG00000002833	Hdgfl2	Hdgfl2	HDGF like 2	0	0	0	-0.302426	0	0	0	1
15194	ENSMUSG00000029104	Htt	Htt	huntingtin	0	0.499301	0	0	0	-0.314264	0	1
15199	ENSMUSG00000042770	Hebp1	Hebp1	heme binding protein 1	0	0.469122	1.57664	1.37583	1.02894	1.20214	1.13031	1
15200	ENSMUSG00000024486	Hbegf	Hbegf	heparin-binding EGF-like growth factor	0	2.88247	0.988349	0.850079	1.00136	0.705048	0.615306	1
15201	ENSMUSG00000025001	Hells	Hells	helicase, lymphoid specific	0	3.24406	3.07757	0	0	0	0	1
15203	ENSMUSG00000031209	Heph	Heph	hephaestin	0	-1.856	-2.09458	-1.91324	-1.83495	-1.50533	-1.9758	1
15204	ENSMUSG00000030451	Herc2	Herc2	HECT and RLD domain containing E3 ubiquitin protein ligase 2	0	0	-0.465479	-0.669054	-0.940084	-0.666252	-0.898049	1
15205	ENSMUSG00000022528	Hes1	Hes1	hes family bHLH transcription factor 1	0	0	0	-1.31164	-1.15355	-0.952329	0	1
15208	ENSMUSG00000048001	Hes5	Hes5	hes family bHLH transcription factor 5	0	-5.37124	-4.35819	-3.67322	-2.3578	-2.25982	0	1
15209	ENSMUSG00000040726	Hesx1	Hesx1	homeobox gene expressed in ES cells	0	0	6.68679	7.03622	6.69454	6.57216	0	1
15211	ENSMUSG00000025232	Hexa	Hexa	hexosaminidase A	0	0.708618	2.98849	2.43928	1.81661	1.86442	1.42538	1
15212	ENSMUSG00000021665	Hexb	Hexb	hexosaminidase B	0	1.07111	3.89322	3.47897	2.52255	2.62009	1.74336	1
15213	ENSMUSG00000040289	Hey1	Hey1	hairy/enhancer-of-split related with YRPW motif 1	0	-2.20537	-1.25883	-0.602828	-0.539791	0	0	1
15214	ENSMUSG00000019789	Hey2	Hey2	hairy/enhancer-of-split related with YRPW motif 2	0	-1.94953	-1.49588	0	0	0	0	1
15216	ENSMUSG00000006611	Hfe	Hfe	hemochromatosis	0	0.703328	1.62719	1.85601	1.64344	1.76792	1.42132	1
15223	ENSMUSG00000034227	Foxj1	Foxj1	forkhead box J1	0	-1.37012	0	1.11738	1.42824	1.05972	1.43958	1
15229	ENSMUSG00000078302	Foxd1	Foxd1	forkhead box D1	0	1.60399	2.11063	1.96911	1.88421	1.68724	1.91309	1
15234	ENSMUSG00000028864	Hgf	Hgf	hepatocyte growth factor	0	0	2.80847	3.02328	2.64518	2.82452	1.76209	1
15239	ENSMUSG00000025793	Hgs	Hgs	HGF-regulated tyrosine kinase substrate	0	0	0	0	0	-0.565735	0	1
15242	ENSMUSG00000024986	Hhex	Hhex	hematopoietically expressed homeobox	0	3.38518	5.65622	5.28263	4.22597	4.74755	3.58625	1
15245	ENSMUSG00000064325	Hhip	Hhip	Hedgehog-interacting protein	0	-3.12456	-2.86619	-3.09642	-2.75377	-2.60071	-3.16937	1
15247	ENSMUSG00000089911	Mfsd14a	Mfsd14a	major facilitator superfamily domain containing 14A	0	0	0	0	-0.46493	0	-0.641208	1
15248	ENSMUSG00000043099	Hic1	Hic1	hypermethylated in cancer 1	0	1.51433	1.80849	0	0	0	0	1
15251	ENSMUSG00000021109	Hif1a	Hif1a	hypoxia inducible factor 1, alpha subunit	0	0.768925	0	-0.64622	-0.790062	0	-1.29585	1
15257	ENSMUSG00000008730	Hipk1	Hipk1	homeodomain interacting protein kinase 1	0	0.883956	0	0.431561	0.620419	0.73232	0.547366	1
15258	ENSMUSG00000061436	Hipk2	Hipk2	homeodomain interacting protein kinase 2	0	-1.31286	-1.77781	-1.56834	-1.39385	-1.60924	0	1
15259	ENSMUSG00000027177	Hipk3	Hipk3	homeodomain interacting protein kinase 3	0	1.08651	0.573821	0.620967	0	0.854484	0	1
15260	ENSMUSG00000022702	Hira	Hira	histone cell cycle regulator	0	0	0	0	0	-0.60422	-0.662017	1
15267	ENSMUSG00000064220	Hist2h2aa1	H2ac18	histone cluster 2, H2aa1	0	-0.617519	-0.638182	0	0	0	0	1
15270	ENSMUSG00000049932	H2afx	H2ax	H2A histone family, member X	0	0.641072	1.6243	0	0	0	0	1
15273	ENSMUSG00000015501	Hivep2	Hivep2	human immunodeficiency virus type I enhancer binding protein 2	0	0.350974	0	-0.42579	-0.430275	0	0	1
15275	ENSMUSG00000037012	Hk1	Hk1	hexokinase 1	0	0	-0.78708	-0.713294	0	0	0	1
15277	ENSMUSG00000000628	Hk2	Hk2	hexokinase 2	0	3.41206	3.79184	3.06215	2.37301	2.33855	1.73874	1
15284	ENSMUSG00000039377	Hlx	Hlx	H2.0-like homeobox	0	3.17913	4.32884	3.86337	2.87885	2.84351	2.48322	1
15288	ENSMUSG00000032126	Hmbs	Hmbs	hydroxymethylbilane synthase	0	0.857878	0.717837	0	0	0	0	1
15289	ENSMUSG00000066551	Hmgb1	Hmgb1	high mobility group box 1	0	0	-0.532168	0	0	0.427745	0	1
15312	ENSMUSG00000040681	Hmgn1	Hmgn1	high mobility group nucleosomal binding domain 1	0	0.522783	0	0	0	0.432841	0	1
15331	ENSMUSG00000003038	Hmgn2	Hmgn2	high mobility group nucleosomal binding domain 2	0	0	0.714219	0	0	0	0	1
15353	ENSMUSG00000020232	Hmg20b	Hmg20b	high mobility group 20B	0	0.251967	0.410634	0.348027	0.317727	0	0	1
15354	ENSMUSG00000015217	Hmgb3	Hmgb3	high mobility group box 3	0	-0.453946	-0.752444	-0.630606	0	0	0	1
15356	ENSMUSG00000028672	Hmgcl	Hmgcl	3-hydroxy-3-methylglutaryl-Coenzyme A lyase	0	1.04031	0.814032	0.504112	0	0.451958	0	1
15357	ENSMUSG00000021670	Hmgcr	Hmgcr	3-hydroxy-3-methylglutaryl-Coenzyme A reductase	0	0	-2.01117	-2.21989	-2.28375	-2.08853	-2.41634	1
15360	ENSMUSG00000027875	Hmgcs2	Hmgcs2	3-hydroxy-3-methylglutaryl-Coenzyme A synthase 2	0	-1.70179	0	0	0	0	0	1
15361	ENSMUSG00000046711	Hmga1	Hmga1	high mobility group AT-hook 1	0	4.52998	2.28628	1.3571	0.94239	0.512931	0	1
15364	ENSMUSG00000056758	Hmga2	Hmga2	high mobility group AT-hook 2	0	8.52631	7.28142	3.42918	0	0	0	1
15365	NA	Hmga2-ps1	Hmga2-ps1	high mobility group AT-hook 2, pseudogene 1	0	3.49993	4.29235	4.32037	3.46702	3.70765	3.28288	1
15366	ENSMUSG00000020330	Hmmr	Hmmr	hyaluronan mediated motility receptor (RHAMM)	0	4.29095	7.58702	3.79204	4.00659	0	2.89123	1
15368	ENSMUSG00000005413	Hmox1	Hmox1	heme oxygenase 1	0	7.24035	7.63116	3.63312	2.50628	2.46704	2.02064	1
15369	ENSMUSG00000004070	Hmox2	Hmox2	heme oxygenase 2	0	0	0.757598	0.491023	0	0	0	1
15370	ENSMUSG00000023034	Nr4a1	Nr4a1	nuclear receptor subfamily 4, group A, member 1	0	0	0	1.16709	1.05332	0	1.22959	1
15374	ENSMUSG00000020737	Jpt1	Jpt1	Jupiter microtubule associated homolog 1	0	2.08605	2.99277	1.70992	1.50818	1.34869	1.45794	1
15382	ENSMUSG00000046434	Hnrnpa1	Hnrnpa1	heterogeneous nuclear ribonucleoprotein A1	0	1.90061	0.922603	0	0.30746	0.550015	0	1
15384	ENSMUSG00000020358	Hnrnpab	Hnrnpab	heterogeneous nuclear ribonucleoprotein A/B	0	1.95952	1.33858	0.507035	0	0.590558	0	1
15387	ENSMUSG00000021546	Hnrnpk	Hnrnpk	heterogeneous nuclear ribonucleoprotein K	0	0.467886	0	0	0	0	-0.357893	1
15395	ENSMUSG00000000938	Hoxa10	Hoxa10	homeobox A10	0	0	-0.990172	0	0	0	0	1
15399	ENSMUSG00000014704	Hoxa2	Hoxa2	homeobox A2	0	-0.755233	0	0	0	0	-0.803322	1
15400	ENSMUSG00000079560	Hoxa3	Hoxa3	homeobox A3	0	0	0	0	0	0	-0.763444	1
15402	ENSMUSG00000038253	Hoxa5	Hoxa5	homeobox A5	0	-0.737579	0	0	0	0	0	1
15403	ENSMUSG00000043219	Hoxa6	Hoxa6	homeobox A6	0	-2.28837	0	0	0	0	0	1
15404	ENSMUSG00000038236	Hoxa7	Hoxa7	homeobox A7	0	-0.330963	-0.873487	-0.493104	0	0	0	1
15405	ENSMUSG00000038227	Hoxa9	Hoxa9	homeobox A9	0	0	-0.995011	0	0	0	0	1
15407	ENSMUSG00000018973	Hoxb1	Hoxb1	homeobox B1	0	-3.69961	0	0	0	0	0	1
15410	ENSMUSG00000048763	Hoxb3	Hoxb3	homeobox B3	0	-1.49336	-1.24587	-0.918241	-0.972509	-1.12909	-1.02645	1
15413	ENSMUSG00000038700	Hoxb5	Hoxb5	homeobox B5	0	-1.69795	-1.22891	-1.20183	-1.09522	-1.45782	-0.776476	1
15414	ENSMUSG00000000690	Hoxb6	Hoxb6	homeobox B6	0	-2.72486	-1.97319	-1.36937	-1.13665	-1.26445	0	1
15415	ENSMUSG00000038721	Hoxb7	Hoxb7	homeobox B7	0	0	0	0	0	0	0.722083	1
15416	ENSMUSG00000056648	Hoxb8	Hoxb8	homeobox B8	0	-1.58669	-1.21433	-0.541497	0	0	0	1
15423	ENSMUSG00000075394	Hoxc4	Hoxc4	homeobox C4	0	-0.513552	-0.825552	-0.907134	0	-0.712365	0	1
15424	ENSMUSG00000022485	Hoxc5	Hoxc5	homeobox C5	0	-1.35791	-1.9595	-1.1317	-0.709116	-0.769922	-0.750501	1
15425	ENSMUSG00000001661	Hoxc6	Hoxc6	homeobox C6	0	-1.89065	-0.790855	-0.874039	0	-0.73643	-0.512494	1
15426	ENSMUSG00000001657	Hoxc8	Hoxc8	homeobox C8	0	-0.509267	0	0	0	0	0	1
15427	ENSMUSG00000036139	Hoxc9	Hoxc9	homeobox C9	0	-1.508	-1.36587	-0.722419	0	0	0	1
15434	ENSMUSG00000079277	Hoxd3	Hoxd3	homeobox D3	0	-1.74352	-1.32372	0	0	0	0	1
15436	ENSMUSG00000115956	Hoxd4	Hoxd4	homeobox D4	0	-1.77173	-1.1616	0	0	0	0	1
15437	ENSMUSG00000027102	Hoxd8	Hoxd8	homeobox D8	0	-1.15878	-1.59133	-1.02179	-0.59368	0	0	1
15438	ENSMUSG00000043342	Hoxd9	Hoxd9	homeobox D9	0	-1.46862	-1.80758	-1.1367	0	-0.945438	0	1
15439	ENSMUSG00000031722	Hp	Hp	haptoglobin	0	3.64521	2.34262	0	0	0	0	1
15441	ENSMUSG00000028759	Hp1bp3	Hp1bp3	heterochromatin protein 1, binding protein 3	0	0	-0.400784	0	0	0	0	1
15442	ENSMUSG00000035273	Hpse	Hpse	heparanase	0	2.94925	7.65746	8.24716	6.66784	6.66296	4.95798	1
15444	ENSMUSG00000028785	Hpca	Hpca	hippocalcin	0	-1.93461	-2.15538	0	0	0	0	1
15446	ENSMUSG00000031613	Hpgd	Hpgd	hydroxyprostaglandin dehydrogenase 15 (NAD)	0	1.48628	2.29517	2.09792	1.68645	1.85182	0	1
15450	ENSMUSG00000032207	Lipc	Lipc	lipase, hepatic	0	6.84368	6.81563	7.4657	6.05759	7.84379	6.06661	1
15451	ENSMUSG00000001249	Hpn	Hpn	hepsin	0	0	1.87894	2.0204	0	1.62595	0	1
15452	ENSMUSG00000025630	Hprt	Hprt	hypoxanthine guanine phosphoribosyl transferase	0	2.90505	3.1009	1.882	1.53335	2.04394	1.20639	1
15460	ENSMUSG00000022096	Hr	Hr	lysine demethylase and nuclear receptor corepressor	0	-0.955159	-1.17991	-0.671722	-0.588387	-0.911139	-0.500651	1
15463	ENSMUSG00000026159	Agfg1	Agfg1	ArfGAP with FG repeats 1	0	1.41378	1.07009	0	0	0	0	1
15465	ENSMUSG00000053004	Hrh1	Hrh1	histamine receptor H1	0	-1.43225	-2.62872	-1.6755	-1.32459	-1.14133	-1.06365	1
15467	ENSMUSG00000029613	Eif2ak1	Eif2ak1	eukaryotic translation initiation factor 2 alpha kinase 1	0	-0.30161	-0.275611	0	-0.287599	-0.338048	-0.294557	1
15468	ENSMUSG00000020230	Prmt2	Prmt2	protein arginine N-methyltransferase 2	0	0.348634	0	0	0	0	0.287904	1
15469	ENSMUSG00000109324	Prmt1	Prmt1	protein arginine N-methyltransferase 1	0	1.59175	0.801766	0	0	0	0.372455	1
15473	ENSMUSG00000022323	Rida	Rida	reactive intermediate imine deaminase A homolog	0	-0.598562	-0.792363	0	0	0.688177	0.716475	1
15476	ENSMUSG00000051022	Hs3st1	Hs3st1	heparan sulfate (glucosamine) 3-O-sulfotransferase 1	0	-0.981051	0	0	0	0	0	1
15478	ENSMUSG00000047759	Hs3st3a1	Hs3st3a1	heparan sulfate (glucosamine) 3-O-sulfotransferase 3A1	0	-1.19528	-1.76202	-0.975549	0	0	0	1
15481	ENSMUSG00000015656	Hspa8	Hspa8	heat shock protein 8	0	1.43476	0.383864	0	0	0	0	1
15483	ENSMUSG00000016194	Hsd11b1	Hsd11b1	hydroxysteroid 11-beta dehydrogenase 1	0	-2.71174	-4.72857	-3.63664	-3.47164	-3.59545	-2.91954	1
15484	ENSMUSG00000031891	Hsd11b2	Hsd11b2	hydroxysteroid 11-beta dehydrogenase 2	0	0	1.59894	0	0	-2.16996	0	1
15488	ENSMUSG00000024507	Hsd17b4	Hsd17b4	hydroxysteroid (17-beta) dehydrogenase 4	0	-0.435398	-0.569015	-0.566873	-0.448241	0	-0.385927	1
15490	ENSMUSG00000026675	Hsd17b7	Hsd17b7	hydroxysteroid (17-beta) dehydrogenase 7	0	0.862987	-0.981122	0	0	0	-0.844154	1
15499	ENSMUSG00000022556	Hsf1	Hsf1	heat shock factor 1	0	-0.375681	0	0	0	-0.537041	-0.378811	1
15500	ENSMUSG00000019878	Hsf2	Hsf2	heat shock factor 2	0	0.561401	0	0	0	0	0	1
15502	ENSMUSG00000028410	Dnaja1	Dnaja1	DnaJ heat shock protein family (Hsp40) member A1	0	1.03434	0	0	0	0.524789	0	1
15504	ENSMUSG00000081984	Dnajb3	Dnajb3	DnaJ heat shock protein family (Hsp40) member B3	0	0	0.922043	0	0.970068	0.925884	1.0424	1
15505	ENSMUSG00000029657	Hsph1	Hsph1	heat shock 105kDa/110kDa protein 1	0	1.56519	0	-0.666195	0	0	0	1
15507	ENSMUSG00000004951	Hspb1	Hspb1	heat shock protein 1	0	5.99925	4.13529	4.30141	4.58435	4.21192	4.26463	1
15510	ENSMUSG00000025980	Hspd1	Hspd1	heat shock protein 1 (chaperonin)	0	1.68719	0.480895	-0.351331	0	0	0	1
15511	ENSMUSG00000090877	Hspa1b	Hspa1b	heat shock protein 1B	0	3.45788	1.46304	1.33923	2.15241	1.68825	1.70882	1
15512	ENSMUSG00000059970	Hspa2	Hspa2	heat shock protein 2	0	-1.44144	-0.781992	0	0.447905	0.662715	0.956157	1
15516	ENSMUSG00000023944	Hsp90ab1	Hsp90ab1	heat shock protein 90 alpha (cytosolic), class B member 1	0	0.899425	0	-0.39652	0	0	0	1
15519	ENSMUSG00000021270	Hsp90aa1	Hsp90aa1	heat shock protein 90, alpha (cytosolic), class A member 1	0	1.54205	0	-0.564915	0	0	0	1
15525	ENSMUSG00000020361	Hspa4	Hspa4	heat shock protein 4	0	0.75712	0.462027	0	0	0.493958	0.335478	1
15526	ENSMUSG00000024359	Hspa9	Hspa9	heat shock protein 9	0	0.924553	0	0	0	0	0	1
15528	ENSMUSG00000073676	Hspe1	Hspe1	heat shock protein 1 (chaperonin 10)	0	1.29935	0	0	0	0	0	1
15529	ENSMUSG00000022261	Sdc2	Sdc2	syndecan 2	0	-1.22712	-1.11955	0	0	0.536426	0	1
15530	ENSMUSG00000028763	Hspg2	Hspg2	perlecan (heparan sulfate proteoglycan 2)	0	0.666737	0.847675	1.50397	1.32511	0.926071	1.02476	1
15531	ENSMUSG00000054008	Ndst1	Ndst1	N-deacetylase/N-sulfotransferase (heparan glucosaminyl) 1	0	0.735727	0	0	0	0	0	1
15547	ENSMUSG00000022721	Trmt2a	Trmt2a	TRM2 tRNA methyltransferase 2A	0	0.580288	0.384353	0	0	0	0	1
15559	ENSMUSG00000026228	Htr2b	Htr2b	5-hydroxytryptamine (serotonin) receptor 2B	0	4.13918	7.04692	6.30344	4.51186	4.25481	2.4437	1
15560	ENSMUSG00000041380	Htr2c	Htr2c	5-hydroxytryptamine (serotonin) receptor 2C	0	0	-2.91339	-2.27045	-2.47924	0	0	1
15565	ENSMUSG00000028747	Htr6	Htr6	5-hydroxytryptamine (serotonin) receptor 6	0	0	0	-3.01465	-3.07903	-4.79295	-4.37257	1
15566	ENSMUSG00000024798	Htr7	Htr7	5-hydroxytryptamine (serotonin) receptor 7	0	0	0	-2.14951	0	-2.33517	-1.80513	1
15568	ENSMUSG00000040028	Elavl1	Elavl1	ELAV (embryonic lethal, abnormal vision)-like 1 (Hu antigen R)	0	0.7209	0	0	0	0	0	1
15569	ENSMUSG00000008489	Elavl2	Elavl2	ELAV like RNA binding protein 1	0	0	-2.25235	-2.17436	-2.36617	-2.6401	-1.68058	1
15571	ENSMUSG00000003410	Elavl3	Elavl3	ELAV like RNA binding protein 3	0	-1.14767	-1.68005	-1.32442	-1.44272	-1.81428	-1.30588	1
15572	ENSMUSG00000028546	Elavl4	Elavl4	ELAV like RNA binding protein 4	0	0	-2.56522	-2.35244	-1.88237	-1.89547	0	1
15574	ENSMUSG00000020413	Hus1	Hus1	HUS1 checkpoint clamp component	0	-0.665544	-1.1507	-0.998406	-0.842645	-0.751921	-0.977396	1
15586	ENSMUSG00000010051	Hyal1	Hyal1	hyaluronoglucosaminidase 1	0	-0.635402	0	-0.788365	0	0	0	1
15587	ENSMUSG00000010047	Hyal2	Hyal2	hyaluronoglucosaminidase 2	0	0.878464	1.20439	0.925324	0.774631	0.36641	0.468264	1
15893	ENSMUSG00000062995	Ica1	Ica1	islet cell autoantigen 1	0	-0.93195	0	0	0	0	0	1
15894	ENSMUSG00000037405	Icam1	Icam1	intercellular adhesion molecule 1	0	2.0736	4.01218	4.49121	4.62843	4.41855	4.24039	1
15896	ENSMUSG00000001029	Icam2	Icam2	intercellular adhesion molecule 2	0	2.72439	3.75262	1.72744	0	0	0	1
15900	ENSMUSG00000041515	Irf8	Irf8	interferon regulatory factor 8	0	3.80538	5.97907	5.87948	4.96313	4.67555	3.87782	1
15901	ENSMUSG00000042745	Id1	Id1	inhibitor of DNA binding 1	0	0.915386	0.945197	0.885572	1.0699	1.25363	1.49692	1
15902	ENSMUSG00000020644	Id2	Id2	inhibitor of DNA binding 2	0	-0.613029	-1.24059	-0.736085	-0.468947	0	0	1
15903	ENSMUSG00000007872	Id3	Id3	inhibitor of DNA binding 3	0	-1.01482	0.679394	1.27899	1.5086	1.50119	1.73729	1
15904	ENSMUSG00000021379	Id4	Id4	inhibitor of DNA binding 4	0	-1.62238	-1.05903	0	0	1.06492	0.888503	1
15925	ENSMUSG00000056999	Ide	Ide	insulin degrading enzyme	0	0	0	-0.419275	-0.417235	-0.491618	-0.641302	1
15926	ENSMUSG00000025950	Idh1	Idh1	isocitrate dehydrogenase 1 (NADP+), soluble	0	-0.432648	0	0	-0.584461	0	-0.816617	1
15929	ENSMUSG00000002010	Idh3g	Idh3g	isocitrate dehydrogenase 3 (NAD+), gamma	0	-1.15206	-0.907057	-0.640245	-0.563532	-0.670358	-0.483369	1
15931	ENSMUSG00000035847	Ids	Ids	iduronate 2-sulfatase	0	-1.19824	-1.05742	0	0	0	-0.52829	1
15932	ENSMUSG00000033540	Idua	Idua	iduronidase, alpha-L	0	-0.685278	0.592489	0	0	0	0	1
15936	ENSMUSG00000053560	Ier2	Ier2	immediate early response 2	0	2.40207	2.23427	1.66585	1.3747	1.29602	1.3723	1
15937	ENSMUSG00000003541	Ier3	Ier3	immediate early response 3	0	3.83886	3.12081	2.28988	2.27688	2.23828	2.44842	1
15939	ENSMUSG00000056708	Ier5	Ier5	immediate early response 5	0	0	0	0	0	0.559462	0	1
15944	ENSMUSG00000046879	Irgm1	Irgm1	immunity-related GTPase family M member 1	0	1.70856	0	1.48792	2.37297	0	0	1
15945	ENSMUSG00000034855	Cxcl10	Cxcl10	chemokine (C-X-C motif) ligand 10	0	3.16268	2.83785	5.53128	4.93035	3.37964	4.24147	1
15950	ENSMUSG00000039997	Ifi203	Ifi203	interferon activated gene 203	0	4.40371	4.40046	4.54092	3.60553	3.73241	3.09889	1
15951	ENSMUSG00000073489	Ifi204	Ifi204	interferon activated gene 204	0	5.97122	6.36861	5.4327	4.62835	4.46813	3.65156	1
15953	ENSMUSG00000078920	Ifi47	Ifi47	interferon gamma inducible protein 47	0	0	2.38616	3.31821	4.84763	2.78797	3.45849	1
15957	ENSMUSG00000034459	Ifit1	Ifit1	interferon-induced protein with tetratricopeptide repeats 1	0	1.58523	0	2.19503	0	0	0	1
15958	ENSMUSG00000045932	Ifit2	Ifit2	interferon-induced protein with tetratricopeptide repeats 2	0	1.18961	0	1.17211	1.05527	0.932272	0	1
15959	ENSMUSG00000074896	Ifit3	Ifit3	interferon-induced protein with tetratricopeptide repeats 3	0	1.31358	0	1.60175	1.23648	0	0	1
15975	ENSMUSG00000022967	Ifnar1	Ifnar1	interferon (alpha and beta) receptor 1	0	0.380932	0.465959	0.35849	0	0	0	1
15976	ENSMUSG00000022971	Ifnar2	Ifnar2	interferon (alpha and beta) receptor 2	0	1.03796	1.84412	1.42205	1.0708	1.03134	0.803237	1
15979	ENSMUSG00000020009	Ifngr1	Ifngr1	interferon gamma receptor 1	0	1.01986	1.49597	2.09318	1.75149	1.81613	1.46481	1
15980	ENSMUSG00000022965	Ifngr2	Ifngr2	interferon gamma receptor 2	0	1.15783	2.3595	2.46788	1.70827	1.5635	1.18235	1
15982	ENSMUSG00000001627	Ifrd1	Ifrd1	interferon-related developmental regulator 1	0	2.08242	0	0	0	0	0	1
15985	ENSMUSG00000040592	Cd79b	Cd79b	CD79B antigen	0	0	0	1.30746	0	1.59086	0	1
16000	ENSMUSG00000020053	Igf1	Igf1	insulin-like growth factor 1	0	0	2.18574	2.289	1.4591	1.99145	0	1
16001	ENSMUSG00000005533	Igf1r	Igf1r	insulin-like growth factor I receptor	0	0	-1.03813	-0.89675	-0.784132	-0.515994	-0.547534	1
16002	ENSMUSG00000048583	Igf2	Igf2	insulin-like growth factor 2	0	-2.25512	0	0	0	0	0	1
16004	ENSMUSG00000023830	Igf2r	Igf2r	insulin-like growth factor 2 receptor	0	1.49208	2.75928	2.0957	1.24846	1.17176	0.668044	1
16007	ENSMUSG00000028195	Cyr61	Ccn1	cysteine rich protein 61	0	4.40963	3.02393	2.07676	2.71601	2.40611	2.09164	1
16008	ENSMUSG00000039323	Igfbp2	Igfbp2	insulin-like growth factor binding protein 2	0	1.7062	1.79031	0	0	0	0	1
16009	ENSMUSG00000020427	Igfbp3	Igfbp3	insulin-like growth factor binding protein 3	0	3.52827	2.70061	0	0	0	0	1
16010	ENSMUSG00000017493	Igfbp4	Igfbp4	insulin-like growth factor binding protein 4	0	-1.97607	-0.726871	-0.488157	0	0	0	1
16011	ENSMUSG00000026185	Igfbp5	Igfbp5	insulin-like growth factor binding protein 5	0	-0.966128	0	0.957147	1.57139	1.65456	1.34721	1
16012	ENSMUSG00000023046	Igfbp6	Igfbp6	insulin-like growth factor binding protein 6	0	0	0	0	0	0	1.40872	1
16016	NA	Ighg2b	Ighg2b	immunoglobulin heavy constant gamma 2B	0	0	5.45982	0	7.21323	8.10346	9.53904	1
16017	NA	Ighg1	Ighg1	immunoglobulin heavy constant gamma 1 (G1m marker)	0	0	0	0	0	6.75322	7.19405	1
16019	NA	Ighm	Ighm	immunoglobulin heavy constant mu	0	-1.27419	-0.739868	1.33171	0.986514	1.29376	1.1165	1
16068	ENSMUSG00000070427	Il18bp	Il18bp	interleukin 18 binding protein	0	2.59446	4.01767	4.72231	3.55836	3.27276	2.35489	1
16069	ENSMUSG00000067149	Jchain	Jchain	immunoglobulin joining chain	0	-3.292	0	0	0	2.87012	3.21577	1
16071	NA	Igkc	Igkc	immunoglobulin kappa constant	0	0	0	0	0	3.07923	4.21592	1
16145	ENSMUSG00000078853	Igtp	Igtp	interferon gamma induced GTPase	0	0	0	0	2.85621	0	0	1
16149	ENSMUSG00000024610	Cd74	Cd74	CD74 antigen (invariant polypeptide of major histocompatibility complex, class II antigen-associated)	0	2.52522	4.06681	4.54726	5.13407	4.89529	5.13502	1
16150	ENSMUSG00000031537	Ikbkb	Ikbkb	inhibitor of kappaB kinase beta	0	0.434676	0.742777	0.581825	0	0	0	1
16151	ENSMUSG00000004221	Ikbkg	Ikbkg	inhibitor of kappaB kinase gamma	0	0.978374	0.35525	0	0	0.315495	0	1
16153	ENSMUSG00000016529	Il10	Il10	interleukin 10	0	0	6.79543	0	0	0	0	1
16154	ENSMUSG00000032089	Il10ra	Il10ra	interleukin 10 receptor, alpha	0	3.51975	5.50975	5.80055	4.57134	4.77431	3.92728	1
16155	ENSMUSG00000022969	Il10rb	Il10rb	interleukin 10 receptor, beta	0	2.21855	3.71077	3.64687	2.7081	2.71503	2.19869	1
16156	ENSMUSG00000004371	Il11	Il11	interleukin 11	0	7.37783	4.32514	2.07503	0	0	0	1
16157	ENSMUSG00000073889	Il11ra1	Il11ra1	interleukin 11 receptor, alpha chain 1	0	-0.829309	-0.770273	0	0	0	0	1
16160	ENSMUSG00000004296	Il12b	Il12b	interleukin 12b	0	0	6.31334	7.80235	8.34154	7.33874	7.16924	1
16164	ENSMUSG00000017057	Il13ra1	Il13ra1	interleukin 13 receptor, alpha 1	0	2.6499	2.3181	2.69559	2.57022	3.10972	2.07866	1
16168	ENSMUSG00000031712	Il15	Il15	interleukin 15	0	-1.88598	0	0	0	0	0	1
16170	ENSMUSG00000001741	Il16	Il16	interleukin 16	0	1.40911	2.81996	2.76533	1.98461	1.98962	1.54533	1
16172	ENSMUSG00000002897	Il17ra	Il17ra	interleukin 17 receptor A	0	0.963588	0.730649	0	0	0	0	1
16173	ENSMUSG00000039217	Il18	Il18	interleukin 18	0	-1.20768	-1.21158	-0.916824	-0.775997	-0.842704	-0.809684	1
16174	ENSMUSG00000026068	Il18rap	Il18rap	interleukin 18 receptor accessory protein	0	3.99691	0	0	0	0	0	1
16175	ENSMUSG00000027399	Il1a	Il1a	interleukin 1 alpha	0	5.13716	7.0225	7.82019	6.49178	6.41515	4.9286	1
16176	ENSMUSG00000027398	Il1b	Il1b	interleukin 1 beta	0	6.21226	4.69395	3.8882	3.46456	3.27585	2.8384	1
16177	ENSMUSG00000026072	Il1r1	Il1r1	interleukin 1 receptor, type I	0	3.59321	3.01004	3.49808	3.38784	3.40909	2.98099	1
16178	ENSMUSG00000026073	Il1r2	Il1r2	interleukin 1 receptor, type II	0	7.80397	5.69059	4.22376	3.2816	3.39208	3.68824	1
16179	ENSMUSG00000031392	Irak1	Irak1	interleukin-1 receptor-associated kinase 1	0	-0.532372	-0.532195	-0.29688	0	0	0	1
16180	ENSMUSG00000022514	Il1rap	Il1rap	interleukin 1 receptor accessory protein	0	2.70247	1.36267	0	0	0	-0.688705	1
16181	ENSMUSG00000026981	Il1rn	Il1rn	interleukin 1 receptor antagonist	0	7.92883	8.41572	6.28828	5.56418	6.09631	5.33645	1
16182	ENSMUSG00000026070	Il18r1	Il18r1	interleukin 18 receptor 1	0	3.8257	0	4.51533	4.80029	4.76227	4.9748	1
16184	ENSMUSG00000026770	Il2ra	Il2ra	interleukin 2 receptor, alpha chain	0	0	0	0	0	0	2.67383	1
16185	ENSMUSG00000068227	Il2rb	Il2rb	interleukin 2 receptor, beta chain	0	2.34317	2.80922	5.48678	6.45671	5.97355	6.42773	1
16186	ENSMUSG00000031304	Il2rg	Il2rg	interleukin 2 receptor, gamma chain	0	4.82197	6.9292	6.00458	5.47095	5.43848	4.98604	1
16188	ENSMUSG00000068758	Il3ra	Il3ra	interleukin 3 receptor, alpha chain	0	3.07291	5.3139	4.87469	4.38728	4.02304	3.74572	1
16190	ENSMUSG00000030748	Il4ra	Il4ra	interleukin 4 receptor, alpha	0	3.36937	3.94626	2.65006	1.66051	1.5403	1.15588	1
16193	ENSMUSG00000025746	Il6	Il6	interleukin 6	0	9.56156	8.31458	7.81796	6.32503	0	0	1
16194	ENSMUSG00000027947	Il6ra	Il6ra	interleukin 6 receptor, alpha	0	4.42237	4.25959	4.58916	3.58876	3.58809	3.08968	1
16195	ENSMUSG00000021756	Il6st	Il6st	interleukin 6 signal transducer	0	0	-0.990415	0	0	0	0	1
16197	ENSMUSG00000003882	Il7r	Il7r	interleukin 7 receptor	0	5.80375	7.00298	6.80747	4.65428	5.21074	3.37428	1
16201	ENSMUSG00000032178	Ilf3	Ilf3	interleukin enhancer binding factor 3	0	0	0	0	0	-0.409018	-0.536046	1
16202	ENSMUSG00000030890	Ilk	Ilk	integrin linked kinase	0	1.21161	0	0.421158	0.548878	0	0	1
16205	ENSMUSG00000090019	Gimap1	Gimap1	GTPase, IMAP family member 1	0	0	0	0	2.21733	0	2.7461	1
16206	ENSMUSG00000030029	Lrig1	Lrig1	leucine-rich repeats and immunoglobulin-like domains 1	0	-1.19618	-1.37304	-0.803114	-0.74149	-0.681493	-0.736513	1
16210	ENSMUSG00000024423	Impact	Impact	impact, RWD domain protein	0	-0.557563	-1.07564	0	0	0.351508	0	1
16211	ENSMUSG00000001440	Kpnb1	Kpnb1	karyopherin (importin) beta 1	0	1.40966	0.548543	0	0	0	0	1
16319	ENSMUSG00000024660	Incenp	Incenp	inner centromere protein	0	1.26725	3.25241	1.43283	0.919579	1.22968	1.12865	1
16322	ENSMUSG00000032968	Inha	Inha	inhibin alpha	0	0	-1.24804	0	0	-1.55414	0	1
16323	ENSMUSG00000041324	Inhba	Inhba	inhibin beta-A	0	1.72585	0	-1.18447	-0.850506	-0.754439	0	1
16324	ENSMUSG00000037035	Inhbb	Inhbb	inhibin beta-B	0	-1.92043	-0.720044	0	0	0	0	1
16328	ENSMUSG00000038241	Cep250	Cep250	centrosomal protein 250	0	0	0.608482	0	0	0	0	1
16329	ENSMUSG00000026102	Inpp1	Inpp1	inositol polyphosphate-1-phosphatase	0	-0.614555	0	0	0	0	0	1
16330	ENSMUSG00000028894	Inpp5b	Inpp5b	inositol polyphosphate-5-phosphatase B	0	-0.643244	0	0	0	0	0	1
16331	ENSMUSG00000026288	Inpp5d	Inpp5d	inositol polyphosphate-5-phosphatase D	0	4.82346	6.52564	5.66058	4.4469	4.48927	3.60221	1
16332	ENSMUSG00000032737	Inppl1	Inppl1	inositol polyphosphate phosphatase-like 1	0	0	-0.333627	-0.492956	-0.50794	-0.697834	-0.774099	1
16337	ENSMUSG00000005534	Insr	Insr	insulin receptor	0	-0.510348	-1.00552	-0.853897	-0.725528	-0.455143	-0.778039	1
16341	ENSMUSG00000022336	Eif3e	Eif3e	eukaryotic translation initiation factor 3, subunit E	0	1.37223	0.566346	0	0.326104	0.491062	0	1
16351	ENSMUSG00000028696	Ipp	Ipp	IAP promoted placental gene	0	0	0	0	0	0	-0.59636	1
16353	ENSMUSG00000100826	Ipw	Ipw	imprinted gene in the Prader-Willi syndrome region	0	0	0	-3.52098	0	0	0	1
16362	ENSMUSG00000018899	Irf1	Irf1	interferon regulatory factor 1	0	1.17188	1.76563	2.10013	2.57747	1.85277	2.01982	1
16363	ENSMUSG00000031627	Irf2	Irf2	interferon regulatory factor 2	0	0	0	0	0	-0.310709	-0.397661	1
16364	ENSMUSG00000021356	Irf4	Irf4	interferon regulatory factor 4	0	0	0	0	0	2.37418	0	1
16365	ENSMUSG00000022126	Acod1	Acod1	aconitate decarboxylase 1	0	7.20366	6.45956	6.74767	5.47544	5.24241	4.83034	1
16367	ENSMUSG00000055980	Irs1	Irs1	insulin receptor substrate 1	0	0	-0.423236	0	0	0.566222	0	1
16369	ENSMUSG00000047182	Irs3	Irs3	insulin receptor substrate 3	0	-1.41415	-1.69549	0	0	0	0	1
16371	ENSMUSG00000060969	Irx1	Irx1	Iroquois homeobox 1	0	-1.01248	-0.996587	-0.671491	0	-0.683821	-0.675482	1
16372	ENSMUSG00000001504	Irx2	Irx2	Iroquois homeobox 2	0	0	-0.693097	0	0	0	0	1
16373	ENSMUSG00000031734	Irx3	Irx3	Iroquois related homeobox 3	0	-0.520776	-1.002	-0.910695	-0.78264	-1.18534	-0.754297	1
16391	ENSMUSG00000002325	Irf9	Irf9	interferon regulatory factor 9	0	1.20129	1.04386	1.15606	1.20777	0.636684	0.652709	1
16396	ENSMUSG00000027598	Itch	Itch	itchy, E3 ubiquitin protein ligase	0	0	0	0	0	0	-0.651164	1
16399	ENSMUSG00000034664	Itga2b	Itga2b	integrin alpha 2b	0	3.00028	1.92054	2.23196	2.64629	2.18147	2.66702	1
16400	ENSMUSG00000001507	Itga3	Itga3	integrin alpha 3	0	1.68574	0.648988	0.743651	1.0688	0.784395	0.953571	1
16401	ENSMUSG00000027009	Itga4	Itga4	integrin alpha 4	0	2.80519	4.75741	4.65079	3.40966	3.4903	2.37225	1
16402	ENSMUSG00000000555	Itga5	Itga5	integrin alpha 5 (fibronectin receptor alpha)	0	5.45715	5.20217	4.01712	3.09906	2.55888	2.17636	1
16403	ENSMUSG00000027111	Itga6	Itga6	integrin alpha 6	0	0	0	0	0	0	-1.09152	1
16404	ENSMUSG00000025348	Itga7	Itga7	integrin alpha 7	0	0	-0.628082	0	0	0	-0.886159	1
16407	ENSMUSG00000005947	Itgae	Itgae	integrin alpha E, epithelial-associated	0	0	2.32061	0	1.99745	1.80215	0	1
16408	ENSMUSG00000030830	Itgal	Itgal	integrin alpha L	0	3.60394	4.24114	3.88849	2.90384	2.62461	2.26053	1
16409	ENSMUSG00000030786	Itgam	Itgam	integrin alpha M	0	5.82534	6.43233	4.54779	3.64177	3.91963	3.03554	1
16410	ENSMUSG00000027087	Itgav	Itgav	integrin alpha V	0	0.756061	0	-0.543726	-0.502089	0	-1.28678	1
16411	ENSMUSG00000030789	Itgax	Itgax	integrin alpha X	0	5.61489	7.99273	8.30883	7.20792	7.05139	6.45728	1
16412	ENSMUSG00000025809	Itgb1	Itgb1	integrin beta 1 (fibronectin receptor beta)	0	1.62164	1.57548	1.3775	0.873817	1.06298	0.303796	1
16414	ENSMUSG00000000290	Itgb2	Itgb2	integrin beta 2	0	5.51185	6.80895	6.05622	4.71401	4.83082	3.78743	1
16416	ENSMUSG00000020689	Itgb3	Itgb3	integrin beta 3	0	0	0	1.12016	0	0	0	1
16418	ENSMUSG00000027613	Eif6	Eif6	eukaryotic translation initiation factor 6	0	1.3753	0.526849	0	0	0	0	1
16419	ENSMUSG00000022817	Itgb5	Itgb5	integrin beta 5	0	-0.494585	1.42692	1.11474	0.470987	0.442647	0	1
16421	ENSMUSG00000001281	Itgb7	Itgb7	integrin beta 7	0	3.70108	4.21898	2.71921	2.96116	2.87834	2.70875	1
16423	ENSMUSG00000055447	Cd47	Cd47	CD47 antigen (Rh-related antigen, integrin-associated signal transducer)	0	0.874563	1.79553	0.801195	0	0	0	1
16426	ENSMUSG00000006522	Itih3	Itih3	inter-alpha trypsin inhibitor, heavy chain 3	0	-2.72928	-4.27238	-2.8672	-2.56693	-2.42046	-2.14518	1
16430	ENSMUSG00000032116	Stt3a	Stt3a	STT3, subunit of the oligosaccharyltransferase complex, homolog A (S. cerevisiae)	0	1.53003	1.73311	0.913001	0.745165	1.05581	0.421424	1
16431	ENSMUSG00000031239	Itm2a	Itm2a	integral membrane protein 2A	0	-1.25635	0	0	0	0	0	1
16432	ENSMUSG00000022108	Itm2b	Itm2b	integral membrane protein 2B	0	-0.955497	0	0.656723	0.527066	0.728906	0	1
16433	ENSMUSG00000040205	Cuzd1	Cuzd1	CUB and zona pellucida-like domains 1	0	0	0	6.75152	0	0	0	1
16434	ENSMUSG00000074797	Itpa	Itpa	inosine triphosphatase (nucleoside triphosphate pyrophosphatase)	0	1.20832	0.814725	0.558026	0.602368	0.581096	0.538892	1
16438	ENSMUSG00000030102	Itpr1	Itpr1	inositol 1,4,5-trisphosphate receptor 1	0	-1.38092	-1.59773	-1.28333	-0.674253	0	0	1
16439	ENSMUSG00000030287	Itpr2	Itpr2	inositol 1,4,5-triphosphate receptor 2	0	-0.482971	-0.513134	-0.449765	0	0	0	1
16440	ENSMUSG00000042644	Itpr3	Itpr3	inositol 1,4,5-triphosphate receptor 3	0	1.28001	1.8012	0	0	0	0	1
16443	ENSMUSG00000022957	Itsn1	Itsn1	intersectin 1 (SH3 domain protein 1A)	0	-1.82786	-1.11505	-0.910732	-0.665759	-0.725724	-0.517055	1
16447	ENSMUSG00000049128	Ivl	Ivl	involucrin	0	5.81504	9.27471	5.75448	0	0	0	1
16449	ENSMUSG00000027276	Jag1	Jag1	jagged 1	0	0	0	-1.9346	-2.09985	-1.40042	-2.09833	1
16450	ENSMUSG00000002799	Jag2	Jag2	jagged 2	0	0	-1.44713	0	0	-1.48228	0	1
16451	ENSMUSG00000028530	Jak1	Jak1	Janus kinase 1	0	0	0	0	0	0	-0.624214	1
16452	ENSMUSG00000024789	Jak2	Jak2	Janus kinase 2	0	0	0	0	0	0	-0.513065	1
16453	ENSMUSG00000031805	Jak3	Jak3	Janus kinase 3	0	1.48909	3.15042	2.69935	2.45749	2.33669	1.92036	1
16456	ENSMUSG00000038235	F11r	F11r	F11 receptor	0	0	1.17396	1.25205	0.801695	0.780234	0	1
16467	ENSMUSG00000034958	Atcay	Atcay	ataxia, cerebellar, Cayman type	0	-1.67394	-1.6492	-1.68352	-1.73045	-2.51279	-1.18728	1
16468	ENSMUSG00000038518	Jarid2	Jarid2	jumonji, AT rich interactive domain 2	0	0	0	0	-0.509088	0	0	1
16470	ENSMUSG00000045288	Ush1g	Ush1g	USH1 protein network component sans	0	0	4.24508	3.30531	0	0	0	1
16475	ENSMUSG00000022178	Ajuba	Ajuba	ajuba LIM protein	0	1.48466	1.00856	1.7971	2.13873	1.77256	2.00965	1
16476	ENSMUSG00000052684	Jun	Jun	jun proto-oncogene	0	1.70219	0.968381	0.611835	0.658843	0	0	1
16477	ENSMUSG00000052837	Junb	Junb	jun B proto-oncogene	0	4.64309	4.46018	3.94111	3.81248	3.63267	3.36621	1
16478	ENSMUSG00000071076	Jund	Jund	jun D proto-oncogene	0	-0.63285	0	0.619182	0.789237	0	0.807192	1
16480	ENSMUSG00000001552	Jup	Jup	junction plakoglobin	0	-0.615958	-0.509745	0	0	-0.367799	0	1
16485	ENSMUSG00000047976	Kcna1	Kcna1	potassium voltage-gated channel, shaker-related subfamily, member 1	0	-1.55174	-2.17965	-0.787194	-0.82274	-1.14616	0	1
16490	ENSMUSG00000040724	Kcna2	Kcna2	potassium voltage-gated channel, shaker-related subfamily, member 2	0	-2.35148	-1.91378	-1.17892	-0.840879	-0.642456	0	1
16492	ENSMUSG00000042604	Kcna4	Kcna4	potassium voltage-gated channel, shaker-related subfamily, member 4	0	0	-1.87635	-1.75127	-1.65198	-1.42909	-1.37841	1
16494	ENSMUSG00000038077	Kcna6	Kcna6	potassium voltage-gated channel, shaker-related, subfamily, member 6	0	-1.6474	0	0	0	0	0	1
16497	ENSMUSG00000027827	Kcnab1	Kcnab1	potassium voltage-gated channel, shaker-related subfamily, beta member 1	0	-1.98202	-2.08552	-1.27644	-1.10791	-1.27285	0	1
16498	ENSMUSG00000028931	Kcnab2	Kcnab2	potassium voltage-gated channel, shaker-related subfamily, beta member 2	0	0	1.29478	0	0	-0.697168	-0.604577	1
16499	ENSMUSG00000018470	Kcnab3	Kcnab3	potassium voltage-gated channel, shaker-related subfamily, beta member 3	0	-1.68297	-2.62449	-2.00162	-2.38603	-2.45002	-1.65566	1
16500	ENSMUSG00000050556	Kcnb1	Kcnb1	potassium voltage gated channel, Shab-related subfamily, member 1	0	-1.47737	-0.826483	0	0	0	0	1
16502	ENSMUSG00000058975	Kcnc1	Kcnc1	potassium voltage gated channel, Shaw-related subfamily, member 1	0	-2.85188	-2.57415	-2.46603	-2.26863	-2.21893	-2.07154	1
16504	ENSMUSG00000062785	Kcnc3	Kcnc3	potassium voltage gated channel, Shaw-related subfamily, member 3	0	-2.66603	-3.26564	-2.65323	-2.42174	-3.13527	-2.25485	1
16508	ENSMUSG00000060882	Kcnd2	Kcnd2	potassium voltage-gated channel, Shal-related family, member 2	0	-2.14342	-2.26158	-1.86889	-1.65026	-1.22028	-1.77526	1
16510	ENSMUSG00000058248	Kcnh1	Kcnh1	potassium voltage-gated channel, subfamily H (eag-related), member 1	0	0	-1.98182	-1.84177	-2.27993	-2.83203	0	1
16511	ENSMUSG00000038319	Kcnh2	Kcnh2	potassium voltage-gated channel, subfamily H (eag-related), member 2	0	-1.16587	-0.619956	0	-0.736382	-1.03647	-0.93391	1
16513	ENSMUSG00000044708	Kcnj10	Kcnj10	potassium inwardly-rectifying channel, subfamily J, member 10	0	-2.79645	-2.16358	-1.80724	-1.69673	-1.74149	-1.71704	1
16514	ENSMUSG00000096146	Kcnj11	Kcnj11	potassium inwardly rectifying channel, subfamily J, member 11	0	-3.12743	-3.876	-2.55505	-2.37531	-2.08691	0	1
16516	ENSMUSG00000062609	Kcnj15	Kcnj15	potassium inwardly-rectifying channel, subfamily J, member 15	0	0	3.42373	2.61556	0	0	0	1
16517	ENSMUSG00000051497	Kcnj16	Kcnj16	potassium inwardly-rectifying channel, subfamily J, member 16	0	-1.35565	-2.27223	-2.18212	-1.75832	-1.44496	-1.44053	1
16518	ENSMUSG00000041695	Kcnj2	Kcnj2	potassium inwardly-rectifying channel, subfamily J, member 2	0	1.54006	2.07008	2.66103	2.40639	2.82525	1.87453	1
16519	ENSMUSG00000026824	Kcnj3	Kcnj3	potassium inwardly-rectifying channel, subfamily J, member 3	0	-2.51746	-2.31636	0	0	0	0	1
16523	ENSMUSG00000030247	Kcnj8	Kcnj8	potassium inwardly-rectifying channel, subfamily J, member 8	0	-1.11142	0	2.85556	3.14408	3.17398	2.6414	1
16524	ENSMUSG00000038026	Kcnj9	Kcnj9	potassium inwardly-rectifying channel, subfamily J, member 9	0	-2.34216	-1.07609	-1.12419	-0.976059	-1.15936	0	1
16525	ENSMUSG00000033998	Kcnk1	Kcnk1	potassium channel, subfamily K, member 1	0	-2.49973	-2.1566	-1.27614	-1.02223	-0.938762	0	1
16526	ENSMUSG00000037624	Kcnk2	Kcnk2	potassium channel, subfamily K, member 2	0	-1.53355	-1.21441	0	0	0	0	1
16527	ENSMUSG00000049265	Kcnk3	Kcnk3	potassium channel, subfamily K, member 3	0	0	-2.17174	-2.02147	-1.23219	-1.47994	0	1
16530	ENSMUSG00000024936	Kcnk7	Kcnk7	potassium channel, subfamily K, member 7	0	-2.91003	-1.31903	0	0	0	1.76061	1
16531	ENSMUSG00000063142	Kcnma1	Kcnma1	potassium large conductance calcium-activated channel, subfamily M, alpha member 1	0	-1.28712	-1.19935	-1.70035	-1.79955	-1.41683	-1.47351	1
16534	ENSMUSG00000054342	Kcnn4	Kcnn4	potassium intermediate/small conductance calcium-activated channel, subfamily N, member 4	0	4.05561	5.9075	3.96352	3.40286	3.63551	3.51744	1
16536	ENSMUSG00000016346	Kcnq2	Kcnq2	potassium voltage-gated channel, subfamily Q, member 2	0	-1.59815	-2.0823	-2.01278	-2.27164	-2.86982	-1.78956	1
16538	ENSMUSG00000040164	Kcns1	Kcns1	K+ voltage-gated channel, subfamily S, 1	0	-2.53662	0	2.20056	2.67343	2.85159	2.73401	1
16541	ENSMUSG00000002204	Napsa	Napsa	napsin A aspartic peptidase	0	4.06694	5.52081	4.36155	3.33886	3.25294	2.51897	1
16542	ENSMUSG00000062960	Kdr	Kdr	kinase insert domain protein receptor	0	0	2.10853	1.50151	0	0	0	1
16543	ENSMUSG00000041390	Mdfic	Mdfic	MyoD family inhibitor domain containing	0	1.91468	3.23765	3.29758	2.92271	3.30272	2.23525	1
16548	ENSMUSG00000029162	Khk	Khk	ketohexokinase	0	-1.22257	0	0	0.540145	0.606173	1.11816	1
16549	ENSMUSG00000007670	Khsrp	Khsrp	KH-type splicing regulatory protein	0	0.262863	0.366714	0	0	0	0	1
16551	ENSMUSG00000012443	Kif11	Kif11	kinesin family member 11	0	0.782075	3.75935	0.923378	0	0	0	1
16553	ENSMUSG00000021375	Kif13a	Kif13a	kinesin family member 13A	0	-0.379629	-0.875246	-0.684431	-0.698968	-0.720966	-0.763396	1
16554	ENSMUSG00000060012	Kif13b	Kif13b	kinesin family member 13B	0	-1.08179	0	0	0	0	0	1
16560	ENSMUSG00000014602	Kif1a	Kif1a	kinesin family member 1A	0	-1.00091	-1.37179	-1.29035	-1.10733	-1.18087	-0.925934	1
16561	ENSMUSG00000063077	Kif1b	Kif1b	kinesin family member 1B	0	-1.01478	-1.45304	-1.03939	-0.859778	-0.687367	-0.732222	1
16562	ENSMUSG00000020821	Kif1c	Kif1c	kinesin family member 1C	0	-0.618248	-0.625161	-0.566042	-0.415163	-0.393929	-0.312569	1
16563	ENSMUSG00000021693	Kif2a	Kif2a	kinesin family member 2A	0	0.598351	0	0	0	0	-0.405514	1
16564	ENSMUSG00000022629	Kif21a	Kif21a	kinesin family member 21A	0	0	-1.50767	-1.42905	-1.11954	-0.980763	0	1
16565	ENSMUSG00000041642	Kif21b	Kif21b	kinesin family member 21B	0	-0.665408	-0.483972	-0.818219	-1.53096	-1.58162	-1.58644	1
16568	ENSMUSG00000018395	Kif3a	Kif3a	kinesin family member 3A	0	0	0.334709	0	0	0	0	1
16569	ENSMUSG00000027475	Kif3b	Kif3b	kinesin family member 3B	0	0.641118	0.560777	0.396313	0	0	0	1
16570	ENSMUSG00000020668	Kif3c	Kif3c	kinesin family member 3C	0	0	-0.650199	-0.86054	-0.740174	-1.00256	-0.93211	1
16571	ENSMUSG00000034311	Kif4	Kif4	kinesin family member 4	0	0	4.04389	0	0	0	0	1
16572	ENSMUSG00000074657	Kif5a	Kif5a	kinesin family member 5A	0	-1.39658	-2.79138	-2.60903	-2.84608	-3.44217	-2.59616	1
16573	ENSMUSG00000006740	Kif5b	Kif5b	kinesin family member 5B	0	0	-0.485477	-0.608185	0	0	0	1
16574	ENSMUSG00000026764	Kif5c	Kif5c	kinesin family member 5C	0	0	-1.27003	-1.45512	-1.26665	-1.15048	-1.19579	1
16578	ENSMUSG00000032489	Kif9	Kif9	kinesin family member 9	0	0	0	1.14663	1.47548	1.36278	1.44819	1
16579	ENSMUSG00000026585	Kifap3	Kifap3	kinesin-associated protein 3	0	-0.501751	-0.627017	-0.525167	-0.456693	0	-0.508518	1
16580	ENSMUSG00000024301	Kifc5b	Kifc5b	kinesin family member C5B	0	0	2.53273	0	0	0	0	1
16581	ENSMUSG00000004187	Kifc2	Kifc2	kinesin family member C2	0	-2.55825	-2.37333	-1.27819	-1.16554	-1.54133	0	1
16582	ENSMUSG00000031788	Kifc3	Kifc3	kinesin family member C3	0	-0.819586	-1.36692	-1.49131	-1.59062	-1.54415	-1.39706	1
16590	ENSMUSG00000005672	Kit	Kit	KIT proto-oncogene receptor tyrosine kinase	0	-2.40343	-2.29589	-1.39282	-1.09553	0	0	1
16591	ENSMUSG00000058488	Kl	Kl	klotho	0	-2.60404	-3.43321	0	0	0	0	1
16592	ENSMUSG00000027533	Fabp5	Fabp5	fatty acid binding protein 5, epidermal	0	0	2.08552	1.16271	0	0	0	1
16593	ENSMUSG00000021288	Klc1	Klc1	kinesin light chain 1	0	0	-0.758129	-0.866353	-0.685333	-0.922249	-0.559475	1
16594	ENSMUSG00000024862	Klc2	Klc2	kinesin light chain 2	0	-0.533983	-1.0582	-1.05899	-1.05375	-1.4538	-1.03728	1
16596	ENSMUSG00000054191	Klf1	Klf1	Kruppel-like factor 1 (erythroid)	0	-2.55597	0	0	0	0	0	1
16597	ENSMUSG00000072294	Klf12	Klf12	Kruppel-like factor 12	0	-1.48473	-1.98803	-2.01803	-1.6938	-1.76574	-1.49937	1
16598	ENSMUSG00000055148	Klf2	Klf2	Kruppel-like factor 2 (lung)	0	2.04095	2.50307	1.69819	1.73576	1.34282	1.44345	1
16600	ENSMUSG00000003032	Klf4	Klf4	Kruppel-like factor 4 (gut)	0	1.70455	1.38695	1.54253	1.37961	1.4568	1.03379	1
16601	ENSMUSG00000033863	Klf9	Klf9	Kruppel-like factor 9	0	-0.993115	-1.78561	-1.13906	-1.25553	-0.892445	-0.759717	1
16625	ENSMUSG00000066361	Serpina3c	Serpina3c	serine (or cysteine) peptidase inhibitor, clade A, member 3C	0	3.2251	0	2.65829	2.84955	2.5611	0	1
16627	ENSMUSG00000079853	Klra1	Klra1	killer cell lectin-like receptor, subfamily A, member 1	0	0	0	0	6.51417	0	6.70414	1
16633	ENSMUSG00000030187	Klra2	Klra2	killer cell lectin-like receptor, subfamily A, member 2	0	5.2388	4.16799	3.30546	3.72284	4.08175	3.44498	1
16634	ENSMUSG00000067591	Klra3	Klra3	killer cell lectin-like receptor, subfamily A, member 3	0	0	7.77108	9.74713	8.78113	9.84533	7.31073	1
16643	ENSMUSG00000030165	Klrd1	Klrd1	killer cell lectin-like receptor, subfamily D, member 1	0	4.61119	5.1703	4.42353	4.51208	4.91906	4.27448	1
16644	ENSMUSG00000022875	Kng1	Kng1	kininogen 1	0	4.71825	6.82504	5.16868	5.14509	5.63112	3.71078	1
16646	ENSMUSG00000022905	Kpna1	Kpna1	karyopherin (importin) alpha 1	0	0.560218	0	-0.412966	0	0	-0.679057	1
16647	ENSMUSG00000018362	Kpna2	Kpna2	karyopherin (importin) alpha 2	0	1.9632	3.01874	0.902996	0.844464	0.761775	0	1
16648	ENSMUSG00000021929	Kpna3	Kpna3	karyopherin (importin) alpha 3	0	0.630714	0	0	0	0	-0.593857	1
16649	ENSMUSG00000027782	Kpna4	Kpna4	karyopherin (importin) alpha 4	0	1.11557	0.473982	0	0	0.543911	0	1
16650	ENSMUSG00000003731	Kpna6	Kpna6	karyopherin (importin) alpha 6	0	0	0	0	0	0	-0.443262	1
16651	ENSMUSG00000030255	Sspn	Sspn	sarcospan	0	-0.898137	-0.569085	0	0	0	0	1
16653	ENSMUSG00000030265	Kras	Kras	Kirsten rat sarcoma viral oncogene homolog	0	0.389296	0	-0.614913	-0.487215	0	-0.524789	1
16656	ENSMUSG00000028634	Hivep3	Hivep3	human immunodeficiency virus type I enhancer binding protein 3	0	0	0	0	0	-0.752447	0	1
16658	ENSMUSG00000074622	Mafb	Mafb	v-maf musculoaponeurotic fibrosarcoma oncogene family, protein B (avian)	0	5.02761	6.63417	5.66707	4.3359	4.52815	3.52834	1
16661	ENSMUSG00000019761	Krt10	Krt10	keratin 10	0	-0.90821	-0.872703	0	0	0	0	1
16668	ENSMUSG00000023043	Krt18	Krt18	keratin 18	0	0	0	0	0	3.79357	4.32347	1
16679	ENSMUSG00000067614	Krt86	Krt86	keratin 86	0	6.02962	0	0	0	0	0	1
16691	ENSMUSG00000049382	Krt8	Krt8	keratin 8	0	0	3.60271	4.42644	5.01398	5.05446	4.31491	1
16706	ENSMUSG00000018334	Ksr1	Ksr1	kinase suppressor of ras 1	0	-1.12969	-1.24795	0	0	0	0	1
16709	ENSMUSG00000021843	Ktn1	Ktn1	kinectin 1	0	0	-0.972586	-1.1283	-0.755337	-0.497464	-0.621662	1
16716	ENSMUSG00000035606	Ky	Ky	kyphoscoliosis peptidase	0	-4.76792	-2.17515	-2.276	-2.33345	-1.90091	-1.90802	1
16764	ENSMUSG00000037138	Aff3	Aff3	AF4/FMR2 family, member 3	0	-1.59611	-0.834023	0	0	0	0	1
16765	ENSMUSG00000028832	Stmn1	Stmn1	stathmin 1	0	-1.26692	0.754253	0	0	0	0	1
16768	ENSMUSG00000030124	Lag3	Lag3	lymphocyte-activation gene 3	0	-0.850735	1.9639	1.12909	1.17308	0.991968	0.821513	1
16772	ENSMUSG00000032796	Lama1	Lama1	laminin, alpha 1	0	-1.19958	0	0	0	0	0	1
16773	ENSMUSG00000019899	Lama2	Lama2	laminin, alpha 2	0	-1.11486	0	0	0	0	0	1
16776	ENSMUSG00000015647	Lama5	Lama5	laminin, alpha 5	0	0	0	0	0.826925	0.761966	0	1
16779	ENSMUSG00000052911	Lamb2	Lamb2	laminin, beta 2	0	-0.681488	-0.376258	0.556811	0.781001	0.836647	0.829101	1
16782	ENSMUSG00000026479	Lamc2	Lamc2	laminin, gamma 2	0	1.72099	0	1.20532	1.62374	1.52032	1.21368	1
16783	ENSMUSG00000031447	Lamp1	Lamp1	lysosomal-associated membrane protein 1	0	-0.370831	0.438368	0.572052	0.283471	0.303335	0	1
16784	ENSMUSG00000016534	Lamp2	Lamp2	lysosomal-associated membrane protein 2	0	0.729022	0.677643	0.631135	0.607736	0.932279	0	1
16785	ENSMUSG00000032518	Rpsa	Rpsa	ribosomal protein SA	0	2.07903	1.51291	0.606418	0.498809	0.611777	0.580768	1
16790	ENSMUSG00000039062	Anpep	Anpep	alanyl (membrane) aminopeptidase	0	2.5752	5.52319	6.44215	4.86346	4.83703	3.52627	1
16792	ENSMUSG00000028581	Laptm5	Laptm5	lysosomal-associated protein transmembrane 5	0	4.40909	6.73646	6.59337	5.281	5.22326	4.29256	1
16795	ENSMUSG00000004383	Large1	Large1	LARGE xylosyl- and glucuronyltransferase 1	0	0	-0.611835	0	0	0	0	1
16796	ENSMUSG00000038366	Lasp1	Lasp1	LIM and SH3 protein 1	0	0	0.30363	0	0	-0.291786	0	1
16797	ENSMUSG00000030742	Lat	Lat	linker for activation of T cells	0	0	0	0	0	0	3.0672	1
16798	ENSMUSG00000040021	Lats1	Lats1	large tumor suppressor	0	0	-0.468978	0	-0.421556	0	-0.572426	1
16800	ENSMUSG00000028059	Arhgef2	Arhgef2	rho/rac guanine nucleotide exchange factor (GEF) 2	0	0.893918	1.42574	1.11536	0.457012	0	0	1
16801	ENSMUSG00000040940	Arhgef1	Arhgef1	Rho guanine nucleotide exchange factor (GEF) 1	0	0.93797	1.74727	1.30891	0.794692	0.490973	0.605518	1
16803	ENSMUSG00000016024	Lbp	Lbp	lipopolysaccharide binding protein	0	0	2.41289	3.11108	2.62254	2.78389	2.78618	1
16815	ENSMUSG00000034968	Lbx2	Lbx2	ladybird homeobox 2	0	-2.37459	0	0	0	0	0	1
16816	ENSMUSG00000035237	Lcat	Lcat	lecithin cholesterol acyltransferase	0	-3.72067	-1.00918	0	0	0	0	1
16818	ENSMUSG00000000409	Lck	Lck	lymphocyte protein tyrosine kinase	0	0	0	2.42135	2.6013	2.76932	2.97422	1
16819	ENSMUSG00000026822	Lcn2	Lcn2	lipocalin 2	0	3.52078	1.72307	4.88352	5.46274	4.82117	4.96189	1
16822	ENSMUSG00000002699	Lcp2	Lcp2	lymphocyte cytosolic protein 2	0	4.56017	5.73632	5.10455	3.97525	4.14711	3.3155	1
16825	ENSMUSG00000025223	Ldb1	Ldb1	LIM domain binding 1	0	0	0.314591	0.356392	0	0	0	1
16826	ENSMUSG00000039706	Ldb2	Ldb2	LIM domain binding 2	0	-1.07831	-1.37957	0	0	0	0	1
16828	ENSMUSG00000063229	Ldha	Ldha	lactate dehydrogenase A	0	1.12651	1.28042	0	0	0	0	1
16832	ENSMUSG00000030246	Ldhb	Ldhb	lactate dehydrogenase B	0	-1.62473	-1.24644	-1.24387	-0.821405	-0.561811	-0.563461	1
16835	ENSMUSG00000032193	Ldlr	Ldlr	low density lipoprotein receptor	0	0.809576	-2.01168	-1.94156	-2.31448	-2.34094	-2.54971	1
16840	ENSMUSG00000022025	Cnmd	Cnmd	chondromodulin	0	-3.07312	0	1.31291	1.4554	1.36293	1.46797	1
16848	ENSMUSG00000029570	Lfng	Lfng	LFNG O-fucosylpeptide 3-beta-N-acetylglucosaminyltransferase	0	-1.12404	-0.989763	-1.16987	-1.44445	-1.59602	-1.36597	1
16852	ENSMUSG00000068220	Lgals1	Lgals1	lectin, galactose binding, soluble 1	0	4.03531	4.26059	2.44413	2.1803	1.75453	1.93171	1
16854	ENSMUSG00000050335	Lgals3	Lgals3	lectin, galactose binding, soluble 3	0	5.14671	6.22804	5.45057	4.84671	4.64766	4.48134	1
16859	ENSMUSG00000001123	Lgals9	Lgals9	lectin, galactose binding, soluble 9	0	2.68211	4.40111	3.43879	2.78237	2.386	1.98914	1
16867	ENSMUSG00000024107	Lhcgr	Lhcgr	luteinizing hormone/choriogonadotropin receptor	0	-4.62273	0	0	0	0	0	1
16869	ENSMUSG00000018698	Lhx1	Lhx1	LIM homeobox protein 1	0	0	0	-5.43436	0	0	0	1
16874	ENSMUSG00000026890	Lhx6	Lhx6	LIM homeobox protein 6	0	3.65056	4.14993	3.5242	3.06511	3.13262	3.24058	1
16878	ENSMUSG00000034394	Lif	Lif	leukemia inhibitory factor	0	2.79547	1.72565	0	0	0	0	1
16880	ENSMUSG00000054263	Lifr	Lifr	LIF receptor alpha	0	-0.632139	-1.10818	-1.11324	-0.957355	-0.57752	-1.00153	1
16881	ENSMUSG00000056394	Lig1	Lig1	ligase I, DNA, ATP-dependent	0	0.890957	1.80047	0	0	0	0.48512	1
16885	ENSMUSG00000029674	Limk1	Limk1	LIM-domain containing, protein kinase	0	0	0	0	0	-0.570999	-0.493141	1
16886	ENSMUSG00000020451	Limk2	Limk2	LIM motif-containing protein kinase 2	0	-0.451788	0	0	0	0	0	1
16889	ENSMUSG00000024781	Lipa	Lipa	lysosomal acid lipase A	0	1.72778	4.26589	3.91677	2.52089	2.6426	1.33513	1
16890	ENSMUSG00000003123	Lipe	Lipe	lipase, hormone sensitive	0	-0.98962	-0.684893	0	0	0	0	1
16891	ENSMUSG00000053846	Lipg	Lipg	lipase, endothelial	0	5.48179	5.20513	0	0	0	0	1
16897	ENSMUSG00000020536	Llgl1	Llgl1	LLGL1 scribble cell polarity complex component	0	-1.27324	-1.0628	0	0	-0.527049	-0.45642	1
16898	ENSMUSG00000044533	Rps2	Rps2	ribosomal protein S2	0	1.9633	1.59496	0.65922	0.592332	0.544945	0.603884	1
16905	ENSMUSG00000028063	Lmna	Lmna	lamin A	0	2.82626	2.19463	1.59721	1.22615	1.2385	0.912284	1
16906	ENSMUSG00000024590	Lmnb1	Lmnb1	lamin B1	0	2.53076	2.98868	1.06215	0.935751	0.977131	0.993482	1
16907	ENSMUSG00000062075	Lmnb2	Lmnb2	lamin B2	0	1.06483	1.16328	0	0	0	0.365484	1
16909	ENSMUSG00000032698	Lmo2	Lmo2	LIM domain only 2	0	0.877646	3.64455	4.02496	3.16521	3.36284	2.7279	1
16911	ENSMUSG00000028266	Lmo4	Lmo4	LIM domain only 4	0	0.576268	-0.469806	0.450206	0.732557	1.05072	1.01788	1
16912	ENSMUSG00000096727	Psmb9	Psmb9	proteasome (prosome, macropain) subunit, beta type 9 (large multifunctional peptidase 2)	0	1.29568	2.76625	2.66167	3.05275	2.49193	2.70289	1
16913	ENSMUSG00000024338	Psmb8	Psmb8	proteasome (prosome, macropain) subunit, beta type 8 (large multifunctional peptidase 7)	0	2.65959	3.38803	3.03028	2.96799	2.77983	2.68968	1
16917	ENSMUSG00000038765	Lmx1b	Lmx1b	LIM homeobox transcription factor 1 beta	0	0	0	0	0	-6.3715	0	1
16918	ENSMUSG00000028654	Mycl	Mycl	v-myc avian myelocytomatosis viral oncogene lung carcinoma derived	0	-2.97969	0	0	0	0	0	1
16922	ENSMUSG00000026664	Phyh	Phyh	phytanoyl-CoA hydroxylase	0	-1.51569	-1.71226	-1.1121	-0.837039	-0.631293	-0.640885	1
16923	ENSMUSG00000042594	Sh2b3	Sh2b3	SH2B adaptor protein 3	0	0.804113	1.75272	1.99585	1.24918	0.785548	0	1
16924	ENSMUSG00000029228	Lnx1	Lnx1	ligand of numb-protein X 1	0	-1.68768	-1.66492	-1.5777	-1.54552	-1.37135	-1.42431	1
16948	ENSMUSG00000024529	Lox	Lox	lysyl oxidase	0	2.28029	2.00022	1.83221	0	0	0	1
16949	ENSMUSG00000032334	Loxl1	Loxl1	lysyl oxidase-like 1	0	0.651395	0.657417	0	0	-1.01979	-1.24622	1
16950	ENSMUSG00000000693	Loxl3	Loxl3	lysyl oxidase-like 3	0	0	0.663298	0.657436	0.682935	0	0	1
16952	ENSMUSG00000024659	Anxa1	Anxa1	annexin A1	0	2.84525	3.80242	3.44639	2.88323	3.00314	2.3468	1
16956	ENSMUSG00000015568	Lpl	Lpl	lipoprotein lipase	0	-1.1068	1.53796	1.74961	1.08564	2.04498	1.39739	1
16963	ENSMUSG00000026573	Xcl1	Xcl1	chemokine (C motif) ligand 1	0	0	0	5.02259	6.77097	6.04751	7.13719	1
16969	ENSMUSG00000035011	Zbtb7a	Zbtb7a	zinc finger and BTB domain containing 7a	0	0.52383	0.555539	0.613078	0.390773	0.503922	0.385043	1
16970	ENSMUSG00000030263	Lrmp	Lrmp	lymphoid-restricted membrane protein	0	2.96398	4.59476	4.30631	3.48632	3.68965	2.87869	1
16973	ENSMUSG00000024913	Lrp5	Lrp5	low density lipoprotein receptor-related protein 5	0	-0.898466	0	0	-0.5162	-0.814187	-0.755834	1
16974	ENSMUSG00000030201	Lrp6	Lrp6	low density lipoprotein receptor-related protein 6	0	0	0	0.352273	0	0.36862	0	1
16975	ENSMUSG00000028613	Lrp8	Lrp8	low density lipoprotein receptor-related protein 8, apolipoprotein e receptor	0	0	-0.571059	-0.452369	0	0	0	1
16976	ENSMUSG00000029103	Lrpap1	Lrpap1	low density lipoprotein receptor-related protein associated protein 1	0	-0.422687	0.34393	0	0	0	0	1
16977	ENSMUSG00000030125	Lrrc23	Lrrc23	leucine rich repeat containing 23	0	-1.8681	1.39246	1.59658	2.66219	2.23155	3.02633	1
16978	ENSMUSG00000026305	Lrrfip1	Lrrfip1	leucine rich repeat (in FLII) interacting protein 1	0	3.66291	3.42048	2.4106	1.71366	1.6398	1.0827	1
16979	ENSMUSG00000034648	Lrrn1	Lrrn1	leucine rich repeat protein 1, neuronal	0	-2.48743	-1.8766	-1.36387	-1.20599	-1.14155	-1.43845	1
16980	ENSMUSG00000026443	Lrrn2	Lrrn2	leucine rich repeat protein 2, neuronal	0	-1.40624	-1.1643	-0.678611	-0.739935	-1.03182	-0.908399	1
16981	ENSMUSG00000036295	Lrrn3	Lrrn3	leucine rich repeat protein 3, neuronal	0	0.88905	0	0	0	0	0	1
16985	ENSMUSG00000018819	Lsp1	Lsp1	lymphocyte specific 1	0	2.86829	4.16217	4.07245	3.30473	3.20812	2.95962	1
16987	ENSMUSG00000033105	Lss	Lss	lanosterol synthase	0	0	-2.00204	-2.46216	-2.24349	-2.49287	-2.6251	1
16988	ENSMUSG00000073412	Lst1	Lst1	leukocyte specific transcript 1	0	3.70402	5.08988	4.52747	4.14878	4.00574	4.3686	1
16993	ENSMUSG00000015889	Lta4h	Lta4h	leukotriene A4 hydrolase	0	0	0.438901	0	0	0	0	1
16994	ENSMUSG00000024399	Ltb	Ltb	lymphotoxin B	0	3.04342	2.44745	2.66136	3.18066	2.77626	3.67518	1
16995	ENSMUSG00000046908	Ltb4r1	Ltb4r1	leukotriene B4 receptor 1	0	4.36248	2.71517	1.44023	0	0	0	1
16997	ENSMUSG00000002020	Ltbp2	Ltbp2	latent transforming growth factor beta binding protein 2	0	6.72763	4.60932	4.22537	4	3.76162	3.62661	1
16998	ENSMUSG00000024940	Ltbp3	Ltbp3	latent transforming growth factor beta binding protein 3	0	-0.337877	0	0.816825	0.647715	0.410474	0	1
17000	ENSMUSG00000030339	Ltbr	Ltbr	lymphotoxin B receptor	0	0.591732	0.378373	0.518204	0.339602	0	0	1
17001	ENSMUSG00000020377	Ltc4s	Ltc4s	leukotriene C4 synthase	0	2.29887	5.31472	4.32303	3.42211	3.80556	3.4404	1
17002	ENSMUSG00000032496	Ltf	Ltf	lactotransferrin	0	0	-1.70382	0	0	0	0	1
17022	ENSMUSG00000036446	Lum	Lum	lumican	0	0	0	1.34094	0	1.28853	0	1
17025	ENSMUSG00000028393	Alad	Alad	aminolevulinate, delta-, dehydratase	0	0	0	0	0	0	0.47791	1
17035	ENSMUSG00000047557	Lxn	Lxn	latexin	0	-0.611727	0	0	0.465814	0.441717	0.444815	1
17059	ENSMUSG00000030325	Klrb1c	Klrb1c	killer cell lectin-like receptor subfamily B member 1C	0	0	4.40639	5.05731	6.41015	6.20038	5.6752	1
17060	ENSMUSG00000061132	Blnk	Blnk	B cell linker	0	2.59875	6.51011	6.64258	5.20153	5.15998	4.42014	1
17064	ENSMUSG00000027435	Cd93	Cd93	CD93 antigen	0	6.21892	7.53563	6.25395	4.8034	5.08308	3.69478	1
17069	ENSMUSG00000022587	Ly6e	Ly6e	lymphocyte antigen 6 complex, locus E	0	2.42456	3.94534	3.05332	2.94169	2.30003	2.48545	1
17075	ENSMUSG00000045394	Epcam	Epcam	epithelial cell adhesion molecule	0	0	1.97195	1.58903	1.52703	1.67349	1.37506	1
17076	ENSMUSG00000026980	Ly75	Ly75	lymphocyte antigen 75	0	0	2.56801	3.80623	2.67862	2.18803	0	1
17079	ENSMUSG00000021624	Cd180	Cd180	CD180 antigen	0	3.62899	6.92961	5.66514	4.33241	4.20139	3.08035	1
17082	ENSMUSG00000026069	Il1rl1	Il1rl1	interleukin 1 receptor-like 1	0	0	0	2.1895	3.19835	3.82207	3.26775	1
17083	ENSMUSG00000032180	Tmed1	Tmed1	transmembrane p24 trafficking protein 1	0	0	-0.370239	0	0	0	0	1
17084	ENSMUSG00000021423	Ly86	Ly86	lymphocyte antigen 86	0	3.05181	5.75912	6.04043	5.18041	5.24737	4.66907	1
17085	ENSMUSG00000004707	Ly9	Ly9	lymphocyte antigen 9	0	4.41308	7.40278	7.64657	6.44482	6.46514	5.05725	1
17087	ENSMUSG00000025779	Ly96	Ly96	lymphocyte antigen 96	0	2.40268	2.73533	2.54732	1.90293	2.10436	1.1792	1
17089	ENSMUSG00000067367	Lyar	Lyar	Ly1 antibody reactive clone	0	1.72371	0.504336	0	0	0	0	1
17095	ENSMUSG00000034041	Lyl1	Lyl1	lymphoblastomic leukemia 1	0	2.50276	4.58873	4.70181	3.66165	3.61476	3.40957	1
17096	ENSMUSG00000042228	Lyn	Lyn	LYN proto-oncogene, Src family tyrosine kinase	0	4.81144	5.79977	5.14046	4.00975	4.18731	2.99512	1
17101	ENSMUSG00000019726	Lyst	Lyst	lysosomal trafficking regulator	0	1.4949	1.92452	1.86267	0	0	0	1
17105	ENSMUSG00000069516	Lyz2	Lyz2	lysozyme 2	0	4.85982	8.22066	7.86545	6.61089	6.73381	5.46472	1
17110	ENSMUSG00000069515	Lyz1	Lyz1	lysozyme 1	0	0	5.89708	6.13444	4.29621	5.08989	4.05451	1
17112	ENSMUSG00000027800	Tm4sf1	Tm4sf1	transmembrane 4 superfamily member 1	0	5.76189	4.05783	3.8795	4.54203	4.42369	4.10522	1
17113	ENSMUSG00000007458	M6pr	M6pr	mannose-6-phosphate receptor, cation dependent	0	0.387691	1.10573	0.874696	0.834873	0.836462	0.681076	1
17116	ENSMUSG00000056947	Mab21l1	Mab21l1	mab-21-like 1 (C. elegans)	0	0	0	0	0	-2.02125	0	1
17117	ENSMUSG00000022244	Amacr	Amacr	alpha-methylacyl-CoA racemase	0	-0.564443	-0.490543	0	0	0	0.457477	1
17118	ENSMUSG00000069662	Marcks	Marcks	myristoylated alanine rich protein kinase C substrate	0	0.914386	0.769612	0.829285	0.83694	1.41762	0.581368	1
17119	ENSMUSG00000001156	Mxd1	Mxd1	MAX dimerization protein 1	0	0	-0.695401	-0.638773	-0.676602	-0.704121	-0.726134	1
17120	ENSMUSG00000029554	Mad1l1	Mad1l1	MAD1 mitotic arrest deficient 1-like 1	0	0.462971	0.507977	0	-0.509895	-0.525674	-0.554244	1
17121	ENSMUSG00000021485	Mxd3	Mxd3	Max dimerization protein 3	0	2.31766	5.20472	2.69003	2.6686	0	0	1
17122	ENSMUSG00000037235	Mxd4	Mxd4	Max dimerization protein 4	0	-1.46302	-0.831687	0	0	-0.615455	0	1
17123	ENSMUSG00000020310	Madcam1	Madcam1	mucosal vascular addressin cell adhesion molecule 1	0	0	5.86321	4.05779	3.36037	4.11349	0	1
17125	ENSMUSG00000031681	Smad1	Smad1	SMAD family member 1	0	0.851929	0.36897	0.720728	0.654913	0.880399	0.477223	1
17126	ENSMUSG00000024563	Smad2	Smad2	SMAD family member 2	0	0.581618	0.2561	0	0	0	0	1
17127	ENSMUSG00000032402	Smad3	Smad3	SMAD family member 3	0	0.715807	-0.805315	-0.530343	-0.542806	-0.600972	-0.871498	1
17128	ENSMUSG00000024515	Smad4	Smad4	SMAD family member 4	0	0	0	0	0	0	-0.505315	1
17129	ENSMUSG00000021540	Smad5	Smad5	SMAD family member 5	0	0	-0.670807	-0.341645	0	0	0	1
17130	ENSMUSG00000036867	Smad6	Smad6	SMAD family member 6	0	-1.00934	0	0.549366	0.652185	0.699579	0.794666	1
17132	ENSMUSG00000055435	Maf	Maf	avian musculoaponeurotic fibrosarcoma oncogene homolog	0	1.15844	1.69398	1.99659	1.31906	1.87415	0.835833	1
17133	ENSMUSG00000042622	Maff	Maff	v-maf musculoaponeurotic fibrosarcoma oncogene family, protein F (avian)	0	4.19616	2.68192	3.03816	3.28416	3.04944	2.96318	1
17134	ENSMUSG00000051510	Mafg	Mafg	v-maf musculoaponeurotic fibrosarcoma oncogene family, protein G (avian)	0	1.29043	0.993991	0	0	0	0	1
17135	ENSMUSG00000018143	Mafk	Mafk	v-maf musculoaponeurotic fibrosarcoma oncogene family, protein K (avian)	0	1.6877	1.09623	1.4588	1.66844	1.42627	1.34969	1
17136	ENSMUSG00000036634	Mag	Mag	myelin-associated glycoprotein	0	0	-1.42538	0	-1.20133	-1.75437	-1.62969	1
17149	ENSMUSG00000028609	Magoh	Magoh	mago homolog, exon junction complex core component	0	0.838224	0	0	0	0	0	1
17150	ENSMUSG00000060572	Mfap2	Mfap2	microfibrillar-associated protein 2	0	0	2.08194	2.3558	1.32647	0	1.13175	1
17151	ENSMUSG00000023572	Ccndbp1	Ccndbp1	cyclin D-type binding-protein 1	0	0	0	0	0	0.266065	0.427162	1
17152	ENSMUSG00000021363	Mak	Mak	male germ cell-associated kinase	0	0	3.84955	4.48095	3.14083	3.20171	2.21852	1
17153	ENSMUSG00000027375	Mal	Mal	myelin and lymphocyte protein, T cell differentiation protein	0	-1.5901	-1.76519	-0.833455	-1.03328	-1.17007	-1.33306	1
17155	ENSMUSG00000003746	Man1a	Man1a	mannosidase 1, alpha	0	0.849721	1.9413	1.65139	1.37646	1.84214	0	1
17156	ENSMUSG00000008763	Man1a2	Man1a2	mannosidase, alpha, class 1A, member 2	0	0	0	0.395433	0	0.413139	0	1
17158	ENSMUSG00000024085	Man2a1	Man2a1	mannosidase 2, alpha 1	0	2.12873	3.53511	2.06048	0.898603	1.04573	0	1
17159	ENSMUSG00000005142	Man2b1	Man2b1	mannosidase 2, alpha B1	0	1.20274	3.5977	3.64379	2.10745	2.17625	1.43178	1
17160	ENSMUSG00000029119	Man2b2	Man2b2	mannosidase 2, alpha B2	0	-0.713444	0.850885	0.728721	0.531991	0	0	1
17161	ENSMUSG00000025037	Maoa	Maoa	monoamine oxidase A	0	-0.667581	-0.834017	-0.861108	-0.819853	-0.494594	-0.746209	1
17164	ENSMUSG00000016528	Mapkapk2	Mapkapk2	MAP kinase-activated protein kinase 2	0	0.718899	1.2569	0.990011	0.688182	0.577277	0.529912	1
17167	ENSMUSG00000026390	Marco	Marco	macrophage receptor with collagenous structure	0	0	8.42124	0	0	0	0	1
17168	ENSMUSG00000020289	Nprl3	Nprl3	nitrogen permease regulator-like 3	0	0	0	0	0	-0.422195	-0.331534	1
17169	ENSMUSG00000007411	Mark3	Mark3	MAP/microtubule affinity regulating kinase 3	0	0.376554	0	0	0	0	0	1
17172	ENSMUSG00000020052	Ascl1	Ascl1	achaete-scute family bHLH transcription factor 1	0	-3.26525	0	0	-1.35175	-1.48347	0	1
17174	ENSMUSG00000022887	Masp1	Masp1	mannan-binding lectin serine peptidase 1	0	-1.83408	-2.82091	-3.09385	-3.19335	-4.01034	-4.68165	1
17179	ENSMUSG00000004933	Matk	Matk	megakaryocyte-associated tyrosine kinase	0	0	1.23578	1.58035	0	0	0	1
17181	ENSMUSG00000022324	Matn2	Matn2	matrilin 2	0	0.544775	1.23791	2.28046	2.62891	2.13994	1.98086	1
17182	ENSMUSG00000020583	Matn3	Matn3	matrilin 3	0	-1.67555	2.20469	2.95524	2.24662	1.67432	0	1
17183	ENSMUSG00000016995	Matn4	Matn4	matrilin 4	0	-0.920334	1.74189	3.85999	3.89573	4.36797	3.79458	1
17184	ENSMUSG00000037236	Matr3	Matr3	matrin 3	0	0.323287	-0.437127	-0.502811	-0.376587	0	-0.632301	1
17187	ENSMUSG00000059436	Max	Max	Max protein	0	0	0.278738	0.255436	0	0	0.319741	1
17188	ENSMUSG00000030678	Maz	Maz	MYC-associated zinc finger protein (purine-binding transcription factor)	0	-0.433893	0	0	0	-0.471837	0	1
17190	ENSMUSG00000024561	Mbd1	Mbd1	methyl-CpG binding domain protein 1	0	0.407537	0.463101	0	0	0	0	1
17191	ENSMUSG00000024513	Mbd2	Mbd2	methyl-CpG binding domain protein 2	0	0.954834	0.910417	0.80887	0.729807	0.629877	0.803087	1
17196	ENSMUSG00000041607	Mbp	Mbp	myelin basic protein	0	-1.50307	-1.67748	-1.26564	-1.39833	-1.86966	-1.69957	1
17200	ENSMUSG00000045569	Mc2r	Mc2r	melanocortin 2 receptor	0	0	4.28479	4.7915	0	4.34447	0	1
17203	ENSMUSG00000007480	Mc5r	Mc5r	melanocortin 5 receptor	0	-5.84492	-4.27125	-3.09316	-2.89559	-2.96842	-3.25284	1
17207	ENSMUSG00000031442	Mcf2l	Mcf2l	mcf.2 transforming sequence-like	0	-0.498174	-0.700729	-0.598062	-0.987745	-1.01363	-1.14536	1
17210	ENSMUSG00000038612	Mcl1	Mcl1	myeloid cell leukemia sequence 1	0	2.50559	1.89392	1.86897	1.40417	1.53564	1.01308	1
17215	ENSMUSG00000041859	Mcm3	Mcm3	minichromosome maintenance complex component 3	0	2.4117	2.96164	1.39049	1.04219	1.23379	0.978001	1
17216	ENSMUSG00000002870	Mcm2	Mcm2	minichromosome maintenance complex component 2	0	2.12176	2.31583	0	0	0	0	1
17217	ENSMUSG00000022673	Mcm4	Mcm4	minichromosome maintenance complex component 4	0	0.785314	0.561128	0	0	0	0	1
17218	ENSMUSG00000005410	Mcm5	Mcm5	minichromosome maintenance complex component 5	0	2.77715	3.52723	0.934337	0.880086	0	0	1
17219	ENSMUSG00000026355	Mcm6	Mcm6	minichromosome maintenance complex component 6	0	2.68299	3.2223	1.32462	1.0814	1.10558	0.874036	1
17220	ENSMUSG00000029730	Mcm7	Mcm7	minichromosome maintenance complex component 7	0	1.10926	1.68874	0	0	0	0.550701	1
17222	ENSMUSG00000014355	Anapc1	Anapc1	anaphase promoting complex subunit 1	0	0.515037	0.427887	0	0	0	0	1
17224	ENSMUSG00000022227	Mcpt1	Mcpt1	mast cell protease 1	0	0	7.11567	0	0	0	0	1
17225	ENSMUSG00000022226	Mcpt2	Mcpt2	mast cell protease 2	0	0	9.07308	8.61299	10.0208	8.79155	8.83291	1
17227	ENSMUSG00000061068	Mcpt4	Mcpt4	mast cell protease 4	0	0	0	3.43666	5.05556	6.23541	6.23916	1
17228	ENSMUSG00000022225	Cma1	Cma1	chymase 1, mast cell	0	0	0	3.87026	5.7441	6.7167	6.7511	1
17229	ENSMUSG00000033825	Tpsb2	Tpsb2	tryptase beta 2	0	0	0	4.03701	6.11814	7.14403	7.22287	1
17237	ENSMUSG00000022517	Mgrn1	Mgrn1	mahogunin, ring finger 1	0	-0.832178	-0.637523	0	-0.540681	-0.70601	-0.719794	1
17240	ENSMUSG00000032717	Mdfi	Mdfi	MyoD family inhibitor	0	0	2.88626	3.21996	2.01822	1.58232	1.92968	1
17242	ENSMUSG00000027239	Mdk	Mdk	midkine	0	-1.54674	0	0	0	-0.753413	0	1
17246	ENSMUSG00000020184	Mdm2	Mdm2	transformed mouse 3T3 cell double minute 2	0	1.15611	0.938676	0.499008	0	0	0	1
17250	ENSMUSG00000023088	Abcc1	Abcc1	ATP-binding cassette, sub-family C (CFTR/MRP), member 1	0	1.54122	1.85557	0.951086	0.730087	0.792386	0.586752	1
17252	ENSMUSG00000066441	Rdh11	Rdh11	retinol dehydrogenase 11	0	-0.333208	-1.06229	-1.1334	-0.920424	-1.06241	-1.39712	1
17254	ENSMUSG00000010095	Slc3a2	Slc3a2	solute carrier family 3 (activators of dibasic and neutral amino acid transport), member 2	0	0	-0.303793	-0.378587	-0.65582	-0.715308	-0.768947	1
17257	ENSMUSG00000031393	Mecp2	Mecp2	methyl CpG binding protein 2	0	-0.575493	-0.755172	-0.439765	-0.482278	-0.374932	-0.307119	1
17260	ENSMUSG00000005583	Mef2c	Mef2c	myocyte enhancer factor 2C	0	0	0.707737	0.856361	0.582913	1.18132	0	1
17261	ENSMUSG00000001419	Mef2d	Mef2d	myocyte enhancer factor 2D	0	0.618808	0.885702	0	0	0	-0.635347	1
17263	ENSMUSG00000021268	Meg3	Meg3	maternally expressed 3	0	0	-2.2251	-2.4688	-2.54793	-2.72267	-1.29174	1
17268	ENSMUSG00000020160	Meis1	Meis1	Meis homeobox 1	0	-0.697949	-0.695175	-0.882498	-0.574322	-0.499434	-0.422374	1
17279	ENSMUSG00000035683	Melk	Melk	maternal embryonic leucine zipper kinase	0	3.74208	6.23455	2.8469	2.84113	1.92713	1.65653	1
17281	ENSMUSG00000025241	Fyco1	Fyco1	FYVE and coiled-coil domain containing 1	0	-0.446949	-0.733997	0	0	0	0	1
17283	ENSMUSG00000024947	Men1	Men1	multiple endocrine neoplasia 1	0	-0.55695	-0.540252	-0.33992	0	-0.507003	-0.404927	1
17289	ENSMUSG00000014361	Mertk	Mertk	c-mer proto-oncogene tyrosine kinase	0	0	1.33614	0.982409	0	0	-1.3614	1
17293	ENSMUSG00000030543	Mesp2	Mesp2	mesoderm posterior 2	0	-2.80248	0	0	0	0	0	1
17294	ENSMUSG00000051855	Mest	Mest	mesoderm specific transcript	0	-0.56998	0	0	0	0	0	1
17295	ENSMUSG00000009376	Met	Met	met proto-oncogene	0	2.28439	0.612373	0.73259	1.21608	1.20186	1.15051	1
17299	ENSMUSG00000006732	Mettl1	Mettl1	methyltransferase like 1	0	2.48725	0.868745	0	0	0	0.620975	1
17300	ENSMUSG00000050295	Foxc1	Foxc1	forkhead box C1	0	0	0	0	0	1.25609	0	1
17304	ENSMUSG00000030605	Mfge8	Mfge8	milk fat globule-EGF factor 8 protein	0	-0.943942	0	2.616	1.21014	1.08185	0	1
17305	ENSMUSG00000018169	Mfng	Mfng	MFNG O-fucosylpeptide 3-beta-N-acetylglucosaminyltransferase	0	1.67472	4.17714	4.68304	3.40576	3.57385	3.05656	1
17306	ENSMUSG00000027887	Sypl2	Sypl2	synaptophysin-like 2	0	-3.73325	-3.29137	-2.98592	-2.26706	-2.51362	-2.14438	1
17308	ENSMUSG00000020346	Mgat1	Mgat1	mannoside acetylglucosaminyltransferase 1	0	0.433639	0.508702	0.490505	0	0	0	1
17309	ENSMUSG00000042428	Mgat3	Mgat3	mannoside acetylglucosaminyltransferase 3	0	-1.83943	-1.30185	0	0	0	0	1
17311	ENSMUSG00000019966	Kitl	Kitl	kit ligand	0	4.24646	1.9807	1.01267	1.17895	1.09433	0	1
17312	ENSMUSG00000000318	Clec10a	Clec10a	C-type lectin domain family 10, member A	0	3.55638	4.62261	4.09617	3.68742	4.26795	4.16535	1
17313	ENSMUSG00000030218	Mgp	Mgp	matrix Gla protein	0	0	1.62296	1.9746	2.23458	1.85585	2.33945	1
17314	ENSMUSG00000054612	Mgmt	Mgmt	O-6-methylguanine-DNA methyltransferase	0	0	2.2853	2.07278	2.35657	2.26396	2.46953	1
17319	ENSMUSG00000033307	Mif	Mif	macrophage migration inhibitory factor (glycosylation-inhibiting factor)	0	0	0.533882	0	0	0	0	1
17329	ENSMUSG00000029417	Cxcl9	Cxcl9	chemokine (C-X-C motif) ligand 9	0	0	0	7.0551	8.16739	6.94155	7.50288	1
17330	ENSMUSG00000024896	Minpp1	Minpp1	multiple inositol polyphosphate histidine phosphatase 1	0	0.493979	0.669847	0.434968	0	0	0	1
17342	ENSMUSG00000035158	Mitf	Mitf	melanogenesis associated transcription factor	0	0	0.948703	0.969745	0.679387	0.941266	0	1
17344	ENSMUSG00000025423	Pias2	Pias2	protein inhibitor of activated STAT 2	0	0	-0.46059	-0.445076	-0.408361	-0.367442	-0.448096	1
17345	ENSMUSG00000031004	Mki67	Mki67	antigen identified by monoclonal antibody Ki 67	0	1.72427	4.19676	1.35501	0	1.56128	2.07245	1
17346	ENSMUSG00000028708	Mknk1	Mknk1	MAP kinase-interacting serine/threonine kinase 1	0	0	0	0.617941	0	0	0	1
17347	ENSMUSG00000020190	Mknk2	Mknk2	MAP kinase-interacting serine/threonine kinase 2	0	0.689897	1.95289	1.73877	1.04297	0.779386	0.723036	1
17349	ENSMUSG00000048416	Mlf1	Mlf1	myeloid leukemia factor 1	0	0	1.71246	2.39974	2.62134	2.98191	3.28568	1
17350	ENSMUSG00000032498	Mlh1	Mlh1	mutL homolog 1	0	0.58032	0.516961	0	0	0	0	1
17354	ENSMUSG00000026743	Mllt10	Mllt10	myeloid/lymphoid or mixed-lineage leukemia; translocated to, 10	0	0	0	0	-0.523584	0	0	1
17355	ENSMUSG00000029313	Aff1	Aff1	AF4/FMR2 family, member 1	0	1.42834	0.801094	0.628754	0.505083	0.649414	0.366549	1
17356	ENSMUSG00000068036	Afdn	Afdn	afadin, adherens junction formation factor	0	0.428813	0	0	0	0.646456	0.462361	1
17357	ENSMUSG00000047945	Marcksl1	Marcksl1	MARCKS-like 1	0	0	0	1.5205	1.30624	1.4562	1.44582	1
17364	ENSMUSG00000030523	Trpm1	Trpm1	transient receptor potential cation channel, subfamily M, member 1	0	-2.48251	0	0	0	0	1.05958	1
17380	ENSMUSG00000027820	Mme	Mme	membrane metallo endopeptidase	0	-1.47261	0	2.05512	2.47422	1.56298	0	1
17381	ENSMUSG00000049723	Mmp12	Mmp12	matrix metallopeptidase 12	0	5.79729	7.00112	8.99216	7.46494	8.53998	8.31277	1
17384	ENSMUSG00000047562	Mmp10	Mmp10	matrix metallopeptidase 10	0	4.80698	7.5653	0	0	0	0	1
17385	ENSMUSG00000000901	Mmp11	Mmp11	matrix metallopeptidase 11	0	0.920415	0.79199	1.33915	1.50241	1.24103	1.21903	1
17386	ENSMUSG00000050578	Mmp13	Mmp13	matrix metallopeptidase 13	0	3.87494	5.7333	4.51383	4.14333	4.05552	0	1
17387	ENSMUSG00000000957	Mmp14	Mmp14	matrix metallopeptidase 14 (membrane-inserted)	0	0	0.453136	0	0	0	0	1
17388	ENSMUSG00000031790	Mmp15	Mmp15	matrix metallopeptidase 15	0	-1.91827	-1.00578	-0.724992	-0.582714	-1.07865	-0.795941	1
17389	ENSMUSG00000028226	Mmp16	Mmp16	matrix metallopeptidase 16	0	0	1.08015	1.17219	0.912004	0	0.829386	1
17390	ENSMUSG00000031740	Mmp2	Mmp2	matrix metallopeptidase 2	0	0	1.16868	2.15612	1.5565	1.4226	1.24322	1
17391	ENSMUSG00000027612	Mmp24	Mmp24	matrix metallopeptidase 24	0	0	0	1.98582	1.8803	0	0	1
17392	ENSMUSG00000043613	Mmp3	Mmp3	matrix metallopeptidase 3	0	6.10207	4.83216	6.45054	6.76089	7.0601	6.6309	1
17393	ENSMUSG00000018623	Mmp7	Mmp7	matrix metallopeptidase 7	0	0	0	6.83449	7.43927	0	0	1
17394	ENSMUSG00000005800	Mmp8	Mmp8	matrix metallopeptidase 8	0	2.6458	3.06287	0	0	0	0	1
17395	ENSMUSG00000017737	Mmp9	Mmp9	matrix metallopeptidase 9	0	4.55179	2.48467	0	0	0	0	1
17420	ENSMUSG00000021103	Mnat1	Mnat1	menage a trois 1	0	1.00339	0.49816	0.310181	0.479721	0.719829	0.481374	1
[truncated: 11,528 more rows]

## Sheet: Fig 2d Hlthy Astro EGs (15722)
Geneid	Gene Symbol	0d	2d	5d	14d	28d	42d	70d
11302	Aatk	0	-0.935071	-1.26905	-0.905291	-1.04852	-1.35747	-1.09293
11304	Abca4	0	-2.72103	-2.77745	-1.50392	-1.68774	-1.76623	-1.41868
11305	Abca2	0	-1.93506	-1.61317	-0.815023	0	-0.925941	-1.09543				Figure 2d
11306	Abcb7	0	0	0	-0.785215	-0.829917	0	-1.31427
11308	Abi1	0	0	0	-0.478592	-0.494151	0	-0.923377				Category	Number of EGs or DEGS
11352	Abl2	0	0	-1.07521	-1.05114	-1.15786	-1.05877	-1.09353				Total Number of Expressed genes in the astrocytes w/ FPKM >0.1	15722
11363	Acadl	0	-0.6312	-0.661665	-0.700327	-0.647225	-0.488226	-0.521063				Total Number of DEGs from astrocyte expressed genes	12506
11364	Acadm	0	-0.686964	-0.590941	-0.490974	0	0	0				Total Number of DEGs (all)	13527
11370	Acadvl	0	-0.519427	-0.43377	-0.430719	0	0	0				DEGs UP from healthy in SCI	5598
11409	Acads	0	-0.348014	0	0	0	0	0				DEGs down from healthy in SCI	5755
11416	Slc33a1	0	0	0	-0.370821	0	0	-0.524853				DEGs up or down from healthy (dynamically regulated) in SCI	1153
11419	Asic1	0	-2.95078	-3.10163	-3.58899	-3.3982	-3.53178	-3.05432				Healthy Astrocyte expressed genes that are unchanged in SCI	3216
11421	Ace	0	-1.20954	0	0	0	0	0				DEGs not expressed in healthy	889
11423	Ache	0	-2.26462	-2.58045	-1.64493	-2.04153	-2.47356	-1.70558
11426	Macf1	0	0	0	0	-0.44024	0	0
11428	Aco1	0	0	-0.494515	-0.659315	-0.773378	-0.770364	-0.958569
11429	Aco2	0	-1.60204	-1.53055	-1.54514	-1.38363	-1.46737	-1.28524
11430	Acox1	0	-0.621401	-0.733843	0	0	0	-0.463488
11441	Chrna7	0	-2.52267	-2.9082	0	0	0	-2.78115
11444	Chrnb2	0	-0.870347	0	0	0	0	0
11484	Aspa	0	-1.63464	-1.25966	-1.29599	-1.13806	-1.01046	-1.04343
11487	Adam10	0	0	0	0	0	0	-1.02176
11488	Adam11	0	-1.08387	-1.85214	-0.922625	0	0	0
11496	Adam22	0	-1.3366	-1.31668	-0.576424	0	0	-0.603059
11514	Adcy8	0	-2.26412	-1.60353	-1.01175	0	0	0
11515	Adcy9	0	0	0	0	0	0	-0.883312
11517	Adcyap1r1	0	-1.27114	-1.41579	-0.91588	-0.792384	-0.812135	0
11518	Add1	0	0	-0.313511	0	0	-0.350531	-0.366831
11519	Add2	0	-1.36454	-1.93361	-1.9164	-1.74011	-1.70788	-1.87281
11532	Adh5	0	0	0	-0.287511	0	0	0
11534	Adk	0	-1.503	-0.95678	-0.72281	0	0	0
11536	Gpr182	0	0	-1.72619	0	0	0	0
11539	Adora1	0	-1.84427	-1.30547	-0.657641	0	0	0
11540	Adora2a	0	-2.00642	-1.56592	0	0	-1.33162	-1.42411
11541	Adora2b	0	-1.04944	-1.53063	-0.577035	0	0	0
11544	Adprh	0	-0.260071	0	0	0	0	0
11548	Adra1b	0	-0.52309	-0.606107	-0.644813	-1.04807	-1.34285	-1.87244
11549	Adra1a	0	0	-2.01766	-1.02834	-0.776188	-0.807302	0
11551	Adra2a	0	-2.42527	-1.70331	-0.673495	0	0	0
11553	Adra2c	0	-2.95909	-2.55627	-2.15381	0	-2.34464	0
11554	Adrb1	0	0	0	-0.953106	-0.60234	-0.839022	-1.02336
11567	Avil	0	-2.09399	0	0	0	0	0
11595	Acan	0	0	0	0	0	-2.00504	0
11606	Agt	0	-3.25704	-2.0438	0	0	0	0
11632	Aip	0	-0.407408	0	0	0	0	0
11636	Ak1	0	0	-0.513093	-0.52832	0	-0.41317	0
11639	Ak4	0	-1.59181	-2.15581	-1.60034	-0.961458	-0.695746	-0.578091
11640	Akap1	0	-0.283367	-0.586643	-0.323733	-0.314816	0	0
11647	Alpl	0	-2.67225	-1.64031	-2.10195	-2.0848	-2.61603	-2.74768
11652	Akt2	0	0	-0.227611	0	0	0	0
11658	Alcam	0	0	0	0	0	0	-0.485741
11668	Aldh1a1	0	-1.32209	-0.753207	0	0	0	0
11669	Aldh2	0	-1.07673	0	-0.636349	-0.638507	-0.408645	-0.739939
11671	Aldh3a2	0	0	-0.326814	0	0	0	0
11674	Aldoa	0	0	0	-0.417135	0	-0.321489	0
11676	Aldoc	0	-2.41944	-2.40332	-1.85508	-1.3944	-1.28187	-1.09699
11688	Alox8	0	-3.80641	-2.39984	-1.20491	-1.01978	0	0
11695	Alx4	0	-2.4383	0	0	0	0	0
11702	Amd1	0	0	-0.601838	-0.547162	0	0	0
11722	Amy1	0	0	-1.8227	0	0	0	0
11732	Ank	0	-2.02145	-0.842951	0	0	0	0
11733	Ank1	0	-0.887445	-1.37254	0	0	0	0
11735	Ank3	0	0	-1.52187	-1.1394	-1.20495	-1.54883	-1.02154
11739	Slc25a4	0	0	-0.764073	-0.72904	-0.478897	-0.324736	0
11740	Slc25a5	0	0	-0.755284	-1.06328	-0.890043	-0.80488	-1.16248
11749	Anxa6	0	0	0	0	0	-0.288128	0
11757	Prdx3	0	0	-0.409001	-0.344585	0	0	0
11761	Aox1	0	0	0	-1.08546	0	-0.841579	-0.914616
11771	Ap2a1	0	0	0	0	-0.359503	-0.525682	-0.515842
11775	Ap3b2	0	0	-1.02238	-1.2711	-0.87483	-1.25295	-1.03253
11778	Ap3s2	0	0	-0.340646	-0.237074	0	-0.343208	0
11782	Ap4s1	0	0	-0.903367	-0.537899	0	0	0
11784	Apba2	0	-1.39603	-1.98237	-1.71725	-1.33475	-1.24694	-0.809541
11785	Apbb1	0	-0.885546	-0.982632	-0.709532	0	-0.748437	-0.705631
11787	Apbb2	0	0	0	0	0	0	-0.632945
11789	Apc	0	-0.484914	-0.988141	-0.855656	-0.773595	-0.45512	-0.3803
11798	Xiap	0	-0.396232	-0.424831	0	0	0	-0.857733
11803	Aplp1	0	-1.85906	-2.6437	-2.35798	-2.1265	-2.40936	-2.0361
11804	Aplp2	0	-1.44299	-1.54665	-0.767298	-0.598187	-0.448564	-0.431621
11811	Apobec2	0	-2.91473	0	0	0	0	0
11814	Apoc3	0	-2.98227	0	0	0	0	0
11827	Aqp2	0	-4.01124	0	0	0	0	0
11829	Aqp4	0	-1.47783	0	0	0	0	0
11830	Aqp5	0	0	0	0	0	-1.62393	0
11831	Aqp6	0	-3.61245	-7.4823	-7.87449	-7.77017	-8.2367	-5.30924
11834	Aqr	0	0	0	-0.461583	0	-0.426487	-0.490438
11836	Araf	0	-0.956365	-0.736377	-0.399915	-0.265871	-0.348431	0
11838	Arc	0	-1.4899	-1.13031	0	0	-1.26941	0
11852	Rhob	0	-0.487638	0	0	0	-0.609095	-0.486617
11855	Arhgap5	0	-1.65061	-2.20911	-1.80326	-1.21198	0	-1.30777
11858	Rnd2	0	-1.8791	-0.906795	-0.739426	-0.739884	-0.740777	-0.669643
11864	Arnt2	0	-0.966042	-1.46182	-0.671883	0	0	0
11865	Arntl	0	0	-1.223	-1.05534	-0.511107	-0.599482	-0.635615
11889	Asgr1	0	-2.09604	-1.99476	0	0	0	0
11899	Astn1	0	-2.0097	-1.67406	-0.981705	-0.648802	0	-0.617206
11909	Atf2	0	-0.607804	-0.776472	-0.583351	-0.488233	0	-0.622198
11931	Atp1b1	0	-1.96762	-1.97676	0	0	0	0
11932	Atp1b2	0	-1.97539	-2.03115	-1.37124	-0.973686	-1.17804	-1.09727
11938	Atp2a2	0	-0.45149	-0.777739	-0.975832	-0.944564	-0.773321	-1.06977
11941	Atp2b2	0	-2.03241	-1.7763	-1.55272	-1.29073	-1.24157	-1.07553
11946	Atp5a1	0	-0.574199	-0.705014	-0.816796	-0.723436	-0.49241	-0.581785
11947	Atp5b	0	-0.437753	-0.561606	-0.940133	-0.813721	-0.766146	-0.78461
11949	Atp5c1	0	-0.590579	-0.610267	-0.677923	-0.584283	-0.513493	-0.39504
11950	Atp5pb	0	0	0	-0.55628	-0.45827	0	0
11951	Atp5g1	0	0	0	-0.352636	0	-0.494024	0
11957	Atp5j	0	-0.728928	-0.469938	-0.593754	0	0	0
11958	Atp5k	0	-0.596084	0	-0.710774	0	0	0
11975	Atp6v0a1	0	-0.43772	0	-0.425168	-0.667296	-0.825608	-0.602521
11979	Atp7b	0	-2.11844	0	0	0	0	0
11980	Atp8a1	0	-1.15486	-1.35399	-0.825731	-0.755569	-0.46693	-0.93408
11981	Atp9a	0	-1.15719	-0.827387	0	-0.567115	-0.700949	0
11990	Atrn	0	-1.24025	-1.03408	-0.731384	-0.756405	-0.695414	-0.670318
11992	Auh	0	-0.870136	-0.602915	-0.470613	0	0	0
12006	Axin2	0	-2.02959	-1.88543	-0.798973	-0.523241	0	0
12009	Cep131	0	-0.559057	0	0	0	0	0
12032	Bcan	0	-3.79811	-3.4857	-1.8021	-1.5005	-1.36661	-1.04382
12035	Bcat1	0	0	0	-1.12666	-1.42437	-1.53529	-1.13106
12038	Bche	0	-1.29194	0	0	0	0	-1.49225
12039	Bckdha	0	-1.58442	-1.11791	-0.544441	0	0	0
12040	Bckdhb	0	0	-0.905917	-0.99885	-0.740097	-0.568344	0
12041	Bckdk	0	-0.373698	0	0	0	0	0
12050	Bcl2l2	0	-0.586992	-1.64654	-1.17001	-0.659166	-0.805657	-0.441753
12054	Bcl7b	0	0	-0.552787	-0.277939	0	-0.28447	0
12069	Bex2	0	-0.645835	0	-0.766801	-0.909659	0	0
12121	Bicd1	0	0	-1.61087	-1.30241	-1.05521	0	0
12151	Bmi1	0	0	-0.561365	0	0	0	-0.460758
12162	Bmp7	0	0	-1.49325	0	0	0	-1.14904
12166	Bmpr1a	0	-1.08519	-1.16866	-0.634735	0	0	-0.489068
12167	Bmpr1b	0	-1.57771	-2.0177	-1.00174	0	0	0
12168	Bmpr2	0	0	-1.46316	-1.42262	-1.38276	-1.29223	-1.09034
12180	Smyd1	0	-3.33068	-3.82675	-3.49535	-3.41251	-3.50505	-2.94514
12183	Bpgm	0	-0.579748	-1.0346	-0.515617	0	0	0
12212	Chic1	0	-0.81032	-1.44874	-0.676769	0	0	0
12215	Bsg	0	-0.656182	0	0	0	0	0
12217	Bsn	0	-1.17843	-0.801949	0	-1.22814	-1.39252	-0.933969
12234	Btrc	0	0	-0.635126	-0.498855	-0.370431	0	0
12283	Cab39	0	0	-0.264223	0	-0.335628	0	-0.527429
12287	Cacna1b	0	0	0	0	0	-2.16772	0
12290	Cacna1e	0	-1.46705	-1.92386	-1.897	-2.25554	-2.50315	-2.3544
12291	Cacna1g	0	-1.0562	-1.13935	0	0	-1.28996	-0.934541
12294	Cacna2d3	0	-1.9023	-1.61186	-0.685019	0	0	0
12295	Cacnb1	0	-0.913385	-1.50987	-0.745909	0	-1.01335	-0.75976
12298	Cacnb4	0	-1.22813	-1.19796	0	0	0	0
12300	Cacng2	0	-1.52645	-3.32958	-2.76995	-2.68304	-2.16669	-2.18032
12308	Calb2	0	-0.922318	-2.12859	-1.88552	-1.93165	-2.56723	-1.20847
12315	Calm3	0	-0.42212	0	0	0	0	0
12319	Car8	0	-2.4206	-1.27945	-1.9253	-1.78579	-1.74576	-2.01039
12322	Camk2a	0	-1.2886	0	0	0	0	0
12323	Camk2b	0	-1.46781	0	-0.704774	-0.953247	-1.18884	-1.22773
12325	Camk2g	0	-1.99383	-1.68073	-0.974967	-1.01633	-0.9429	-0.886132
12330	Canx	0	0	-0.281795	-0.497689	-0.275216	0	-0.643718
12338	Capn6	0	-3.97835	0	0	0	0	0
12348	Car11	0	-2.1151	-1.04247	0	0	0	0
12349	Car2	0	-1.8385	-1.35904	-1.37677	-1.22381	-1.1723	-1.06137
12350	Car3	0	-3.45041	-1.6683	0	0	0	0
12352	Car5a	0	0	0	0	-4.72133	0	0
12355	Nr1i3	0	0	0	0	0	-4.76201	0
12359	Cat	0	-0.994413	-0.608033	0	0	0	0
12361	Cask	0	-0.632083	-1.13783	-1.09831	-0.97603	-0.860038	-0.974806
12386	Ctnna2	0	-1.22614	-1.22961	-1.05353	-0.693648	0	0
12387	Ctnnb1	0	0	0	0	0	0	-0.419555
12395	Runx1t1	0	0	-1.2209	0	0	0	0
12404	Cbln1	0	-2.25464	-1.98238	-1.94472	-1.56098	-2.15958	-1.7736
12408	Cbr1	0	-1.19715	-0.871311	-0.483403	0	0	0
12411	Cbs	0	-1.80865	-2.04116	-2.1841	-1.91253	-1.90814	-1.61129
12412	Cbx1	0	0	-0.543731	-0.529725	-0.393721	-0.455856	-0.406485
12417	Cbx3	0	0	-0.425298	-0.686087	-0.527064	0	-0.362055
12418	Cbx4	0	-0.592845	0	0	0	0	0
12419	Cbx5	0	-0.420596	-0.473869	-0.350921	0	0	0
12421	Rb1cc1	0	0	0	-0.533896	-0.452307	0	-0.636539
12424	Cck	0	0	-2.68013	0	0	-2.07735	0
12426	Cckbr	0	-2.75727	-2.46909	0	0	0	0
12452	Ccng2	0	-0.84063	0	0	0	0	0
12453	Ccni	0	-1.03011	-0.340495	0	0	0	0
12454	Ccnk	0	-0.305469	0	0	0	-0.708457	-0.461142
12492	Scarb2	0	0	0	0	0	0	-0.667907
12494	Cd38	0	-0.923835	0	0	-0.2917	0	0
12496	Entpd2	0	-3.13627	-1.30688	0	0	-0.508525	0
12497	Entpd6	0	-0.419561	-0.366065	-0.708447	-0.579964	-0.634626	-0.437866
12499	Entpd5	0	-1.24507	-0.822197	0	0	0	0
12518	Cd79a	0	-2.61571	-2.72988	0	0	0	0
12520	Cd81	0	-1.51989	-1.05305	0	0	0	0
12552	Cdh11	0	-1.17437	-0.988847	-0.903601	-0.843954	-0.592626	-1.18995
12558	Cdh2	0	0	0	0	0	0	-0.744776
12560	Cdh3	0	-2.76931	0	0	0	0	0
12561	Cdh4	0	-2.0338	0	0	0	0	0
12563	Cdh6	0	0	0	0	-1.61614	0	0
12564	Cdh8	0	-2.01031	-1.92713	0	0	-1.4225	-2.24346
12569	Cdk5r1	0	-0.913515	-1.03747	-1.18561	-0.96754	-0.997454	-1.11593
12570	Cdk5r2	0	-1.51088	-2.1121	-1.78658	-2.08451	-2.16521	0
12576	Cdkn1b	0	-1.10558	-1.02346	-0.713463	0	0	0
12577	Cdkn1c	0	-2.38512	-1.38472	0	0	0	0
12643	Chad	0	-4.58806	-2.23311	0	0	0	0
12647	Chat	0	0	-2.82377	0	0	-3.3409	0
12652	Chga	0	-2.08879	-2.96817	-2.90984	-2.52213	-3.02592	-1.65184
12660	Chka	0	0	-0.925854	-0.807462	-0.645077	-0.508808	-0.492149
12662	Chm	0	0	0	0	0	0	-0.878281
12667	Chrd	0	-1.35441	0	0	0	0	0
12669	Chrm1	0	-2.21908	-2.11926	0	0	0	0
12672	Chrm4	0	-1.73749	0	0	0	0	0
12683	Cidea	0	-2.85584	-1.73743	-0.970069	0	0	0
12684	Cideb	0	-2.66017	-2.07753	-1.46746	-0.918639	-0.980786	-0.722766
12695	Patj	0	0	-0.793394	0	0	0	0
12704	Cit	0	-2.17149	-1.90419	-1.73584	-1.43171	-1.52992	-1.09086
12709	Ckb	0	-1.7903	-1.0539	-1.13733	-0.797476	-0.739289	0
12716	Ckmt1	0	-2.02509	-3.08688	-2.63746	-2.28557	-2.99151	-1.60801
12724	Clcn2	0	-1.76471	-1.40638	0	0	0	0
12725	Clcn3	0	-0.860314	-1.20404	-1.02928	-0.833392	-0.626495	-1.09338
12727	Clcn4	0	-0.947507	-1.36139	-0.632113	-0.356643	0	0
12738	Cldn2	0	-3.12728	0	0	0	0	0
12745	Clgn	0	-1.77581	-2.17774	-2.00843	-2.24145	-2.81095	-2.58955
12748	Clk2	0	0	0	0	0	-0.351626	0
12750	Clk4	0	0	-0.378814	0	0	0	0
12777	Ccr10	0	-2.0252	0	0	0	0	0
12794	Cnih2	0	-1.19935	0	0	-1.48477	-2.05564	-1.27611
12799	Cnp	0	-0.73596	-0.520199	-0.457609	0	-0.477582	0
12801	Cnr1	0	0	-1.4197	0	0	0	0
12804	Cntfr	0	-2.97343	-2.75509	-2.30929	-1.89743	-2.09138	-1.59223
12805	Cntn1	0	-2.12153	-2.20268	-1.2811	-0.929364	0	-1.08151
12808	Cobl	0	0	-1.11616	0	0	0	0
12815	Col11a2	0	-3.60217	-0.974438	0	0	0	0
12817	Col13a1	0	-1.76997	0	0	0	0	0
12819	Col15a1	0	-2.5175	0	0	0	0	0
12840	Col9a2	0	-3.22327	0	0	0	0	0
12845	Comp	0	-2.12344	0	0	0	0	0
12857	Cox4i1	0	-0.618981	0	0	0	0	0
12859	Cox5b	0	-0.454323	0	0	0	0	0
12861	Cox6a1	0	-0.599169	0	0	0	0	0
12864	Cox6c	0	-0.544291	0	-0.617714	0	0	0
12865	Cox7a1	0	-2.49509	0	0	0	0	0
12866	Cox7a2	0	0	0	-0.782798	-0.577181	0	0
12868	Cox8a	0	-1.06302	-0.562412	-0.610593	-0.424435	-0.57904	0
12869	Cox8b	0	-4.21242	-2.35113	0	0	0	0
12876	Cpe	0	-1.01292	-1.69643	-0.846114	-0.555518	0	0
12879	Cys1	0	-2.01016	0	0	0	0	0
12889	Cplx1	0	-1.81563	-2.72856	-2.36847	-2.48955	-3.04633	-1.66413
12890	Cplx2	0	-1.49224	-1.41714	-0.801786	-0.867799	-1.12344	-0.526169
12891	Cpne6	0	-5.36377	-2.82861	-1.50289	-1.35601	-1.18189	0
12892	Cpox	0	-0.649937	-0.826348	-0.709181	0	-0.510488	-0.689877
12894	Cpt1a	0	-0.799753	0	0	-0.462494	-0.439453	-0.65491
12896	Cpt2	0	-0.407562	0	0	0	0	0
12908	Crat	0	-0.899169	0	-0.438073	0	-0.690434	-0.539315
12914	Crebbp	0	0	0	0	-0.535454	-0.594432	0
12921	Crhr1	0	0	0	0	0	-4.2637	0
12929	Crkl	0	0	0	0	0	0	-0.739998
12933	Crmp1	0	0	0	-0.500037	-0.669998	-1.0943	-0.610907
12934	Dpysl2	0	0	-0.857417	-0.946716	-0.579513	-0.439721	-0.68241
12950	Hapln1	0	-2.42364	-2.4081	-2.62398	-2.34513	-2.54511	-3.12544
12952	Cry1	0	-0.317613	-1.41645	-1.32158	-1.13023	-1.06036	-0.847535
12953	Cry2	0	-1.27409	-1.57229	-1.14882	-0.936569	-0.939791	-0.732057
12960	Crybb1	0	-2.86893	0	0	0	0	0
12974	Cs	0	-0.837127	-0.988403	-1.1166	-0.986267	-1.04673	-0.996507
13001	Csnk2b	0	0	0	0	0	-0.475629	0
13002	Dnajc5	0	0	0	0	-0.467068	-0.587237	-0.720963
13004	Ncan	0	0	0	0	-1.14391	-1.22444	-1.58332
13006	Smc3	0	0	-0.487533	-0.858213	-0.659683	-0.370095	-0.392237
13007	Csrp1	0	-2.33221	-1.85336	-1.51584	-0.933526	-0.929503	-0.493787
13010	Cst3	0	-1.54554	-0.541391	0	0	0	0
13018	Ctcf	0	0	0	-0.253805	-0.284457	0	-0.392326
13026	Pcyt1a	0	0	0	0	0	0	-0.462609
13048	Cux2	0	-2.21038	-1.95061	-1.57802	-1.53099	-1.89736	-0.964853
13063	Cycs	0	0	-0.454102	-0.945104	-0.734768	-0.473366	-0.559691
13070	Cyp11a1	0	-5.27161	0	0	0	0	0
13110	Cyp2j6	0	-0.607968	-0.658282	-0.448689	-0.479241	0	-0.627459
13116	Cyp46a1	0	-2.51201	-1.86701	0	0	0	0
13121	Cyp51	0	0	-2.66903	-2.92419	-2.92105	-2.7467	-2.69435
13123	Cyp7b1	0	-1.00306	-1.41074	-0.862597	0	0	0
13131	Dab1	0	-2.0289	-1.54967	-0.598194	0	0	0
13138	Dag1	0	-1.00754	0	0	0	0	0
13139	Dgka	0	-0.681995	0	0	0	0	0
13142	Dao	0	-6.11924	-3.29588	-2.62178	-2.28686	-1.99063	-1.35369
13168	Dbil5	0	-1.56479	0	0	0	0	0
13170	Dbp	0	-2.57104	-1.61693	0	-1.16086	0	-1.11785
13171	Dbt	0	-0.5808	-1.16589	-0.834897	-0.577371	-0.329991	-0.517421
13177	Eci1	0	-1.89241	-1.54942	-1.28802	-0.895446	-0.882176	-0.597425
13190	Dct	0	-4.67926	0	0	0	0	0
13191	Dctn1	0	0	0	-0.479136	-0.457715	-0.568233	-0.544828
13193	Dcx	0	-1.93815	0	0	-1.89143	-2.33906	-2.65233
13199	Ddn	0	-4.15244	-3.38283	-2.11383	0	-2.13507	0
13202	Ddt	0	-0.883678	-1.16233	-1.22714	-0.824972	-0.828043	0
13209	Ddx6	0	0	0	0	0	0	-0.37883
13340	Slc29a2	0	-0.968048	-1.94603	-1.31966	-0.790177	-1.04746	-0.796781
13347	Dffa	0	0	0	0	-0.517856	-0.853824	0
13350	Dgat1	0	-0.455589	0	0	0	0	0
13353	Dgcr6	0	-0.830457	-0.734306	0	0	0	0
13356	Dgcr2	0	-0.725022	-0.787984	-0.458499	-0.526087	-0.67363	-0.745079
13358	Slc25a1	0	0	0	0	0	-0.419097	0
13360	Dhcr7	0	-1.15108	-2.31087	-2.2388	-2.53113	-2.69747	-2.61458
13371	Dio2	0	-1.84169	-2.19519	-2.00842	-1.71145	-1.49505	-1.68771
13384	Mpp3	0	-2.71948	-1.88198	0	0	0	0
13385	Dlg4	0	-0.695066	-0.781429	-0.706091	-0.638708	-1.05719	-0.694352
13386	Dlk1	0	-1.08985	-1.96544	-1.32873	-1.41521	-2.00547	-1.54403
13401	Dmwd	0	-0.264577	-0.377425	-0.523523	-0.348495	-0.595127	0
13405	Dmd	0	-1.18723	-0.972986	0	0	0	0
13406	Dmp1	0	-1.02528	-2.15915	-3.18776	-2.52389	-2.10922	-2.0989
13426	Dync1i1	0	-1.51134	-2.27991	-2.11297	-1.83318	-2.26726	-1.43147
13429	Dnm1	0	-1.9089	-2.35411	-1.8022	-1.88912	-2.59777	-1.58858
13437	Dnpep	0	0	0	-0.449917	-0.412819	-0.683546	-0.56875
13445	Cdk2ap1	0	-1.03274	-0.621668	-0.884119	-0.607675	-1.07866	-0.414105
13446	Doc2a	0	0	0	0	0	-0.647473	0
13476	Reep5	0	-0.88697	-0.401368	0	0	0	0
13483	Dpp6	0	-2.90237	-2.38636	-2.21996	-1.92049	-1.99272	-1.69585
13489	Drd2	0	-2.08867	0	0	0	-2.51886	-2.28537
13495	Drg2	0	0	0	0	0	-0.3894	0
13497	Drp2	0	-1.50755	-1.49	0	0	0	0
13498	Atn1	0	-0.607489	-0.780493	0	0	-0.766681	0
13508	Dscam	0	-2.01029	-1.59078	-1.3679	-1.60644	-1.70384	-1.59028
13527	Dtna	0	-1.27074	-1.36363	-1.12459	-0.766901	-0.92376	-0.683877
13528	Dtnb	0	0	-0.51512	-0.445212	-0.320456	-0.422416	0
13542	Dvl1	0	-0.372459	-0.57793	-0.528201	-0.434732	-0.696316	-0.462208
13549	Dyrk1b	0	-1.65629	0	0	-0.542249	-0.908326	0
13559	E2f5	0	0	-0.65023	-0.647281	-0.471677	-0.438121	-0.41604
13560	E4f1	0	-0.619738	-0.722271	-0.608059	-0.547849	-0.83116	0
13591	Ebf1	0	0	-1.46282	0	0	0	0
13593	Ebf3	0	-1.76754	-1.87184	-1.94942	-1.6668	-2.26866	-1.51528
13602	Sparcl1	0	-2.7825	-3.55024	-2.00005	-1.57361	-1.3595	-1.46953
13609	S1pr1	0	-1.42227	-1.91844	-1.82849	-1.47403	-1.30864	-1.77283
13612	Edil3	0	-1.49242	-1.25	-1.55075	0	0	-1.82818
13614	Edn1	0	0	-1.92912	-1.31962	0	-1.38417	-1.89168
13616	Edn3	0	-5.13648	-2.11691	0	0	0	0
13617	Ednra	0	-2.30505	0	0	0	0	0
13618	Ednrb	0	0	-1.23194	0	0	0	-1.09627
13619	Phc1	0	-0.548854	-1.01849	-0.696542	-0.60291	-0.845738	-0.687251
13628	Eef1a2	0	-1.36722	0	0	0	0	0
13631	Eef2k	0	0	-0.408149	-0.510912	-0.692244	-0.526627	-0.68313
13637	Efna2	0	-1.82846	-2.29814	-1.86608	-1.98941	-2.08608	-1.92591
13638	Efna3	0	-1.89587	0	0	0	0	0
13640	Efna5	0	-0.834517	-0.721492	0	0	0	0
13643	Efnb3	0	-1.72555	-2.02486	-0.953363	-1.08132	-1.28914	-1.21009
13644	Efs	0	-1.572	-0.91337	-0.69738	-0.501281	-0.854378	-0.567964
13649	Egfr	0	-0.783708	-1.078	-1.02571	-0.899324	-0.800035	-1.0528
13706	Cela2a	0	-6.63993	0	0	0	0	0
13711	Elf5	0	-4.86405	-0.962376	0	0	0	0
13712	Elk1	0	-0.61215	0	0	-0.566497	-0.675903	-0.87992
13731	Emp2	0	0	-0.779952	-0.358281	0	-0.499393	-0.510839
13800	Enah	0	0	-1.08305	-1.03641	0	0	-0.772394
13804	Endog	0	-0.638578	-0.620945	0	0	0	0
13806	Eno1	0	-0.410048	-0.377576	-1.25083	-1.04071	-1.09843	-0.875446
13807	Eno2	0	-0.851194	-1.59791	-1.14879	-1.28292	-1.68239	-0.960977
13809	Enpep	0	0	-1.41898	0	0	0	0
13819	Epas1	0	-1.34656	-1.7098	-1.05187	-1.13558	-1.07581	-1.28892
13822	Epb41l2	0	0	0	0	0	0	-0.479361
13823	Epb41l3	0	-1.45058	0	0	0	0	-1.38479
13829	Dmtn	0	0	-1.25264	-0.959695	0	-0.754486	0
13831	Epc1	0	0	-0.307787	0	-0.327841	-0.306878	-0.422111
13837	Epha3	0	-1.83363	0	0	0	0	0
13838	Epha4	0	-2.1202	-2.09697	-1.84676	-1.43359	-1.00455	-1.31818
13839	Epha5	0	-1.94133	-1.25226	-1.00264	-0.742725	0	0
13840	Epha6	0	0	-4.88653	0	0	0	0
13841	Epha7	0	-0.940425	-0.805201	-0.647013	0	0	0
13842	Epha8	0	-1.79701	0	0	0	0	0
13845	Ephb3	0	-1.20071	-1.61335	-1.83651	-1.58687	-1.77263	-1.68989
13846	Ephb4	0	-0.783634	-0.816627	0	0	0	0
13850	Ephx2	0	-1.30519	-1.58353	-1.05867	-0.565013	0	0
13853	Epm2a	0	-2.18491	-2.19963	-1.14593	-1.07472	0	-1.12296
13854	Epn1	0	-0.802039	0	0	0	-0.582679	0
13855	Epn2	0	-0.636975	-1.58034	-1.19303	-0.874311	-1.10317	-0.872059
13858	Eps15	0	-1.61883	-1.49623	-1.11899	-0.834693	-0.648378	-0.876741
13859	Eps15l1	0	0	0	0	0	-0.469743	-0.423776
13860	Eps8	0	0	-1.26477	-1.88971	-1.63968	-1.33593	-1.85685
13861	Epx	0	-3.34341	-2.79425	-1.30222	-1.23178	-1.11267	0
13865	Nr2f1	0	-1.4646	-1.33198	-0.870986	-0.54514	-0.464628	0
13869	Erbb4	0	-2.59042	-2.70297	-2.24946	-1.5922	-1.66313	0
13992	Khdrbs3	0	-0.879089	-1.22375	-1.23664	-0.553454	-0.752389	-0.436311
13996	Etohd2	0	-1.24888	-1.00193	0	0	0	0
13998	Fgd6	0	-0.838475	-1.01576	-1.00381	-1.04484	-0.943816	-1.11089
13999	Gm14288	0	-1.48202	-1.58931	0	0	0	0
14000	Drosha	0	-0.287483	-0.773773	-0.756806	-0.549603	-0.560805	0
14009	Etv1	0	-1.10786	-1.45803	-2.0295	-1.40263	-1.20107	-2.08293
14013	Mecom	0	-1.50097	-1.102	-1.0911	0	0	-0.995433
14020	Evi5	0	-0.602629	-0.696092	-0.44048	-0.455778	0	-0.538735
14025	Bcl11a	0	-1.35759	0	0	0	0	-1.13985
14027	Evpl	0	-1.23643	-1.59993	-1.56532	-1.26252	-2.13059	0
14055	Ezh1	0	-0.858404	-0.75835	0	0	0	0
14073	Faah	0	-0.942998	0	0	0	0	0
14083	Ptk2	0	0	-0.970515	-1.09573	-0.953717	-0.813583	-0.883763
14085	Fah	0	-0.834153	-0.876795	-0.615829	0	0	0
14104	Fasn	0	-1.35121	-1.90296	-1.45394	-1.33109	-1.29562	-1.81386
14107	Fat1	0	-0.775743	-0.607928	-0.619227	-0.511213	0	-0.420043
14114	Fbln1	0	-1.80054	-1.00139	-0.741967	-0.713919	-0.730707	-1.00572
14137	Fdft1	0	0	-2.13599	-2.46401	-2.40906	-2.47391	-2.30661
14149	Fdxr	0	-0.873485	0	0	0	0	0
14151	Fech	0	-0.613917	0	0	0	0	-0.62526
14154	Fem1a	0	0	-0.420278	-0.396691	-0.490071	-0.616494	-0.671671
14160	Lgr5	0	-2.1113	-2.67033	-1.82206	-1.4211	0	-1.36819
14163	Fgd1	0	0	0	0	0	0	-1.02843
14164	Fgf1	0	-1.31069	-1.74284	-1.442	-1.13456	-0.970684	-0.884886
14165	Fgf10	0	-2.15052	-2.69379	0	0	0	0
14166	Fgf11	0	-2.58336	-2.19285	-1.66782	-1.58907	-2.33349	-1.78404
14167	Fgf12	0	-1.6335	-1.1933	-1.08197	-1.04335	-0.927226	-0.9169
14168	Fgf13	0	-1.84931	0	0	0	0	0
14169	Fgf14	0	-1.24675	-0.960699	0	0	0	0
14172	Fgf18	0	-1.27503	0	0	0	0	0
14175	Fgf4	0	0	-7.9055	0	0	0	0
14178	Fgf7	0	0	-1.01521	-1.28273	-0.688516	0	0
14180	Fgf9	0	-1.81969	-2.56196	-1.45536	-1.34969	0	0
14181	Fgfbp1	0	-2.66086	-2.1472	0	0	0	0
14183	Fgfr2	0	-0.710035	-1.24193	-0.777552	-0.549446	-0.601073	-0.63324
14184	Fgfr3	0	-1.70891	-2.04166	-1.8903	-1.7321	-1.74973	-1.68586
14194	Fh1	0	0	-0.551579	-0.744859	-0.521308	-0.366516	-0.390927
14199	Fhl1	0	-0.590636	0	0	0	0	0
14221	Fjx1	0	-1.77274	-1.40455	-0.519708	0	0	0
14228	Fkbp4	0	0	-0.605025	-0.876559	-0.501994	-0.482755	0
14232	Fkbp8	0	-0.413425	0	0	0	-0.239781	0
14236	Foxn2	0	-0.570634	-0.855326	-0.879955	-1.05741	-0.692878	-1.34843
14245	Lpin1	0	-1.60386	-0.991155	0	0	0	0
14263	Fmo5	0	-1.9338	-0.543388	0	0	0	0
14265	Fmr1	0	0	-0.998917	-1.17281	-0.774834	0	-1.31716
14269	Fnbp1	0	0	-0.810271	-0.479143	0	0	0
14272	Fnta	0	0	-0.384107	0	0	0	0
14296	Frat1	0	-1.08131	0	0	0	-0.85924	0
14339	Aktip	0	0	-0.452434	0	0	0	0
14344	Fut2	0	0	-2.73645	0	0	-1.96667	-1.70913
14348	Fut9	0	-1.36792	-1.78834	-1.99011	-1.60783	-1.11813	-1.96489
14357	Dtx1	0	-1.4675	-1.83677	-1.54709	-1.19292	-1.26897	-0.883449
14360	Fyn	0	-0.720162	-1.30765	-1.14135	-0.958072	-1.01065	-0.960657
14362	Fzd1	0	-0.886468	-1.3836	-1.43671	-1.30505	-1.37026	-1.39093
14366	Fzd4	0	-0.749188	-1.615	-1.61492	-1.37636	-1.11436	-1.55887
14371	Fzd9	0	-4.0202	-1.93727	-1.40298	-1.32278	-1.349	-0.858892
14376	Ganab	0	0	0	0	0	0	-0.593986
14385	Slc37a4	0	-0.527582	0	0	0	-0.423111	0
14387	Gaa	0	-0.515342	0	0	0	0	0
14388	Gab1	0	-1.00982	-0.800462	0	0	0	0
14394	Gabra1	0	0	-3.4012	-3.53269	0	0	0
14395	Gabra2	0	-1.95938	-2.55054	-2.22158	-1.66176	-1.27393	-1.28698
14396	Gabra3	0	-2.32487	-1.03641	0	0	0	0
14397	Gabra4	0	-1.72366	-0.968047	-1.4321	-1.26682	-0.791011	-1.40976
14400	Gabrb1	0	-1.24953	-1.46301	-0.996375	0	0	0
14401	Gabrb2	0	-2.35417	0	0	0	0	-1.8265
14402	Gabrb3	0	-0.805486	0	0	0	0	0
14403	Gabrd	0	-6.61356	-4.95584	0	0	0	0
14405	Gabrg1	0	-1.8107	-1.47391	-1.40958	-0.931225	0	-1.13186
14406	Gabrg2	0	-2.20985	-3.80969	-2.61284	-2.09887	-2.84415	-2.3875
14411	Slc6a12	0	0	-1.82764	0	0	0	0
14412	Slc6a13	0	0	-1.66053	0	0	0	0
14415	Gad1	0	-1.0717	-2.19587	-1.79856	-1.95229	-2.55125	-1.92341
14417	Gad2	0	-1.41294	-2.25194	-1.93151	-2.01098	-2.01142	-1.61072
14423	Galnt1	0	0	0	0	0	0	-0.674406
14430	Galt	0	-0.568855	0	0	0	-0.405891	0
14433	Gapdh	0	0	-0.722909	-1.3902	-1.24985	-1.15629	-1.30903
14451	Gas1	0	-1.8526	-1.4808	0	0	0	0
14453	Gas2	0	-1.09681	-0.868366	0	0	0	0
14467	Nipsnap2	0	-0.475567	-0.516646	0	0	0	0
14470	Rabac1	0	-0.671435	-0.513717	0	0	0	0
14533	Bloc1s1	0	-0.989945	0	0	0	0	0
14545	Gdap1	0	-0.808655	0	-1.09976	-0.782566	0	0
14548	Mrps33	0	-0.538144	0	0	0	0	0
14555	Gpd1	0	-1.45565	-2.07884	-2.54819	-2.06352	-1.97371	-1.77554
14560	Gdf10	0	-2.90836	-1.869	-1.76584	-2.09664	-2.03013	-1.8608
14561	Gdf11	0	-1.33101	-0.696908	0	0	0	0
14566	Gdf9	0	-1.68207	-1.0189	0	0	0	0
14567	Gdi1	0	-0.744026	-1.23786	-0.766989	-0.362651	-0.458725	0
14570	Arhgdig	0	0	-1.34003	-1.15917	0	-1.63668	0
14571	Gpd2	0	-1.04974	-1.67138	-1.35327	-0.864066	-0.621483	-0.896198
14583	Gfpt1	0	0	-0.580068	-0.70888	-0.380432	0	-0.489897
14593	Ggps1	0	0	0	0	0	0	-0.655713
14598	Ggt1	0	-2.05701	0	-1.05479	0	-1.2855	0
14605	Tsc22d3	0	0	-1.05251	-0.881426	-1.48019	-0.977317	-0.958621
14608	Gpr83	0	0	0	0	-4.10118	0	0
14609	Gja1	0	-2.55793	-1.68372	-1.22726	-0.981064	0	-1.01248
14617	Gjd2	0	-3.50625	0	-4.83151	0	0	0
14618	Gjb1	0	0	-1.7011	-1.23812	-1.11824	-1.44089	-1.44605
14619	Gjb2	0	-0.863771	-0.904137	0	0	0	0
14623	Gjb6	0	-2.56903	-2.24574	-1.67525	-1.34427	-1.07666	-0.900495
14629	Gclc	0	-0.633418	-0.532525	-0.296385	-0.299682	0	0
14632	Gli1	0	-3.12292	-2.90769	-2.7273	-2.91148	-2.93906	-2.29176
14633	Gli2	0	-2.27657	-1.60944	-1.41319	-1.61134	-1.60581	-1.45542
14634	Gli3	0	-1.26075	-1.29225	-1.55317	-1.36272	-1.18032	-1.22803
14645	Glul	0	-1.18228	-2.29091	-2.2339	-1.80111	-1.65424	-1.66664
14651	Hagh	0	-0.965207	-1.24938	-1.09787	-1.00007	-0.968893	-0.648582
14654	Glra1	0	-2.01374	-3.54184	-3.4015	-3.09255	-3.47771	-2.16368
14658	Glrb	0	-1.25158	-1.4369	-1.24892	0	0	-0.840959
14661	Glud1	0	-1.62503	-1.61825	-1.18011	-0.969493	-0.727248	-0.870962
14664	Slc6a9	0	-2.40769	-2.31423	-2.19548	-2.11268	-2.27453	-1.98791
14667	Gm2a	0	-1.70276	-0.7954	-0.467791	-0.692128	-0.828284	-0.972089
14672	Gna11	0	0	-0.759884	-0.527148	0	-0.497568	-0.360162
14673	Gna12	0	-1.66425	0	0	0	0	0
14674	Gna13	0	-0.576027	-0.745412	-0.742934	-0.702727	-0.543882	-0.928952
14677	Gnai1	0	-1.64088	-2.0237	-1.18708	-0.999545	-1.14607	-1.23272
14680	Gnal	0	-1.37074	-1.49522	0	-0.710772	0	0
14681	Gnao1	0	-0.888583	-1.3502	-1.05794	-0.755374	-1.01383	-0.773405
14682	Gnaq	0	0	-0.684555	-0.662356	-0.59892	-0.387574	-0.572339
14683	Gnas	0	-0.835712	-0.50366	0	0	0	0
14687	Gnaz	0	-1.09774	-1.30669	-0.965827	-0.719209	-1.14647	-1.05204
14688	Gnb1	0	0	0	-0.311793	-0.343505	-0.346323	-0.40214
14697	Gnb5	0	-0.720302	-0.833191	-0.396947	0	0	0
14701	Gng12	0	-0.285237	-0.615938	0	-0.359529	0	-0.746733
14704	Gng3	0	-1.33034	-1.05977	-1.26843	-1.51089	-1.84248	0
14708	Gng7	0	-0.530931	-0.644409	0	0	0	0
14709	Gng8	0	-2.35371	0	0	0	0	0
14718	Got1	0	0	0	-0.627366	-1.02483	-0.918227	-1.03657
14732	Gpam	0	-2.19632	0	0	0	0	0
14734	Gpc3	0	-1.26393	0	0	0	0	0
14751	Gpi1	0	0	-0.308139	-0.685813	-0.520609	-0.604445	-0.353122
14755	Pigq	0	-1.56537	-0.857241	0	0	0	-0.737049
14756	Gpld1	0	-1.20122	-1.20544	-1.00586	-1.0361	-0.930688	-0.953685
14758	Gpm6b	0	-1.71368	-2.0556	-1.2032	-0.887943	0	-1.18807
14760	Gpr19	0	-0.73344	-0.687481	0	0	0	0
14763	Gpr37	0	-2.30849	-2.74284	-1.96547	-1.69824	-1.66828	-1.97524
14766	Adgrg1	0	-1.2761	-1.11297	-1.20551	-1.19265	-1.19738	-1.02524
14787	Rhpn1	0	-2.17869	-0.771764	0	0	0	0
14788	Gpr162	0	-2.42842	-2.34192	-1.51243	-1.44411	-1.21396	-1.09655
14797	Tle5	0	-1.37818	-0.377126	-0.638899	-0.526994	-0.949824	-0.337462
14799	Gria1	0	-1.98237	-2.14652	-0.941154	0	-1.0029	-0.740002
14800	Gria2	0	-1.49555	-2.41976	-2.13596	-2.1443	-1.78512	-1.81298
14802	Gria4	0	-2.54885	-3.04287	-2.75649	-2.3082	-2.26863	-2.53967
14803	Grid1	0	-2.02439	-1.90326	-1.52811	-1.77368	-1.97067	-1.75006
14804	Grid2	0	-2.23313	-2.20392	-1.63104	-1.56384	-1.6906	-2.05398
14806	Grik2	0	-1.73885	-1.2934	0	0	0	0
14807	Grik3	0	-2.51052	-2.19787	-2.78272	-3.03897	-3.90408	-3.04808
14809	Grik5	0	-1.2564	-1.0778	-0.721625	-0.613576	-0.976447	-0.87583
14810	Grin1	0	-1.94738	-2.78232	-2.25097	-2.60511	-3.15557	-2.22754
14812	Grin2b	0	0	-2.68002	0	0	-2.18555	0
14813	Grin2c	0	-3.80769	-3.60615	-2.9554	-2.62649	-2.70173	-2.7094
14814	Grin2d	0	-1.93323	0	0	0	0	0
14815	Nr3c1	0	-0.560223	-0.844901	-0.477553	-0.457276	-0.284674	-0.497091
14816	Grm1	0	0	-2.2743	-2.06129	-1.62939	0	-1.50398
14860	Gsta4	0	-1.50308	-1.0576	-1.13153	-0.857759	-0.642453	0
14862	Gstm1	0	-1.24089	-1.51899	-1.54674	-0.782413	-0.878202	-0.618666
14864	Gstm3	0	-1.29547	-1.663	-2.0107	0	0	-1.17261
14866	Gstm5	0	-1.84283	-2.25091	-2.00013	-1.61114	-1.65772	-1.03502
14867	Gstm6	0	-0.935379	0	0	0	0	0
14871	Gstt1	0	0	-0.612047	-0.970523	0	0	0
14872	Gstt2	0	-0.594853	0	-0.585553	0	0	0
14874	Gstz1	0	-1.1339	-0.993634	-0.950422	-0.739133	-0.717935	0
14886	Gtf2i	0	-1.1173	-1.03083	-0.839498	-0.687942	-0.693153	-0.78698
14904	Gtpbp1	0	-0.451345	0	0	0	0	-0.433282
14910	Gt(ROSA)26Sor	0	0	-1.32981	-1.64123	-1.22315	0	0
14912	Nkx6-2	0	-1.08357	0	0	0	0	0
14919	Gucy2e	0	-3.35526	-3.50514	-2.11997	-1.55327	-1.26089	0
14924	Magi1	0	-1.45049	-1.28309	-1.3946	-1.15297	-0.970341	-0.97341
14933	Gk	0	0	-0.799028	-1.28881	-1.18523	-0.856878	-1.30752
14934	Gypa	0	-1.90573	0	0	0	0	0
14936	Gys1	0	0	0	-0.623917	-0.649393	-0.790605	-0.742266
14958	H1f0	0	-1.49614	-0.998657	-0.878221	-0.881218	-0.807947	-0.790343
14979	H2-Ke6	0	-1.53739	-0.749391	0	0	0	0
15006	H2-Q1	0	-3.05915	-2.80976	0	0	0	0
15064	Mr1	0	-1.07111	0	0	0	0	-0.713185
15077	H3c14	0	-0.786499	0	0	0	0	0
15078	H3f3a	0	-0.498415	0	0	0	0	0
15107	Hadh	0	-0.540736	-0.330913	-0.328394	0	0	0
15114	Hap1	0	0	0	0	0	-0.935317	0
15159	Hccs	0	0	-0.545094	-0.629308	-0.483128	-0.34992	-0.544891
15160	Serpind1	0	-1.98073	-2.15957	0	0	0	0
15161	Hcfc1	0	-1.29254	-1.49693	-1.33552	-1.45676	-1.31635	-1.41352
15165	Hcn1	0	0	-1.96576	-1.81176	0	-2.64599	-1.82609
15166	Hcn2	0	-1.91066	-1.25497	-1.11948	-1.59422	-1.97591	-2.04563
15168	Hcn3	0	-1.11578	-1.2715	-1.39865	0	-1.53341	0
15184	Hdac5	0	-1.28233	-0.583833	0	0	-0.64302	-0.492553
15193	Hdgfl2	0	0	0	-0.302426	0	0	0
15203	Heph	0	-1.856	-2.09458	-1.91324	-1.83495	-1.50533	-1.9758
15204	Herc2	0	0	-0.465479	-0.669054	-0.940084	-0.666252	-0.898049
15205	Hes1	0	0	0	-1.31164	-1.15355	-0.952329	0
15208	Hes5	0	-5.37124	-4.35819	-3.67322	-2.3578	-2.25982	0
15213	Hey1	0	-2.20537	-1.25883	-0.602828	-0.539791	0	0
15214	Hey2	0	-1.94953	-1.49588	0	0	0	0
15239	Hgs	0	0	0	0	0	-0.565735	0
15245	Hhip	0	-3.12456	-2.86619	-3.09642	-2.75377	-2.60071	-3.16937
15247	Mfsd14a	0	0	0	0	-0.46493	0	-0.641208
15258	Hipk2	0	-1.31286	-1.77781	-1.56834	-1.39385	-1.60924	0
15260	Hira	0	0	0	0	0	-0.60422	-0.662017
15267	H2ac18	0	-0.617519	-0.638182	0	0	0	0
15275	Hk1	0	0	-0.78708	-0.713294	0	0	0
15354	Hmgb3	0	-0.453946	-0.752444	-0.630606	0	0	0
15357	Hmgcr	0	0	-2.01117	-2.21989	-2.28375	-2.08853	-2.41634
15360	Hmgcs2	0	-1.70179	0	0	0	0	0
15395	Hoxa10	0	0	-0.990172	0	0	0	0
15399	Hoxa2	0	-0.755233	0	0	0	0	-0.803322
15400	Hoxa3	0	0	0	0	0	0	-0.763444
15402	Hoxa5	0	-0.737579	0	0	0	0	0
15403	Hoxa6	0	-2.28837	0	0	0	0	0
15404	Hoxa7	0	-0.330963	-0.873487	-0.493104	0	0	0
15405	Hoxa9	0	0	-0.995011	0	0	0	0
15407	Hoxb1	0	-3.69961	0	0	0	0	0
15410	Hoxb3	0	-1.49336	-1.24587	-0.918241	-0.972509	-1.12909	-1.02645
15413	Hoxb5	0	-1.69795	-1.22891	-1.20183	-1.09522	-1.45782	-0.776476
15414	Hoxb6	0	-2.72486	-1.97319	-1.36937	-1.13665	-1.26445	0
15416	Hoxb8	0	-1.58669	-1.21433	-0.541497	0	0	0
15423	Hoxc4	0	-0.513552	-0.825552	-0.907134	0	-0.712365	0
15424	Hoxc5	0	-1.35791	-1.9595	-1.1317	-0.709116	-0.769922	-0.750501
15425	Hoxc6	0	-1.89065	-0.790855	-0.874039	0	-0.73643	-0.512494
15426	Hoxc8	0	-0.509267	0	0	0	0	0
15427	Hoxc9	0	-1.508	-1.36587	-0.722419	0	0	0
15434	Hoxd3	0	-1.74352	-1.32372	0	0	0	0
15436	Hoxd4	0	-1.77173	-1.1616	0	0	0	0
15437	Hoxd8	0	-1.15878	-1.59133	-1.02179	-0.59368	0	0
15438	Hoxd9	0	-1.46862	-1.80758	-1.1367	0	-0.945438	0
15441	Hp1bp3	0	0	-0.400784	0	0	0	0
15444	Hpca	0	-1.93461	-2.15538	0	0	0	0
15460	Hr	0	-0.955159	-1.17991	-0.671722	-0.588387	-0.911139	-0.500651
15465	Hrh1	0	-1.43225	-2.62872	-1.6755	-1.32459	-1.14133	-1.06365
15467	Eif2ak1	0	-0.30161	-0.275611	0	-0.287599	-0.338048	-0.294557
15476	Hs3st1	0	-0.981051	0	0	0	0	0
15478	Hs3st3a1	0	-1.19528	-1.76202	-0.975549	0	0	0
15483	Hsd11b1	0	-2.71174	-4.72857	-3.63664	-3.47164	-3.59545	-2.91954
15488	Hsd17b4	0	-0.435398	-0.569015	-0.566873	-0.448241	0	-0.385927
15499	Hsf1	0	-0.375681	0	0	0	-0.537041	-0.378811
15560	Htr2c	0	0	-2.91339	-2.27045	-2.47924	0	0
15565	Htr6	0	0	0	-3.01465	-3.07903	-4.79295	-4.37257
15566	Htr7	0	0	0	-2.14951	0	-2.33517	-1.80513
15569	Elavl2	0	0	-2.25235	-2.17436	-2.36617	-2.6401	-1.68058
15571	Elavl3	0	-1.14767	-1.68005	-1.32442	-1.44272	-1.81428	-1.30588
15572	Elavl4	0	0	-2.56522	-2.35244	-1.88237	-1.89547	0
15574	Hus1	0	-0.665544	-1.1507	-0.998406	-0.842645	-0.751921	-0.977396
15586	Hyal1	0	-0.635402	0	-0.788365	0	0	0
15893	Ica1	0	-0.93195	0	0	0	0	0
15902	Id2	0	-0.613029	-1.24059	-0.736085	-0.468947	0	0
15925	Ide	0	0	0	-0.419275	-0.417235	-0.491618	-0.641302
15926	Idh1	0	-0.432648	0	0	-0.584461	0	-0.816617
15929	Idh3g	0	-1.15206	-0.907057	-0.640245	-0.563532	-0.670358	-0.483369
15931	Ids	0	-1.19824	-1.05742	0	0	0	-0.52829
16001	Igf1r	0	0	-1.03813	-0.89675	-0.784132	-0.515994	-0.547534
16002	Igf2	0	-2.25512	0	0	0	0	0
16010	Igfbp4	0	-1.97607	-0.726871	-0.488157	0	0	0
16157	Il11ra1	0	-0.829309	-0.770273	0	0	0	0
16168	Il15	0	-1.88598	0	0	0	0	0
16173	Il18	0	-1.20768	-1.21158	-0.916824	-0.775997	-0.842704	-0.809684
16179	Irak1	0	-0.532372	-0.532195	-0.29688	0	0	0
16195	Il6st	0	0	-0.990415	0	0	0	0
16201	Ilf3	0	0	0	0	0	-0.409018	-0.536046
16206	Lrig1	0	-1.19618	-1.37304	-0.803114	-0.74149	-0.681493	-0.736513
16322	Inha	0	0	-1.24804	0	0	-1.55414	0
16324	Inhbb	0	-1.92043	-0.720044	0	0	0	0
16329	Inpp1	0	-0.614555	0	0	0	0	0
16330	Inpp5b	0	-0.643244	0	0	0	0	0
16332	Inppl1	0	0	-0.333627	-0.492956	-0.50794	-0.697834	-0.774099
16337	Insr	0	-0.510348	-1.00552	-0.853897	-0.725528	-0.455143	-0.778039
16351	Ipp	0	0	0	0	0	0	-0.59636
16353	Ipw	0	0	0	-3.52098	0	0	0
16363	Irf2	0	0	0	0	0	-0.310709	-0.397661
16369	Irs3	0	-1.41415	-1.69549	0	0	0	0
16371	Irx1	0	-1.01248	-0.996587	-0.671491	0	-0.683821	-0.675482
16372	Irx2	0	0	-0.693097	0	0	0	0
16373	Irx3	0	-0.520776	-1.002	-0.910695	-0.78264	-1.18534	-0.754297
16396	Itch	0	0	0	0	0	0	-0.651164
16403	Itga6	0	0	0	0	0	0	-1.09152
16404	Itga7	0	0	-0.628082	0	0	0	-0.886159
16426	Itih3	0	-2.72928	-4.27238	-2.8672	-2.56693	-2.42046	-2.14518
16431	Itm2a	0	-1.25635	0	0	0	0	0
16438	Itpr1	0	-1.38092	-1.59773	-1.28333	-0.674253	0	0
16439	Itpr2	0	-0.482971	-0.513134	-0.449765	0	0	0
16443	Itsn1	0	-1.82786	-1.11505	-0.910732	-0.665759	-0.725724	-0.517055
16449	Jag1	0	0	0	-1.9346	-2.09985	-1.40042	-2.09833
16450	Jag2	0	0	-1.44713	0	0	-1.48228	0
16451	Jak1	0	0	0	0	0	0	-0.624214
16452	Jak2	0	0	0	0	0	0	-0.513065
16467	Atcay	0	-1.67394	-1.6492	-1.68352	-1.73045	-2.51279	-1.18728
16468	Jarid2	0	0	0	0	-0.509088	0	0
16480	Jup	0	-0.615958	-0.509745	0	0	-0.367799	0
16485	Kcna1	0	-1.55174	-2.17965	-0.787194	-0.82274	-1.14616	0
16490	Kcna2	0	-2.35148	-1.91378	-1.17892	-0.840879	-0.642456	0
16492	Kcna4	0	0	-1.87635	-1.75127	-1.65198	-1.42909	-1.37841
16494	Kcna6	0	-1.6474	0	0	0	0	0
16497	Kcnab1	0	-1.98202	-2.08552	-1.27644	-1.10791	-1.27285	0
16499	Kcnab3	0	-1.68297	-2.62449	-2.00162	-2.38603	-2.45002	-1.65566
16500	Kcnb1	0	-1.47737	-0.826483	0	0	0	0
16502	Kcnc1	0	-2.85188	-2.57415	-2.46603	-2.26863	-2.21893	-2.07154
16504	Kcnc3	0	-2.66603	-3.26564	-2.65323	-2.42174	-3.13527	-2.25485
16508	Kcnd2	0	-2.14342	-2.26158	-1.86889	-1.65026	-1.22028	-1.77526
16510	Kcnh1	0	0	-1.98182	-1.84177	-2.27993	-2.83203	0
16511	Kcnh2	0	-1.16587	-0.619956	0	-0.736382	-1.03647	-0.93391
16513	Kcnj10	0	-2.79645	-2.16358	-1.80724	-1.69673	-1.74149	-1.71704
16514	Kcnj11	0	-3.12743	-3.876	-2.55505	-2.37531	-2.08691	0
16517	Kcnj16	0	-1.35565	-2.27223	-2.18212	-1.75832	-1.44496	-1.44053
16519	Kcnj3	0	-2.51746	-2.31636	0	0	0	0
16524	Kcnj9	0	-2.34216	-1.07609	-1.12419	-0.976059	-1.15936	0
16525	Kcnk1	0	-2.49973	-2.1566	-1.27614	-1.02223	-0.938762	0
16526	Kcnk2	0	-1.53355	-1.21441	0	0	0	0
16527	Kcnk3	0	0	-2.17174	-2.02147	-1.23219	-1.47994	0
16531	Kcnma1	0	-1.28712	-1.19935	-1.70035	-1.79955	-1.41683	-1.47351
16536	Kcnq2	0	-1.59815	-2.0823	-2.01278	-2.27164	-2.86982	-1.78956
16553	Kif13a	0	-0.379629	-0.875246	-0.684431	-0.698968	-0.720966	-0.763396
16554	Kif13b	0	-1.08179	0	0	0	0	0
16560	Kif1a	0	-1.00091	-1.37179	-1.29035	-1.10733	-1.18087	-0.925934
16561	Kif1b	0	-1.01478	-1.45304	-1.03939	-0.859778	-0.687367	-0.732222
16562	Kif1c	0	-0.618248	-0.625161	-0.566042	-0.415163	-0.393929	-0.312569
16564	Kif21a	0	0	-1.50767	-1.42905	-1.11954	-0.980763	0
16565	Kif21b	0	-0.665408	-0.483972	-0.818219	-1.53096	-1.58162	-1.58644
16570	Kif3c	0	0	-0.650199	-0.86054	-0.740174	-1.00256	-0.93211
16572	Kif5a	0	-1.39658	-2.79138	-2.60903	-2.84608	-3.44217	-2.59616
16573	Kif5b	0	0	-0.485477	-0.608185	0	0	0
16574	Kif5c	0	0	-1.27003	-1.45512	-1.26665	-1.15048	-1.19579
16579	Kifap3	0	-0.501751	-0.627017	-0.525167	-0.456693	0	-0.508518
16581	Kifc2	0	-2.55825	-2.37333	-1.27819	-1.16554	-1.54133	0
16582	Kifc3	0	-0.819586	-1.36692	-1.49131	-1.59062	-1.54415	-1.39706
16590	Kit	0	-2.40343	-2.29589	-1.39282	-1.09553	0	0
16591	Kl	0	-2.60404	-3.43321	0	0	0	0
16593	Klc1	0	0	-0.758129	-0.866353	-0.685333	-0.922249	-0.559475
16594	Klc2	0	-0.533983	-1.0582	-1.05899	-1.05375	-1.4538	-1.03728
16596	Klf1	0	-2.55597	0	0	0	0	0
16597	Klf12	0	-1.48473	-1.98803	-2.01803	-1.6938	-1.76574	-1.49937
16601	Klf9	0	-0.993115	-1.78561	-1.13906	-1.25553	-0.892445	-0.759717
16650	Kpna6	0	0	0	0	0	0	-0.443262
16651	Sspn	0	-0.898137	-0.569085	0	0	0	0
16656	Hivep3	0	0	0	0	0	-0.752447	0
16661	Krt10	0	-0.90821	-0.872703	0	0	0	0
16706	Ksr1	0	-1.12969	-1.24795	0	0	0	0
16709	Ktn1	0	0	-0.972586	-1.1283	-0.755337	-0.497464	-0.621662
16716	Ky	0	-4.76792	-2.17515	-2.276	-2.33345	-1.90091	-1.90802
16764	Aff3	0	-1.59611	-0.834023	0	0	0	0
16772	Lama1	0	-1.19958	0	0	0	0	0
16773	Lama2	0	-1.11486	0	0	0	0	0
16795	Large1	0	0	-0.611835	0	0	0	0
16798	Lats1	0	0	-0.468978	0	-0.421556	0	-0.572426
16815	Lbx2	0	-2.37459	0	0	0	0	0
16816	Lcat	0	-3.72067	-1.00918	0	0	0	0
16826	Ldb2	0	-1.07831	-1.37957	0	0	0	0
16832	Ldhb	0	-1.62473	-1.24644	-1.24387	-0.821405	-0.561811	-0.563461
16848	Lfng	0	-1.12404	-0.989763	-1.16987	-1.44445	-1.59602	-1.36597
16867	Lhcgr	0	-4.62273	0	0	0	0	0
16880	Lifr	0	-0.632139	-1.10818	-1.11324	-0.957355	-0.57752	-1.00153
16885	Limk1	0	0	0	0	0	-0.570999	-0.493141
16886	Limk2	0	-0.451788	0	0	0	0	0
16890	Lipe	0	-0.98962	-0.684893	0	0	0	0
16897	Llgl1	0	-1.27324	-1.0628	0	0	-0.527049	-0.45642
16918	Mycl	0	-2.97969	0	0	0	0	0
16922	Phyh	0	-1.51569	-1.71226	-1.1121	-0.837039	-0.631293	-0.640885
16924	Lnx1	0	-1.68768	-1.66492	-1.5777	-1.54552	-1.37135	-1.42431
16973	Lrp5	0	-0.898466	0	0	-0.5162	-0.814187	-0.755834
16975	Lrp8	0	0	-0.571059	-0.452369	0	0	0
16979	Lrrn1	0	-2.48743	-1.8766	-1.36387	-1.20599	-1.14155	-1.43845
16980	Lrrn2	0	-1.40624	-1.1643	-0.678611	-0.739935	-1.03182	-0.908399
16987	Lss	0	0	-2.00204	-2.46216	-2.24349	-2.49287	-2.6251
17002	Ltf	0	0	-1.70382	0	0	0	0
17083	Tmed1	0	0	-0.370239	0	0	0	0
17116	Mab21l1	0	0	0	0	0	-2.02125	0
17119	Mxd1	0	0	-0.695401	-0.638773	-0.676602	-0.704121	-0.726134
17122	Mxd4	0	-1.46302	-0.831687	0	0	-0.615455	0
17128	Smad4	0	0	0	0	0	0	-0.505315
17129	Smad5	0	0	-0.670807	-0.341645	0	0	0
17136	Mag	0	0	-1.42538	0	-1.20133	-1.75437	-1.62969
17153	Mal	0	-1.5901	-1.76519	-0.833455	-1.03328	-1.17007	-1.33306
17161	Maoa	0	-0.667581	-0.834017	-0.861108	-0.819853	-0.494594	-0.746209
17168	Nprl3	0	0	0	0	0	-0.422195	-0.331534
17172	Ascl1	0	-3.26525	0	0	-1.35175	-1.48347	0
17174	Masp1	0	-1.83408	-2.82091	-3.09385	-3.19335	-4.01034	-4.68165
17188	Maz	0	-0.433893	0	0	0	-0.471837	0
17196	Mbp	0	-1.50307	-1.67748	-1.26564	-1.39833	-1.86966	-1.69957
17203	Mc5r	0	-5.84492	-4.27125	-3.09316	-2.89559	-2.96842	-3.25284
17207	Mcf2l	0	-0.498174	-0.700729	-0.598062	-0.987745	-1.01363	-1.14536
17237	Mgrn1	0	-0.832178	-0.637523	0	-0.540681	-0.70601	-0.719794
17242	Mdk	0	-1.54674	0	0	0	-0.753413	0
17252	Rdh11	0	-0.333208	-1.06229	-1.1334	-0.920424	-1.06241	-1.39712
17254	Slc3a2	0	0	-0.303793	-0.378587	-0.65582	-0.715308	-0.768947
17257	Mecp2	0	-0.575493	-0.755172	-0.439765	-0.482278	-0.374932	-0.307119
17263	Meg3	0	0	-2.2251	-2.4688	-2.54793	-2.72267	-1.29174
17268	Meis1	0	-0.697949	-0.695175	-0.882498	-0.574322	-0.499434	-0.422374
17281	Fyco1	0	-0.446949	-0.733997	0	0	0	0
17283	Men1	0	-0.55695	-0.540252	-0.33992	0	-0.507003	-0.404927
17293	Mesp2	0	-2.80248	0	0	0	0	0
17294	Mest	0	-0.56998	0	0	0	0	0
17306	Sypl2	0	-3.73325	-3.29137	-2.98592	-2.26706	-2.51362	-2.14438
17309	Mgat3	0	-1.83943	-1.30185	0	0	0	0
17344	Pias2	0	0	-0.46059	-0.445076	-0.408361	-0.367442	-0.448096
17354	Mllt10	0	0	0	0	-0.523584	0	0
17388	Mmp15	0	-1.91827	-1.00578	-0.724992	-0.582714	-1.07865	-0.795941
17433	Mobp	0	-1.18216	-2.05641	-1.57646	-1.74537	-2.14891	-2.01494
17436	Me1	0	0	-0.56377	-0.703968	-0.548025	-0.405465	-0.58211
17441	Mog	0	-1.396	-1.8211	-1.31987	-1.82758	-2.18272	-1.92504
17448	Mdh2	0	0	0	-0.720238	-0.676639	-0.688849	-0.507874
17449	Mdh1	0	-0.919138	-0.710244	-0.806153	-0.525141	-0.408768	0
17475	Mpdz	0	0	-0.729113	-0.568938	0	0	0
17527	Mpv17	0	-0.584991	0	0	0	0	0
17528	Mpz	0	-3.19688	-3.67595	0	0	-2.1238	0
17532	Mras	0	-0.658203	-1.30936	-0.696107	-0.543382	-0.955566	-0.64238
17536	Meis2	0	-0.48001	-1.01427	-0.80961	0	-0.515068	0
17685	Msh2	0	0	-0.452638	-0.452467	0	0	0
17690	Msi1	0	-1.72631	-1.3914	-0.993695	0	-1.03449	-0.848297
17701	Msx1	0	-2.92221	-1.74818	0	0	0	0
17702	Msx2	0	-0.976066	-0.714884	0	0	0	0
17705	ATP6	0	-0.940538	-2.79566	-2.02477	-1.98328	0	-2.79887
17706	ATP8	0	0	-3.26353	0	0	0	-2.50515
17708	COX1	0	0	-1.4259	-1.14328	-1.40548	0	-2.39847
17709	COX2	0	-1.15302	-2.36961	-1.96933	-1.83413	0	-2.31489
17710	COX3	0	0	-2.25343	-1.54881	-1.4143	0	-2.30601
17711	CYTB	0	-1.66097	-2.63016	-1.54126	-1.76097	-1.53183	-2.02339
17716	ND1	0	-1.48257	-2.8179	-2.04702	-2.24769	-1.67291	-2.44055
17717	ND2	0	-1.68505	-3.53595	-2.32565	-2.22403	-1.63283	-2.66581
17719	ND4	0	-1.66145	-2.45641	-1.49463	-1.69673	-1.41784	-1.88851
17720	ND4L	0	0	-3.47749	0	0	0	0
17721	ND5	0	-2.31074	-3.93801	-2.7223	-2.80707	-2.30008	-3.40079
17722	ND6	0	-1.99402	-3.58313	-2.29098	-2.33302	-1.79428	-2.5593
17724	mt-Rnr1	0	-0.873684	-2.04891	-1.99616	-1.89192	-1.74746	-1.86748
17725	mt-Rnr2	0	0	-1.83084	-1.8551	-1.6892	-1.36751	-1.78887
17754	Map1a	0	-0.741421	-0.683876	-0.839337	-0.833019	-0.760368	-0.676712
17756	Map2	0	-1.21128	-1.68368	-1.3608	-0.923335	-0.677722	-1.08372
17758	Map4	0	-0.52132	-0.62447	-0.55712	-0.329768	-0.376263	0
17761	Map7	0	-1.03808	-1.10473	-0.703212	0	-0.601199	-0.548924
17762	Mapt	0	-1.43919	-1.93608	-1.06257	-0.514065	-0.689769	0
17763	Mtcp1	0	-0.896872	-0.623759	-0.582142	0	0	0
17772	Mtm1	0	0	0	0	0	0	-0.808781
17828	Bloc1s5	0	-0.368441	-0.666849	-0.350691	0	0	0
17847	Usp34	0	0	0	-0.568764	0	0	-0.657022
17850	Mmut	0	-1.20386	-1.40313	-1.14177	-0.819201	-0.548798	-0.826699
17855	Mvk	0	0	-1.46202	-1.82751	-1.72727	-1.84808	-1.51444
17859	Mxi1	0	-1.38763	-0.367574	0	0	0	0
17880	Myh11	0	-1.92414	0	0	0	0	0
17897	Myl3	0	-3.37366	0	0	0	0	0
17909	Myo10	0	-0.961646	-0.677316	-0.573124	-0.561979	0	0
17920	Myo6	0	-0.761131	-1.73321	-1.60673	-1.07988	-0.675932	-1.00924
17926	Myoc	0	-5.39933	-5.56469	-2.17009	-2.11913	-1.85083	-1.96882
17933	Myt1l	0	-1.3798	-2.31531	-2.12353	-2.00206	-2.15304	-1.50792
17954	Nap1l2	0	0	-1.96908	-1.91383	-1.71516	-1.44627	-1.34184
17955	Nap1l4	0	0	-0.363019	-0.568666	-0.391116	-0.364377	-0.331223
17957	Napb	0	-1.33675	-2.30695	-2.12436	-2.13029	-2.5299	-1.80963
17960	Nat1	0	-1.7135	0	-1.01858	0	0	0
17966	Nbr1	0	-0.652143	-0.709152	-0.64473	-0.473034	0	-0.431978
17967	Ncam1	0	-1.25537	-1.11729	-0.500786	0	0	0
17977	Ncoa1	0	-1.03271	-1.4738	-1.37571	-1.09638	-1.09578	-0.965
17978	Ncoa2	0	0	-0.964191	-0.844196	-0.968091	-0.795171	-1.26724
17984	Ndn	0	0	0	0	0	-0.548254	0
17986	Ndp	0	-1.46687	-0.749957	-0.733177	-0.537015	0	-0.565554
17992	Ndufa4	0	-0.639257	-0.639392	-0.836788	-0.756917	-0.632101	0
17995	Ndufv1	0	-0.526829	-0.780766	-0.7733	-0.578965	-0.478029	0
18004	Nek1	0	0	-0.627064	-0.675372	0	0	0
18007	Neo1	0	-0.878545	-0.874751	0	0	0	0
18011	Neurl1a	0	-1.04643	-0.779102	0	0	0	0
18013	Neurod2	0	-2.2841	-2.28905	-2.33443	-2.0878	0	0
18015	Nf1	0	-1.0298	-1.17005	-0.617473	-0.671733	-0.498966	-0.632139
18016	Nf2	0	0	-0.59287	-0.532936	-0.47272	-0.551152	-0.557285
18020	Nfatc2ip	0	0	0	0	0	0	-0.412841
18025	Nfe2l3	0	-1.25828	-1.4206	0	0	0	-1.87964
18027	Nfia	0	-1.11918	-1.07924	-0.540702	-0.534011	0	0
18028	Nfib	0	-0.507402	-1.02693	-1.115	-0.831203	-0.469267	-0.670072
18029	Nfic	0	-0.817689	0	0	0	-0.525116	0
18032	Nfix	0	-1.67378	-1.09536	0	0	-1.22402	-1.03897
18039	Nefl	0	-1.60363	-2.78753	-2.38363	-2.32847	-3.0215	-1.58541
18040	Nefm	0	0	-2.01	-2.30946	-2.11468	-2.46867	0
18041	Nfs1	0	-0.641173	-0.707247	-0.285321	0	0	0
18046	Nfyc	0	0	0	0	-0.617145	-0.935804	-0.67549
18087	Nktr	0	0	0	0	0	-0.563347	0
18088	Nkx2-2	0	-0.978221	-1.5002	-1.73292	-1.6385	-1.95954	-1.45954
18094	Nkx2-9	0	-2.35078	-2.34317	-1.79592	-1.94632	-1.92932	0
18096	Nkx6-1	0	-1.23916	-1.61701	-0.931671	0	0	0
18099	Nlk	0	0	0	0	0	0	-0.661478
18105	Nqo2	0	0	0	-0.67876	-0.368866	-0.257369	-0.37669
18115	Nnt	0	0	0	0	0	0	-0.289624
18117	Emc8	0	-0.469262	-0.398141	-0.416539	-0.428831	-0.360919	0
18120	Mrpl49	0	0	-0.368225	0	0	0	0
18121	Nog	0	-1.68473	-0.843139	0	0	0	0
18125	Nos1	0	-3.93543	-3.47554	0	0	0	0
18128	Notch1	0	-0.863432	-0.73722	-0.893071	-0.908286	-1.07704	-0.867001
18131	Notch3	0	-2.60367	0	0	0	0	-1.07559
18141	Nup50	0	0	0	0	-0.274962	-0.244692	-0.322447
18143	Npas2	0	-1.46194	-1.67268	-0.913042	0	-0.759638	0
18163	Ctnnd2	0	-0.464559	-0.558008	0	0	0	0
18164	Nptx1	0	0	-1.49867	-1.56922	-1.66014	-2.48791	-1.73395
18183	Nrg3	0	0	0	0	0	-2.31828	0
18189	Nrxn1	0	-1.23644	-1.86688	-1.81515	-1.40896	-0.939803	-1.18988
18190	Nrxn2	0	-1.60696	-1.15301	0	0	0	0
18191	Nrxn3	0	0	-0.696234	0	0	0	0
18193	Nsd1	0	0	0	0	-0.305695	0	-0.318911
18194	Nsdhl	0	-1.14777	-1.93598	-1.95369	-2.23214	-2.2699	-2.76529
18195	Nsf	0	0	-0.410283	-0.891611	-1.13544	-1.01426	-1.08669
18197	Nsg2	0	-3.01993	-1.07761	0	0	0	0
18208	Ntn1	0	0	-0.775518	-1.31225	-1.06541	-1.25374	-1.33284
18209	Ntn3	0	-2.04691	0	0	0	0	0
18212	Ntrk2	0	-1.73066	-2.18844	-1.07343	-0.701863	-0.68944	-0.614047
18213	Ntrk3	0	-1.5871	-1.61336	-0.836154	-0.620666	-0.65414	-0.737624
18217	Ntsr2	0	-3.56732	-2.91882	-1.00221	0	-1.27212	0
18218	Dusp8	0	-0.925806	-1.37931	-0.95331	0	-1.31882	-1.00271
18221	Nudc	0	0	0	-0.570756	0	0	0
18222	Numb	0	0	0	0	0	0	-1.11016
18231	Nxph1	0	-1.53715	0	-2.14574	0	0	0
18293	Ogdh	0	-0.798155	-0.653808	-0.502995	-0.528599	-0.501376	-0.553053
18295	Ogn	0	-2.52061	-2.62068	0	0	0	0
18377	Omg	0	-3.60292	-2.15448	-2.50444	-1.65988	-1.77249	-1.3467
18386	Oprd1	0	0	-3.52618	-3.7926	0	0	0
18389	Oprl1	0	-1.90281	-2.13099	-1.71643	-1.85544	-2.32645	-1.44509
18399	Slc22a6	0	-2.40185	-2.65179	0	0	0	0
18408	Slc25a15	0	-0.357257	-0.765276	-0.727101	-0.570166	-0.519764	-0.680202
18415	Hspa4l	0	0	-0.521983	-0.908476	-0.361705	0	-0.492749
18426	Ovol1	0	-1.3106	-1.38245	-1.13238	0	0	0
18441	P2ry1	0	-2.03519	-1.46595	-1.87905	-1.66711	-1.21608	-1.28355
18451	P4ha1	0	0	0	-0.772529	0	-0.438308	-0.566848
18472	Pafah1b1	0	0	-0.559809	-0.611866	-0.552162	-0.361186	-0.600822
18483	Palm	0	-0.787991	-0.52405	0	0	0	0
18488	Cntn3	0	0	0	0	0	0	-2.32825
18489	Reg3b	0	-4.70405	0	0	0	-4.31013	0
18504	Pax2	0	-2.23464	-2.68217	-2.29971	-2.67074	-3.6656	-2.42617
18505	Pax3	0	-0.830201	-1.19846	-0.810295	-0.605883	0	0
18507	Pax5	0	0	-6.57185	0	0	0	0
18508	Pax6	0	-1.63968	-1.30606	0	0	0	0
18510	Pax8	0	0	0	0	0	-3.15874	0
18514	Pbx1	0	-1.09008	-0.992721	-0.398291	0	0	0
18516	Pbx3	0	-0.896979	0	0	0	0	-0.59339
18521	Pcbp2	0	0	0	0	0	-0.262559	-0.244871
18526	Pcdh10	0	-1.48028	-1.18378	-1.08201	-1.02324	-0.960475	-1.21178
18536	Pcm1	0	0	0	-0.517677	-0.400342	0	-0.373723
18541	Pcnt	0	-0.629394	-0.449023	-0.467248	-0.486454	-0.411453	0
18546	Pcp4	0	-2.86376	-2.87975	-2.77748	-2.6944	-3.39989	-1.36196
18549	Pcsk2	0	-1.76283	-1.995	-1.72917	-1.8012	-2.35818	-1.88218
18551	Pcsk4	0	0	-1.13201	0	0	0	0
18553	Pcsk6	0	-1.51676	-1.02038	0	0	0	0
18555	Cdk16	0	-0.346311	-0.529251	-0.815089	-1.07968	-1.54508	-1.21043
18557	Cdk18	0	-1.69485	0	0	0	0	-0.867992
18563	Pcx	0	-1.42404	-1.28158	-1.06576	-0.986231	-0.819964	-0.801751
18575	Pde1c	0	-0.941231	-0.945891	0	0	0	0
18577	Pde4a	0	-2.25876	-1.29472	-0.960507	-1.00162	-1.18429	-0.858412
18582	Pde6d	0	-0.681806	-0.553641	-0.430207	0	-0.405326	0
18585	Pde9a	0	-1.69531	-1.44113	-0.955539	-0.626048	-0.701669	0
18596	Pdgfrb	0	-0.771331	-0.490919	0	0	0	0
18597	Pdha1	0	-0.43985	-0.912795	-0.70771	0	0	-0.564122
18600	Padi2	0	-3.04233	-1.4503	0	0	0	0
18604	Pdk2	0	-2.6237	-1.78244	-1.14054	-0.812544	-0.886089	0
18606	Enpp2	0	-2.52269	-1.74322	-0.688881	0	0	0
18607	Pdpk1	0	0	-0.621064	-0.624236	-0.667715	-0.561062	-0.948379
18611	Pea15a	0	-0.443453	0	0	0	0	0
18612	Etv4	0	-1.06244	-1.84045	-2.899	-2.80671	-3.37466	-3.04647
18616	Peg3	0	-1.57366	-1.82293	-1.45727	-1.42554	-1.5925	0
18619	Penk	0	0	0	0	0	-1.04759	0
18627	Per2	0	0	0	0	-1.43216	-1.18228	-1.39316
18628	Per3	0	-2.38494	-1.90686	-1.15245	-1.20824	-1.12817	-0.964908
18632	Pex11b	0	-0.615881	-0.382976	0	0	0	0
18634	Pex7	0	-1.04567	-0.394167	0	0	0	0
18637	Pfdn2	0	0	0	-0.733671	0	0	0
18640	Pfkfb2	0	-0.512951	-1.25101	-1.05895	-0.781789	-0.403097	-0.672723
18642	Pfkm	0	-1.02422	-1.67032	-1.08605	-0.824597	-0.901073	-0.791619
18645	Pfn2	0	-1.1693	-1.45632	-0.825065	0	0	0
18648	Pgam1	0	0	0	0	-0.635514	-0.581075	-1.23754
18654	Pgf	0	-1.54954	-0.995333	0	0	0	0
18670	Abcb4	0	-2.54912	0	0	0	0	0
18674	Slc25a3	0	0	0	-0.486729	-0.55876	-0.452345	-0.477428
18676	Phf2	0	-0.521258	-0.566511	-0.318243	-0.48138	-0.446379	-0.515984
18679	Phka1	0	-1.66751	-1.98963	-2.18521	-2.01496	-1.90125	-1.66854
18682	Phkg1	0	-2.44276	-1.49508	-0.966376	0	0	0
18693	Pick1	0	-0.356252	-0.502018	0	0	0	0
18704	Pik3c2a	0	0	0	0	-0.691939	0	-1.10976
18706	Pik3ca	0	-0.271803	-0.315273	-0.251693	-0.331394	0	-0.434101
18708	Pik3r1	0	-0.881506	-1.2494	-0.855222	-0.594626	0	0
18709	Pik3r2	0	-0.403581	0	0	0	-0.476452	-0.411905
18710	Pik3r3	0	-1.25123	-0.759738	-0.700482	-0.630966	-0.622866	-0.789672
18715	Pim2	0	-2.96565	-1.95692	-1.99226	-1.57725	-1.85643	-1.2453
18717	Pip5k1c	0	0	0	0	0	-0.676847	-0.75399
18718	Pip4k2a	0	-1.76988	-1.1822	-0.492835	-0.663732	-0.60414	-0.85623
18746	Pkm	0	0	0	-0.699535	-0.645096	-0.541627	-0.391872
18749	Prkacb	0	0	0	0	0	0	-0.261071
18750	Prkca	0	0	-0.463887	0	0	0	0
18752	Prkcg	0	-2.9056	-2.1396	-1.67115	0	-1.22732	-1.40805
18754	Prkce	0	-1.1201	-1.44972	-0.79187	-0.520718	0	0
18759	Prkci	0	0	-0.955691	-0.745499	-0.696207	0	-0.806975
18760	Prkd1	0	-0.573397	-1.22469	-1.13264	-0.690853	-0.638379	-0.859997
18761	Prkcq	0	-3.15308	-1.369	0	0	0	0
18762	Prkcz	0	-1.74827	-1.72534	0	0	0	0
18764	Pkd2	0	-0.639583	-0.817965	0	0	0	0
18771	Pknox1	0	0	0	0	-0.403762	-0.484886	-0.655264
18777	Lypla1	0	0	0	0	0	0	-0.617256
18795	Plcb1	0	-1.29657	-2.16713	-2.63145	-2.00954	-1.71591	-1.96727
18797	Plcb3	0	0	-0.379243	0	0	0	0
18798	Plcb4	0	0	0	0	0	-1.11719	-1.10382
18799	Plcd1	0	0	-0.622466	-0.784897	-0.494478	-0.580634	-0.394325
18802	Plcd4	0	-0.813328	-0.743429	0	0	0	0
18803	Plcg1	0	0	-0.754045	-0.889464	-0.97859	-0.890412	-1.1201
18805	Pld1	0	-0.765112	0	0	0	0	-0.953421
18822	Plod1	0	-1.01447	0	0	-0.659657	-0.785696	-0.941635
18823	Plp1	0	-2.02705	-2.26502	-1.50071	-1.61722	-1.6724	-2.06364
18858	Pmp22	0	-1.10757	-1.13624	0	0	0	0
18951	43713	0	-0.976556	-1.14641	-0.840297	-0.727165	-0.889149	-0.707751
18952	43712	0	-2.15251	-1.38164	-0.552704	0	0	0
18972	Pold2	0	0	0	-0.340598	0	-0.369748	0
18975	Polg	0	0	0	0	-0.373389	-0.349156	-0.508657
18983	Cnot7	0	0	0	0	0	0	-0.364802
18991	Pou3f1	0	0	-1.52499	0	0	0	0
18992	Pou3f2	0	-2.06592	-2.15701	-1.3998	-1.10553	-0.673267	-0.720292
18993	Pou3f3	0	-1.10273	-1.75028	-1.52925	-0.962276	-1.02237	-0.816245
18994	Pou3f4	0	-1.60877	-1.56169	-1.22325	0	-1.14642	-1.44374
19009	Pou6f1	0	-0.834137	-0.914994	0	0	0	0
19013	Ppara	0	-1.43773	-2.41491	-2.06003	-1.47578	-1.35572	-1.27089
19014	Med1	0	0	0	0	-0.452615	-0.401349	-0.72422
19017	Ppargc1a	0	-2.18491	-1.73205	-1.59638	-1.44975	-1.04931	-1.26845
19024	Ppfibp2	0	0	-0.433901	0	-0.445524	-0.415718	-0.51824
19042	Ppm1a	0	-0.316721	-0.371398	0	0	0	-0.392278
19043	Ppm1b	0	-1.31082	-1.04157	-0.754533	-0.550374	0	0
19049	Ppp1r1b	0	-4.3783	-2.75601	-1.51063	-0.924212	0	0
19054	Ppp2r3d	0	-0.795838	0	0	0	0	0
19059	Ppp3r2	0	-2.73804	0	0	0	0	0
19060	Ppp5c	0	0	-0.255289	-0.606389	-0.489717	-0.699553	-0.330463
19062	Inpp5k	0	-1.07575	0	0	0	0	0
19063	Ppt1	0	-0.872246	0	0	0	0	0
19074	Prg2	0	-2.5751	-2.53279	0	0	0	0
19087	Prkar2a	0	0	-0.79095	-0.617044	-0.482342	-0.398841	-0.575084
19091	Prkg1	0	0	0	0	0	0	-0.864988
19108	Prkx	0	0	0	0	0	0	-0.769776
19116	Prlr	0	-4.5704	-2.88128	0	0	0	0
19122	Prnp	0	-0.517148	-0.546655	0	0	0	0
19125	Prodh	0	-2.84874	-2.74411	-1.71257	-1.02466	-0.805056	0
19130	Prox1	0	-1.54457	-2.43877	0	0	-1.59572	0
19134	Prpf4b	0	0	0	0	0	0	-0.608366
19142	Prss12	0	-1.60412	-1.66251	0	0	0	0
19153	Prx	0	-1.82913	-2.53621	-1.39918	0	-1.68456	0
19155	Npepps	0	0	-0.658796	-0.685696	-0.443346	0	0
19159	Cyth3	0	0	0	0	0	0	-0.5683
19164	Psen1	0	0	0	0	0	0	-0.684979
19206	Ptch1	0	-2.96896	-3.06804	-3.02141	-2.67032	-2.80054	-2.61875
19207	Ptch2	0	-2.23089	0	0	0	0	0
19210	Ptdss1	0	-0.492098	-0.282884	0	0	0	0
19211	Pten	0	0	0	0	0	0	-0.837544
19215	Ptgds	0	-1.93841	-3.47486	0	0	0	0
19220	Ptgfr	0	-1.75374	0	0	0	0	0
19223	Ptgis	0	-2.75461	-1.91401	-1.0775	-0.780288	0	0
19228	Pth1r	0	-1.67311	-0.61311	0	0	0	0
19242	Ptn	0	-2.06737	0	0	0	0	0
19247	Ptpn11	0	0	-0.576909	-0.52267	-0.34855	-0.338664	-0.432192
19249	Ptpn13	0	-0.847399	-1.09108	0	0	0	0
19258	Ptpn4	0	0	-1.41495	-1.34885	-1.15968	-1.04502	-1.15254
19259	Ptpn5	0	0	-1.71808	-1.92036	-2.32217	-3.16293	-1.57086
19262	Ptpra	0	-1.15226	-0.850134	-0.511227	-0.555786	-0.644785	-0.721528
19263	Ptprb	0	0	0	0	0	0	-0.969749
19266	Ptprd	0	-1.4722	-1.92005	-1.40927	-1.09516	-0.674195	-0.520669
19268	Ptprf	0	0	-0.831857	0	0	0	0
19270	Ptprg	0	-0.67671	-1.23099	-1.03268	-0.869156	0	-1.26801
19273	Ptpru	0	-1.5763	-1.66148	0	0	0	0
19274	Ptprm	0	-0.59569	-1.08924	-0.933891	-0.88675	-0.763024	-1.02698
19276	Ptprn2	0	-2.53533	-1.59683	0	0	0	0
19277	Ptpro	0	-0.844261	0	0	0	0	-0.846784
19280	Ptprs	0	0	-0.389955	0	0	-0.429202	-0.619045
19281	Ptprt	0	-3.36403	-2.5932	-1.59699	-1.75331	-1.88087	-1.52658
19283	Ptprz1	0	-1.11034	-1.95064	-1.61637	-1.25184	-1.01561	-1.37197
19286	Pts	0	-1.08795	-0.554634	-0.44417	0	0	0
19290	Pura	0	0	-0.791756	-0.650281	0	0	0
19291	Purb	0	0	-0.982594	-0.936632	-0.882431	-0.648971	-0.785624
19298	Pex19	0	-0.482314	-0.714717	-0.50562	-0.457705	-0.549475	-0.471055
19299	Abcd3	0	-0.412578	-0.687976	-0.594639	-0.496927	0	-0.638616
19300	Abcd4	0	-0.62863	-0.561256	-0.533126	-0.421486	-0.469465	-0.538765
19301	Pxmp2	0	-2.01446	-1.18032	-0.899375	0	0	0
19309	Pygm	0	-2.02777	-2.36547	-2.21141	-1.78189	-1.62939	-1.31687
19317	Qk	0	-0.94052	-1.36443	-1.09806	-0.832938	0	-1.18141
19325	Rab10	0	0	-0.372439	0	0	0	-0.624893
19335	Rab23	0	0	-0.373426	0	0	0	0
19337	Rab33a	0	0	0	0	0	-3.1305	-2.5557
19338	Rab33b	0	-0.976632	-0.872986	-0.651284	-0.455709	0	-0.347699
19339	Rab3a	0	-1.60455	-1.80155	-1.39238	-1.17957	-1.42004	-0.664552
19341	Rab4a	0	-1.02501	-1.16899	-0.828753	-0.580007	-0.496832	0
19344	Rab5b	0	-0.809665	-0.843939	0	0	0	0
19346	Rab6a	0	0	-0.626314	0	0	0	-0.500674
19347	Dennd5a	0	-1.2375	-1.1801	-0.885178	-0.820793	-0.815477	-1.02873
19353	Rac1	0	0	0	0	0	0	-0.255086
19357	Rad21	0	-0.658483	-0.298876	-0.625004	-0.559856	-0.361229	-0.607592
19364	Rad51d	0	-0.997935	-0.958649	-0.71458	-0.401969	-0.438061	0
19376	Rab34	0	-0.50044	-0.740825	-0.394814	-0.686663	-0.768609	-0.710197
19377	Rai1	0	-0.428989	0	0	-0.534891	-0.527216	-0.428978
19415	Rasal1	0	-2.08439	0	0	0	0	0
19416	Rasd1	0	-1.70839	-1.32512	0	0	0	0
19417	Rasgrf1	0	-1.02709	-1.68037	-1.193	-0.860271	-1.14724	0
19418	Rasgrf2	0	0	0	-1.11432	-1.72919	-2.12547	-2.02539
19434	Rax	0	-8.25855	0	0	0	0	0
19645	Rb1	0	-0.72297	0	0	0	0	0
19651	Rbl2	0	-1.54687	-1.00646	-0.510478	0	0	-0.506925
19662	Rbp4	0	-2.93655	-2.77147	0	0	0	0
19679	Pitpnm2	0	-1.40422	-1.23234	-1.03284	-0.857587	-1.14112	-0.587636
19682	Rdh5	0	-3.36036	-2.19385	-1.31514	-0.833926	-1.05982	0
19687	Rfc1	0	0	-0.294823	-0.419965	-0.394495	-0.304499	-0.249227
19691	Recql	0	0	0	-0.370123	0	0	0
19699	Reln	0	-2.15914	-2.05019	-0.830301	-0.771004	0	0
19701	Ren1	0	-3.53741	0	0	0	0	0
19707	Reps1	0	0	0	-0.629826	-0.700509	-0.776197	-0.681173
19708	Dpf2	0	-0.271234	0	0	0	0	0
19711	Resp18	0	-1.94419	-2.16138	-1.8015	-1.65646	-3.52262	-1.32547
19714	Rev3l	0	0	0	-0.610042	-1.23498	-1.03628	-1.35524
19719	Rfng	0	-1.13157	-0.831731	-0.519718	-0.478675	-0.933677	-0.368222
19725	Rfx2	0	-0.97806	-0.539467	0	0	0	0
19726	Rfx3	0	-1.04384	-1.7128	-1.30134	-0.827477	0	-0.760614
19727	Rfxank	0	-0.533642	-0.739665	-0.865532	-0.631824	-0.827933	-0.460354
19730	Ralgds	0	-0.788753	-0.889572	-0.913489	-1.22553	-1.48984	-1.26531
19752	Rnase1	0	-4.57046	-2.10853	-2.68847	-2.34992	-1.98807	-1.52214
19762	Rit2	0	-1.62697	-3.08341	-2.17915	-1.61583	-1.34679	0
19763	Ring1	0	-0.472612	0	0	0	0	0
19771	Rlbp1	0	-1.49659	-0.720655	0	0	0	0
19775	Xpr1	0	-0.975574	-0.787054	-0.59769	-0.442791	0	-0.542451
19777	Uri1	0	-0.635085	-0.865237	-0.666899	-0.76837	-0.608973	-0.920368
19866	Rnu7	0	-1.02937	0	0	0	0	0
19876	Robo1	0	-1.38764	-1.33191	-0.903322	-0.901037	-0.761307	-1.3903
19879	Slc22a8	0	-2.48777	-2.3904	0	0	0	0
19881	Rom1	0	-0.484234	0	0	0	0	0
19883	Rora	0	-0.681373	-1.81021	-1.72619	-1.62937	-1.35401	-1.15549
19894	Rph3a	0	-1.77001	-2.64072	-2.27187	-2.51856	-3.26765	-1.90665
20167	Rtn2	0	-1.50963	0	0	0	0	0
20168	Rtn3	0	-1.04661	-0.967429	-0.747297	-0.652069	-0.54167	-0.577883
20182	Rxrb	0	-0.736769	-0.355419	0	0	0	0
20183	Rxrg	0	-1.5822	-1.77107	-0.793268	-0.745228	-0.930677	0
20185	Ncor1	0	0	0	0	-0.32327	0	0
20187	Ryk	0	-0.621209	-0.635234	-0.567225	0	0	0
20191	Ryr2	0	-1.27601	-2.26747	-2.21696	-2.23667	-2.22302	-1.88907
20192	Ryr3	0	0	-2.10752	-2.1454	-1.87728	-2.16574	-1.71835
20222	Sf3a2	0	0	0	0	0	-0.5256	0
20230	Satb1	0	-1.86844	-1.57374	-1.26543	-1.27237	-1.16345	-1.12274
20238	Atxn1	0	-0.335397	0	0	0	0	0
20239	Atxn2	0	-0.604342	-0.772539	-0.699766	-0.765367	-0.929037	-0.864064
20249	Scd1	0	-2.56792	-3.31684	-2.29955	-1.97684	-1.60514	-1.51451
20250	Scd2	0	-1.84004	-2.16653	-1.61415	-1.3704	-1.18967	-1.50085
20254	Scg2	0	0	0	-0.626975	-1.2284	-1.59465	-1.18629
20255	Scg3	0	-1.57253	-1.67301	0	0	0	0
20256	Clec11a	0	-1.65628	0	0	0	0	0
20262	Stmn3	0	-1.12203	-1.05528	-1.21495	-0.97767	-1.16996	0
20265	Scn1a	0	-1.98133	-4.11498	-3.05722	-2.93632	-3.10953	-2.44197
20272	Scn7a	0	0	-2.55418	0	0	0	0
20273	Scn8a	0	-1.40251	-1.98174	-1.59082	-1.67466	-1.87038	-1.12911
20280	Scp2	0	-0.69181	-0.749433	-0.358775	0	0	0
20284	Scrg1	0	-1.942	-1.06878	-0.738566	0	0	0
20286	Zc3h7b	0	-0.705684	-0.850573	-0.533689	-0.394482	-0.515153	-0.25685
20316	Sdf2	0	0	-0.359069	0	0	0	0
20320	Nptn	0	0	0	0	-0.369869	-0.258997	-0.707037
20334	Sec23a	0	0	-0.432361	-0.577516	-0.487413	0	-0.626231
20338	Sel1l	0	0	-0.343734	0	0	0	-0.518263
20341	Selenbp1	0	-2.2535	-1.30879	-0.667634	0	0	0
20347	Sema3b	0	-2.48432	-2.31287	0	0	0	0
20351	Sema4a	0	-0.645318	0	-0.538366	-0.736842	-0.78878	-0.87887
20353	Sema4c	0	0	0	0	0	0	-0.448911
20356	Sema5a	0	0	-1.24811	0	0	-1.42176	-1.52251
20357	Sema5b	0	-2.54901	0	0	0	0	0
20358	Sema6a	0	0	-0.579691	0	0	0	0
20360	Sema6c	0	-1.72504	-1.32297	0	0	-1.57898	-1.00963
20363	Selenop	0	-2.00143	-1.00637	0	-0.936581	-0.648998	-1.21881
20364	Selenow	0	-0.678905	0	0	0	0	0
20365	Serf1	0	-1.68935	0	0	0	0	0
20378	Frzb	0	0	-1.15556	0	0	0	0
20392	Sgce	0	-0.468056	-0.475971	0	0	0	0
20399	Sh2b1	0	0	-0.561746	-0.442917	0	-0.625872	-0.435479
20402	Zfp106	0	-0.437647	-0.56618	-0.626748	-0.617703	-0.500921	0
20404	Sh3gl2	0	-1.75307	-2.2618	-2.13493	-1.82887	-1.63301	-1.66618
20408	Sh3gl3	0	-0.854567	0	0	-1.03616	-1.68604	-1.50494
20411	Sorbs1	0	0	-0.884028	0	0	0	0
20418	Shc3	0	-0.672172	-0.946524	-1.20513	-1.16291	-1.62862	-1.40118
20420	Shd	0	-2.75565	-1.60079	-1.0159	-0.781507	-1.01461	0
20430	Cyfip1	0	-0.469182	0	-0.777874	-0.836724	-0.68384	-1.02095
20431	Pmel	0	-1.98541	0	0	0	0	0
20441	St3gal3	0	-0.558346	-0.482224	-0.354689	0	-0.48112	-0.314743
20443	St3gal4	0	-0.359979	-0.955089	-0.869812	-0.75672	-0.661879	-0.661455
20444	St3gal2	0	0	0	0	0	-0.44805	-0.526427
20447	St6galnac3	0	-1.26533	-2.11693	0	0	0	0
20449	St8sia1	0	-1.96775	-2.04114	-2.74184	-2.39647	-2.36723	-2.39821
20451	St8sia3	0	-1.67464	-2.64622	-2.32867	-2.6543	-2.98466	-2.1885
20475	Six5	0	-1.60725	-1.78864	-0.619907	0	0	0
20480	Clpb	0	0	0	-0.373609	0	0	0
20496	Slc12a2	0	0	-0.860016	0	0	0	0
20508	Slc18a3	0	0	-2.28568	0	0	-2.34826	0
20509	Slc19a1	0	0	-0.759709	0	0	0	0
20510	Slc1a1	0	-1.34457	0	0	0	0	-1.12586
20511	Slc1a2	0	-2.32672	-2.75236	-1.8223	-1.61278	-1.40859	-1.49407
20512	Slc1a3	0	-1.8698	-1.91337	-0.73761	0	0	-0.700799
20515	Slc20a1	0	-0.541033	-0.863504	-0.726504	-0.66589	-0.487849	-0.52704
20516	Slc20a2	0	-0.6864	-1.44411	-0.892128	-0.826197	-0.826066	-0.709855
20518	Slc22a2	0	-3.90669	0	0	0	0	0
20519	Slc22a3	0	-2.17304	0	0	0	0	0
20520	Slc22a5	0	-0.665198	0	0	0	0	0
20521	Slc22a12	0	-2.42251	0	0	0	0	0
20523	Slc25a14	0	0	-0.798394	-0.708355	0	0	0
20525	Slc2a1	0	0	-1.20078	0	0	0	0
20533	Slc4a1	0	-2.00105	0	0	0	0	0
20536	Slc4a3	0	-0.472705	0	0	0	0	0
20563	Slit2	0	-1.11828	-1.51777	0	0	0	0
20591	Kdm5c	0	0	0	0	0	-0.49971	-0.536307
20597	Smpd1	0	-0.80732	-0.861511	-0.458542	0	-0.43888	-0.329367
20598	Smpd2	0	-1.09175	-1.20538	-1.05691	-0.793526	-0.719991	-0.456269
20602	Ncor2	0	0	0	0	-0.79279	-0.941503	-0.782192
20604	Sst	0	-1.48189	0	0	-1.56544	-2.09752	0
20614	Snap25	0	-1.60215	-3.41155	-2.94598	-2.73111	-3.20972	-2.13934
20615	Snapin	0	-0.603376	-0.481187	0	0	0	0
20616	Snap91	0	-1.01301	-2.05136	-1.75936	-1.87123	-1.98251	-1.71812
20621	Snn	0	-1.91294	-1.4273	-0.809862	-0.605992	-0.639037	-0.493717
20623	Snrk	0	-1.40336	-1.60315	-1.61835	-1.74857	-1.59976	-1.52053
20646	Snrpn	0	0	0	0	0	-4.20849	0
20648	Snta1	0	-0.972224	-0.70417	-0.666546	-0.556616	-0.584383	0
20655	Sod1	0	0	0	-0.477407	0	0	0
20656	Sod2	0	-0.326155	-0.941895	-1.06028	-0.81883	-0.628274	-0.628939
20657	Sod3	0	-1.8549	-1.01955	0	0	0	0
20658	Son	0	0	0	0	-0.431263	0	0
20660	Sorl1	0	-1.20359	-1.02581	0	0	0	-0.804445
20661	Sort1	0	-1.09047	0	0	0	0	0
20662	Sos1	0	0	-0.420762	0	0	0	0
20663	Sos2	0	-0.886949	-1.04457	0	0	-0.799527	-1.17472
20664	Sox1	0	-2.7761	-3.1684	-2.72904	-2.38465	-2.11648	-2.08773
20665	Sox10	0	-1.37891	-0.906356	0	0	-1.39978	0
20667	Sox12	0	-1.53783	-0.831359	0	0	0	0
20668	Sox13	0	-1.38454	-1.43372	-1.06863	-0.887376	-1.18028	-0.734983
20674	Sox2	0	-1.14319	-1.29501	-0.952575	0	0	0
20678	Sox5	0	-0.798592	-1.76538	-1.48112	-0.999388	-0.813564	-0.751898
20679	Sox6	0	-0.758143	-0.874707	-0.761378	0	0	0
20680	Sox7	0	0	0	0	0	-2.2736	0
20681	Sox8	0	-2.93678	-2.58877	-2.39358	-2.25808	-2.25063	-1.94279
20682	Sox9	0	0	-0.950073	0	0	0	0
20687	Sp3	0	0	0	0	0	0	-0.827994
20688	Sp4	0	-1.01899	-1.43325	0	0	0	0
20689	Sall3	0	-0.914689	-1.54994	-1.55042	-1.22237	-1.42238	-1.10065
20692	Sparc	0	-1.2898	-1.46366	0	0	-1.07518	-1.15818
20713	Serpini1	0	-1.85999	-1.57461	-1.95918	-1.67387	-1.20542	-1.09819
20720	Serpine2	0	-1.23885	-0.931551	0	-0.510599	0	-0.645641
20741	Sptb	0	-2.31914	-4.02553	-3.23287	-3.32073	-3.28011	-2.83427
20742	Sptbn1	0	0	-1.00208	-0.657969	0	0	0
20743	Sptbn2	0	0	-2.16091	-2.16598	-2.24257	-2.18046	-1.91759
20744	Strbp	0	-0.537348	-0.825493	-1.23071	-0.8295	-0.69262	-0.746965
20745	Spock1	0	-1.51719	-2.27398	-1.97261	-1.91863	-2.01508	-1.72368
20751	Spr	0	0	-0.446883	-0.492329	0	0	0
20775	Sqle	0	0	-2.34007	-2.47162	-2.57784	-2.42538	-2.76622
20776	Tmie	0	-3.43409	-1.26689	0	0	0	0
20779	Src	0	0	-0.634521	0	0	-0.368404	0
20788	Srebf2	0	-0.779211	-1.79859	-1.5551	-1.46999	-1.62408	-1.62461
20817	Srpk2	0	-0.483624	-0.427107	-0.486789	-0.356664	0	-0.461313
20843	Stag2	0	-0.477988	-0.558172	-0.628064	-0.527002	0	-0.916041
20844	Stam	0	0	-0.728755	-0.595997	0	0	-0.89345
20851	Stat5b	0	-0.483514	-0.771537	-0.452823	-0.462219	-0.500229	-0.427962
20866	Stim1	0	-0.565019	0	0	0	0	0
20869	Stk11	0	-0.445365	0	0	0	0	0
20872	Stk16	0	0	0	0	0	-0.402713	0
20887	Sult1a1	0	-1.19775	-1.3712	0	0	0	0
20893	Bhlhe40	0	0	0	0	-0.421131	0	-0.755655
20907	Stx1a	0	0	0	0	0	-1.52226	0
20910	Stxbp1	0	-0.598179	-1.36502	-1.02855	-1.01802	-1.20641	-0.927339
20912	Stxbp3	0	-0.637933	-0.862059	0	-0.765967	0	0
20913	Stxbp4	0	-0.996805	-1.07413	-0.870181	0	0	-0.663281
20916	Sucla2	0	0	-0.370021	-0.595636	-0.435415	0	-0.43818
20917	Suclg2	0	-1.24874	-1.70111	0	0	0	0
20918	Eif1	0	0	-0.606791	-0.440002	0	0	0
20922	Supt4a	0	-0.470368	0	0	0	0	0
20926	Supt6	0	0	0	-0.312361	0	-0.348046	0
20927	Abcc8	0	-2.39463	-2.62363	0	0	0	0
20962	Sycp3	0	-2.27613	-2.3781	-1.60965	0	0	0
20964	Syn1	0	-1.45588	-1.15514	-1.0916	-1.16923	-1.58394	-1.19867
20965	Syn2	0	-1.48316	-1.03092	-0.754409	0	-0.755224	-0.749332
20970	Sdc3	0	-0.79571	-1.00079	-1.04004	-1.20468	-1.34415	-1.34829
20974	Syngr3	0	-0.966237	0	0	0	0	0
20977	Syp	0	-1.4147	-2.00582	-2.03371	-1.65996	-1.81517	-0.809426
20979	Syt1	0	-2.06446	-2.35642	-1.93551	-2.24801	-2.51031	0
20980	Syt2	0	-2.34376	-3.45873	-3.03844	-3.49245	-3.48791	-3.36093
20981	Syt3	0	-2.04188	-1.09966	-0.722306	-0.51063	-0.758746	0
21331	T2	0	-2.26896	0	0	0	0	0
21334	Tac2	0	-1.93259	0	0	0	0	0
21337	Tacr2	0	-2.37374	0	0	0	0	0
21353	Tank	0	0	0	0	0	0	-0.70642
21367	Cntn2	0	-1.51285	-1.46578	-1.18987	-0.906336	-1.27246	-1.07587
21372	Tbl1x	0	0	0	0	-0.876766	0	-1.11971
21400	Tcea2	0	-1.6674	-1.59274	0	0	0	0
21408	Zfp354a	0	0	-1.69692	0	0	0	0
21413	Tcf4	0	0	-0.705576	-0.882044	-0.581712	0	0
21415	Tcf7l1	0	-0.810394	-0.767878	0	0	0	0
21416	Tcf7l2	0	-0.782684	-0.44078	-0.454721	-0.481026	-0.345588	-0.424958
21417	Zeb1	0	-0.634664	-1.27436	-0.978081	-0.666901	-0.730168	-0.950757
21422	Tfcp2	0	0	-0.523815	0	0	0	0
21646	Tcte2	0	-1.60779	0	0	0	0	0
21652	Phf1	0	-0.473134	-0.884933	0	0	0	0
21685	Tef	0	-1.20698	-0.998726	-0.853611	-1.02715	-0.848593	-0.894466
21763	Tex2	0	0	0	0	-0.408972	0	-0.371293
21766	Tex261	0	0	0	0	0	-0.383816	0
21769	Zfand3	0	-0.308229	-0.35853	0	0	-0.300568	-0.242536
21770	Ppp2r5d	0	0	-0.317874	0	0	-0.326604	0
21778	Tex9	0	0	0	-0.642042	0	0	0
21780	Tfam	0	0	-0.377814	-0.428243	0	0	0
21808	Tgfb2	0	-0.571212	-1.43478	0	0	0	0
21814	Tgfbr3	0	0	-1.2471	0	0	0	0
21833	Thra	0	-1.23343	0	0	0	0	0
21834	Thrb	0	-2.02404	-2.47557	-1.93632	-1.41715	-1.22578	-1.44034
21835	Thrsp	0	-3.00455	-2.2977	-1.97008	-1.30985	-0.892264	0
21844	Tiam1	0	0	0	0	-0.647425	0	0
21848	Trim24	0	0	-0.477669	-0.51153	-0.482144	0	-0.523223
21859	Timp3	0	-1.38403	-1.00338	-0.993502	-0.529547	0	0
21872	Tjp1	0	0	-0.881684	-0.842991	0	0	-0.957786
21873	Tjp2	0	0	-0.711326	-0.65612	-0.5172	-0.363873	-0.420592
21881	Tkt	0	0	-0.546632	-0.911798	-0.908835	-0.804844	-0.717446
21886	Tle2	0	-1.1384	-2.73762	-1.87727	-1.50971	-1.93245	-1.49905
21888	Tle4	0	-1.16694	-0.619398	-0.679711	-0.59493	-0.456372	-0.650177
21912	Tspan7	0	-1.54038	-2.07791	-2.04089	-1.60292	-1.62028	-1.40389
21922	Clec3b	0	-5.18656	-2.83775	0	0	0	0
21951	Tnks	0	0	-0.795154	0	0	0	-1.09157
21955	Tnnt1	0	-1.79359	0	0	0	0	0
21960	Tnr	0	-0.833394	0	0	0	0	0
21961	Tns1	0	0	-0.339116	0	0	0	0
21968	Tom1	0	0	-0.797018	0	0	0	-0.669998
21974	Top2b	0	0	0	-0.664244	-0.589943	0	-0.641631
21981	Ppp1r13b	0	-0.548938	0	0	0	0	0
21987	Tpd52l1	0	-0.85298	-1.53449	-1.59305	-1.32714	-1.12193	-1.05324
21991	Tpi1	0	-0.335955	0	-0.762865	-0.505451	-0.60736	-0.420245
22017	Tpmt	0	-1.30778	-1.52589	-1.00811	-0.92912	-0.967505	-1.03607
22022	Tpst2	0	0	0	0	0	0	-0.423374
22026	Nr2c2	0	-1.56809	-1.49589	0	0	0	-1.29585
22031	Traf3	0	-0.681874	-0.555519	0	0	-0.740007	-0.74793
22032	Traf4	0	-0.775113	0	0	-0.496968	-0.916565	-0.783622
22042	Tfrc	0	-0.861837	-1.5325	-2.60462	-2.48098	-2.36484	-2.72519
22045	Trhr	0	0	-2.86767	-3.22248	0	0	0
22057	Tob1	0	-0.545756	-0.813575	-0.671041	0	0	-0.533102
22061	Trp63	0	-1.80019	-1.39233	-1.54274	-1.06914	-0.771011	-1.06041
22064	Trpc2	0	-0.714927	-0.706578	-0.744436	0	-0.617886	0
22065	Trpc3	0	-2.00769	0	0	0	0	0
22084	Tsc2	0	0	0	0	-0.594363	-0.761113	-0.716983
22095	Tshr	0	-1.3599	0	0	0	0	0
22117	Tst	0	-2.11149	-1.02106	0	-0.645918	-0.622688	0
22129	Ttc3	0	-0.900383	-0.764579	-0.539358	-0.667461	-0.660777	-0.58765
22141	Tub	0	-1.413	0	0	-1.06199	-0.936706	0
22145	Tuba4a	0	-0.64924	-1.85534	-1.85717	-1.50597	-1.55608	-0.872391
22152	Tubb3	0	0	0	0	0	-1.50419	0
22153	Tubb4a	0	-1.94778	-1.12941	-0.882886	-0.968569	-1.17022	0
22169	Cmpk2	0	-1.06777	-1.2504	0	0	0	0
22174	Tyro3	0	-0.995051	-1.28187	-1.32423	-1.23821	-1.50187	-1.17035
22183	Zrsr1	0	-1.55473	-1.68714	-0.529093	0	0	0
22194	Ube2e1	0	0	-0.422255	0	0	0	0
22195	Ube2l3	0	-0.29705	0	0	0	0	0
22200	Uba3	0	0	-0.553752	-0.57363	0	0	-0.81067
22201	Uba1	0	0	0	0	0	0	-0.558502
22214	Ube2h	0	-0.852253	-0.511286	-0.276148	0	0	0
22222	Ubr1	0	0	-0.801089	-0.674799	-0.447291	0	-0.639971
22229	Ucp3	0	-2.69707	-2.10186	-1.9352	-1.78758	-1.7012	-1.60267
22232	Slc35a2	0	-0.440565	0	0	0	0	0
22239	Ugt8a	0	-2.22127	-2.54618	-1.93412	-2.11016	-2.53863	-3.15199
22241	Ulk1	0	-0.91659	0	0	0	0	0
22245	Uck1	0	0	-0.637496	0	0	0	-0.431562
22269	Upk2	0	-3.71813	0	0	0	0	0
22273	Uqcrc1	0	-0.34845	-0.383571	-0.518341	-0.43854	-0.429791	-0.340837
22275	Urod	0	-0.471592	0	0	0	0	0
22282	Usf2	0	-0.832881	0	0	0	0	-0.621994
22284	Usp9x	0	0	0	0	0	0	-1.10265
22288	Utrn	0	0	-0.97878	-0.883081	-0.532391	0	0
22289	Kdm6a	0	0	0	0	0	0	-0.568058
22317	Vamp1	0	-1.91099	-3.04735	-2.55801	-2.24452	-3.1315	-1.72189
22318	Vamp2	0	-1.48	-1.76232	-0.749232	-0.482783	-0.738047	0
22325	Vav2	0	0	0	0	0	0	-0.865939
22329	Vcam1	0	-0.472153	-0.591879	0	0	0	-0.600886
22333	Vdac1	0	0	0	-0.455642	-0.249662	0	0
22339	Vegfa	0	-1.23691	-1.75456	-2.08278	-2.11843	-2.34098	-2.24629
22340	Vegfb	0	-1.86248	-1.30713	-0.987982	-0.573052	-1.0921	-0.442309
22341	Vegfc	0	-2.20219	-1.45942	-1.3456	-1.39527	-1.58122	-1.6836
22342	Lin7b	0	-2.59009	-2.31412	0	0	-2.61742	0
22344	Vezf1	0	-0.764738	-0.970052	-0.866233	-0.761853	-0.755782	-0.748119
22346	Vhl	0	-1.41982	-1.24121	-0.69128	-0.622659	-0.476395	-0.504
22348	Slc32a1	0	-1.95141	-2.08117	-1.6411	-2.01889	-2.72239	-1.68454
22359	Vldlr	0	0	0	-0.684016	-0.695097	-0.749157	-0.886697
22360	Nrsn1	0	-1.30752	-2.22447	-1.88388	-2.05315	-2.02461	-1.68622
22370	Vtn	0	-1.82945	-1.70923	0	0	0	0
22377	Wbp1	0	-1.6533	0	0	0	-0.346557	0
22378	Wbp2	0	-1.04135	-0.73745	0	0	-0.517765	0
22393	Wfs1	0	-0.514495	-0.571571	0	0	0	0
22401	Zmat3	0	0	-0.520186	0	0	0	0
22404	Wiz	0	0	0	0	0	-0.622424	-0.448363
22415	Wnt3	0	0	-1.17216	0	0	0	-1.66291
22418	Wnt5a	0	-0.959927	-0.558889	0	0	0	0
22420	Wnt6	0	-2.04532	-1.58389	0	0	0	0
22421	Wnt7a	0	-0.796042	-1.60576	-1.60244	-1.2409	-1.16097	-1.13577
22422	Wnt7b	0	0	-1.0158	-0.822014	-0.88492	-0.810231	-0.848894
22423	Wnt8b	0	-2.5505	-1.95717	-1.8185	-1.17819	-1.23736	-0.962001
22439	Xk	0	-0.937971	-0.654634	0	0	0	0
22612	Yes1	0	-0.501783	-1.52947	-1.07322	-0.709291	0	-0.938028
22619	Siae	0	-1.8916	-0.975738	-0.479119	0	0	0
22625	Map3k19	0	-3.34978	-1.56438	-1.53584	0	0	0
22634	Plagl1	0	-1.21776	0	0	0	0	0
22642	Zbtb17	0	0	0	0	0	-0.408093	0
22644	Rnf103	0	-0.314339	-0.613071	-0.444877	0	0	-0.447066
22646	Zfp105	0	-0.373308	-1.02911	-0.745537	-0.618085	-0.530474	0
22648	Zfp11	0	0	-0.916876	-0.949948	0	0	-0.967925
22652	Mkrn3	0	-0.806783	-1.41192	-1.03738	-0.971053	-1.04626	0
22654	Zfp13	0	-0.920503	-0.953848	-0.582323	0	-0.596163	0
22661	Zfp148	0	-0.34463	-0.556525	-0.51206	-0.50622	0	-0.819342
22671	Rnf112	0	-1.86503	-2.09544	-1.44048	-1.59471	-1.8655	-1.76806
22678	Zfp2	0	-1.14574	-1.58156	-1.09794	0	0	-0.70915
22685	Zfp239	0	-1.13496	-1.63822	-0.866699	0	0	-0.773259
22689	Zfp27	0	-0.869604	-0.844503	-0.852689	-0.964283	-0.896459	-0.734098
22691	Zscan2	0	-1.04036	0	0	0	0	0
22693	Zfp30	0	-1.86089	-1.91972	-1.70422	-1.3703	-1.08494	-0.886741
22696	Zfp37	0	-1.44672	-1.57219	-1.01622	-0.616215	0	0
22698	Zfp39	0	-0.824722	-0.778473	0	0	0	0
22701	Zfp41	0	-1.15044	-0.763135	0	0	-0.66412	-1.08586
22704	Zfp46	0	-0.631933	0	0	0	0	0
22712	Zfp54	0	0	0	0	0	0	-1.09237
22719	Zfp61	0	-0.898839	0	0	0	0	0
22720	Zfp62	0	0	0	0	0	0	-0.89372
22724	Zbtb7b	0	0	0	0	0	-0.601091	-0.498392
22750	Zfp9	0	0	-0.935674	-0.813634	0	-0.836897	-0.842666
22755	Zfp93	0	-1.3001	-0.808906	-0.65925	0	0	0
22756	Zfp94	0	-1.11119	-1.12837	0	0	0	0
22757	Zkscan5	0	-0.581297	-0.439284	0	0	-0.443034	0
22761	Zfpm1	0	-0.854816	0	0	-1.08013	-1.38765	-1.09118
22762	Zfpm2	0	0	-1.46028	-1.25481	0	0	-1.00714
22763	Zfr	0	0	-0.57821	0	0	0	-0.691127
22771	Zic1	0	-1.26584	-1.17167	0	0	0	0
22773	Zic3	0	-1.34744	-1.69284	0	0	0	0
22774	Zic4	0	-1.53788	0	0	0	0	0
22781	Ikzf4	0	-1.08629	-1.2857	0	0	0	0
22782	Slc30a1	0	-0.727928	-0.389458	0	0	0	-0.367843
22784	Slc30a3	0	0	-1.89146	-1.841	-2.01127	-2.64096	0
22785	Slc30a4	0	0	-0.529618	-0.39434	0	0	-0.539498
23792	Adam23	0	-1.46069	-1.43764	-1.00614	-1.01075	-1.2896	-1.20425
23796	Aplnr	0	-4.64227	-3.09055	0	0	0	0
23797	Akt3	0	0	-0.8928	-0.813705	-0.67639	-0.827512	-0.872772
23802	Amfr	0	0	-0.849533	0	0	0	0
23805	Apc2	0	-1.75284	-1.53706	-1.346	-1.31146	-1.30049	-0.950204
23807	Arih2	0	0	0	0	-0.360073	-0.540929	-0.452309
23821	Bace1	0	0	-0.731233	-0.548717	-0.621227	-0.788047	-0.842992
23829	C1ql1	0	-3.69348	-0.937429	0	0	0	0
23830	Capn10	0	0	0	0	0	-0.468582	0
23831	Car14	0	-4.31776	-3.35577	-1.88198	-1.62728	-1.35768	0
23836	Cdh20	0	-2.02655	-1.9021	-1.50986	-1.20692	-1.20275	-1.1877
23854	Def8	0	-0.863166	-0.24153	-0.364373	-0.489743	-0.716405	-0.570578
23857	Dmtf1	0	0	0	0	0	0	-0.532883
23859	Dlg2	0	-1.31501	-2.05429	-1.41616	-1.30245	-1.69903	-1.5801
23863	Dand5	0	-1.26411	-1.23632	-0.596175	0	0	0
23877	Fiz1	0	-0.368406	0	0	0	-0.432161	0
23879	Fxr2	0	-0.267304	-0.606465	-0.697118	-0.44607	-0.622343	-0.345179
23893	Grem2	0	0	0	0	-1.27754	0	0
23912	Rhof	0	-0.823043	0	0	0	-0.958491	0
23923	Aadat	0	-2.65213	0	0	0	0	0
23925	Kel	0	-4.70299	0	0	0	0	0
23928	Lamc3	0	-1.56773	-2.75674	0	0	0	0
23936	Lynx1	0	-1.21059	-0.813719	-0.630459	0	-0.74693	0
23937	Mab21l2	0	-1.90437	-2.3252	-2.6336	-1.98802	-2.37024	-1.83379
23945	Mgll	0	-1.93249	-1.31031	0	0	0	0
23954	Nek3	0	-1.6766	0	0	0	0	0
23956	Neu2	0	-2.33615	0	0	0	0	0
23964	Tenm2	0	-1.13736	-1.64629	0	0	0	0
23965	Tenm3	0	-1.16969	-0.903638	0	0	0	0
23966	Tenm4	0	-2.78215	-2.09223	-2.06683	-2.28232	-1.86509	-1.80793
23969	Pacsin1	0	-2.19784	-2.40281	-1.78019	-1.62831	-2.08858	-1.26424
23971	Papss1	0	0	-0.440833	0	0	0	-0.465291
23972	Papss2	0	-1.3071	0	0	0	0	0
23984	Pde10a	0	0	0	0	0	0	-0.890608
23986	Eci2	0	-0.533258	-0.374624	-0.320502	0	0	0
23989	Med24	0	-0.646103	0	0	0	0	0
23994	Dazap2	0	-0.766818	-0.534041	0	0	0	0
24001	Tiam2	0	0	-0.841841	-0.681206	-0.767858	-0.614453	-0.668211
24012	Rgs7	0	0	0	0	-0.771078	-0.854162	-1.20529
24017	Rnf13	0	-0.537985	-0.667844	0	0	0	0
24050	43711	0	-2.03385	-1.86597	0	0	0	0
24051	Sgcb	0	0	0	0	0	0	-0.364673
24064	Spry2	0	0	-1.35628	-1.70254	-1.3926	-1.37085	-1.20461
24066	Spry4	0	0	-1.00054	-2.03352	-1.45095	-1.71432	-1.67815
24069	Sufu	0	0	0	0	0	0	-1.24425
24074	Taf7	0	0	-0.892554	-0.93076	-0.876343	-0.852884	-1.08705
24083	Natd1	0	-0.929755	0	0	0	0	0
24105	Rbck1	0	-0.875094	0	0	0	0	0
24109	Ubl3	0	-1.67009	-1.11485	-0.731023	-0.870491	-0.874128	-1.01884
24116	Nelfa	0	0	0	0	0	-0.425186	0
24131	Ldb3	0	-1.93652	-1.09895	0	0	0	0
24135	Zfp68	0	-0.436291	0	0	0	0	-0.466871
26362	Axl	0	0	-0.575268	0	0	0	-0.702525
26363	Btd	0	-1.08125	-1.05461	-0.455506	0	0	0
26365	Ceacam1	0	0	0	0	-1.23415	0	-1.58971
26372	Clcn6	0	-1.0557	-2.51275	-1.7229	-1.58393	-1.77083	-2.15145
26374	Cop1	0	0	0	0	0	0	-0.308097
26378	Decr2	0	-0.554493	0	0	0	0	0
26379	Esrra	0	-0.505078	-0.643997	-0.73315	-0.62163	-0.658649	-0.424852
26380	Esrrb	0	-2.34338	-2.83812	-2.79502	-2.67066	-2.67374	-2.84151
26381	Esrrg	0	-2.31541	-2.00375	-1.84473	-1.58414	-1.15956	-1.57669
26383	Fto	0	-0.567602	-0.682426	-0.498891	-0.324789	-0.470069	0
26390	Mapkbp1	0	0	0	0	0	-0.492763	0
26395	Map2k1	0	0	0	0	0	0	-0.294757
26399	Map2k6	0	-0.648649	-1.02749	-1.4994	-1.27591	-1.22936	-1.09361
26400	Map2k7	0	0	-0.392634	0	0	-0.252858	0
26404	Map3k12	0	-1.13759	-1.27497	-0.916546	-0.698414	-0.828418	-0.900937
26407	Map3k4	0	0	-0.562599	-0.65061	-0.524477	-0.517386	-0.439349
26412	Map4k2	0	-1.02809	0	-0.907767	-0.889642	-1.27352	-0.839251
26414	Mapk10	0	-0.982131	-1.56653	-1.05094	-0.666023	-0.842386	-0.658083
26419	Mapk8	0	0	0	-0.419758	-0.414001	0	-0.668144
26420	Mapk9	0	0	0	-0.413746	-0.333604	-0.395339	-0.396115
26422	Nbea	0	-0.702582	-1.31255	-1.44603	-1.31806	-1.13542	-1.38846
26450	Rbbp9	0	-1.12115	-1.23731	-0.502666	0	0	0
26456	Sema4g	0	-2.61367	-1.45881	-0.763276	0	-1.03102	-0.876164
26457	Slc27a1	0	-1.23001	-1.4238	-1.19418	-1.13168	-1.08332	-1.26222
26458	Slc27a2	0	0	-3.22089	0	-2.84779	0	0
26466	Zfp260	0	0	0	0	0	0	-0.498605
26557	Homer2	0	-1.66834	-2.02065	-2.19555	-1.77279	-1.51233	-1.53779
26559	Hunk	0	0	-0.479858	-0.520672	0	0	0
26562	Ncdn	0	0	-0.730809	-0.730174	-0.675368	-0.877051	-0.631882
26564	Ror2	0	-1.18875	-1.00696	-1.05901	-0.930224	-1.01223	-1.14196
26611	Rcn2	0	-1.56051	-1.89173	-0.74471	0	0	0
26874	Abcd2	0	-1.4119	-0.999578	-0.686851	-0.919262	-0.636142	-1.18296
26875	Pclo	0	-1.45943	-1.85094	-2.19327	-1.91817	-1.67007	-1.1703
26877	B3galt1	0	-0.764295	-1.72357	-1.49001	-1.16847	0	-1.61827
26878	B3galt2	0	-2.63337	-3.14338	-2.60447	-2.46174	-2.28964	-2.87718
26894	Cops7a	0	-0.317499	-0.452882	-0.501388	-0.398232	-0.648118	-0.350654
26896	Med14	0	0	0	0	0	0	-0.782617
26912	Gcat	0	-0.457868	-1.49297	-1.14294	-0.812671	-0.67763	0
26913	Gprin1	0	0	0	0	0	-1.46429	-1.2242
26919	Zfp346	0	-0.807408	-0.531582	0	0	-0.468713	0
26926	Aifm1	0	0	0	-0.418237	-0.402111	0	-0.536424
26932	Ppp2r5e	0	0	0	-0.48177	0	0	-0.508012
26936	Mprip	0	0	0	-0.324158	0	0	0
26940	Ecsit	0	-0.455364	-0.904927	-0.780595	-0.536612	-0.781803	0
26941	Slc9a3r1	0	-0.505657	-0.435386	-0.571515	-0.546421	-0.58677	-0.531233
26942	Spag1	0	-1.0776	-1.49415	-1.26028	-0.650722	-0.801202	-0.488252
26946	Trpc7	0	-2.84974	0	0	0	0	0
26950	Vsnl1	0	-1.80401	-2.96068	-2.75283	-2.64337	-2.53056	-1.58989
26965	Cul1	0	0	0	0	0	0	-0.416554
27045	Nit1	0	-0.507925	0	0	0	-0.32815	0
27081	Zfp275	0	-0.652366	-0.480583	0	0	0	0
27204	Syn3	0	-1.28803	-1.70341	-1.24789	-1.06861	-1.28484	-0.990975
27215	Azi2	0	0	0	0	-0.367566	0	-0.56797
27219	Sgk2	0	-2.44061	0	0	0	0	0
27222	Atp1a4	0	-2.94897	-3.82075	-3.72705	-3.46086	-3.22603	-3.79409
27226	Pla2g7	0	-2.5314	-1.0193	-0.756303	-0.470079	0	0
27273	Pdk4	0	-0.802705	-1.34689	-0.769339	0	0	0
27274	Zfp354b	0	-1.13279	-1.4497	0	0	0	0
27276	Plekhb1	0	-2.06894	-1.61967	-0.830058	0	0	0
27277	Golga5	0	0	0	-0.32784	-0.427404	-0.408651	-0.446794
27364	Srr	0	-1.30313	-0.770906	0	0	-0.464554	-0.48731
27368	Tbl2	0	0	-0.331992	-0.504652	-0.499577	-0.536694	-0.501992
27386	Npas3	0	-0.824126	-1.48167	-0.821063	-0.807894	0	-0.678764
27388	Ptdss2	0	-0.742913	-0.560795	-0.424057	0	-0.508245	-0.494339
27399	Ip6k1	0	-0.811156	-0.70264	0	0	-0.282091	0
27402	Pdhx	0	-0.596455	-0.915005	-0.803242	-0.700266	-0.661822	-0.736165
27403	Abca7	0	-1.20727	0	0	-0.553457	-0.602394	-0.529591
27406	Abcf3	0	0	-0.342582	-0.398735	0	0	0
27428	Shroom3	0	0	0	-0.942298	-0.772635	-0.575389	-0.509548
27494	Amot	0	-0.9418	-1.89619	-1.91771	-1.30822	0	-1.47399
27643	Ubl4a	0	0	0	-0.763338	-0.654215	-0.710617	-0.504007
27660	1700088E04Rik	0	-0.934945	-0.871634	0	0	0	0
27878	Tada1	0	0	0	-0.376578	0	0	0
28000	Prpf19	0	0	-0.335085	-0.388486	-0.314026	-0.323195	-0.343168
28006	Washc2	0	-0.575793	-0.707005	-0.857158	-0.901426	-0.765201	-0.911372
28015	Polr2m	0	0	-0.453097	-0.322528	0	0	0
28019	Ing4	0	-0.736248	0	0	0	0	0
28028	Mrpl50	0	0	-0.330696	-0.367067	0	0	0
28040	D6Wsu163e	0	0	0	0	0	0	-0.458048
28042	Selenoi	0	0	-0.727727	-0.791837	-0.605131	-0.438238	-0.81863
28064	Yipf3	0	-0.678679	0	0	0	-0.383558	0
28075	Desi1	0	0	-0.531291	0	0	-0.349938	0
28080	Atp5o	0	-0.872137	-0.440513	-0.577435	-0.553757	-0.540949	0
28105	Trim36	0	-0.894214	-1.21678	0	-0.742877	0	0
28169	Agpat3	0	-1.4638	-1.38599	-0.739588	-0.674431	-0.831622	-0.761392
28193	Reep3	0	-0.632819	0	0	0	0	-0.871784
28199	Dcaf11	0	-0.520697	-0.505497	-0.296792	-0.303852	-0.291392	-0.262047
28200	Dhrs4	0	-1.10619	-0.548066	0	0	0	0
28250	Slco1a4	0	-2.05475	0	0	0	0	0
28295	Gatd3a	0	-1.29209	-1.45621	-0.523083	0	0	0
29807	Tpk1	0	-0.946675	0	0	0	0	0
29809	Rabgap1l	0	-0.567975	-1.31934	-0.786386	0	0	-0.676862
29811	Ndrg2	0	-1.94793	-1.5838	-1.32215	-0.885499	-0.87908	0
29812	Ndrg3	0	-1.54423	-1.08928	-0.713174	0	-0.443502	0
29813	Zfp385a	0	-1.07298	0	0	0	-0.549804	-0.388678
29815	Bcar3	0	-1.98106	-1.21258	-1.25869	-1.09632	-1.13891	-0.598375
29816	Hip1r	0	-0.94466	-1.12479	-1.22736	-0.984304	-1.05385	-0.656315
29819	Stau2	0	-0.871427	-1.14118	-0.768988	0	0	-0.71043
29820	Tnfrsf19	0	-0.836038	-1.53277	-1.08915	-0.594982	0	-0.646151
29857	Mapk12	0	0	-0.983475	0	0	0	0
29858	Pmm1	0	-0.932467	-1.31039	-1.43765	-1.05706	-1.19921	-0.72974
29859	Sult4a1	0	-1.41449	-2.18166	-1.98773	-1.89824	-2.6556	0
29861	Dpf1	0	-1.11624	-0.805193	-0.77966	-0.499829	-0.57584	0
29862	Ninj2	0	-3.62791	0	0	0	0	0
29863	Pde7b	0	-1.8228	-1.19469	-1.19415	-1.15013	-1.25693	-1.65576
29864	Rnf11	0	0	-0.590017	-0.344917	0	0	0
29869	Ulk2	0	-1.17645	-0.761275	-0.498793	-0.419676	0	-0.688371
29873	Cspg5	0	-1.31783	-1.02896	-0.52083	0	0	0
29876	Clic4	0	0	-0.465063	-0.728919	-0.714082	-0.76236	-1.17011
29877	Hdgfl3	0	0	-1.24375	-0.789432	-0.473929	0	-0.499798
30049	Scd3	0	-1.43139	-1.35178	0	0	0	0
30052	Pcsk1n	0	-1.82011	-0.987644	0	0	0	0
30057	Timm8b	0	-0.391977	0	-0.547169	0	-0.452343	0
30785	Cttnbp2	0	-1.31428	-1.95323	-1.89928	-2.08253	-1.53236	-1.34931
30795	Fkbp3	0	0	-0.481787	-0.394719	0	0	0
30805	Slc22a4	0	-0.763203	-1.0378	0	0	0	0
30839	Fbxw5	0	-0.8276	0	0	0	0	0
30853	Mlf2	0	-0.806713	-0.674821	-0.607033	-0.57249	-0.803933	-0.366921
30878	Apln	0	-4.31938	-3.16128	-3.10686	-2.37079	-1.97056	-1.66856
30924	Angptl3	0	-3.65095	0	-1.57264	-2.26968	-1.98879	-1.66268
30928	Zbtb18	0	-0.353431	-0.580403	-0.633955	-0.482921	0	-0.437836
30939	Pttg1	0	-0.993985	-1.1724	-0.820105	0	0	0
30941	Usp21	0	-0.662537	0	0	0	0	0
30944	Zfp354c	0	-1.17394	-0.987506	-0.561178	0	0	-0.719007
30951	Cbx8	0	-0.851368	0	0	0	0	0
30956	Aass	0	-1.06172	-0.833999	-0.929781	0	0	0
30957	Mapk8ip3	0	-1.22549	-1.21243	-0.537193	0	-0.544802	0
30959	Ddx25	0	-1.73893	-1.51813	-1.75551	-1.14665	-1.09811	0
50496	E2f6	0	-0.794889	-0.705308	-0.563527	0	0	0
50500	Ttpa	0	-1.57771	-2.70108	-2.32921	-1.9216	-1.38031	-1.92642
50524	Sall2	0	-2.34144	-1.86969	-1.60573	-1.20116	-1.19192	-0.880203
50709	H1f4	0	-2.15605	0	-1.11801	0	-1.1659	0
50724	Sap30l	0	-0.964287	-0.937537	-0.678484	-0.543198	-0.656597	0
50753	Fbxo8	0	-1.19201	-0.751772	0	0	0	0
50754	Fbxw7	0	0	-0.675169	-0.630651	-0.701724	-0.492076	-0.532455
50755	Fbh1	0	0	0	-0.453352	0	-0.53437	-0.569792
50758	Fbxl17	0	-0.992672	-1.12153	-0.726951	-0.577279	-0.431397	-0.416142
50766	Crim1	0	-1.78874	-2.14798	-1.69928	-1.14633	-0.818729	-1.0698
50767	Pnpla6	0	-0.730616	-0.771624	-0.467828	-0.35068	0	0
50768	Dlc1	0	0	-1.54609	-1.43372	-0.691542	-0.630451	-0.584885
50769	Atp8a2	0	-1.54412	0	0	0	-1.64986	-1.72711
50779	Rgs6	0	-1.30104	-1.56404	-0.932237	0	0	0
50780	Rgs3	0	-0.457312	0	-0.644496	-0.731432	-1.00596	-0.933659
50782	Rgs11	0	-2.47558	-3.29496	0	-3.93358	0	-3.28797
50786	Hs6st2	0	-1.42541	-1.75781	-2.29732	-1.91981	0	-1.85623
50787	Hs6st3	0	-5.19044	0	0	0	0	0
50789	Fbxl3	0	-0.760199	-0.910389	-0.378109	0	0	0
50791	Magi2	0	-1.67606	-2.09831	-1.62048	-1.17054	-1.05206	-1.20653
50795	Sh3bgr	0	-2.03823	0	0	0	0	0
50798	Gne	0	-0.299072	-0.757278	-0.327217	0	0	0
50849	Rnf10	0	-0.347525	0	0	0	-0.284149	0
50850	Spast	0	0	0	0	0	0	-0.52578
50873	Prkn	0	-1.87418	-1.61369	0	0	0	0
50876	Tmod2	0	0	-1.25113	-0.714551	0	0	0
50877	Neu3	0	0	-0.942474	0	0	0	0
50884	Nckap1	0	0	-1.23714	-1.22376	0	0	-1.42785
50887	Hmgn5	0	-1.10016	-1.27884	-1.54644	-0.989199	0	0
50905	Il17rb	0	-2.58832	-1.87082	0	0	0	0
50913	Olig2	0	0	-1.67747	-3.68599	-3.28727	-3.99611	-3.75084
50914	Olig1	0	-0.669753	-0.907767	-2.80577	-2.79908	-3.00114	-2.74958
50932	Mink1	0	0	-0.680072	0	0	-0.428825	0
50935	St6galnac6	0	-1.10408	0	0	0	0	0
50997	Mpp2	0	-1.33689	-0.852663	-0.732484	-0.570359	-1.16612	-0.82278
51789	Tnk2	0	-1.33434	-1.5189	-1.218	-1.14641	-1.20137	-0.9384
51798	Ech1	0	-0.969835	-0.342058	0	0	0	0
51799	Rundc3a	0	-1.06363	-1.0191	-0.861483	-0.824925	-1.10481	-0.595805
51801	Ramp1	0	-2.1983	-1.55418	-1.03747	-0.886643	-0.873762	0
51897	Atg13	0	-1.07351	0	0	0	0	0
51902	Rnf24	0	-0.993231	0	0	0	0	0
52028	Bbs1	0	-1.19478	-1.23655	0	0	0	0
52036	Ppp6r3	0	0	0	-0.369318	-0.481335	-0.501562	-0.62998
52040	Ppp1r10	0	0	0	0	0	-0.632842	-0.895185
52064	Coq5	0	-0.385036	-0.49428	-0.458661	0	-0.312846	0
52076	Tmem38b	0	-0.789098	0	0	0	0	0
52120	Hgsnat	0	0	0	0	0	0	-0.504307
52123	Agpat5	0	-0.998228	-0.829799	-0.431271	-0.335439	0	-0.521695
52132	Ccdc97	0	0	0	0	0	-0.450423	0
52231	Ankzf1	0	-0.765516	0	0	0	0	0
52250	Reep1	0	-2.48402	-2.10941	-0.747502	0	-0.547387	0
52323	Klhl7	0	0	-0.641783	0	0	0	0
52335	Atxn1l	0	-0.376454	-0.287554	0	0	0	0
52348	Vps37a	0	0	0	0	0	0	-0.737122
52357	Wwc2	0	-0.585956	-0.613586	0	-0.584105	-0.592373	-0.703461
52389	Adgra1	0	-1.04453	-0.81485	0	0	0	0
52397	Zfp644	0	0	0	0	0	0	-0.995335
52430	Echdc2	0	-2.07654	-1.32744	0	0	0	0
52440	Tax1bp1	0	0	0	-0.292676	-0.317324	0	-0.31489
52463	Tet1	0	-2.76367	-2.53214	-1.34449	-1.55032	-1.62787	-1.64292
52466	Slc46a1	0	-1.48534	-0.460918	0	0	-0.604043	0
52468	Ctdsp2	0	-0.791535	-0.484252	0	0	0	0
52477	Angel2	0	0	-0.302255	0	0	0	0
52480	Snhg14	0	0	0	-3.81806	0	0	0
52538	Acaa2	0	-1.47412	-0.61967	-0.757057	-0.773679	-0.5669	-0.3762
52551	Sgta	0	0	0	0	0	-0.308426	0
52570	Ccdc69	0	0	0	0	-1.04685	-1.65908	-1.43515
52592	Brms1l	0	0	-0.575879	0	0	-0.454834	-0.504058
52609	Cbx7	0	-2.09888	-2.45055	-0.933147	0	-0.496323	0
52615	Suz12	0	0	0	-0.350627	-0.345375	0	-0.4686
52637	Cisd1	0	-0.609366	-0.772884	-0.740487	0	0	0
52639	Wipi1	0	-0.824168	-0.480138	-0.289444	-0.296661	-0.285514	0
52662	Ldlrad4	0	0	0	0	0	-0.656138	-0.823358
52665	Echdc1	0	-1.39914	-1.87214	-1.60619	-1.42697	-1.49491	-1.97728
52690	Setd3	0	0	-0.274454	-0.31338	-0.317996	0	0
52717	Anapc16	0	-0.398215	-0.567543	-0.418951	0	-0.401631	0
52815	Ldhd	0	-1.56718	-1.35373	0	0	0	0
52822	Rufy3	0	-0.604633	-1.13433	0	0	0	-0.582602
52830	Pnrc2	0	-0.728416	0	0	0	0	0
52850	Sgsm1	0	0	-0.843736	-0.710404	0	-0.794577	0
52856	Mtg2	0	0	-0.600869	-0.77792	-0.498117	-0.761274	-0.789852
52864	Slx4	0	0	0	0	0	-0.640411	-0.574901
52882	Rgs7bp	0	0	-1.50283	-1.79785	-1.52235	-1.38144	-1.15988
52897	Rbfox3	0	-1.39365	-2.43542	-2.67951	-2.30843	-2.41838	-1.26353
52906	Ahi1	0	-0.364339	-0.928579	-0.827846	-0.498627	-0.374352	0
52915	Zmiz2	0	-0.906907	0	0	0	-0.638529	0
53310	Dlg3	0	-0.328842	-0.960864	-1.00825	-0.524066	-0.709828	-0.538081
53312	Nub1	0	-0.474123	0	0	0	0	0
53318	Pdlim3	0	-1.9233	0	0	0	0	0
53319	Nxf1	0	0	0	0	-0.377418	-0.408457	0
53320	Folh1	0	-1.44858	0	-1.13479	0	0	0
53321	Cntnap1	0	-2.16241	-1.89777	-1.29915	-0.978947	-1.38744	-0.93771
53330	Vamp4	0	-0.985229	-0.99482	-0.239836	0	0	0
53331	Stx7	0	0	0	0	0	0	-0.461106
53332	Mtmr1	0	0	-0.649637	-0.458634	0	0	-0.505407
53374	Chst3	0	0	0	0	-0.902361	-1.21964	-1.4629
53376	Usp2	0	-0.331201	0	0	0	0	0
53412	Ppp1r3c	0	-1.12534	-0.8502	0	0	0	0
53413	Exoc7	0	0	-0.315929	0	0	0	0
53416	Stk39	0	0	-0.640555	0	0	0	0
53417	Hif3a	0	0	0	-1.31749	-1.67811	-1.60703	0
53418	B4galt2	0	-0.586759	-0.407084	0	0	-0.672946	0
53609	Clasrp	0	0	0	0	0	-0.577374	0
53611	Vti1a	0	0	-0.407383	0	0	0	0
53614	Reck	0	-1.10533	-1.45754	0	0	0	0
53618	Fut8	0	-1.02464	-1.24644	-0.899057	-0.774111	-0.723418	-1.04229
53623	Gria3	0	-1.22416	0	0	0	0	0
53627	Porcn	0	-2.03123	-1.69979	0	0	0	0
53761	Prrc2a	0	0	0	0	0	-0.448552	0
53791	Tlr5	0	0	0	0	0	0	-1.60347
53814	Oaz3	0	-1.10304	-1.07121	0	0	0	0
53856	Prg3	0	-7.30018	0	0	0	0	0
53861	Zranb2	0	0	-0.59287	-0.440011	0	0	0
53870	Cntn6	0	-2.587	0	0	0	0	0
53883	Celsr2	0	-1.25218	-1.19152	0	-0.567978	0	0
53892	Ppm1d	0	-0.631662	-0.560598	-0.584212	-0.506341	0	-0.514768
53893	Nudt5	0	0	0	-0.524314	0	0	0
53895	Clpp	0	0	-0.82451	-0.509823	0	-0.395623	0
53896	Slc7a10	0	-2.3966	-2.68596	-2.75271	-3.04546	-3.18027	-2.77068
53897	Gal3st1	0	-1.59689	-0.774175	-0.867357	-1.54099	-1.95876	-1.81775
53951	Gpatch11	0	0	0	-0.75858	0	0	0
53970	Rfx5	0	-1.76736	-0.833406	0	0	0	0
53972	Ngef	0	-0.833121	-1.6744	-1.61115	-0.977861	-0.962081	0
54003	Nell2	0	-3.13092	-1.67767	-2.28245	-2.66392	-2.70559	-2.61211
54006	Deaf1	0	-0.919578	0	0	0	-0.640257	0
54141	Spag5	0	-1.74275	-1.63692	-1.93935	-1.38064	-1.5	-0.91737
54151	Cyhr1	0	-1.18664	-1.01762	-0.32333	0	0	0
54152	Dnal4	0	-0.64002	-0.556304	0	0	0	0
54156	Egfl6	0	-3.06795	-3.15616	-3.22344	-3.06687	-2.72386	-2.85306
54160	Copg2	0	0	-0.404196	0	0	0	0
54169	Kat6b	0	-0.743173	-0.95773	-0.743242	-0.735181	-0.747112	-0.550577
54189	Rabep1	0	-0.855934	-0.956352	-0.949913	-0.633107	-0.431999	-0.815615
54195	Gucy1b1	0	-1.34163	-1.36736	-1.74204	-1.58652	-1.46628	-1.75484
54201	Zfp316	0	-0.868447	-0.919693	-0.365162	-0.414666	-0.496105	-0.472341
54204	43709	0	-1.26863	0	0	0	0	0
54214	Golga4	0	0	0	-0.42745	-0.544692	-0.546865	-0.493373
54216	Pcdh7	0	0	-1.48542	-1.62767	-1.46367	-0.88853	-1.78775
54219	Cd320	0	-0.446225	-0.773868	-0.554387	0	0	0
54326	Elovl2	0	-1.55033	-1.42672	-1.71516	-1.62161	-1.50912	-1.87599
54338	Slc23a2	0	0	-0.992605	0	0	0	-1.0181
54352	Irx5	0	-0.467687	-0.609627	-0.672447	0	-0.529837	-0.573594
54376	Cacng3	0	0	0	0	0	-3.00746	0
54377	Cacng4	0	-3.48639	-1.94709	-2.15228	-2.23103	-2.64466	-2.37531
54381	Cpq	0	-1.3084	-1.36543	-0.386451	0	0	0
54391	Rfk	0	0	-0.762163	0	0	0	-1.08273
54393	Gabbr1	0	-1.33285	-2.08414	-1.53671	-1.37607	-1.77056	-1.54748
54403	Slc4a4	0	-1.95075	-2.13252	-1.26841	-1.0625	0	-0.949381
54418	Fmn2	0	-1.29414	-1.58155	-1.05187	-0.852491	-0.664027	-0.500897
54446	Nfat5	0	-0.442026	-1.05899	-0.763838	-0.564353	-0.388695	-0.523527
54447	Asah2	0	-1.25722	0	0	0	0	0
54473	Tollip	0	0	-0.691642	-0.450178	-0.422976	-0.438506	-0.494907
54525	Syt7	0	-2.98899	-2.16721	-0.902562	0	0	0
54526	Syt10	0	-5.43856	-2.78579	0	0	0	0
54561	Nap1l3	0	-1.69757	-1.78604	-1.34664	-0.895427	-0.706948	-1.01822
54598	Calcrl	0	-1.27888	-1.56339	-0.750047	0	0	-0.918677
54601	Foxo4	0	-1.22331	-1.02402	-0.934038	-0.738626	-0.717227	-0.525451
54609	Ubqln2	0	-0.635427	-0.81814	-0.833767	-0.705796	-0.776255	-0.848516
54612	Sfrp5	0	-4.05425	-1.93049	0	0	0	0
54613	St3gal6	0	-1.4075	-1.86528	-0.569675	0	0	0
54614	Prpf40b	0	-0.843173	-0.855149	-0.626006	0	-0.574843	0
54616	Extl3	0	0	-0.320065	0	0	-0.432654	-0.414981
54624	Paf1	0	0	0	-0.543402	-0.469578	0	0
54631	Nphs1	0	-4.28618	-3.83234	-3.86094	-4.15582	-4.93425	-4.7944
54632	Ftsj1	0	0	-0.582175	0	0	-0.639861	0
54634	Magix	0	-4.97485	-2.72399	-2.14584	0	0	0
54635	Pdgfc	0	-0.858634	-0.457566	0	0	0	0
54636	Wdr45	0	-1.55666	-0.918083	-0.413731	0	0	0
54637	Praf2	0	-0.399214	-0.361838	-0.368898	0	-0.335631	0
54644	Otud5	0	0	0	0	0	-0.56362	-0.430491
54678	Zfp108	0	-1.55955	0	0	0	0	0
54723	Tfip11	0	0	0	0	0	0	-0.592835
54725	Cadm1	0	0	-0.986653	-1.34754	-0.738521	-0.520628	-0.624804
55927	Hes6	0	-0.586034	0	0	0	0	0
55935	Fnbp4	0	0	0	0	-0.415234	0	0
55946	Ap3m1	0	0	0	0	0	0	-0.58324
55951	Mpc1	0	-0.524296	-0.776041	-0.446222	0	0	0
55960	Ebag9	0	-0.484885	0	0	0	0	0
55963	Slc1a4	0	-0.942166	-1.14552	-0.663364	-0.518922	0	-0.686099
55982	Paxip1	0	-0.530187	0	0	0	-0.771935	-0.92083
55984	Camkk1	0	-1.07264	-0.960719	-0.793364	-0.831469	-0.941855	-0.8739
55992	Trim3	0	0	-0.353061	0	0	-0.382133	0
55994	Smad9	0	-1.45499	-2.08929	-1.03038	0	0	0
56013	Srcin1	0	-1.31905	-0.985213	-0.828822	-1.07298	-1.21239	-0.835651
56017	Slc2a8	0	-1.87159	-0.318887	0	0	0	0
56018	Stard10	0	-1.97205	-1.16023	-1.07564	-0.57771	-0.763436	0
56030	Tmem131	0	0	0	0	0	0	-0.852257
56032	Nprl2	0	-0.931732	-0.538092	-0.457281	0	0	0
56036	Ccnl2	0	0	0	0	-0.516906	-0.476399	-0.672758
56055	Gtpbp2	0	0	0	0	0	0	-0.617448
56077	Dgke	0	0	0	0	0	0	-0.711554
56079	Astn2	0	-1.98701	-1.65883	-1.22409	-0.79967	-0.545236	-0.533047
56190	Rbm38	0	-0.786305	0	-0.511421	-0.659653	-0.703104	0
56191	Tro	0	0	0	-0.74333	-0.710266	-0.890262	0
56195	Ptbp2	0	0	-1.24132	-2.63873	-1.9982	-1.89605	-2.19706
56198	Heyl	0	-4.15847	-3.35324	-3.50233	-3.88401	-3.98884	-3.43853
56199	Abcb10	0	-0.297652	-0.835452	-0.441385	-0.351938	0	-0.298817
56209	Gde1	0	-0.493218	0	0	0	-0.27754	0
56213	Htra1	0	-0.967419	-1.46332	-1.35596	-1.10714	-1.09795	-1.30769
56216	Stx1b	0	-1.92965	-3.0522	-1.65625	-1.27143	-1.65458	-1.43452
56217	Mpp5	0	0	-0.589108	-0.358769	0	0	0
56218	Patz1	0	-0.559225	-0.814977	-0.423434	0	0	0
56219	Extl1	0	-2.98936	-1.77718	-1.67835	-1.70591	-1.7415	-1.56045
56222	Cited4	0	-1.32733	0	0	0	0	0
56224	Tspan5	0	-0.684565	-0.864022	-0.359381	0	-0.340181	-0.328044
56226	Espn	0	-1.1856	0	0	0	0	0
56248	Ak3	0	-1.0449	-0.977595	-0.494483	0	0	0
56249	Actr8	0	-0.379067	-0.645882	-0.412842	-0.357264	-0.298294	0
56273	Pex14	0	0	-0.305523	0	0	-0.584073	-0.294933
56278	Gkap1	0	-0.378223	-0.690717	-0.537781	0	0	0
56279	Dipk1b	0	-1.18197	-0.828845	-0.710164	0	-0.602755	0
56294	Ptpn9	0	0	-0.50932	-0.682867	-0.604986	-0.705835	-0.812783
56295	Higd1a	0	0	-0.698467	-0.672727	0	0	0
56297	Arl6	0	0	0	-0.505387	0	0	0
56298	Atl2	0	-1.80538	-1.59006	-1.50982	-1.24027	-0.897589	-1.09358
56314	Zfp113	0	-0.541514	-0.806629	-0.567772	0	0	0
56316	Ggcx	0	-0.74381	0	0	0	0	0
56323	Dnajb5	0	0	0	0	0	-0.462684	0
56325	Abcb9	0	-1.85727	-1.6329	-1.7109	-1.457	-1.88217	-1.38672
56335	Mettl3	0	0	-0.379787	-0.552678	0	-0.509482	0
56357	Ivd	0	-1.71519	-1.39191	-0.982503	-0.737465	-0.685318	-0.658521
56364	Zmym3	0	-0.416519	0	0	0	0	0
56374	Tmem59	0	-0.941442	-0.775198	-0.457355	0	0	-0.435443
56381	Spen	0	0	-0.507946	0	-0.645146	-0.91998	0
56382	Rab9	0	-0.710501	-0.676307	-0.631424	-0.581465	-0.424322	-0.513792
56384	Letm1	0	-0.596882	-0.931582	-0.68252	-0.666267	-0.534208	-0.474617
56404	Trip4	0	0	0	-0.271253	0	0	0
56406	Ncoa6	0	0	0	0	-0.567034	-0.509483	-0.562378
56407	Trpc4ap	0	0	0	0	0	-0.278912	-0.257444
56409	Nudt3	0	-0.594534	-0.912047	-0.587017	0	0	0
56410	Cbln3	0	-2.57964	0	0	0	0	0
56412	Noa1	0	0	0	0	0	-0.420869	0
56434	Tspan3	0	-1.03293	-0.944386	0	0	0	0
56441	Naa80	0	-0.552087	0	0	0	-0.342147	0
56442	Serinc1	0	-0.519092	-0.737647	0	0	0	-0.718442
56443	Arpc1a	0	-0.438414	-0.386284	0	0	0	0
56448	Cyp2d22	0	-2.03298	-1.95801	0	0	0	0
56451	Suclg1	0	-0.712403	-0.736059	-0.803262	-0.619199	-0.603031	-0.659717
56457	Clptm1	0	-0.454684	0	0	0	-0.653296	-0.595452
56461	Kcnip3	0	-1.40606	-2.39387	-2.08697	-1.95911	-2.12748	-1.85263
56462	Mtch1	0	-0.44406	0	0	0	0	0
56464	Ctsf	0	-2.3697	-2.08316	-0.942993	-0.704105	-0.848301	-0.712347
56469	Pias1	0	-0.575667	-0.333192	0	0	0	0
56471	Stmn4	0	-0.89612	-1.36511	0	0	-0.942696	0
56473	Fads2	0	-2.80527	-1.76144	-1.12957	0	0	-1.30514
56484	Foxo3	0	0	0	0	0	0	-1.14945
56485	Slc2a5	0	-2.66405	0	0	0	0	0
56494	Gosr2	0	0	-0.279297	0	0	0	0
56503	Ankrd49	0	0	0	0	0	0	-0.713686
56506	Cib2	0	-1.70144	-0.64818	0	0	0	0
56513	Pard6a	0	-0.775108	0	0	0	0	0
56523	Pmfbp1	0	-4.52255	0	0	0	0	0
56524	Mpp6	0	-0.519901	-1.1257	-1.24048	-0.745878	-0.579305	-0.547827
56525	Zfp235	0	-1.08094	-1.29376	0	0	0	0
56526	43714	0	0	0	0	0	0	-0.458914
56527	Mast1	0	-1.95721	-1.72398	-1.5835	-2.1027	-2.71622	-2.16328
56543	Kcnd3	0	0	-1.02843	-1.17711	-0.960483	0	-1.00286
56551	Txn2	0	-0.630097	-0.672823	-0.713027	-0.431711	-0.605103	0
56626	Poll	0	-0.912287	-0.520705	-0.389217	0	-0.409551	0
56637	Gsk3b	0	0	-0.770846	-0.848323	-0.930389	-0.792068	-1.15088
56690	Mlycd	0	-0.581362	-0.61863	-0.525488	-0.629765	-0.829631	-0.406603
56695	Pnkd	0	-1.60762	-1.32096	-1.03617	-0.899905	-1.06864	-0.734466
56699	Cdc42ep4	0	-1.01893	-1.28493	-0.774245	-0.653163	-0.683614	-0.436631
56703	Pigo	0	-0.957018	-0.653602	-0.763689	-0.620855	-0.917545	-0.838974
56707	Zfp111	0	-0.598921	0	0	0	0	0
56709	Dnajb12	0	0	0	0	0	0	-0.539597
56710	Brinp1	0	-1.8229	-1.26716	-0.746291	0	0	-0.647405
56716	Mlst8	0	0	-0.542656	-0.625301	-0.580526	-0.697161	-0.491809
56717	Mtor	0	0	-0.649048	-0.713932	-0.580997	-0.760274	-0.871475
56736	Rnf14	0	0	-0.324528	-0.517053	-0.461301	-0.587962	-0.460219
56739	Rec8	0	-1.97093	0	0	0	0	0
56741	Igdcc4	0	-1.91579	-1.98456	-1.12097	-0.835195	-0.767593	-1.06228
56749	Dhodh	0	0	-0.540604	-0.448251	-0.392528	0	-0.496386
56752	Aldh9a1	0	-0.929021	-0.973894	-0.864449	-0.659998	-0.478825	-0.544931
56784	Ralgapa1	0	0	0	0	-0.564737	0	-0.763369
56786	Tmem9b	0	-0.532952	-0.619799	-0.413183	0	0	0
56788	Scube2	0	-3.89629	0	0	0	0	0
56794	Hacl1	0	-1.75495	-1.22915	-0.800274	0	-0.666189	0
56795	Arl10	0	0	-0.898422	0	0	-0.849674	-0.881186
56805	Zbtb33	0	0	0	0	0	0	-0.779972
56807	Scamp5	0	-0.765332	-0.585783	-0.454487	-0.585592	-0.810328	-0.650354
56808	Cacna2d2	0	-3.20558	-2.78041	-2.34782	-2.01034	-2.02926	-1.87079
56812	Dnajb2	0	0	-1.18187	-0.58807	0	0	0
56838	Ccl28	0	-1.34881	0	0	0	0	0
56839	Lgi1	0	-2.77743	-2.07831	-1.06056	0	0	0
56846	Necab3	0	-2.12649	-2.01391	-2.35244	-1.54714	-1.46996	0
56873	Lmbr1	0	-0.399034	-0.572547	0	0	0	0
57028	Pdxp	0	-1.62831	-1.8887	-1.53544	-1.21204	-1.34652	-0.699002
57080	Gtf2ird1	0	-0.946738	-0.83761	-0.899953	-1.0605	-1.14205	-1.22951
57138	Slc12a5	0	-1.98817	-2.41551	-1.93266	-1.94253	-2.29158	-1.86114
57247	Zfp276	0	0	0	0	0	-0.960094	0
57257	Vav3	0	0	0	0	0	0	-1.26145
57258	Xpo4	0	0	0	0	0	0	-1.33374
57259	Tob2	0	-0.608718	-0.526	0	-0.480831	-0.491034	0
57262	Retnla	0	-4.29828	-5.13497	0	0	0	0
57265	Fzd2	0	-0.922308	0	0	0	0	0
57266	Cxcl14	0	-1.96455	-1.72484	-1.23919	-0.957894	-1.11718	-0.696894
57267	Apba3	0	0	0	0	0	-0.558919	0
57275	Lenep	0	-0.740448	-0.855527	-0.956837	0	-0.954931	0
57278	Bcam	0	-1.1657	0	0	0	0	0
57279	Slc25a20	0	0	0	-0.278939	0	0	0
57317	Srsf4	0	-0.518002	-0.455448	-0.465418	-0.372294	-0.570443	0
57321	Terf2ip	0	-0.420324	-0.676211	-0.495415	-0.316995	0	0
57330	Gigyf1	0	-0.682349	-0.362288	0	0	0	0
57339	Jph1	0	0	-1.86904	0	0	-1.34425	-1.30949
57340	Jph3	0	-1.95367	-2.13334	-1.99748	-1.98022	-2.67892	-1.77079
57344	As3mt	0	-0.659679	0	-0.546015	-0.29894	0	0
57434	Xrcc2	0	-1.30754	-1.2037	-1.65681	-1.43051	-1.5531	-1.54222
57436	Gabarapl1	0	-0.771428	-1.21915	0	0	0	0
57437	Golga7	0	-0.583963	-0.823752	-0.556611	0	0	0
57438	43531	0	0	0	0	0	0	-0.834082
57443	Fbxo3	0	-0.806592	-0.847108	-0.556653	-0.368381	0	-0.375346
57738	Slc15a2	0	-2.95559	-1.94177	-0.870032	-0.776599	0	0
57742	Abhd1	0	-2.03684	0	0	0	0	0
57743	Sec61a2	0	0	-0.342518	-0.557719	-0.530608	-0.515788	-0.513252
57745	Zfp112	0	0	-1.14354	0	0	0	0
57748	Jmy	0	-0.79896	-0.953237	-0.563576	-0.433806	0	-0.684649
57754	Cend1	0	-1.78204	-1.40502	-1.38074	-1.18835	-1.36804	-1.25196
57775	Usp29	0	0	-2.28007	-2.06375	0	-2.83293	0
57776	Ttyh1	0	-2.19453	-1.96123	-0.943769	-0.917273	-1.02628	-0.851832
57785	Rangrf	0	0	0	-0.894608	0	-0.614574	0
57816	Tesc	0	-2.37799	-1.77914	0	0	0	0
57837	Eral1	0	-0.348132	-0.373019	-0.413377	-0.366833	-0.421601	0
57874	Hacd3	0	-0.734682	-0.674698	-0.361912	0	0	0
57895	Ccdc126	0	-0.439963	-0.702196	-0.554486	0	0	-0.556369
57908	Zfp318	0	-1.08158	-0.836477	-0.602935	-0.942773	-0.663098	-0.685359
58172	Sertad2	0	-0.453926	-0.713887	-0.513105	-0.593393	-0.392086	-0.656619
58187	Cldn10	0	-4.07483	-3.21868	-2.54779	-1.9775	-1.69873	-1.34936
58193	Extl2	0	-0.448608	-0.658705	-0.593515	-0.47715	-0.351544	-0.592193
58198	Sall1	0	-0.668955	-1.29172	-0.791475	-0.52177	-0.514017	-0.711113
58200	Ppp1r1a	0	-1.11818	-0.845217	0	0	0	0
58212	Srrm3	0	-1.80743	-1.77011	-1.25312	-1.93127	-2.10334	-1.29509
58222	Rab37	0	-2.18442	-1.90319	-1.20373	-1.4777	-1.93141	-1.87292
58226	Cacna1h	0	0	-1.16504	0	0	0	0
58227	Fam184b	0	0	0	0	-2.96518	0	0
58229	Efcc1	0	-2.16937	-2.49714	0	0	-1.46313	0
58233	Dnaja4	0	0	-1.42313	-0.636649	0	0	0
58237	Nkain4	0	-3.71769	-2.50758	-1.84711	-1.52039	-1.35253	-0.732092
58238	Fam181b	0	-2.08524	-1.84904	-1.71915	-1.25983	-1.39448	-1.08593
58239	Dexi	0	-1.35956	-0.797184	0	0	-0.697826	0
58242	Nudt11	0	-0.557166	-0.618512	0	0	0	0
58243	Nap1l5	0	-1.97465	-2.59727	-1.33995	-0.592435	0	0
58245	Gpr180	0	-0.754369	-0.616153	-0.495908	-0.423429	-0.583755	-0.329763
58249	Fibp	0	-0.822088	-0.576849	-0.535861	-0.716966	-0.82227	0
58520	Erg28	0	0	-0.525561	-0.595519	0	-0.446493	0
58799	Crbn	0	-0.697386	-0.825104	0	0	0	-0.464088
58802	Kcnmb4	0	-1.24647	0	0	0	0	0
58805	Mlxipl	0	-1.75383	0	0	0	0	0
58807	Slco1c1	0	-2.20806	-2.16741	-1.97189	-1.51958	-1.81846	-1.90316
58869	Pex5l	0	0	-1.36347	-0.905141	-0.740701	-0.77101	-0.828093
58875	Hibadh	0	-0.884141	-1.15189	-0.73744	-0.402086	0	0
58887	Repin1	0	-0.622725	-0.46539	0	0	0	0
58894	Zfp862-ps	0	-0.818505	-0.83412	0	0	0	0
58909	Fam13a	0	-0.898382	-1.07862	-0.966749	0	0	-0.817481
58994	Smpd3	0	-0.810196	-0.781728	-0.592627	0	-1.07106	-0.863656
58996	Arhgap23	0	-0.242365	-0.468822	0	-0.387885	-0.52019	-0.341781
59009	Sh3rf1	0	-0.425605	0	-0.512159	-0.709999	-0.7077	-0.714258
59020	Pdzk1	0	0	0	-0.753785	0	0	0
59021	Rab2a	0	0	-0.431645	-0.354121	0	0	0
59024	Med12	0	-0.701531	0	0	0	-0.820073	-0.75711
59026	Huwe1	0	0	0	-0.378576	-0.477938	-0.446769	-0.369617
59030	Mkks	0	0	0	-0.53434	0	0	0
59033	Slc4a8	0	0	-1.76434	-0.791766	0	0	0
59038	Pxmp4	0	-1.78647	-1.13744	-0.688747	0	-0.798752	-0.813278
59040	Rhot1	0	0	0	0	0	0	-0.439454
59041	Stk25	0	0	-0.509122	-0.456668	-0.353125	-0.443751	-0.374026
59048	C1galt1c1	0	0	-0.42803	-0.942497	-0.627917	0	-0.638305
59049	Slc22a17	0	-2.26009	-1.98322	0	0	0	0
59056	Evc	0	-0.982968	-1.01633	-0.670214	0	-0.43175	0
59057	Zfp24	0	0	-0.416728	-0.538286	-0.490805	0	-0.617096
59095	Fxyd6	0	-3.07951	-1.83661	-0.765717	-0.778716	0	0
59125	Nek7	0	-0.613846	0	0	0	0	-0.356111
60344	Fign	0	0	-1.67036	0	0	0	0
60345	Nrip2	0	-2.01145	-2.29899	0	-2.26867	-2.83715	0
60441	Mrpl38	0	0	0	-0.333767	0	-0.480987	0
60510	Syt9	0	-1.65798	-1.07152	0	0	0	0
60525	Acss2	0	-1.67527	-2.56313	-2.34853	-2.07503	-2.11407	-2.22931
60596	Gucy1a1	0	-2.3467	-1.09737	-1.35806	-1.34842	-0.991552	-1.39806
60597	Mapk8ip2	0	-1.09323	-1.03927	-1.52727	-1.55662	-1.73884	-1.33439
60613	Kcnq4	0	-2.18117	-3.02999	-2.28468	-1.92455	-2.18293	-2.80908
63828	Fn3k	0	-4.50389	-2.80893	-1.36813	0	0	0
63856	Taf8	0	0	-0.294951	0	0	0	0
63955	Cables1	0	-1.67975	-2.32038	-2.92618	-2.81473	-2.87568	-2.27289
63959	Slc29a1	0	-0.412155	0	0	0	0	-0.464826
63993	Slc5a7	0	0	-3.46189	-2.42457	0	-3.73978	0
64009	Syne1	0	0	-0.59613	-0.823675	-0.998396	-0.877217	-0.541111
64011	Nrgn	0	-1.38733	0	-1.46924	-1.32584	0	0
64051	Sv2a	0	-0.964117	-1.47873	-1.07574	-0.993401	-1.06471	-0.98056
64085	Clstn2	0	-2.07402	-1.05066	0	0	-0.817589	0
64144	Mllt1	0	-0.401408	-0.451642	-0.442939	0	-0.625016	-0.516065
64176	Sv2b	0	-1.352	-1.66298	-1.69747	-1.44823	-1.44197	-1.46608
64209	Herpud1	0	-0.768074	-0.807756	-0.480654	-0.522088	0	0
64290	Foxb1	0	-2.46592	-3.02708	-2.19145	-1.70547	-1.93318	-1.8222
64291	Osbpl1a	0	-1.40203	-1.43063	-1.09699	-0.914473	-0.828776	-0.75315
64295	Tmub1	0	-0.800963	-0.728935	0	0	0	0
64296	Abhd8	0	-1.99299	-1.48825	-0.991428	-0.738926	-1.0128	-0.68635
64297	Gprc5b	0	-2.77427	-2.61602	-1.60912	-1.09312	-1.12755	-0.89345
64337	Gng13	0	-3.41555	0	0	-2.89853	-2.70793	0
64378	Gpr88	0	-2.02495	0	0	0	0	0
64383	Sirt2	0	-1.15491	-0.579185	0	0	0	0
64384	Sirt3	0	-1.4679	-1.36006	-0.61635	0	0	0
64385	Cyp4f14	0	0	-0.912157	0	0	0	0
64436	Inpp5e	0	0	0	0	0	-0.895614	-0.887382
64450	Gpr85	0	-1.60788	-0.921799	-1.1059	0	0	-0.610627
64451	Dip2a	0	-0.582992	-0.946689	-0.885099	-0.979811	-1.03907	-1.14259
64652	Nisch	0	0	0	0	0	0	-0.58015
64817	Svep1	0	0	-1.08814	0	0	0	0
64898	Lpin2	0	-0.697417	-0.346731	-0.406623	-0.501295	-0.259679	-0.321157
64930	Tsc1	0	-0.481835	-0.523442	0	-0.441124	-0.543519	-0.41156
65107	Lrp10	0	-0.356025	0	0	0	0	0
65111	Dap3	0	0	0	-0.685376	-0.436912	0	0
65115	Bean1	0	0	-1.216	0	0	-1.28317	0
65246	Xpo7	0	0	-0.580104	-0.498106	0	0	-0.634312
65247	Asb1	0	0	-0.955118	-0.719071	-0.494057	-0.531161	-0.702216
65254	Dpysl5	0	-2.0569	-1.40389	0	0	-1.10288	-1.00367
65256	Asb2	0	-2.97304	-2.07645	0	0	0	0
65945	Clstn1	0	-1.43096	-1.48965	0	0	0	-1.05693
65962	Slc9a3r2	0	-0.667339	-0.894116	0	0	-0.623591	0
65973	Asph	0	-0.36441	-0.774096	-0.846504	-0.622947	0	-0.590782
66042	Sostdc1	0	0	-2.50672	0	0	0	0
66043	Atp5d	0	-0.948821	-0.527357	-0.667165	-0.589869	-0.853849	-0.573787
66046	Ndufb5	0	-0.468585	-0.451999	-0.747547	-0.498443	0	0
66049	Rogdi	0	-0.790969	-0.694757	0	0	0	0
66050	0610009B22Rik	0	-0.626939	-0.450959	-0.343066	0	0	0
66052	Sdhc	0	-0.753311	-0.510218	-0.629059	-0.349889	0	0
66056	Zfp524	0	-0.764232	0	0	0	-0.491901	0
66060	Cystm1	0	-0.823148	-0.84845	0	0	0	0
66065	Hsd17b14	0	-3.00975	0	0	0	0	0
66067	Gtpbp8	0	0	0	0	0	0	-0.722558
66069	Snupn	0	0	0	-0.451719	0	0	0
66072	Sdhaf2	0	-0.291742	-0.325535	0	0	0	0
66075	Chchd3	0	0	-0.715552	-0.885929	-0.626839	-0.58512	-0.512555
66079	Tmem42	0	-0.727658	0	0	0	0	0
66082	Abhd6	0	-1.58051	-1.84245	-1.38388	-0.920215	-0.975211	-0.935579
66084	Rmnd1	0	0	0	0	0	-0.499875	-0.484687
66087	Emc3	0	-0.288846	-0.585662	-0.545442	-0.419631	-0.461193	-0.343609
66091	Ndufa3	0	-0.708755	0	0	0	0	0
66092	Ghitm	0	-0.359689	-0.824585	-0.752149	-0.470053	0	-0.410704
66104	Tceal6	0	-1.85954	-1.93917	-1.36452	-1.23023	-1.31198	0
66108	Ndufa9	0	0	-0.328639	-0.585921	-0.482933	-0.292633	-0.276608
66116	Nat8f1	0	-2.85368	-2.40408	-1.88709	-1.24798	-1.64337	-1.30366
66117	Fmc1	0	-1.5514	-1.78769	-1.36102	-0.799469	-1.08863	0
66128	Mrps36	0	-0.552049	0	-0.550208	0	-0.575381	0
[truncated: 13,723 more rows]

## Sheet: Fig 2d Newly expressed (889)
Geneid	Gene Symbol	0d	2d	5d	14d	28d	42d	70d
56620	Clec4n	0	9.91417	10.9032	8.19282	6.84711	7.53576	6.53335
20288	Msr1	0	8.76846	9.61666	7.01976	5.94825	6.50771	5.34888
12768	Ccr1	0	7.88502	7.54448	4.95455	4.14877	4.70387	3.93983
14058	F10	0	8.09146	7.47607	5.46297	4.30054	4.2603	3.63611
56221	Ccl24	0	8.99317	5.57481	3.76807	3.41897	5.19181	4.76466
11859	Phox2a	0	8.56818	6.04965	5.31782	4.36887	3.49066	1.92695
20310	Cxcl2	0	13.6522	9.4537	10.0675	8.19641	8.38961	8.32864
14727	Lilr4b	0	7.6835	9.19089	7.89721	6.58527	6.62396	5.95112
14068	F7	0	9.16321	11.1233	8.40947	6.66745	6.36853	5.07656
14283	Fosl1	0	7.66447	4.90398	4.19608	4.07856	3.34145	2.96427
16181	Il1rn	0	7.92883	8.41572	6.28828	5.56418	6.09631	5.33645
245126	Tarm1	0	6.86514	6.28042	2.82299	1.92698	2.1096	2.41191
56619	Clec4e	0	7.3561	6.69404	5.39641	4.36773	5.26157	3.73632
20302	Ccl3	0	7.73095	9.01061	8.15191	7.22706	7.30453	6.77198
12642	Ch25h	0	6.43861	5.61543	4.21456	4.40064	3.98281	3.81298
236312	Ifi209	0	6.8612	5.42616	4.80391	3.90294	3.90963	3.00317
69774	Ms4a6b	0	6.84929	7.48778	6.20239	5.31525	5.60354	4.84181
225870	Rin1	0	6.51493	4.73662	4.04684	3.58279	2.67798	1.59116
12984	Csf2rb2	0	6.08633	7.31987	7.21826	5.49948	5.70134	4.2865
74516	A730049H05Rik	0	6.65217	5.59756	4.75753	4.37436	3.99492	3.3888
14825	Cxcl1	0	8.03247	6.17099	7.53887	6.78097	6.42788	6.82858
14562	Gdf3	0	6.80214	9.77203	8.25854	7.35062	7.68787	5.86034
100038947	Sirpb1c	0	8.16173	8.05941	7.24727	5.56071	5.24152	4.33859
14537	Gcnt1	0	5.94023	6.43449	5.47043	4.63105	4.77322	3.78572
19204	Ptafr	0	6.12671	7.20395	7.50727	5.95679	6.10614	4.71017
217303	Cd300a	0	5.39681	7.76507	8.17168	6.48587	6.44835	5.13495
57781	Cd200r1	0	7.3471	8.10395	7.39585	6.08781	6.44207	5.14644
64380	Ms4a4c	0	5.64812	5.25559	4.40815	3.46314	3.71293	3.34927
16997	Ltbp2	0	6.72763	4.60932	4.22537	4	3.76162	3.62661
12394	Runx1	0	6.10891	6.2973	6.1257	5.30036	5.38175	4.51523
12047	Bcl2a1d	0	6.28824	6.47556	6.15151	5.88804	6.14361	5.5273
320148	B430306N03Rik	0	5.80239	7.85335	6.83752	5.4496	5.41816	4.08444
50778	Rgs1	0	6.92222	8.14597	7.83825	6.56124	7.7263	6.0446
20303	Ccl4	0	8.12022	9.20375	8.37423	7.37452	7.25101	7.13947
16197	Il7r	0	5.80375	7.00298	6.80747	4.65428	5.21074	3.37428
227929	Cytip	0	5.34239	5.03135	4.52309	3.71942	4.03649	3.06147
230099	Car9	0	8.33308	7.26321	6.38966	5.1154	5.31677	4.4797
21426	Tfec	0	6.73522	7.01322	7.04826	5.19749	5.34899	4.11334
228775	Trib3	0	5.52942	5.21822	4.60988	3.47431	3.71101	2.98068
16633	Klra2	0	5.2388	4.16799	3.30546	3.72284	4.08175	3.44498
226691	Ifi207	0	5.27951	6.52392	6.21948	4.81063	4.94451	3.65602
217304	Cd300lb	0	5.0224	6.72782	6.4954	4.75282	5.05979	4.04463
12363	Casp4	0	5.62383	6.18916	6.22182	6.59529	6.39592	6.10371
630146	Cd101	0	6.17513	4.43367	3.66366	2.87759	3.06163	2.56575
18413	Osm	0	9.82626	10.2905	9.15853	8.08554	8.81479	7.37635
170743	Tlr7	0	5.58081	7.20221	7.00499	5.49856	6.03611	4.31303
56532	Ripk3	0	5.54245	6.25175	4.44959	3.589	3.65375	3.02668
74568	Mlkl	0	5.34948	5.77313	4.52996	3.84492	3.56888	3.23991
328830	A530064D06Rik	0	5.21966	6.65146	4.24647	3.39656	3.93262	2.61841
381680	Nxpe5	0	7.78833	9.88518	6.42032	5.44626	5.85618	5.1902
18974	Pole2	0	4.86286	4.71011	3.55766	2.97063	3.01129	2.73288
245945	Rbm47	0	4.50562	5.84507	4.82144	3.70389	3.99676	2.65206
215632	Psd4	0	4.80296	5.79337	5.34157	4.19654	4.16251	3.70368
16411	Itgax	0	5.61489	7.99273	8.30883	7.20792	7.05139	6.45728
12519	Cd80	0	5.22739	5.27191	4.80009	3.81104	4.16124	3.33216
216799	Nlrp3	0	5.07788	5.06886	5.07651	4.06627	4.33116	3.42319
12399	Runx3	0	5.2154	6.59171	6.21197	5.26953	5.08219	4.47365
69069	Tmem273	0	5.00676	7.85691	6.61117	5.53921	5.49057	4.73069
70835	Prss22	0	8.87011	8.17442	6.11805	6.46941	6.36107	5.45017
100043424	Morrbid	0	5.96598	5.66928	3.5693	3.72162	3.10498	2.81848
12524	Cd86	0	5.05454	6.60671	6.37506	5.42566	5.51978	4.68073
226695	Ifi205	0	5.79514	5.04024	4.74009	4.25123	4.1158	3.54403
22337	Vdr	0	5.12127	4.13487	4.41051	4.69326	4.40454	3.6526
11602	Angpt4	0	4.33133	3.8749	2.25754	3.13314	2.97726	2.2625
12044	Bcl2a1a	0	6.6517	5.96585	6.08519	5.88225	6.35084	5.79745
21934	Tnfrsf11a	0	4.57903	6.04372	5.56873	4.22611	4.572	3.50276
15000	H2-DMb2	0	4.42874	5.33062	4.82203	5.15342	5.0569	4.82092
239849	Cd200r4	0	6.03909	8.68403	8.53182	7.62802	7.64392	5.79279
270152	Jaml	0	4.86006	3.86618	3.13875	3.52785	3.84094	3.28637
319772	C130050O18Rik	0	4.6909	6.38235	4.17217	2.97483	3.13793	2.50237
100502673	Gm19316	0	4.8641	6.13584	5.98517	4.29654	4.81254	3.94747
80910	Gpr84	0	4.9796	4.99986	4.68615	3.98479	3.70601	3.44889
320832	Sirpb1a	0	5.60878	4.99353	4.91519	3.80561	3.63617	2.62858
16365	Acod1	0	7.20366	6.45956	6.74767	5.47544	5.24241	4.83034
77220	Tmem200a	0	5.87085	3.80379	2.29214	2.58151	2.41979	2.29402
100503359	Ppp1r18os	0	4.27896	3.12628	2.99959	3.19937	2.93714	2.94553
20311	Cxcl5	0	5.65145	3.87127	4.24278	4.98725	5.40053	5.33863
239027	Arhgap22	0	4.68618	4.66617	4.22536	3.50986	3.21097	2.22107
15559	Htr2b	0	4.13918	7.04692	6.30344	4.51186	4.25481	2.4437
12061	Bdkrb1	0	5.4204	5.01432	4.81124	4.35175	4.12938	4.02694
327957	Scimp	0	4.79471	4.45197	4.95134	4.97372	4.74168	4.71521
58801	Pmaip1	0	4.88081	5.2094	5.23706	5.16078	5.09134	4.2709
17381	Mmp12	0	5.79729	7.00112	8.99216	7.46494	8.53998	8.31277
170741	Pilrb1	0	5.77622	5.09572	3.74095	3.19097	3.12986	3.97558
30955	Pik3cg	0	4.19641	5.49002	5.16919	4.0954	4.40714	3.15731
233186	Siglecf	0	6.87737	5.85958	4.67701	3.88725	3.15958	2.7387
109212	Pimreg	0	4.3158	8.1758	5.08479	4.46394	2.9519	2.77576
17948	Naip2	0	5.89373	6.79956	6.54952	5.10397	5.3622	4.24342
381308	Ifi211	0	5.78105	6.08639	5.60362	5.08069	4.12906	4.16746
69781	1600010M07Rik	0	5.49995	6.00115	5.36441	4.57193	4.72997	4.47213
20612	Siglec1	0	4.23921	7.10544	6.03039	4.4911	4.27488	3.03436
241633	Atp8b4	0	5.16467	5.70118	4.4188	2.97254	3.08611	2.43626
50490	Nox4	0	4.59431	3.6874	3.59242	4.07025	3.66539	2.97058
17392	Mmp3	0	6.10207	4.83216	6.45054	6.76089	7.0601	6.6309
15950	Ifi203	0	4.40371	4.40046	4.54092	3.60553	3.73241	3.09889
245527	Eda2r	0	4.20948	3.51769	3.53069	3.7945	3.15078	2.59014
12802	Cnr2	0	4.97774	6.49052	6.35493	4.86326	5.01597	3.71226
224419	Map3k7cl	0	4.18271	4.88944	5.37128	5.28604	3.65478	3.68915
545812	Pilrb2	0	5.15863	4.71421	3.16939	3.2441	4.19352	2.69614
56742	Psrc1	0	3.7622	6.17214	5.62696	5.93484	5.15147	5.15379
13025	Ctla2b	0	4.49662	7.95901	7.44748	6.32598	6.67146	6.00799
75345	Slamf7	0	3.82564	6.04455	6.8136	5.97641	5.94654	4.63067
242341	Atp6v0d2	0	4.36631	8.76823	10.4989	9.15306	9.39331	7.76786
18106	Cd244a	0	6.59383	6.98651	5.31008	5.00793	4.95043	3.83387
170744	Tlr8	0	4.9945	6.56452	6.39415	4.70098	5.41934	2.95664
21939	Cd40	0	3.92803	5.15606	4.60398	4.18527	4.18573	4.2446
237887	Slfn10-ps	0	6.0628	5.95602	4.59351	3.89646	3.73961	3.1034
21926	Tnf	0	7.32814	7.14144	6.8143	5.89278	5.62584	5.39286
394432	Ugt1a7c	0	6.882	8.62943	8.00282	6.78921	6.91091	4.15807
21897	Tlr1	0	4.86855	6.24569	5.63656	4.94263	4.76418	4.61739
70785	Dennd1c	0	4.36187	5.71217	5.65678	4.54541	4.91974	4.1988
100125263	Trbc2	0	3.38637	3.12485	3.22029	3.89009	3.28323	4.25259
19217	Ptger2	0	4.78107	5.82973	4.13855	3.63169	3.85121	2.57696
227327	B3gnt7	0	4.2868	6.18359	6.58956	5.36562	5.05071	4.20351
58861	Cysltr1	0	6.02369	6.12851	5.76452	5.25361	5.37734	4.04175
236451	Phf11b	0	7.55954	8.78104	7.95968	7.84271	7.23319	7.45821
319997	A630001G21Rik	0	3.81961	5.2934	4.58353	3.76836	3.80647	3.19611
16643	Klrd1	0	4.61119	5.1703	4.42353	4.51208	4.91906	4.27448
56554	Raet1d	0	7.62156	9.07536	5.39266	4.11539	5.15269	3.26012
19773	Rln1	0	3.88812	3.76815	4.27101	4.86014	4.21791	4.34559
12797	Cnn1	0	4.04668	6.75191	5.83317	6.04711	3.58923	3.99658
225471	Ticam2	0	4.34658	6.61111	6.48161	5.489	5.82124	4.61891
14573	Gdnf	0	4.0313	3.04153	1.90416	2.17234	1.81092	1.64542
106952	Arap3	0	3.32956	4.22885	3.78443	3.40818	3.14093	3.12178
54483	Mefv	0	7.1586	7.32396	6.80313	4.81682	5.61512	5.01019
12393	Runx2	0	4.00629	4.13952	3.8027	3.09462	3.31436	2.65935
17279	Melk	0	3.74208	6.23455	2.8469	2.84113	1.92713	1.65653
628900	Serpina3i	0	6.8379	7.39251	8.89793	8.85513	9.06454	8.38769
105976	AU022793	0	2.99174	4.49197	4.43881	3.07932	2.99984	2.94385
18796	Plcb2	0	3.85796	5.94178	5.29336	4.17344	3.69698	2.79506
23960	Oas1g	0	4.41942	5.2016	3.84372	4.06716	2.78641	2.64399
102132	E230013L22Rik	0	4.54921	5.23141	4.53672	3.81227	3.94188	4.14451
76843	Dtl	0	4.44886	5.48822	2.79281	3.1188	2.97247	2.2951
74152	Stra6l	0	4.41333	7.45835	7.71739	6.45295	6.24115	5.13752
433638	I830077J02Rik	0	3.55988	4.76621	4.69476	3.70277	3.26416	2.30621
100040018	Gmfg-ps	0	3.37223	4.06549	3.78039	3.2266	3.48103	3.75919
54486	Hpgds	0	3.1393	7.06257	7.5252	6.00993	6.29879	5.0086
73708	Dppa3	0	6.63874	8.39041	7.3986	6.73381	6.89602	6.53453
277203	Tm4sf19	0	5.51437	6.3108	6.81007	5.08037	5.23898	3.03341
18768	Pkib	0	3.11726	4.83567	4.47162	3.38019	3.94661	2.88065
74107	Cep55	0	3.57344	6.03629	3.18994	3.16482	2.41699	2.1534
100503664	Gm13012	0	6.64833	8.2513	7.06666	6.38393	6.50923	5.86034
668139	Gm8995	0	3.00393	3.53343	3.63129	2.86298	2.97479	2.2487
321019	Gpr183	0	3.99986	6.18805	6.46273	5.54722	5.77172	5.50842
14345	Fut4	0	3.26014	4.0357	3.49689	3.00969	3.22165	2.6172
16401	Itga4	0	2.80519	4.75741	4.65079	3.40966	3.4903	2.37225
69982	Spink2	0	8.29427	10.2294	8.60968	7.7866	6.6014	7.98819
434624	Ftl1-ps2	0	3.18794	4.5557	3.64913	2.69056	3.22896	2.40788
223920	Soat2	0	10.0553	8.23795	8.20639	7.34692	7.69805	6.3219
228785	Mylk2	0	3.68091	3.72169	4.29234	3.23848	3.6021	2.99215
546546	Serpina3h	0	5.0653	6.67552	7.50207	7.06875	6.40456	6.01735
327762	Dna2	0	3.29661	4.30351	3.57098	2.25925	2.49647	1.90562
75426	Igfbpl1	0	2.71089	4.04992	7.51917	9.47662	7.50925	7.81853
26410	Map3k8	0	3.37882	3.44772	4.29814	3.66882	3.82787	2.55257
217946	Cdca7l	0	2.59872	5.23019	4.01259	3.17759	3.21746	2.68206
100504712	Gm20367	0	2.98106	2.55898	2.47386	2.98481	2.3688	2.71979
72297	B3gnt3	0	4.49889	6.27046	5.20978	3.92683	4.04738	2.77912
76041	Ccdc125	0	2.89764	4.761	3.97315	2.86603	2.52392	2.02976
224840	Treml4	0	4.95862	6.75688	4.35059	3.47255	3.52277	2.91857
56696	Gpr132	0	3.21363	4.03115	4.03049	3.54143	3.6935	3.34964
434341	Nlrc5	0	2.72776	3.53606	3.07231	2.75219	1.96474	2.01633
15001	H2-Oa	0	3.17924	5.26879	4.74028	5.06182	4.50638	4.37164
231646	Myo1h	0	4.65796	2.89859	2.23323	2.89591	2.18986	2.37888
71398	5430427O19Rik	0	3.30805	5.14611	4.72866	3.94316	4.37835	3.38792
223780	Adm2	0	8.74317	8.3398	6.40245	6.1426	6.29333	5.77592
238875	Gapt	0	2.80931	4.16989	3.18879	2.56337	2.46006	1.90412
320484	Rasal3	0	2.73785	5.63548	5.11163	4.28916	4.0475	3.07882
74306	Prss46	0	5.11774	7.5496	7.51879	5.80298	5.75097	4.42903
631323	Gm12250	0	3.60459	4.6341	4.35355	4.64333	3.76009	3.75017
12578	Cdkn2a	0	3.39514	5.24112	5.11351	4.82152	4.28773	5.41723
20452	St8sia4	0	3.32746	3.83213	4.38447	3.66819	4.54156	2.433
100503915	Smpd5	0	2.95928	3.87886	3.05631	2.5569	2.1669	2.73701
12775	Ccr7	0	4.68642	5.76763	6.65738	5.55906	5.71093	4.58522
19222	Ptgir	0	3.12529	5.32885	4.06893	3.26456	3.05845	2.3548
20307	Ccl8	0	4.07359	6.75748	8.6963	8.97254	8.75343	9.57461
218977	Dlgap5	0	2.71066	5.45394	2.27165	2.47083	1.79343	2.25306
414068	Bach2os	0	3.5958	5.62535	4.54319	3.70482	3.2312	1.9506
329244	Il19	0	8.50475	6.10545	7.49871	7.53028	7.52669	8.67557
98256	Kmo	0	3.73476	4.30984	4.00184	4.35133	4.59756	3.44812
214763	Cgas	0	3.39963	4.3556	3.72041	2.82691	3.0346	1.86908
80782	Klrb1b	0	3.67376	4.90297	4.39971	4.73473	4.42746	4.66266
107527	Il1rl2	0	4.34435	5.21677	5.27534	3.61175	3.41869	2.71184
100503552	Gm19765	0	8.2675	9.4203	7.93092	7.25125	7.16022	6.64098
16175	Il1a	0	5.13716	7.0225	7.82019	6.49178	6.41515	4.9286
76117	Arhgap15	0	3.11934	4.953	5.35241	4.47597	4.62203	3.81806
622976	Gm6377	0	9.77536	10.5889	9.91178	9.24608	9.69135	7.7763
104709	Pik3r6	0	2.89422	3.90128	3.91489	2.90716	3.15386	2.66436
73915	4833419F23Rik	0	2.21085	3.21967	2.82941	2.67624	2.54393	2.28379
404710	Iqgap3	0	3.63275	6.94784	4.86341	3.89842	3.45545	2.44113
74734	Rhoh	0	3.838	5.77416	5.5353	4.58567	4.93072	3.7303
93675	Clec2i	0	6.04041	8.57557	7.52615	6.56186	6.41941	3.72257
237256	Zc3h12d	0	5.08889	7.04578	5.68334	4.53228	4.91346	3.91295
12483	Cd22	0	3.14155	7.52233	8.06431	6.91938	6.71315	5.36652
17951	Naip5	0	3.78317	5.51789	5.27694	3.53157	3.86694	3.16909
14841	Haspin	0	3.95829	5.88279	4.10972	3.3498	2.82	1.72477
68279	Mcoln2	0	4.48008	6.80325	6.88463	5.76842	6.04965	4.59076
606736	C920009B18Rik	0	5.28855	6.15984	4.94943	3.80908	4.15788	3.2261
63873	Trpv4	0	2.00016	4.28737	3.77639	2.78442	2.87128	2.65052
13537	Dusp2	0	2.53241	3.48452	3.47385	2.59634	3.20109	2.62863
100503021	Gm19510	0	8.97765	7.31062	8.21322	7.64779	7.6301	7.54016
108000	Cenpf	0	2.22459	5.5283	2.0631	1.45893	1.05945	1.2107
227288	Cxcr1	0	5.59854	6.26647	7.86732	6.20378	5.89843	4.35287
667742	Piezo2	0	1.89603	3.04624	2.39836	1.90323	1.73095	1.97347
108723	Card11	0	2.12244	4.41718	4.43426	3.83677	3.29372	2.3634
213696	Duoxa1	0	3.78632	3.89351	4.30532	3.63793	3.89012	3.21734
73677	Psma8	0	2.59653	3.59253	3.13001	2.48892	3.07882	2.81637
78826	P2ry10	0	4.80612	4.64919	4.36972	4.77869	5.34566	3.35863
16874	Lhx6	0	3.65056	4.14993	3.5242	3.06511	3.13262	3.24058
27405	Abcg3	0	2.71347	5.27306	4.33948	2.91135	3.50558	2.35913
74488	Lrrc15	0	10.2948	10.2549	7.38421	6.15055	6.29604	5.99584
213068	Tmem71	0	3.36228	4.73371	5.80387	3.91865	4.60483	3.1335
81897	Tlr9	0	2.04372	4.25219	5.07559	4.10307	3.60623	2.96426
12142	Prdm1	0	5.19404	6.38525	6.21837	4.97774	5.14457	4.59158
434223	Gm1966	0	2.83584	3.0389	2.40544	2.31268	2.26389	1.50406
216019	Hkdc1	0	3.21217	2.71271	2.74024	3.23756	2.7844	2.24684
71804	Mtfr2	0	4.96342	7.54076	4.42786	4.46565	3.53934	3.21088
319272	A130077B15Rik	0	5.67152	7.76593	7.56244	6.29026	6.36665	5.14393
27052	Aoah	0	2.14193	5.04713	6.2628	5.15461	5.55589	4.70497
328314	Gm5086	0	4.13217	6.94876	7.39435	6.79458	6.89976	6.26612
67765	5830432E09Rik	0	5.40231	7.03669	6.78402	5.75497	5.90874	3.80539
12836	Col7a1	0	3.91895	5.01428	3.33312	1.9923	1.1177	1.28046
27007	Klrk1	0	3.89742	3.94092	3.9876	4.63829	4.35618	4.31801
15109	Hal	0	7.011	7.29613	5.07096	5.00167	5.63046	4.45106
26904	Sh2d1b1	0	5.25669	7.33549	7.31029	6.8855	6.58894	6.58588
60361	Ms4a4b	0	4.4749	4.49199	5.36806	6.32146	6.29413	6.35389
74748	Slamf8	0	2.08475	2.51945	4.81285	4.90042	4.67085	4.45737
257632	Nod2	0	3.91066	4.45581	4.13776	3.35941	3.27643	3.46286
217356	Tmc8	0	2.15734	4.01131	2.49058	1.65002	1.7616	2.05852
330256	Gm20559	0	1.84319	2.07173	2.59417	2.8103	2.81541	2.54329
56792	Stap1	0	1.94718	4.13712	4.50813	3.99295	4.44765	3.58717
14425	Galnt3	0	2.04921	4.62807	4.65624	3.83789	3.92008	1.87934
100041677	Zfp984	0	1.86922	2.67605	1.98755	2.16139	2.73469	1.73268
56460	Pkp3	0	1.85434	3.07648	2.00347	2.23439	2.03194	2.89601
12515	Cd69	0	2.9776	3.77431	4.2154	3.98394	3.60636	3.88692
67451	Pkp2	0	1.924	3.45952	3.34556	4.02287	3.95025	3.69126
12265	Ciita	0	2.41258	3.68636	3.83012	4.09414	3.38283	3.34441
14917	Gucy2c	0	3.70931	2.60119	2.94001	3.52517	4.32274	4.12709
230766	Fam167b	0	3.19109	5.5101	5.62474	5.21548	5.5195	5.64128
208154	Btla	0	3.32911	4.32728	3.62575	4.31731	4.51139	3.22749
105988	Espl1	0	2.02717	4.38087	2.45735	1.72118	1.9827	1.68493
100041085	Mfsd4b3-ps	0	3.37525	5.27488	3.84272	2.84698	2.40994	2.27953
19041	Ppl	0	1.23649	2.069	2.70315	3.44849	2.63602	2.08732
12766	Cxcr3	0	2.73742	4.75855	5.60421	5.44013	5.04641	5.5749
217169	Tns4	0	1.35775	3.44588	2.99796	2.61333	2.12069	1.99558
234911	Mmp27	0	4.46031	7.62123	7.04229	4.79919	5.66397	4.03708
380863	Tmem171	0	7.43443	9.92207	7.68756	6.75279	5.41433	8.08462
171166	Mcoln3	0	5.84484	10.8246	12.3135	10.8106	10.8598	8.48433
22441	Xlr	0	2.6382	4.22138	3.86939	3.85807	4.48134	2.46208
30925	Slamf6	0	4.34173	6.06152	6.144	5.0654	5.21058	4.41503
108096	Slco1a5	0	2.77651	5.23493	5.9925	6.93493	6.71969	5.68018
18779	Pla2r1	0	2.07177	1.80597	1.62455	2.0662	2.06224	1.88364
666513	Gm11787	0	7.2104	7.58544	7.30579	5.62568	6.21721	6.50113
57248	Ly6i	0	5.52025	6.57446	4.70217	5.33545	4.5943	4.8829
20849	Stat4	0	1.63975	3.44564	2.74944	2.26465	2.73552	2.33178
214639	4930486L24Rik	0	2.79618	5.32332	5.78034	4.51595	4.69024	4.18266
23832	Xcr1	0	4.01705	4.51013	4.86443	5.5013	5.31531	4.96074
219131	Phf11a	0	3.22943	4.06692	3.90849	4.13917	3.53256	3.7794
71313	Fsip1	0	3.78852	3.62951	4.25251	4.544	4.64864	4.27693
229499	Fcrl1	0	2.99838	6.21743	7.40018	6.27173	6.30881	5.22672
57390	Psors1c2	0	3.79074	5.3624	6.40239	6.02345	5.5577	5.83283
228993	Slc17a9	0	2.36286	5.37527	4.5996	3.18118	2.90461	2.26704
15002	H2-Ob	0	3.08218	5.12198	5.18406	5.60614	5.35667	4.76833
72121	Dennd2d	0	1.79274	4.30496	3.69532	2.92242	3.5161	2.67772
67701	Wfdc2	0	6.36928	8.97686	9.00693	9.35688	9.55564	8.47304
383435	Ms4a14	0	8.58393	11.2997	11.623	9.71572	9.95183	9.05011
432555	Gm5431	0	3.52773	5.75425	5.23531	4.55902	4.59833	2.91205
12487	Cd28	0	4.80603	8.72649	9.17996	7.58251	8.19414	5.75504
319684	5031425F14Rik	0	5.28967	7.37151	6.57513	5.43934	5.95339	4.9448
16644	Kng1	0	4.71825	6.82504	5.16868	5.14509	5.63112	3.71078
72027	Slc39a4	0	7.84457	8.6467	9.36148	9.23944	9.45291	8.38701
17952	Naip6	0	5.3353	7.07519	6.54227	5.01405	5.63106	3.62505
22287	Scgb1a1	0	5.54297	9.18385	9.52494	8.76998	7.20226	8.22389
14347	Fut7	0	2.0193	3.20722	3.12254	2.75537	2.8291	2.51124
73617	1700122H20Rik	0	3.78909	5.68165	5.18252	4.07048	4.00258	3.97031
72267	Lrrc8e	0	2.89427	3.62094	4.6607	4.97763	4.86457	4.91483
100047183	-	0	2.00954	2.48641	2.86394	2.44445	3.29445	3.52264
18725	Pira2	0	8.24926	8.41367	8.77792	7.55689	7.74051	5.00179
100042814	Apol7d	0	4.08531	3.87246	4.07488	4.71693	4.78881	3.95306
70789	Kynu	0	2.9451	6.06582	6.55538	5.81763	5.7754	3.57049
319482	9530053A07Rik	0	4.17021	5.20797	3.76668	4.29564	3.1516	4.05464
100041146	Gm15448	0	7.25508	7.58841	7.43882	6.5325	6.05826	5.35776
170779	Cd209d	0	3.86408	4.57559	4.9176	4.16095	4.48186	5.83216
14659	Glrp1	0	7.0914	8.59289	8.41144	6.49442	7.60489	7.31062
18566	Pdcd1	0	3.54904	3.83909	4.3281	5.13235	4.15531	5.00568
414084	Tnip3	0	3.30764	3.6224	4.17664	3.94931	4.8629	4.28874
110958	M1ap	0	3.62685	5.38414	5.28954	4.04247	5.069	4.28917
15450	Lipc	0	6.84368	6.81563	7.4657	6.05759	7.84379	6.06661
53603	Tslp	0	6.14301	5.28506	6.58723	6.55456	6.94288	6.59047
77577	Spns3	0	3.52201	5.41489	5.26004	5.38504	4.86041	4.62265
381534	Ube2u	0	2.24763	4.4228	4.43506	4.7004	5.34597	5.51142
18406	Orm2	0	5.0893	5.78834	9.51817	8.77567	8.38812	7.41891
74757	5830416I19Rik	0	6.85977	9.96374	10.215	9.13774	9.23807	7.37733
16185	Il2rb	0	2.34317	2.80922	5.48678	6.45671	5.97355	6.42773
382064	Gm1110	0	4.43186	6.40139	7.00687	6.99346	6.93864	6.91968
80901	Cxcr6	0	4.60469	5.3183	7.28881	8.28437	7.3064	8.01315
74589	Kbtbd12	0	6.05327	6.42964	7.95169	7.31438	7.843	7.45236
381091	H2-Eb2	0	4.09387	5.23361	6.10731	5.93006	6.45103	5.58569
330122	Cxcl3	0	15.7994	9.51904	0	0	0	0
26908	Eif2s3y	0	10.4917	0	0	0	0	0
16156	Il11	0	7.37783	4.32514	2.07503	0	0	0
268885	Stfa2l1	0	6.72036	4.40619	0	0	0	0
58217	Trem1	0	7.27813	6.26965	3.21095	0	2.10887	0
26900	Ddx3y	0	10.5858	0	0	0	0	0
381484	Gm5150	0	6.77598	5.73431	3.21365	0	0	0
14293	Fpr1	0	5.68406	4.19791	2.07501	0	2.51463	0
433016	Cstdc4	0	6.18857	0	0	0	0	0
75750	Slc10a6	0	9.97202	5.18686	4.47637	0	4.50925	4.93003
66195	Lce1g	0	11.7232	9.69699	5.78662	0	0	0
21789	Tfpi2	0	6.94916	4.24296	0	0	0	0
26388	Ifi202b	0	12.4571	7.99484	5.76225	5.79719	0	0
64381	Ms4a8a	0	6.6224	4.60021	0	0	0	0
666028	Gm7897	0	10.82	0	0	0	0	0
15364	Hmga2	0	8.52631	7.28142	3.42918	0	0	0
100038659	Mirt2	0	5.32332	3.40456	0	0	0	0
50930	Tnfsf14	0	5.35554	4.01845	2.53138	0	0	0
80885	Hcar2	0	5.72393	3.6077	4.30147	3.42726	3.1848	0
381612	Gm5152	0	10.4749	7.57291	4.78064	0	0	0
108105	B3gnt5	0	4.58903	3.53136	2.61961	2.07239	2.25595	0
215257	Il1f9	0	4.8247	0	0	0	0	0
14620	Gjb3	0	8.4707	7.78608	4.76772	0	0	0
668706	-	0	4.64611	4.44539	3.08241	0	2.7099	2.70186
69097	Trim15	0	5.3399	0	0	0	0	0
21943	Tnfsf11	0	4.69582	0	3.39124	3.91822	4.11908	3.61407
668101	Sirpb1b	0	5.36621	4.50541	4.57857	2.37001	2.93928	0
19225	Ptgs2	0	6.93157	5.0924	3.53113	3.47079	4.47553	0
67573	Loxl4	0	4.23991	2.30098	0	0	0	0
20423	Shh	0	4.07138	0	0	0	0	0
20855	Stc1	0	4.82929	2.43841	0	0	0	0
18491	Pappa	0	4.05569	1.95796	0	0	0	0
68016	Cavin4	0	3.75115	2.31246	1.77052	1.68729	1.74059	0
227358	Erfe	0	4.39971	3.04431	0	0	0	0
100217453	Snord16a	0	6.38931	0	0	0	0	0
69716	Trip13	0	3.63619	4.84218	2.15292	1.24037	1.72107	0
170732	Trhr2	0	4.70507	0	0	0	0	0
244237	Tnfrsf26	0	4.89378	5.45111	3.96003	3.18865	3.09071	0
100043670	Gm4581	0	4.51936	0	0	0	0	0
18788	Serpinb2	0	10.6646	0	0	0	0	0
12223	Btc	0	3.36096	0	0	0	0	0
171530	Ucn2	0	7.39	5.897	6.02637	0	0	0
18726	Lilra6	0	6.02011	4.50473	4.06542	0	3.85305	3.31615
18126	Nos2	0	6.65059	0	0	0	0	0
16193	Il6	0	9.56156	8.31458	7.81796	6.32503	0	0
73904	4833412C05Rik	0	5.5089	5.04616	0	3.45232	0	0
269356	Slc4a11	0	3.65794	0	0	0	0	0
353346	Gpr141	0	3.74894	3.12343	2.63177	2.15509	1.95107	0
12918	Crh	0	5.11007	0	0	0	0	0
78512	3300005D01Rik	0	6.14045	0	0	0	0	0
26970	Pla2g2e	0	4.58256	5.11088	3.96564	4.07384	0	0
67718	Lce1h	0	8.70854	0	0	0	0	0
17927	Myod1	0	3.94747	0	0	0	0	0
11989	Slc7a3	0	3.7351	3.81779	0	0	0	0
71791	Cpa4	0	5.48925	4.35981	0	0	0	0
60363	Cldn15	0	3.18841	2.29589	0	0	0	0
74614	Ocstamp	0	2.94045	0	0	0	0	0
67749	Mgarp	0	4.04086	0	0	0	0	0
74175	Crct1	0	8.61735	7.30491	0	0	0	0
244183	Trim30b	0	3.6582	0	0	0	0	0
22413	Wnt2	0	2.89207	3.50667	2.01437	0	1.80322	0
100503558	-	0	8.38531	7.44668	7.39813	5.19789	6.8547	0
241113	Prkag3	0	3.8419	0	0	0	0	0
76509	Plet1	0	4.28611	0	0	0	0	0
237360	Adamts14	0	4.80559	4.92401	3.17684	3.04376	0	1.90938
12790	Cnga3	0	5.99757	0	0	0	0	0
16625	Serpina3c	0	3.2251	0	2.65829	2.84955	2.5611	0
268697	Ccnb1	0	2.77286	6.27009	2.45215	2.18284	0	0
77855	D730045A05Rik	0	3.85723	0	0	0	0	0
107585	Dio3	0	3.65906	0	0	0	0	0
70024	Mcm10	0	3.55034	5.09965	1.70124	1.75185	0	0
223672	Apol9a	0	3.26016	0	3.36753	4.01402	0	0
17857	Mx1	0	3.11246	2.65243	3.94022	3.13992	0	0
434434	Gm5621	0	2.9873	0	0	0	0	0
73712	Dmkn	0	2.91465	0	0	0	0	2.83278
74735	Trim14	0	3.03863	4.80894	4.82134	3.15669	3.25001	0
20419	Shcbp1	0	2.73631	4.76225	2.00576	2.04943	0	0
433855	AI506816	0	2.89295	0	0	0	0	0
100504704	-	0	3.81387	0	0	0	0	0
20592	Kdm5d	0	9.14872	0	0	0	0	0
54427	Dnmt3l	0	5.82407	7.47995	4.51726	3.25003	0	2.91573
225058	Gm4832	0	3.89998	0	0	0	0	0
170733	Klra17	0	4.64511	4.35142	4.74561	4.14176	4.25451	0
237175	Adgrg2	0	2.59352	0	0	0	0	0
100503154	Gm19579	0	3.02253	2.30759	0	0	2.33356	0
20861	Stfa1	0	7.49105	0	0	0	0	0
57746	Piwil2	0	3.41354	2.65809	0	0	0	0
15116	Has1	0	3.19381	0	0	0	0	0
241452	Dhrs9	0	4.6728	6.43876	4.93773	3.69052	3.48526	0
230779	Serinc2	0	3.39705	4.99036	0	0	0	0
235345	4833427G06Rik	0	2.73011	2.71537	2.28244	2.77854	0	3.29523
100043872	Rpl17-ps9	0	2.92049	0	0	0	0	0
54378	Cacng6	0	3.5782	5.10161	4.38288	4.11928	3.72813	0
76400	Pbp2	0	6.74473	5.32035	0	0	0	0
77627	Efcab6	0	3.08376	3.19851	1.20795	2.37637	0	1.21501
17386	Mmp13	0	3.87494	5.7333	4.51383	4.14333	4.05552	0
66760	Sox5os3	0	8.41531	0	0	0	0	0
14313	Fst	0	3.2491	2.60077	2.4722	2.70181	0	0
270757	Bpifc	0	3.82151	0	0	0	0	0
50501	Prok2	0	3.652	4.03814	0	0	0	0
100038363	F630028O10Rik	0	5.39671	4.30355	0	0	0	0
622335	Gm6314	0	2.80702	2.48309	2.44335	0	0	0
240921	-	0	5.08642	4.10521	4.17912	3.88373	0	2.96012
195209	Zfp469	0	2.6594	2.86632	1.83174	0	0	0
74041	Ddias	0	2.91938	4.04276	2.14788	2.12299	1.93368	0
268465	Eme1	0	2.91857	4.94133	1.76551	1.90286	0	0
20415	Shbg	0	0	2.62488	0	0	0	0
100073351	Yy2	0	2.68922	2.49388	1.94915	0	1.57229	0
100861595	-	0	2.62975	0	0	0	0	0
15112	Hao1	0	9.47824	7.55741	0	0	5.90483	0
71887	Ppm1j	0	0	3.58099	0	0	0	3.45957
69706	Lrr1	0	3.45016	4.74874	0	0	0	0
14621	Gjb4	0	3.95453	0	0	0	0	0
379043	Raet1e	0	8.74622	9.63029	7.66826	5.36354	5.67085	0
22290	Uty	0	8.65935	0	0	0	0	0
71111	Gpr39	0	5.61839	3.7142	0	3.2312	3.43233	3.19105
236930	Ercc6l	0	4.01559	5.09163	2.23368	0	2.07648	0
263803	Pkn3	0	3.27482	4.7833	3.20488	2.59292	1.84456	0
108078	Olr1	0	4.42211	6.17204	3.52925	2.19883	2.15532	0
20862	Stfa2	0	6.99478	0	0	0	0	0
229003	Helz2	0	2.26058	2.94921	1.84984	1.55754	0	1.39634
11839	Areg	0	8.45925	6.58082	0	0	0	0
12235	Bub1	0	3.42598	6.05891	2.20982	2.19357	0	0
16174	Il18rap	0	3.99691	0	0	0	0	0
229214	Qrfpr	0	2.93923	0	0	0	0	0
240641	Kif20b	0	2.41918	4.27346	1.31349	0	0	0
22137	Ttk	0	2.65188	4.83003	0	0	0	0
243967	Ntn5	0	2.21584	0	2.98389	0	0	0
101533	Klk9	0	6.53354	5.71105	4.55202	0	0	0
268857	Nlrc3	0	2.62295	3.92385	3.71562	2.61774	0	0
56306	Sinhcaf	0	2.23956	2.79385	1.87624	0	2.08003	0
105349	Akr1c18	0	8.27372	9.02338	5.94715	0	0	0
378425	Nlrp12	0	3.315	0	0	0	0	0
320116	Fndc9	0	2.6463	0	0	0	0	0
100503397	-	0	7.81916	6.90536	6.06649	0	0	6.35052
100502863	-	0	1.97415	0	0	0	2.37418	0
74376	Myo18b	0	2.33335	3.04257	0	0	0	0
382045	Adgrg5	0	2.71274	3.55927	2.92054	0	0	0
20609	Sstr5	0	4.21298	0	0	0	0	0
12448	Ccne2	0	1.94547	2.58118	0	0	1.34293	0
223970	Rmi2	0	2.49772	3.50318	0	0	0	0
381284	Crocc2	0	2.85758	0	0	0	0	0
108912	Cdca2	0	2.52508	5.6277	2.08479	1.63144	0	0
231002	Plekhn1	0	2.21955	2.84261	2.22724	0	0	0
329278	Tnn	0	4.78507	3.59748	0	0	0	0
212712	Satb2	0	1.67162	0	0	0	0	0
18302	Oit3	0	0	4.06866	2.781	0	0	0
12029	Bcl6b	0	2.36062	2.76388	0	0	0	0
244049	Mctp2	0	3.34591	0	0	0	0	0
54392	Ncapg	0	2.54186	5.09251	0	0	0	0
52685	Cd300lg	0	2.90535	4.44229	2.79003	0	0	2.16607
107765	Ankrd1	0	4.64626	4.527	0	0	0	0
239759	Liph	0	3.84183	4.2054	4.10574	3.4456	3.46734	0
14997	H2-M9	0	7.76852	0	0	0	0	0
271697	Cdk15	0	0	3.17745	2.86877	0	0	2.71877
384525	Gm5321	0	3.89201	0	0	0	0	0
234258	Neil3	0	2.52054	5.30843	0	0	0	0
219132	Phf11d	0	2.30307	3.22337	2.97765	2.50668	2.45457	0
13874	Ereg	0	9.70677	6.35526	0	0	0	0
14087	Fanca	0	3.32248	4.66831	1.98404	0	0	0
54670	Atp8b1	0	2.06035	2.00133	1.56344	0	1.45867	0
328594	D630010B17Rik	0	5.53002	5.41084	0	0	0	0
109361	D730005E14Rik	0	2.12964	0	2.40259	2.90113	2.75841	2.3854
70415	Stk26	0	5.14294	4.66097	4.11347	4.02586	3.76904	0
15366	Hmmr	0	4.29095	7.58702	3.79204	4.00659	0	2.89123
12532	Cdc25c	0	3.48248	6.83825	2.749	0	0	0
17865	Mybl2	0	3.38828	4.97542	2.33821	0	0	0
434197	Fam169b	0	2.27083	3.1851	0	0	0	0
54611	Pde3a	0	1.88626	0	1.91206	0	0	0
14205	Vegfd	0	1.76257	2.17184	1.83416	1.99895	0	0
225594	Gm4841	0	3.49225	0	4.52159	6.94601	0	4.7741
76072	Rnf183	0	8.09361	7.53395	6.10688	0	0	0
233826	Palb2	0	1.37384	2.30962	1.40431	0	0	0
209737	Kif15	0	3.39687	5.65964	2.66673	2.36881	2.81142	0
71908	Cldn23	0	4.31508	0	0	0	0	0
100043229	Gm10046	0	3.92636	0	3.86925	0	4.38739	4.32298
18392	Orc1	0	1.92979	2.63031	0	0	0	0
14725	Lrp2	0	2.97499	1.45211	0	0	1.63427	1.76297
216227	Slc17a8	0	1.44962	2.70649	1.33265	0	0	0
58182	Prokr1	0	1.54949	3.78338	1.73414	0	0	0
69640	Fam83g	0	3.26107	2.14161	0	0	0	0
23993	Klk7	0	6.8764	0	0	0	0	0
667728	Hist1h2al	0	2.37519	0	0	0	0	0
213208	Il20rb	0	2.49184	3.16903	0	0	0	0
12994	Csn3	0	8.13317	6.80215	6.61113	0	0	0
71583	9130008F23Rik	0	0	0	0	1.93171	2.14631	2.23227
17687	Msh5	0	0	2.31693	0	0	0	0
26909	Exo1	0	2.59639	4.14487	0	0	0	0
195046	Nlrp1a	0	3.59758	4.20358	3.25769	0	0	0
100504464	E230016K23Rik	0	5.05106	0	0	0	0	0
12046	Bcl2a1c	0	6.21155	6.87392	6.67701	6.39239	5.33171	0
71988	Esco2	0	2.20394	4.59487	0	0	0	0
66468	Ska1	0	2.55852	5.57995	0	0	0	0
74338	Slc6a19	0	0	2.80795	0	0	0	2.86847
208628	Kntc1	0	2.60899	4.89864	0	0	0	0
12353	Car6	0	7.78689	6.47223	0	0	0	0
435285	Krtap4-16	0	7.21205	0	0	0	0	0
217653	Mis18bp1	0	2.54836	4.78454	2.1598	0	2.33274	0
170757	Adgrl4	0	1.34119	2.0269	1.15623	0	0	0
58251	Cep295nl	0	0	3.97843	0	0	0	0
75766	Dcstamp	0	0	3.88361	0	0	0	0
68549	Sgo2a	0	1.81096	4.51575	1.52262	1.46399	1.54169	0
75706	Krt24	0	7.98786	0	0	0	0	0
235416	Lman1l	0	8.04929	0	0	0	0	0
213438	P2ry10b	0	4.02949	4.92256	4.09731	3.20105	3.26873	0
434219	Trim30c	0	8.02497	6.01511	6.88827	0	0	0
108153	Adamts7	0	0	2.23281	2.56552	1.89758	0	0
666938	Bend4	0	1.26432	2.79943	1.75846	0	1.28712	0
20558	Slfn4	0	4.38442	0	0	0	0	0
72415	Sgo1	0	2.86917	5.66988	2.56581	2.74824	0	0
11607	Agtr1a	0	0	1.7482	4.01177	5.27982	5.10897	5.19052
100503447	Gm19696	0	4.8292	0	0	0	0	0
107526	Gimap4	0	0	0	2.85202	3.86489	3.43534	4.35565
319486	A430057M04Rik	0	0	2.79225	0	0	0	0
320189	-	0	5.045	0	0	0	0	0
11425	Apoc4	0	0	6.8149	8.46726	7.84378	8.41178	7.80474
77782	Polq	0	1.66398	2.8284	0	0	0	0
57260	Ltb4r2	0	3.46229	0	0	0	0	0
625360	BC147527	0	0	2.85832	3.17631	3.43403	2.78729	2.89257
240055	Neurl1b	0	0	5.26836	3.12313	2.70375	1.8129	1.6222
20349	Sema3e	0	1.36496	0	0	1.92027	1.72278	1.34393
19143	St14	0	0	3.48021	3.5174	4.02383	3.37538	3.18507
15081	H3f3b	0	3.84831	0	0	0	3.50598	0
68986	Gad1os	0	5.46332	6.15223	0	0	0	0
110168	Gpr18	0	2.52584	3.36598	3.34014	3.6046	3.82811	0
78733	Troap	0	0	5.3071	1.96298	0	0	0
100342	Tent5b	0	0	0	0	2.65611	0	0
224756	H2-M1	0	7.12175	0	0	0	0	0
100862313	-	0	0	0	0	0	3.391	0
53978	Lpar2	0	0	1.68651	1.64312	0	0	0
216343	Tph2	0	0	3.76016	0	0	0	0
215900	Calhm6	0	0	4.31554	5.95071	5.31422	5.26131	4.89976
24058	Sigirr	0	0	4.57101	3.12829	3.59169	0	0
18729	Pira6	0	0	3.97124	4.18731	0	3.87279	0
11801	Cd5l	0	0	7.53748	7.97984	7.60527	9.90511	8.33052
211651	Fancd2	0	0	3.34797	1.16617	1.12423	0	0
100502813	Gm19391	0	0	0	0	0	0	3.09368
320099	BC106179	0	0	2.57289	1.96969	2.20573	0	0
100861946	-	0	2.29085	3.13455	2.52664	0	0	0
56318	Acpp	0	0	2.67502	4.0506	2.87466	2.65552	2.1137
17444	Grap2	0	0	0	0	0	0	2.24159
213989	Tmem82	0	0	2.64322	2.55464	0	0	0
104943	Fam110c	0	4.81225	5.31981	5.45114	0	4.59301	0
20715	Serpina3g	0	0	2.27433	2.82922	3.57138	2.74995	3.09067
75317	Parpbp	0	3.44792	6.03724	2.90768	2.38376	0	0
666532	Zfp991	0	3.39872	4.3513	3.39976	2.78061	4.00567	0
100502590	Tex50	0	0	0	0	0	3.18706	0
100039805	D5Ertd605e	0	0	3.57725	0	0	2.73193	0
74482	Ifitm7	0	0	0	2.0637	1.94542	2.04727	2.00202
237911	Brip1	0	2.58695	4.19375	0	1.99048	0	0
73368	Col20a1	0	0	1.98264	1.84999	0	0	0
625901	Gm6634	0	7.62482	5.79909	0	0	0	6.52925
66864	Clec14a	0	0	1.4098	0	0	1.51749	0
319711	E230029C05Rik	0	3.74864	3.42555	0	0	0	0
100504448	Gm20234	0	0	0	3.82555	3.69705	4.1052	3.56927
246278	Cd207	0	7.30332	0	0	0	6.929	0
272158	Poln	0	0	3.24212	2.13808	0	0	0
18722	Pira1	0	5.85611	6.15615	5.79221	5.80538	4.21475	0
58867	Syngr4	0	0	4.93603	0	0	0	0
14465	Gata6	0	3.59551	4.10563	0	0	0	0
381409	Cdh26	0	0	2.16706	0	2.43957	2.45273	2.06155
244209	Cyp2r1	0	3.48084	4.00073	3.81443	3.36648	3.34017	0
330723	Htra4	0	0	2.70688	3.38668	3.87971	3.43749	3.35409
252903	Ap1s3	0	0	3.5766	0	0	2.9323	0
268973	Nlrc4	0	2.29043	4.03546	3.8876	2.87434	3.21788	0
360198	H3c1	0	5.76336	6.89073	0	0	0	0
104183	Chil4	0	7.24586	5.14103	0	0	0	0
27389	Dusp13	0	0	3.31695	3.26163	0	0	0
17472	Gbp4	0	0	0	0	3.35906	0	0
319887	E030030I06Rik	0	3.96648	4.79014	4.51991	3.86425	0	0
101202	Hepacam2	0	0	2.36109	2.77185	3.17552	2.90076	2.53761
235415	Cplx3	0	8.10872	0	0	0	0	0
269346	Slc28a2	0	2.53593	3.56336	0	0	0	0
208084	Pif1	0	0	5.23124	0	0	0	0
77777	Ulbp1	0	0	4.68425	3.45941	0	0	0
70166	Lipn	0	7.14754	9.44788	7.96522	5.92215	6.23059	0
16516	Kcnj15	0	0	3.42373	2.61556	0	0	0
100503907	Gm19955	0	3.65059	3.93431	0	0	0	0
667823	Trim5	0	0	1.94901	2.1394	1.81157	1.96541	0
107626	Asmt	0	6.74058	0	0	0	0	0
50931	Il27ra	0	0	3.32262	3.06418	3.3313	3.01863	3.55907
171170	Mbnl3	0	2.24423	2.9037	0	0	0	0
217066	Elobl	0	0	5.97361	4.97997	5.67163	5.73057	5.76525
52679	E2f7	0	0	4.62721	0	0	0	0
245671	Klf8	0	0	2.10596	0	0	0	0
209334	Gen1	0	0	3.16273	0	0	0	0
17167	Marco	0	0	8.42124	0	0	0	0
76062	5830428M24Rik	0	6.56017	0	0	0	0	0
17929	Myom1	0	0	1.89028	2.31417	1.74947	2.47508	1.85984
107376	E330013P04Rik	0	3.21919	0	3.74525	6.33789	5.43372	5.64585
75590	Dusp9	0	0	3.73862	3.95274	0	0	0
18175	Nrap	0	0	2.11544	0	0	0	0
67666	Hapln3	0	0	2.66374	2.39403	0	0	0
68870	Ak8	0	0	2.26662	3.77264	3.10952	3.08551	3.40946
14563	Gdf5	0	4.61991	0	4.28636	0	0	0
234396	Ankle1	0	0	5.62514	2.34184	2.64084	0	0
89867	Sec16b	0	0	1.9804	0	0	0	0
74090	Paqr5	0	0	0	2.11387	2.02231	2.09153	1.67714
242646	Tctex1d4	0	0	0	2.25879	0	2.38604	2.47287
57911	Gsdma	0	0	2.65559	0	0	0	0
623121	Ifi213	0	7.77904	7.40117	7.34125	6.41394	0	5.94445
269701	Wdr66	0	0	0	1.64131	2.56505	2.33991	3.0468
70691	3830403N18Rik	0	6.40182	7.01861	5.91435	0	7.65367	0
13214	Defb1	0	6.21741	0	6.35442	0	6.56198	7.27296
57442	Kcne3	0	3.56819	3.97848	0	0	0	0
100503677	-	0	7.04513	4.39427	4.1257	0	0	0
100861684	-	0	5.94823	0	0	0	0	0
20728	Spic	0	0	6.27943	4.32708	3.675	3.99191	4.26995
22437	Xirp1	0	8.83483	6.20734	0	0	0	0
12630	Cfi	0	0	4.64542	5.62526	5.29186	7.263	7.03966
17384	Mmp10	0	4.80698	7.5653	0	0	0	0
433801	Gm13212	0	0	2.89502	0	0	0	0
16668	Krt18	0	0	0	0	0	3.79357	4.32347
72481	2610203C22Rik	0	0	3.91777	3.59114	3.52985	3.76657	4.29942
57811	Rgr	0	6.96698	0	6.387	0	0	0
14840	Gsg1	0	0	3.354	2.75589	0	0	0
14525	Gcsam	0	0	0	2.66297	3.00426	3.56761	2.97923
667931	Gm8883	0	6.28564	6.41445	0	0	6.47109	0
81879	Tfcp2l1	0	0	2.56789	3.79542	4.82844	5.10518	5.06842
329727	Dennd2c	0	0	2.32961	0	0	1.62558	0
100038548	Gm10521	0	4.05096	6.26789	6.38524	4.4673	5.52518	0
16364	Irf4	0	0	0	0	0	2.37418	0
665270	Plb1	0	0	2.30795	3.49345	3.7757	3.61233	3.89663
271508	Brd8dc	0	5.21263	5.11379	0	0	0	0
243659	Styk1	0	0	3.59171	0	0	2.84767	2.81649
20928	Abcc9	0	0	0	1.4023	1.08966	0	0
677044	Gm10653	0	0	2.68624	0	0	0	0
320197	-	0	7.39858	7.17047	6.24015	0	6.68223	0
234311	Ddx60	0	2.39432	3.5876	3.13187	2.49346	2.66701	0
20557	Slfn3	0	0	4.77015	0	0	0	0
14063	F2rl1	0	5.46416	5.72586	5.36883	5.54431	0	0
217012	Unc45b	0	0	1.8299	1.98362	0	0	0
12169	Bmx	0	0	2.68039	0	0	0	0
382551	Cd300ld3	0	5.63386	8.0326	7.33755	6.88644	5.61771	0
242851	Gnat3	0	6.35263	5.95465	0	0	0	0
72804	9130017K11Rik	0	0	0	1.462	1.96528	1.90667	2.56483
545384	Ifi214	0	6.50229	5.6508	6.26016	0	0	0
75879	4930589L23Rik	0	3.87999	5.23448	4.89141	3.80404	0	0
100503676	Gm38426	0	0	5.61239	5.19598	0	0	4.8856
232414	Clec9a	0	0	2.28376	3.03512	3.42939	3.32222	2.79658
26434	Prnd	0	0	3.25973	0	0	0	0
76464	Knl1	0	0	4.25094	0	0	0	0
17940	Naip1	0	4.60833	5.39792	4.56675	3.44622	4.12037	0
667977	Gm8909	0	3.21664	0	3.62389	0	0	0
233079	Ffar2	0	0	3.41418	0	0	0	2.79725
224833	AI661453	0	0	2.2426	0	0	0	0
244202	Nlrp10	0	2.52647	3.57456	2.9329	0	0	0
75604	Tm4sf5	0	0	4.72398	5.44503	5.171	5.20049	4.40707
74453	Cfap53	0	0	0	0	0	2.79122	3.24682
69810	Clec4b1	0	0	0	0	0	0	3.51368
22035	Tnfsf10	0	0	0	2.15221	2.12327	0	0
74052	Ttc21a	0	0	0	2.27333	3.15391	2.37738	3.16779
12316	Aspm	0	2.40009	5.99837	2.36922	0	0	0
381293	Kif14	0	1.70001	4.65299	1.72691	0	0	1.80055
240216	E230025N22Rik	0	3.68161	0	4.32691	4.36	3.77446	4.00152
623474	Rad54b	0	2.35276	4.14096	0	2.10272	0	0
65969	Cubn	0	0	0	1.09437	0	0	0
97775	D930048N14Rik	0	0	0	1.92644	0	0	0
64082	Popdc2	0	0	0	0	0	0	2.44468
414081	5330413P13Rik	0	0	0	2.52058	0	2.47767	2.20075
319314	A930001C03Rik	0	0	0	0	3.42875	0	3.31652
109245	Lrrc39	0	0	2.16097	0	0	0	0
100043726	Gm4610	0	5.65607	7.17695	0	0	0	0
83408	Gimap3	0	0	0	4.05252	5.09801	4.93127	6.00713
212517	Cfap44	0	0	0	0	0	0	1.30059
320571	Atp8b5	0	0	0	0	0	0	1.92245
637515	Nlrp1b	0	3.18625	4.72636	4.00924	2.50941	0	2.53863
12500	Cd3d	0	0	0	0	0	0	4.05625
71939	Apol6	0	0	0	0	3.23509	0	0
70458	2610318N02Rik	0	0	4.01469	0	0	0	0
71319	4933439K11Rik	0	5.62403	6.40023	6.81555	6.96823	6.63923	0
67752	Ppp1r32	0	0	0	0	0	0	3.23017
278725	E130310I04Rik	0	0	2.50253	2.0971	0	0	0
26464	Vnn3	0	0	0	3.69496	2.7947	3.7183	0
229927	Clca3b	0	5.96654	6.69698	0	0	0	0
217306	Cd300e	0	0	5.58234	0	0	0	0
77011	Ticrr	0	2.50329	4.46201	0	0	0	0
630294	Gm7030	0	0	3.63682	4.27564	3.44664	0	3.40714
59083	Fetub	0	0	4.43904	0	4.36851	4.86006	0
70005	Znf41-ps	0	0	1.79247	1.92018	0	2.33548	0
22024	Crisp2	0	6.20053	0	0	0	6.84121	0
382111	Susd5	0	0	1.65609	0	0	0	0
621875	A530040E14Rik	0	0	3.84256	4.31958	3.54982	3.96601	0
17152	Mak	0	0	3.84955	4.48095	3.14083	3.20171	2.21852
100503434	Gm19689	0	0	0	3.71204	0	0	0
69496	Dydc1	0	0	0	0	2.59143	3.451	2.99185
16184	Il2ra	0	0	0	0	0	0	2.67383
434175	Ccnb1-ps	0	0	6.51533	0	0	0	0
56811	Dkk2	0	0	3.11898	3.4124	3.89562	4.47195	3.44686
14939	Gzmb	0	0	0	0	4.38307	4.62593	3.97701
20460	Stil	0	0	3.82616	0	0	0	0
207854	Fmr1nb	0	0	7.77822	0	0	0	0
232406	BC035044	0	0	0	2.52345	2.60072	3.22042	2.4538
104601	Mycbpap	0	0	2.62113	0	3.08663	0	3.45735
17076	Ly75	0	0	2.56801	3.80623	2.67862	2.18803	0
93726	Rnase2a	0	0	7.4408	0	0	0	0
16182	Il18r1	0	3.8257	0	4.51533	4.80029	4.76227	4.9748
94088	Trim6	0	0	0	2.86807	2.95681	3.33515	0
100038522	Dnmt3aos	0	0	6.01937	5.38582	3.62671	4.1363	3.33606
74511	Lrrc17	0	0	3.26309	3.01643	2.78219	0	2.63678
68172	Rpl39l	0	0	6.94161	7.10744	7.06164	6.96458	0
330460	Tmem150b	0	0	3.50232	4.55737	3.78093	3.97428	3.61764
100861645	-	0	0	6.00714	0	0	0	0
56643	Slc15a1	0	0	3.50691	3.01892	3.47917	3.86742	3.56381
18407	Orm3	0	0	0	6.7527	6.72736	0	7.45265
327766	Tmem26	0	0	4.12383	2.69791	0	0	0
12502	Cd3g	0	0	0	3.9404	4.72632	4.51944	6.08898
67692	1700020N01Rik	0	5.51223	6.39541	6.08296	0	0	0
57765	Tbx21	0	0	0	2.7544	3.24191	0	3.38333
55925	Syt8	0	0	5.63227	5.48068	0	0	0
76131	Depdc1a	0	0	5.78396	0	0	0	0
331493	Gm5127	0	6.1928	7.35721	6.52482	5.9591	0	0
54373	Prss16	0	0	5.43252	0	0	0	0
213171	Prss27	0	0	5.96451	0	0	0	0
74230	1700016K19Rik	0	0	0	0	3.83424	3.75305	4.41371
19733	Rgn	0	0	0	0	0	2.78854	0
19649	Robo3	0	0	0	0	3.93817	0	0
12501	Cd3e	0	0	0	0	3.64957	2.93246	4.45951
238393	Serpina3f	0	0	0	4.03718	4.48709	4.19477	4.52106
381522	Ccdc180	0	0	0	0	0	0	2.27315
237891	Gas2l2	0	0	2.31895	3.29905	2.95652	3.3236	3.63207
14071	F9	0	0	3.71405	0	0	0	0
100043147	Gm4262	0	0	4.68792	4.68454	0	0	0
12335	Capn3	0	0	0	1.71312	1.98611	1.79284	0
271375	Cd200r2	0	0	3.02365	3.95733	3.99426	3.85735	2.71543
22637	Zap70	0	0	0	3.62443	4.2596	3.69677	4.5504
110084	Dnah1	0	0	1.98751	2.44679	2.52384	2.29234	2.2202
70979	Fancd2os	0	0	3.29271	0	2.57275	0	2.80958
231832	Tmem184a	0	0	0	0	3.87425	3.66255	3.82959
244332	Defb14	0	0	0	0	0	6.19212	6.71789
667214	9930111J21Rik1	0	0	3.35352	3.70605	3.4367	0	3.28656
229302	Tm4sf4	0	0	6.33839	0	0	0	7.23206
433637	Gm5547	0	0	3.35872	4.49808	2.95324	3.69746	0
100113412	Trav13-4-dv7	0	0	7.04989	6.92304	6.74613	5.90706	0
74978	Lrriq1	0	0	0	0	0	0	2.56343
22157	Tulp1	0	0	0	0	0	2.97284	0
17771	Tesmin	0	0	2.57855	2.32931	0	0	0
625018	C4a	0	0	0	0	3.38098	4.24559	4.10977
74405	Efhc2	0	0	0	0	0	0	2.59262
16447	Ivl	0	5.81504	9.27471	5.75448	0	0	0
50765	Tfr2	0	0	3.22871	3.61713	3.1529	3.29282	2.64685
21948	Cd70	0	0	3.53936	4.06533	5.0796	4.69344	4.60379
170720	Card14	0	0	0	2.98419	2.26585	0	0
319849	Plxna4os1	0	0	4.39424	4.26521	3.90968	4.20079	4.13622
100862072	Gm21451	0	3.9738	4.51901	5.54403	5.59865	5.25169	0
66695	Aspn	0	0	2.57425	0	0	0	0
16963	Xcl1	0	0	0	5.02259	6.77097	6.04751	7.13719
626578	Gbp10	0	0	0	0	5.69455	0	3.65897
16691	Krt8	0	0	3.60271	4.42644	5.01398	5.05446	4.31491
69108	1810012K16Rik	0	0	0	0	0	0	4.67832
71227	Daw1	0	0	0	2.51166	2.90126	3.01552	2.64599
21942	Tnfrsf9	0	0	0	2.88012	3.5429	0	3.47747
170761	Pdzd3	0	0	0	2.63398	2.71997	2.90399	3.20162
217138	Prr15l	0	0	6.83911	6.54925	6.08522	7.44675	6.60119
18356	Olfr56	0	0	0	4.30882	5.08971	0	0
78801	Ak7	0	0	0	0	0	0	3.55104
12504	Cd4	0	0	3.78442	5.69958	4.47929	4.35735	4.51666
17200	Mc2r	0	0	4.28479	4.7915	0	4.34447	0
110895	Slc9a4	0	4.45475	6.68422	7.29292	6.14253	6.53728	0
56635	Prl2a1	0	0	0	0	6.59887	0	0
75013	4930502E18Rik	0	0	4.17411	0	0	0	0
21949	Tnfsf8	0	0	4.49268	3.95334	3.72839	0	0
12507	Cd5	0	0	7.22109	6.08277	5.02959	4.87186	4.67888
12873	Cpa3	0	0	0	0	4.42195	5.46986	4.92618
12763	Cmah	0	0	0	2.54575	2.43325	2.71881	2.35988
17329	Cxcl9	0	0	0	7.0551	8.16739	6.94155	7.50288
242248	Bank1	0	0	3.36246	3.68718	3.64309	4.64559	4.09512
321010	1700006J14Rik	0	0	6.37374	0	0	0	0
12097	Bglap2	0	0	0	3.6485	4.81317	0	4.3267
100504727	BE692007	0	0	6.89096	6.66383	5.36993	5.69829	0
66813	Bcl2l14	0	0	4.49747	5.30675	4.65199	5.13232	3.79431
69032	Lyzl4	0	0	7.7271	7.99222	7.27093	6.29257	6.97829
672763	Gm13710	0	0	0	4.42247	0	0	0
100040465	-	0	0	7.03971	0	0	0	0
384059	Tlr12	0	0	2.43882	2.77686	2.8194	2.52021	2.90258
545551	BC021767	0	0	8.65561	9.09451	7.84407	7.59375	6.32634
27411	Slc14a2	0	0	2.62859	3.41778	3.9307	3.85058	3.2837
76074	Gbp8	0	0	0	3.05254	5.08944	3.84657	3.82001
232801	Lilra5	0	0	0	4.14466	5.30962	6.15617	5.61016
279067	-	0	0	0	0	6.06307	0	0
24084	Tekt2	0	0	0	0	4.59409	0	0
242914	Gm4961	0	0	7.87901	6.00561	0	0	6.72112
75329	Atf7ip2	0	0	3.80035	4.85157	5.99923	5.92422	5.39288
17082	Il1rl1	0	0	0	2.1895	3.19835	3.82207	3.26775
329375	Cfap77	0	0	4.69578	3.83656	5.78019	4.74624	6.00186
110751	Adam33	0	0	0	4.31527	3.03278	3.2366	2.13994
17059	Klrb1c	0	0	4.40639	5.05731	6.41015	6.20038	5.6752
71236	Rsph14	0	0	0	0	0	0	5.28795
19214	Ptgdr	0	0	0	0	0	3.08731	3.10107
240328	F830016B08Rik	0	0	0	0	3.56143	0	0
72891	Xlr4c	0	0	6.97237	6.34428	0	0	0
100041450	Gimap1os	0	0	0	0	6.78143	6.89381	7.29708
216021	Stox1	0	0	0	3.03978	3.47145	3.15528	3.54967
380839	Serpinb1c	0	0	5.49556	0	0	0	0
16634	Klra3	0	0	7.77108	9.74713	8.78113	9.84533	7.31073
20259	Scin	0	0	5.93658	5.36345	5.24109	5.93051	4.96728
16153	Il10	0	0	6.79543	0	0	0	0
240873	Tnfsf18	0	0	4.62077	4.64978	4.69269	5.12548	0
100504653	4930555A03Rik	0	0	8.32797	7.94009	6.60286	7.06654	6.59499
72735	Eldr	0	0	4.82413	0	0	0	0
228094	Cerkl	0	0	3.03727	0	0	0	0
620078	C130026I21Rik	0	0	7.38466	7.3704	6.48218	6.61362	0
12525	Cd8a	0	0	0	0	0	0	3.18247
13421	Dnase1l3	0	0	0	2.01205	2.76482	2.58896	2.85045
242125	Mab21l3	0	0	3.12447	0	3.40488	0	0
14422	B4galnt2	0	0	4.57001	4.47329	3.30859	3.36041	0
14940	Gzmc	0	0	0	5.25525	7.00968	7.64905	7.49777
246190	Otoa	0	0	3.0757	2.76581	2.35374	0	0
12309	S100g	0	0	0	4.12393	4.10735	4.58461	0
20186	Nr1h4	0	0	5.70271	6.50761	5.52756	5.2945	4.82496
319293	Gpr141b	0	0	6.30038	7.55142	8.47927	8.69632	7.44147
259097	Olfr558	0	0	0	4.83359	4.11905	4.3278	3.22579
18782	Pla2g2d	0	0	0	4.09729	3.21996	4.29772	3.72692
30060	Meltf	0	0	0	2.74458	3.13869	2.471	2.90494
12503	Cd247	0	0	0	3.74459	4.14146	0	3.82765
233813	Vwa3a	0	0	0	2.41063	2.44103	2.42469	3.01717
13394	Dlx4	0	0	0	0	0	0	2.77992
14836	Gsc	0	0	6.5931	0	0	0	0
329436	Gm14461	0	0	10.3933	11.6619	11.0197	11.4496	9.69097
15209	Hesx1	0	0	6.68679	7.03622	6.69454	6.57216	0
20704	Serpina1e	0	0	0	7.97495	8.23845	8.74317	8.07327
545667	Shisal2a	0	0	0	0	6.18255	0	6.24115
239081	Tlr11	0	0	0	0	4.44352	4.29947	0
100043123	Cd300ld4	0	0	6.46015	6.42432	0	0	0
208613	Tmem212	0	0	0	0	3.21429	3.82598	5.11915
22354	Vipr1	0	0	3.4274	5.83666	4.29613	4.72065	3.61032
213527	Pth2r	0	0	0	3.95449	4.39574	5.26192	5.45979
68054	Serpina12	0	5.16167	10.0879	5.22789	0	0	0
22788	Zp3	0	0	0	0	4.81518	0	4.60502
50525	Spag6l	0	0	0	3.98111	4.51422	4.99293	4.66955
11890	Asgr2	0	0	0	0	0	0	3.4159
114230	Aipl1	0	0	7.75143	0	0	0	0
13124	Cyp8b1	0	0	0	5.36537	6.39341	6.73396	7.60942
108956	Apol7c	0	0	0	7.14941	6.72954	7.58541	6.8417
12511	Cd6	0	0	0	6.18306	6.87042	7.00918	8.96642
16470	Ush1g	0	0	4.24508	3.30531	0	0	0
72088	Ush1c	0	0	0	0	0	0	3.63693
244233	Cd163l1	0	0	0	4.69564	0	0	0
20342	Selenbp2	0	-2.30396	2.73108	3.30245	0	2.37458	0
403202	A430093F15Rik	0	0	8.71049	6.41127	5.95439	0	0
12274	C6	0	0	0	4.50218	4.1495	3.46704	3.21022
20290	Ccl1	0	0	0	0	0	0	6.43171
434756	Akap14	0	0	0	3.496	4.62235	4.31749	4.82996
171506	H1f8	0	0	0	4.5651	4.61414	4.51515	4.06687
278181	Gm5073	0	0	0	4.28071	0	0	0
100862132	-	0	0	5.87339	5.33826	0	0	0
665033	Col6a5	0	0	0	5.5358	4.35447	4.14758	0
16016	Ighg2b	0	0	5.45982	0	7.21323	8.10346	9.53904
65971	Tbata	0	0	3.64541	6.5705	6.00526	6.12828	5.6011
17123	Madcam1	0	0	5.86321	4.05779	3.36037	4.11349	0
100502935	-	0	0	0	0	0	0	3.79214
74023	Rd3	0	0	0	2.61608	0	0	2.91441
231932	Gimap7	0	0	0	6.01183	7.55413	7.24523	8.09874
57757	Pglyrp2	0	0	0	6.22155	7.51703	6.95788	6.81703
76507	Aoc1	0	0	7.16596	7.15839	7.10071	8.30121	8.10683
72778	Dnajc22	0	0	7.35286	6.49625	5.90337	7.18673	5.66273
12526	Cd8b1	0	0	0	0	3.64995	0	4.54467
16160	Il12b	0	0	6.31334	7.80235	8.34154	7.33874	7.16924
19051	Ppp1r17	0	0	0	0	0	0	4.22667
208634	Tspan10	0	0	0	5.32645	4.66968	0	0
16017	Ighg1	0	0	0	0	0	6.75322	7.19405
27371	Sh2d2a	0	0	0	0	3.06986	3.08765	3.9918
17225	Mcpt2	0	0	9.07308	8.61299	10.0208	8.79155	8.83291
100126460	Trav13n-4	0	0	7.08573	7.25701	0	0	0
100043308	Trav14n-3	0	0	6.64629	8.04889	5.72928	5.90824	0
192201	Wfdc15b	0	0	6.9547	6.7122	5.87547	0	6.60102
634322	Trav14d-3-dv8	0	0	6.2141	6.31886	0	0	0
100233207	Gm17359	0	0	3.64802	3.66853	3.85181	4.04458	4.89785
104692	Gm12108	0	0	8.64535	9.12597	8.34359	8.99616	8.78958
319167	H2ac11	0	0	6.14249	0	0	0	0
17224	Mcpt1	0	0	7.11567	0	0	0	0
109218	Tmem139	0	0	6.87507	6.20719	6.769	7.03896	5.55131
17228	Cma1	0	0	0	3.87026	5.7441	6.7167	6.7511
228802	Bpifb5	0	-4.76572	0	2.94974	3.55259	3.60898	0
14990	H2-M2	0	0	6.7948	8.91122	8.234	9.69699	9.61025
70008	Ace2	0	-5.54098	0	0	3.31607	3.65448	0
100503311	Pifo	0	-3.84167	0	3.62966	4.30352	4.47319	5.25356
545205	Olfr111	0	0	5.70573	6.22398	0	0	0
69364	1700012P22Rik	0	-4.16302	0	3.97088	4.60063	4.56851	4.99194
17393	Mmp7	0	0	0	6.83449	7.43927	0	0
24108	Ubd	0	0	5.09334	6.00351	7.38654	4.84238	6.89219
13516	Epyc	0	0	0	5.21579	6.32403	5.2719	0
71388	5530401A14Rik	0	0	0	0	6.79761	6.83553	7.75521
67085	1700024G13Rik	0	0	0	0	7.08368	6.55665	7.97108
100125262	Trbc1	0	0	0	0	5.34282	4.80741	7.00166
107573	Trgc1	0	0	0	6.68102	6.1465	6.43613	6.6668
66825	Rnf186	0	0	0	6.78761	0	0	0
73808	Tex36	0	0	0	0	0	0	7.73179
107576	Trgc4	0	0	0	5.64061	5.26805	6.6679	6.84002
20400	Sh2d1a	0	0	0	0	0	0	6.95472
14945	Gzmk	0	0	0	0	0	0	7.66944
100503895	Tpsab1	0	0	0	0	7.64851	8.43863	8.04705

## Sheet: Fig 3b cAEGs (429)
Concensus Astrocyte Gene Panel (cAEGs) (429)	0d	2d	5d	14d	28d	42d	70d
Tns3	0	-0.579497	-0.743935	-0.824987	-0.663784	-0.5345	-0.656588
Slc13a3	0	-0.801832	-1.00678	-1.40988	-1.18524	-1.17768	-1.17614
Grm3	0	-1.75829	-2.5031	-3.00172	-2.27877	-2.41439	-2.28739
Ppp1r3g	0	-0.840951	-2.85988	-2.43971	-2.25968	-2.22301	-1.53584
Ddah1	0	0	-0.876971	-0.891036	-0.757548	-0.818161	-1.09137
Plcd1	0	0	-0.622466	-0.784897	-0.494478	-0.580634	-0.394325
Aldh1l1	0	0	-0.635509	-0.888822	-0.60191	-0.665565	-0.790503
Gpc5	0	-1.42153	-3.2429	-2.43589	-2.1353	-1.77521	-2.12001
Smox	0	-0.466982	-1.43146	-1.33423	-1.21475	-1.33432	-0.937582
Egfr	0	-0.783708	-1.078	-1.02571	-0.899324	-0.800035	-1.0528
AI464131	0	-2.1266	-2.49727	-3.23335	-2.53478	-2.57308	-2.3521
Tspan7	0	-1.54038	-2.07791	-2.04089	-1.60292	-1.62028	-1.40389
Cables1	0	-1.67975	-2.32038	-2.92618	-2.81473	-2.87568	-2.27289
Hsd11b1	0	-2.71174	-4.72857	-3.63664	-3.47164	-3.59545	-2.91954
Rorb	0	0	-1.56357	-1.38818	-1.01175	-0.784454	-1.02694
Kank1	0	0	-1.29789	-1.49925	-1.13345	-0.996095	-1.0912
Gldc	0	0	-0.55006	-0.662196	-0.562344	-0.621513	-0.751193
Kirrel2	0	-3.6919	-4.69033	-5.12126	-4.23354	-4.70995	-3.90881
Mcc	0	0	-1.54017	-1.28675	-0.795056	-0.881288	-0.991045
Ppara	0	-1.43773	-2.41491	-2.06003	-1.47578	-1.35572	-1.27089
Dmp1	0	-1.02528	-2.15915	-3.18776	-2.52389	-2.10922	-2.0989
Kcnj16	0	-1.35565	-2.27223	-2.18212	-1.75832	-1.44496	-1.44053
Acsl6	0	-1.80382	-2.72778	-2.18447	-1.82294	-1.64488	-1.80991
Dock1	0	0	-0.754989	-0.883476	-0.847863	-0.784109	-0.799115
Htra1	0	-0.967419	-1.46332	-1.35596	-1.10714	-1.09795	-1.30769
Slc13a5	0	-3.05532	-4.36613	-3.60217	-3.29499	-3.25757	-2.62131
Prkd1	0	-0.573397	-1.22469	-1.13264	-0.690853	-0.638379	-0.859997
Myo6	0	-0.761131	-1.73321	-1.60673	-1.07988	-0.675932	-1.00924
Rgcc	0	0	-1.02338	-0.860338	-0.927941	-0.905141	0
Ttpa	0	-1.57771	-2.70108	-2.32921	-1.9216	-1.38031	-1.92642
Ptprz1	0	-1.11034	-1.95064	-1.61637	-1.25184	-1.01561	-1.37197
Eps8	0	0	-1.26477	-1.88971	-1.63968	-1.33593	-1.85685
Fam181a	0	-4.55178	-1.76306	-1.09326	-0.912086	-0.972561	0
Gdf10	0	-2.90836	-1.869	-1.76584	-2.09664	-2.03013	-1.8608
Fgfrl1	0	-0.374522	0	0	0	-0.379493	0
Tekt4	0	-1.20176	0	0	0	0	0
Fam181b	0	-2.08524	-1.84904	-1.71915	-1.25983	-1.39448	-1.08593
Gm266	0	-1.07611	-1.73552	-1.03347	0	0	0
Msi1	0	-1.72631	-1.3914	-0.993695	0	-1.03449	-0.848297
Exoc3l4	0	-2.24956	-1.43408	-1.13289	-0.556676	0	-0.577429
Cdc42ep4	0	-1.01893	-1.28493	-0.774245	-0.653163	-0.683614	-0.436631
Dbx2	0	-0.451137	-0.713748	-0.486709	0	-0.747868	0
Apln	0	-4.31938	-3.16128	-3.10686	-2.37079	-1.97056	-1.66856
Fjx1	0	-1.77274	-1.40455	-0.519708	0	0	0
Sash1	0	-1.20082	-0.93475	-0.670535	-0.456458	0	-0.539866
Sox2	0	-1.14319	-1.29501	-0.952575	0	0	0
Lgr6	0	-2.50574	-2.94055	-4.44084	-4.20204	-3.98047	-4.04265
Etv4	0	-1.06244	-1.84045	-2.899	-2.80671	-3.37466	-3.04647
Gstt1	0	0	-0.612047	-0.970523	0	0	0
Slc6a11	0	-3.64866	-3.40077	-2.93917	-2.4872	-2.51508	-2.14134
Egfl6	0	-3.06795	-3.15616	-3.22344	-3.06687	-2.72386	-2.85306
Tmem51	0	0	0	0	-0.932949	-0.786699	-0.723413
Plekho2	0	-1.14737	0	-0.675189	-1.08753	-1.28187	-1.4094
Eva1a	0	-1.16205	-1.68716	-1.21736	-0.930711	0	0
Slc38a3	0	-2.99244	-1.31025	-1.16718	-1.23846	-0.998694	-1.01059
Mtss1l	0	-2.01446	-1.6305	-1.15241	-0.946724	-0.954484	-0.74931
Abhd4	0	-1.11477	-0.727509	0	0	0	0
Btbd17	0	-5.78112	-3.1463	-2.2824	-2.19627	-2.25849	-1.74375
Arhgef19	0	-1.5963	-1.22776	-1.0561	-0.829669	-0.867925	-0.834579
Slc9a3r1	0	-0.505657	-0.435386	-0.571515	-0.546421	-0.58677	-0.531233
Mid1ip1	0	-1.21721	-1.89851	-1.27578	-0.836259	-0.655896	-0.466597
Tril	0	-1.78268	-1.00864	-1.44829	-1.32693	-1.28659	-1.44081
Lrig1	0	-1.19618	-1.37304	-0.803114	-0.74149	-0.681493	-0.736513
Cyp2j9	0	-2.11353	-2.01418	-1.86141	-1.46109	-1.48914	-1.43187
Ptn	0	-2.06737	0	0	0	0	0
Myo10	0	-0.961646	-0.677316	-0.573124	-0.561979	0	0
Acads	0	-0.348014	0	0	0	0	0
Cbs	0	-1.80865	-2.04116	-2.1841	-1.91253	-1.90814	-1.61129
Slc1a4	0	-0.942166	-1.14552	-0.663364	-0.518922	0	-0.686099
Cntfr	0	-2.97343	-2.75509	-2.30929	-1.89743	-2.09138	-1.59223
Gli2	0	-2.27657	-1.60944	-1.41319	-1.61134	-1.60581	-1.45542
Gm2a	0	-1.70276	-0.7954	-0.467791	-0.692128	-0.828284	-0.972089
Ntsr2	0	-3.56732	-2.91882	-1.00221	0	-1.27212	0
Lonrf3	0	0	0	-0.653034	-0.750717	-0.490871	-1.08879
Aldh4a1	0	-1.08013	-0.78825	-0.535833	0	-0.455581	-0.428425
Gstm1	0	-1.24089	-1.51899	-1.54674	-0.782413	-0.878202	-0.618666
Pygm	0	-2.02777	-2.36547	-2.21141	-1.78189	-1.62939	-1.31687
Gstt3	0	-1.95714	-1.47037	-1.54515	-1.0416	-0.913079	-0.604833
BC064078	0	-1.09189	0	0	0	0	0
Slc6a1	0	-2.10428	-2.80352	-2.27022	-2.04548	-1.95089	-1.74329
Kcnj10	0	-2.79645	-2.16358	-1.80724	-1.69673	-1.74149	-1.71704
Eci1	0	-1.89241	-1.54942	-1.28802	-0.895446	-0.882176	-0.597425
Slc7a10	0	-2.3966	-2.68596	-2.75271	-3.04546	-3.18027	-2.77068
Hrh1	0	-1.43225	-2.62872	-1.6755	-1.32459	-1.14133	-1.06365
Sparc	0	-1.2898	-1.46366	0	0	-1.07518	-1.15818
3110082J24Rik	0	-3.56687	-2.01937	-1.50523	-1.55016	-1.93206	0
Rftn2	0	-1.74762	-1.57078	-1.18312	-0.88649	-0.798374	-0.799235
Baalc	0	-2.03762	-2.65352	-2.30041	-1.93313	-2.09713	-2.09522
2310022B05Rik	0	-2.6805	-2.54249	-1.95145	-1.82064	-1.90432	-1.54441
Lrp10	0	-0.356025	0	0	0	0	0
Slc25a18	0	-2.40053	-1.99892	-1.32594	0	0	0
Sox21	0	-1.97283	-1.93586	-1.21289	-0.682231	-0.642007	-0.600932
Acaa2	0	-1.47412	-0.61967	-0.757057	-0.773679	-0.5669	-0.3762
Phka1	0	-1.66751	-1.98963	-2.18521	-2.01496	-1.90125	-1.66854
Sox9	0	0	-0.950073	0	0	0	0
Grin2c	0	-3.80769	-3.60615	-2.9554	-2.62649	-2.70173	-2.7094
Cxcl14	0	-1.96455	-1.72484	-1.23919	-0.957894	-1.11718	-0.696894
Luzp2	0	-2.08935	-2.08943	-0.928368	0	0	0
Psd2	0	-3.9238	-1.92958	-1.37004	-1.21405	-1.18347	-0.965449
Amot	0	-0.9418	-1.89619	-1.91771	-1.30822	0	-1.47399
Paqr6	0	-4.09763	-1.67721	-1.4019	-1.28019	-1.29288	-0.855041
Hes5	0	-5.37124	-4.35819	-3.67322	-2.3578	-2.25982	0
Cyp4f14	0	0	-0.912157	0	0	0	0
Acsf2	0	-2.4425	-1.73675	-1.09607	-0.856249	0	0
Trp53bp2	0	-1.46513	-1.24101	-1.07209	-0.885901	-0.50639	0
Adhfe1	0	-2.78944	-1.78574	-1.42974	-1.12642	-1.22185	-1.16785
Mdk	0	-1.54674	0	0	0	-0.753413	0
Tst	0	-2.11149	-1.02106	0	-0.645918	-0.622688	0
Irak2	0	-0.949163	0	0	0	0	-0.425561
Ech1	0	-0.969835	-0.342058	0	0	0	0
Aldh2	0	-1.07673	0	-0.636349	-0.638507	-0.408645	-0.739939
Cst3	0	-1.54554	-0.541391	0	0	0	0
Bcar3	0	-1.98106	-1.21258	-1.25869	-1.09632	-1.13891	-0.598375
Pla2g7	0	-2.5314	-1.0193	-0.756303	-0.470079	0	0
Eno1b	0	0	-0.313813	-1.19861	-0.970707	-0.847104	-0.821036
Slc27a1	0	-1.23001	-1.4238	-1.19418	-1.13168	-1.08332	-1.26222
Serpine2	0	-1.23885	-0.931551	0	-0.510599	0	-0.645641
Gprc5b	0	-2.77427	-2.61602	-1.60912	-1.09312	-1.12755	-0.89345
Itih3	0	-2.72928	-4.27238	-2.8672	-2.56693	-2.42046	-2.14518
Entpd2	0	-3.13627	-1.30688	0	0	-0.508525	0
Acsbg1	0	-1.10111	-1.60133	-1.17263	-0.883566	-0.869873	-0.907845
Emp2	0	0	-0.779952	-0.358281	0	-0.499393	-0.510839
S1pr1	0	-1.42227	-1.91844	-1.82849	-1.47403	-1.30864	-1.77283
Smo	0	-1.25198	-0.889716	-0.4537	0	-0.514415	0
Atp1b2	0	-1.97539	-2.03115	-1.37124	-0.973686	-1.17804	-1.09727
Aldh7a1	0	-0.71982	-0.906526	-0.931571	-0.629	-0.469015	-0.542831
Tlcd1	0	-2.72287	-3.20265	-2.63345	-2.53543	-2.54259	-2.36269
Acadl	0	-0.6312	-0.661665	-0.700327	-0.647225	-0.488226	-0.521063
Bcan	0	-3.79811	-3.4857	-1.8021	-1.5005	-1.36661	-1.04382
Rapgef3	0	-0.73172	-1.13916	0	0	0	0
Lcat	0	-3.72067	-1.00918	0	0	0	0
Fam69c	0	-3.21707	-2.62841	-3.34064	-3.29836	-3.06364	-3.00986
Calr4	0	-3.72678	-1.94705	-2.37592	-2.07646	-1.88284	-1.34257
Rgl3	0	-0.995422	-1.13106	-0.464865	0	-0.474018	0
Itga7	0	0	-0.628082	0	0	0	-0.886159
Epx	0	-3.34341	-2.79425	-1.30222	-1.23178	-1.11267	0
Prodh	0	-2.84874	-2.74411	-1.71257	-1.02466	-0.805056	0
Pon2	0	-0.785616	-0.797157	0	0	0	-0.322455
Cyp4f15	0	-3.66416	-4.78236	-3.80754	-3.01507	-2.69032	-2.13469
Smyd1	0	-3.33068	-3.82675	-3.49535	-3.41251	-3.50505	-2.94514
Fzd2	0	-0.922308	0	0	0	0	0
Ctso	0	-1.36107	-0.84403	0	0	0	0
Nrarp	0	-4.22022	-3.28908	-3.73616	-3.71291	-4.20315	-3.18733
Phyh	0	-1.51569	-1.71226	-1.1121	-0.837039	-0.631293	-0.640885
Inppl1	0	0	-0.333627	-0.492956	-0.50794	-0.697834	-0.774099
Olfr287	0	-3.09294	-2.69171	-2.52252	-1.99712	-2.10334	-1.40714
Ndp	0	-1.46687	-0.749957	-0.733177	-0.537015	0	-0.565554
Slc1a3	0	-1.8698	-1.91337	-0.73761	0	0	-0.700799
Ckb	0	-1.7903	-1.0539	-1.13733	-0.797476	-0.739289	0
Phkg1	0	-2.44276	-1.49508	-0.966376	0	0	0
Rnase1	0	-4.57046	-2.10853	-2.68847	-2.34992	-1.98807	-1.52214
Selenbp1	0	-2.2535	-1.30879	-0.667634	0	0	0
Ston2	0	-0.819002	-0.865659	-0.755062	-0.579151	0	0
Paqr8	0	-1.96114	-1.67839	-1.51838	-1.32709	-1.11056	-1.32585
Gpr37l1	0	-1.60788	-1.53209	-0.887791	0	-0.674408	-0.725004
Timp4	0	-1.18542	-1.39745	-1.04909	0	-0.628846	0
Sardh	0	-0.707151	-0.736977	0	0	0	0
Sfxn5	0	-1.5103	-1.5122	-0.944406	-0.868426	-0.989126	-0.872809
Ttyh1	0	-2.19453	-1.96123	-0.943769	-0.917273	-1.02628	-0.851832
Cyp2d22	0	-2.03298	-1.95801	0	0	0	0
Nwd1	0	-3.11842	-3.00491	-2.92629	-2.37622	-2.43376	-2.26359
Tnfrsf19	0	-0.836038	-1.53277	-1.08915	-0.594982	0	-0.646151
Ndrg2	0	-1.94793	-1.5838	-1.32215	-0.885499	-0.87908	0
Fgd6	0	-0.838475	-1.01576	-1.00381	-1.04484	-0.943816	-1.11089
Pdk4	0	-0.802705	-1.34689	-0.769339	0	0	0
Acacb	0	-2.83934	-1.60119	-1.65353	-1.1075	-0.996437	0
Rlbp1	0	-1.49659	-0.720655	0	0	0	0
Pm20d1	0	-1.87445	0	0	0	0	0
Hyal1	0	-0.635402	0	-0.788365	0	0	0
Heph	0	-1.856	-2.09458	-1.91324	-1.83495	-1.50533	-1.9758
Rgma	0	-2.22547	-1.0918	0	0	-0.789136	0
Glud1	0	-1.62503	-1.61825	-1.18011	-0.969493	-0.727248	-0.870962
Als2cl	0	-1.99171	-0.622517	0	0	0	0
Myoc	0	-5.39933	-5.56469	-2.17009	-2.11913	-1.85083	-1.96882
Btd	0	-1.08125	-1.05461	-0.455506	0	0	0
Scg3	0	-1.57253	-1.67301	0	0	0	0
Slc1a2	0	-2.32672	-2.75236	-1.8223	-1.61278	-1.40859	-1.49407
Atp1a2	0	-1.79781	-2.62983	-1.79809	-1.35591	-1.18426	-1.01145
Plcb3	0	0	-0.379243	0	0	0	0
Lpar4	0	-1.41022	-1.3436	-1.28379	-1.02157	0	0
Cpt1a	0	-0.799753	0	0	-0.462494	-0.439453	-0.65491
Axl	0	0	-0.575268	0	0	0	-0.702525
Slc2a12	0	-1.96571	-1.55093	0	0	0	0
Rdh5	0	-3.36036	-2.19385	-1.31514	-0.833926	-1.05982	0
Pygb	0	-2.01943	-1.29575	-0.854136	0	0	0
Nat8	0	-2.77009	-2.59987	-3.18676	-2.74885	-3.0597	-1.94726
Aldoc	0	-2.41944	-2.40332	-1.85508	-1.3944	-1.28187	-1.09699
Agl	0	-1.22816	-1.16169	-1.25319	-1.25267	-0.933934	-1.33285
Acot11	0	-2.1236	-2.24672	-1.91651	-1.51371	-1.35366	-1.28989
Tmem100	0	-1.6391	0	0	0	0	0
Lgi4	0	-1.30489	-1.09688	0	0	0	0
Rfx4	0	-1.86999	-1.74313	-0.911178	-0.652676	0	0
Vcam1	0	-0.472153	-0.591879	0	0	0	-0.600886
Necap2	0	-0.644787	0	0	0	0	0
Abhd3	0	-2.12354	-2.1244	-1.70073	-1.34202	-1.17447	-1.20744
Aqp4	0	-1.47783	0	0	0	0	0
Megf10	0	-1.1288	-1.20926	-1.01218	0	0	-0.857861
Hepacam	0	-1.49187	-1.27177	-0.803713	-0.645023	-0.785122	0
Timp3	0	-1.38403	-1.00338	-0.993502	-0.529547	0	0
Evc	0	-0.982968	-1.01633	-0.670214	0	-0.43175	0
Plxnb1	0	-2.44059	-1.52052	-1.11648	-0.818282	0	-1.01948
Acad11	0	-1.58983	-1.29217	-1.07732	-0.81287	-0.728797	-0.974102
Mfsd2a	0	-1.65022	-1.23713	-1.5959	-2.09319	-1.99798	-2.05561
Acss1	0	-1.71022	-0.99995	-1.48394	-1.35076	-1.09238	-1.24528
Elovl2	0	-1.55033	-1.42672	-1.71516	-1.62161	-1.50912	-1.87599
Lix1	0	-2.32762	-1.80084	-0.753046	0	0	0
Pxmp2	0	-2.01446	-1.18032	-0.899375	0	0	0
Ucp3	0	-2.69707	-2.10186	-1.9352	-1.78758	-1.7012	-1.60267
Elovl5	0	-1.08588	-0.97856	-0.52543	-0.413634	0	-0.632728
Lrp4	0	-1.77595	-1.72766	-1.59233	-1.11145	-0.862087	-1.23844
Sparcl1	0	-2.7825	-3.55024	-2.00005	-1.57361	-1.3595	-1.46953
Nkain4	0	-3.71769	-2.50758	-1.84711	-1.52039	-1.35253	-0.732092
D630039A03Rik	0	-3.23683	-2.56445	-1.84922	-1.63712	-1.2851	-1.47331
A730036I17Rik	0	-4.43429	0	0	0	0	0
Ednrb	0	0	-1.23194	0	0	0	-1.09627
Thrsp	0	-3.00455	-2.2977	-1.97008	-1.30985	-0.892264	0
Ptch1	0	-2.96896	-3.06804	-3.02141	-2.67032	-2.80054	-2.61875
Fgfr3	0	-1.70891	-2.04166	-1.8903	-1.7321	-1.74973	-1.68586
Mr1	0	-1.07111	0	0	0	0	-0.713185
Elf5	0	-4.86405	-0.962376	0	0	0	0
Pax6	0	-1.63968	-1.30606	0	0	0	0
Padi2	0	-3.04233	-1.4503	0	0	0	0
Adk	0	-1.503	-0.95678	-0.72281	0	0	0
Gabrg1	0	-1.8107	-1.47391	-1.40958	-0.931225	0	-1.13186
As3mt	0	-0.659679	0	-0.546015	-0.29894	0	0
Acadm	0	-0.686964	-0.590941	-0.490974	0	0	0
Papss2	0	-1.3071	0	0	0	0	0
Gli3	0	-1.26075	-1.29225	-1.55317	-1.36272	-1.18032	-1.22803
Npas3	0	-0.824126	-1.48167	-0.821063	-0.807894	0	-0.678764
Dio2	0	-1.84169	-2.19519	-2.00842	-1.71145	-1.49505	-1.68771
Gpr179	0	-2.27614	0	0	0	0	0
Arhgef26	0	-0.959913	-1.15356	-0.926109	-0.708133	0	-0.919882
Ntrk2	0	-1.73066	-2.18844	-1.07343	-0.701863	-0.68944	-0.614047
Oplah	0	-1.57787	-1.08173	0	0	0	0
Gstk1	0	-2.0194	-1.38092	-0.820225	0	0	0
Itpr2	0	-0.482971	-0.513134	-0.449765	0	0	0
Itga6	0	0	0	0	0	0	-1.09152
Cldn10	0	-4.07483	-3.21868	-2.54779	-1.9775	-1.69873	-1.34936
Pnpla7	0	-1.03269	0	0	0	0	0
Snta1	0	-0.972224	-0.70417	-0.666546	-0.556616	-0.584383	0
Fads1	0	-2.18843	-2.57408	-2.07316	-1.91464	-1.93433	-1.75979
Tlr3	0	-1.46269	-1.8292	-0.646893	0	0	0
Nek8	0	-1.02064	-1.07595	-0.921084	-0.508943	-0.636996	-0.560201
5930403L14Rik	0	-1.89505	-1.31917	0	0	0	0
Cd38	0	-0.923835	0	0	-0.2917	0	0
Fzd9	0	-4.0202	-1.93727	-1.40298	-1.32278	-1.349	-0.858892
Pard3b	0	0	-0.810825	0	0	0	0
Ddo	0	-1.46052	-1.6535	-0.917441	0	0	0
Ncan	0	0	0	0	-1.14391	-1.22444	-1.58332
Dag1	0	-1.00754	0	0	0	0	0
Fads2	0	-2.80527	-1.76144	-1.12957	0	0	-1.30514
Bbox1	0	-2.82583	-2.22342	-1.6693	-1.37569	-1.04352	-0.966778
Adcyap1r1	0	-1.27114	-1.41579	-0.91588	-0.792384	-0.812135	0
Gpam	0	-2.19632	0	0	0	0	0
Cpq	0	-1.3084	-1.36543	-0.386451	0	0	0
Slc39a12	0	-2.95504	-2.59741	-1.57105	-1.2929	-1.02634	-1.23746
Slc4a4	0	-1.95075	-2.13252	-1.26841	-1.0625	0	-0.949381
Asrgl1	0	-1.62791	-1.42535	-1.24549	-0.860371	-0.744975	-0.556868
Sdsl	0	-0.485004	-0.619028	-0.521862	0	0	0
Smpd2	0	-1.09175	-1.20538	-1.05691	-0.793526	-0.719991	-0.456269
Klhdc7a	0	-3.22613	-2.65397	-1.38274	-1.1152	-1.0211	-1.14395
Alpl	0	-2.67225	-1.64031	-2.10195	-2.0848	-2.61603	-2.74768
Cideb	0	-2.66017	-2.07753	-1.46746	-0.918639	-0.980786	-0.722766
Igdcc4	0	-1.91579	-1.98456	-1.12097	-0.835195	-0.767593	-1.06228
Lfng	0	-1.12404	-0.989763	-1.16987	-1.44445	-1.59602	-1.36597
Ephx2	0	-1.30519	-1.58353	-1.05867	-0.565013	0	0
Acsl3	0	-2.06747	-2.62062	-2.16929	-1.6984	-1.29219	-1.17374
Cd81	0	-1.51989	-1.05305	0	0	0	0
Suclg2	0	-1.24874	-1.70111	0	0	0	0
Ccdc8	0	0	-0.744507	0	0	0	0
Gm11627	0	-2.84573	-1.70541	-2.00731	-1.70355	-1.61124	0
Fam20a	0	-2.10258	-0.971671	-1.227	-1.05642	-1.16769	-0.747347
Mmd2	0	-2.72438	-1.11485	-1.058	-0.98311	-1.00774	-1.0451
Aass	0	-1.06172	-0.833999	-0.929781	0	0	0
Maob	0	-2.18876	-1.68467	-1.27667	-0.665296	0	0
Gm973	0	-1.42083	-0.69142	-0.748261	0	0	0
Mlc1	0	-1.58102	-1.6528	0	0	0	0
Rnf182	0	-1.04272	-1.03103	-0.624439	0	0	0
Hadhb	0	-0.825474	-1.41145	-0.895407	-0.631741	0	-0.382845
Slc15a2	0	-2.95559	-1.94177	-0.870032	-0.776599	0	0
Slc25a34	0	-1.74556	0	-1.01181	0	0	0
Aldh1a1	0	-1.32209	-0.753207	0	0	0	0
Cpe	0	-1.01292	-1.69643	-0.846114	-0.555518	0	0
Gja1	0	-2.55793	-1.68372	-1.22726	-0.981064	0	-1.01248
Agt	0	-3.25704	-2.0438	0	0	0	0
Gjb6	0	-2.56903	-2.24574	-1.67525	-1.34427	-1.07666	-0.900495
Kctd14	0	-2.5846	-1.24173	-1.03868	-0.680776	0	0
Cth	0	0	0	-1.73629	-1.60978	-1.85492	-1.64991
Adora2b	0	-1.04944	-1.53063	-0.577035	0	0	0
Ppp1r3c	0	-1.12534	-0.8502	0	0	0	0
Bmpr1b	0	-1.57771	-2.0177	-1.00174	0	0	0
Scd2	0	-1.84004	-2.16653	-1.61415	-1.3704	-1.18967	-1.50085
Nat1	0	-1.7135	0	-1.01858	0	0	0
Myom3	0	-2.3752	0	0	0	0	0
Rarres1	0	-1.63053	0	0	0	0	0
Gdpd2	0	-3.43292	-0.993825	0	0	0	0
4932438H23Rik	0	-1.86984	-1.36505	0	0	0	0
Msx2	0	-0.976066	-0.714884	0	0	0	0
Micalcl	0	-2.0305	-2.55277	-1.80174	-1.74142	-1.76144	-1.01883
Dspp	0	-2.87403	-1.93849	-1.8558	0	0	0
Sfrp5	0	-4.05425	-1.93049	0	0	0	0
Myh15	0	-2.24814	-1.79938	0	0	0	0
Etnppl	0	-3.8555	-2.92551	0	0	0	0
Prss50	0	-2.5825	-1.51112	0	0	0	0
Thnsl2	0	-1.02951	-0.753188	-0.436981	0	0	0
Acad12	0	-0.846391	-0.575263	0	0	0	0
Lrrc2	0	-2.38098	-1.36558	0	0	0	0
Fam213a	0	-1.6804	-2.18569	-1.42093	-1.09565	-0.767554	0
Hacl1	0	-1.75495	-1.22915	-0.800274	0	-0.666189	0
Fmo5	0	-1.9338	-0.543388	0	0	0	0
Acsm5	0	-4.85022	-1.94724	-1.73615	-1.47106	-0.963712	-0.98094
Fam107a	0	-2.86282	-1.94249	-1.60388	0	0	0
Hist1h4j	0	-1.70221	0	0	0	0	0
Scd1	0	-2.56792	-3.31684	-2.29955	-1.97684	-1.60514	-1.51451
4921530L21Rik	0	-5.13232	0	0	0	0	0
A730056A06Rik	0	-3.54004	-1.19292	-0.964249	0	0	0
Arhgap5	0	-1.65061	-2.20911	-1.80326	-1.21198	0	-1.30777
Atp13a4	0	0.517957	-1.49123	-1.63405	-1.62772	-1.71062	-1.65608
Hspa2	0	-1.44144	-0.781992	0	0.447905	0.662715	0.956157
Mertk	0	0	1.33614	0.982409	0	0	-1.3614
Id4	0	-1.62238	-1.05903	0	0	1.06492	0.888503
Fzd10	0	-2.82056	-1.71764	1.11346	1.30606	1.0276	0.899218
Slc7a2	0	-1.15773	-0.778263	0	0	0.622253	0
Tdgf1	0	-4.88986	-1.0168	0	0	0.894119	0.998739
Chil1	0	-0.977846	0	1.35321	1.40836	1.18477	0
A2m	0	-1.33116	0	1.52944	1.85292	2.08754	1.71892
Slc2a4	0	-3.19205	0	0	0	0.975139	1.09749
Srebf1	0	-1.99653	0	0.490283	0.530971	0.676525	0.68141
Cybrd1	0	-1.577	0.726554	1.44934	1.28511	1.51463	1.18233
Mfge8	0	-0.943942	0	2.616	1.21014	1.08185	0
Mamdc2	0	-2.03975	0	2.1788	1.79197	1.99064	1.30451
Laptm4a	0	-1.04721	-0.698034	0	0.488389	0.593069	0.419927
Car5b	0	-0.651525	0	0	0.537862	0.479934	0
Glycam1	0	-2.61384	2.03903	2.99554	2.28839	2.71746	2.69667
Frem2	0	-2.68091	-0.86156	0	0	0.751976	0
Sh3pxd2b	0	0.69968	0.646519	0.697465	0	0	-0.481499
Kcne1l	0	-1.83022	0.918538	1.30613	0.627444	0	0
Pld2	0	0.52534	-0.843987	0	0	0	0
Ip6k3	0	0	-1.52476	0	0.87395	0.908768	0.834711
Smpdl3a	0	-1.02203	0.861166	0.431318	0	0	-0.385469
A330048O09Rik	0	-2.3638	-1.13823	0	0	0	0.78091
Id3	0	-1.01482	0.679394	1.27899	1.5086	1.50119	1.73729
Ltbp1	0	1.2168	-0.837262	-0.552319	0	0	0
Apoc1	0	-2.63559	0	1.6069	1.51453	1.75706	2.24516
Tnfaip8	0	0	0.889966	0.487901	0	0	-0.466647
Steap3	0	-0.653693	0.652021	0.729487	0	0	0
Clu	0	0	-0.747568	0	1.03678	0.754257	0.75068
Sema4b	0	0.461933	0	-0.578422	-0.932731	-0.912273	-0.952507
Gm17455	0	-1.53262	0	0	0	0	1.02569
Igsf1	0	-2.639	-1.29059	0.945425	0	0.970525	0
S100b	0	-1.10103	-1.48255	-0.699606	0	0	0.557705
Echdc3	0	-0.596969	0	0	0	0	0.68537
Add3	0	-0.615794	-0.640082	0	0	0.451049	0
Apoe	0	-1.841	0.981768	1.90289	1.31243	1.55801	1.15548
Yap1	0	0	-0.619673	0	0	0.336884	0
C4b	0	-0.941768	0	0.777305	1.33472	1.55828	1.61279
Lxn	0	-0.611727	0	0	0.465814	0.441717	0.444815
Cyp4v3	0	-0.363717	0	0.488001	0	0.414084	0
Slc12a4	0	0.336045	-0.456676	-0.392374	0	0	0
Decr1	0	-0.470378	0	0	0	0.398978	0.35221
Fxyd1	0	-1.69935	0	1.06743	1.60339	1.06489	1.92115
Oat	0	-0.345422	-0.506704	0	0.362701	0.753924	0.497545
Idh2	0	-0.31972	0	0	0.390159	0.463633	0.578473
S100a1	0	-0.678438	-1.03319	0	0	0.622149	0.992786
Bdh2	0	-1.89315	-1.48952	0	0	0.469077	0.852142
Sugct	0	-1.28145	-0.960938	0.738572	0.6646	0.837078	0.870336
Tead1	0	0.75308	-0.443311	0	0	0	-0.600982
Nqo1	0	-1.48651	-0.475966	0	0.519649	0.808886	0.625322
Abca1	0	0	2.21365	2.51189	2.28098	2.8807	1.84676
Renbp	0	0	1.55644	1.09554	0.644113	0.706754	0.629183
Hgf	0	0	2.80847	3.02328	2.64518	2.82452	1.76209
Mmp14	0	0	0.453136	0	0	0	0
Sdc4	0	0.796486	0	0	0.506114	0.670363	0.550405
Gfap	0	0	0	0.898331	1.07628	0.997188	1.08632
2810459M11Rik	0	0	0	0	0.442383	0	0.479853
Rbpms2	0	0.996512	0	0	0	0	0
Cbr3	0	0	0	0	0	0.486094	0
Erbb2	0	0	0	0.363633	0.391569	0	0
Rgs20	0	0.918779	0	0	0	0	0
Ltbr	0	0.591732	0.378373	0.518204	0.339602	0	0
Dapp1	0	0	0.605921	0.785456	0	0.509065	0
Pbxip1	0	0	0	0	0	0	0.544493
Pdlim5	0	0.428465	0	0	0	0.26795	0
Tmem176b	0	0	0	0.492002	1.00488	0.905081	1.022
Mgst1	0	0	0	0.772819	0.807278	1.0767	0.94432
Tmem176a	0	0	0	0.616142	1.38994	1.30167	1.09521
Zfp36l2	0	0.87113	0	0	0	0	0
Lpin3	0	1.20141	1.04409	0	0	0	0
Mt3	0	0	0	0	0	0	1.02955
Soat1	0	0.734777	1.72424	1.32847	0.715313	1.01699	0
Loxl3	0	0	0.663298	0.657436	0.682935	0	0
Fabp7	0	0	1.35637	0	0.836696	1.018	0.808679
F3	0	0.554828	0	0	0	0	0
Mt1	0	0	0	1.18878	1.33055	1.01577	1.77834
Mapkapk3	0	1.6794	1.46935	1.13848	0.521733	0	0
Palld	0	1.37227	1.41757	1.3178	1.5133	1.16598	0
Stk17b	0	2.00841	1.57515	1.13899	0.633548	1.18024	0
Slc14a1	0	0	0	0	0.587781	0.626718	0
Oaf	0	0.967775	0	0.478256	0.538957	0.39823	0
Pttg1ip	0	0.914244	0	0.325161	0.397489	0	0
Id1	0	0.915386	0.945197	0.885572	1.0699	1.25363	1.49692
Slc8b1	0	0	0	0	0	0	0
Plin2	0	1.74696	3.32404	2.06602	1.4034	1.46906	1.29202
Mt2	0	1.29321	0.884982	1.67686	1.77247	1.71267	2.047
Lrrc8a	0	0	0	0	0	0	0
Tnfrsf1a	0	1.41985	1.17537	1.3529	1.23271	1.08954	0.974707
Lgals3bp	0	0	0	0	0	0	0
Vim	0	4.33324	4.45423	3.50994	3.82902	3.71998	3.70071
Cd63	0	1.36986	1.24329	1.16164	1.09295	1.27028	1.24483
Ezr	0	2.31247	1.19982	0.554916	0.664488	0.872425	0.650524
Tnc	0	3.38681	2.41522	1.13743	1.03492	0.888717	0.501183
Cyr61	0	4.40963	3.02393	2.07676	2.71601	2.40611	2.09164
Stat5a	0	0	0	0	0	0	0
Notch2	0	0	0	0	0	0	0
Slc2a10	0	0	0	0	0	0	0
Cnn3	0	1.0524	0.484548	1.09794	1.41945	1.22773	1.11813
Aqp9	0	0	0	0	0	0	0
Pdpn	0	0.986214	0.54029	1.13792	1.68313	1.79359	1.48561
Tmco4	0	0	0	0	0	0	0
Glipr2	0	2.58062	1.23239	1.52395	1.80382	1.42559	1.45826
P4ha3	0	0.886722	1.08603	1.26767	1.4319	1.17858	1.47032
Serhl	0	0	0	0	0	0	0
Hist1h2ac	0	0	0	0	0	0	0
Fkbp10	0	0.631516	0.377455	0.740162	0.645085	0.438668	0.477322
Rbm46	0	0	0	0	0	0	0
Prdx6	0	0.453888	0.595638	0.965059	1.42042	1.4619	1.39724
Pdlim4	0	1.32408	0.678416	1.04357	1.04243	0.77447	1.11615
Gpc6	0	0	0	0	0	0	0
Hbegf	0	2.88247	0.988349	0.850079	1.00136	0.705048	0.615306

## Sheet: Fig 3g ipAEGs (2806)
ENTREZID	Gene.Symbol	0d	2d	5d	14d	28d	42d	70d		Enrichment (RiboIP to Flow for healthy astrocytes)		Fig 3g ipAEGs (2806)
101434	Ceacam15	0	-4.55681	0	0	0	0	0		7.75673		Sorted from highest to lowest enrichment in healthy astrocytes
245525	Hsf3	0	0	0	0	0	0	0		7.53377
667180	Vmn2r20	0	-6.75173	0	0	-6.75173	0	-6.75173		6.99767		>2 fold enriched in healthy astrocytes relative to flow
100628626	-	0	0	0	0	0	0	0		6.92961
503550	Klri1	0	-3.25028	-3.68937	-4.51878	-4.88939	-4.90955	-4.57506		6.74154
100628579	-	0	0	0	0	0	0	0		6.66929
100628584	-	0	0	0	0	0	0	0		6.63076
100038487	Gm10629	0	-3.33362	-1.9452	-1.99459	-2.03744	-2.59053	-1.87371		6.6032
277468	Slc39a12	0	-2.95504	-2.59741	-1.57105	-1.2929	-1.02634	-1.23746		6.46421
77382	C030018K13Rik	0	-6.14825	0	0	0	0	0		6.39104
27222	Atp1a4	0	-2.94897	-3.82075	-3.72705	-3.46086	-3.22603	-3.79409		6.35218
102436	Lars2	0	0	0	0	0	0	0		6.24759
100504591	Gm15987	0	0	0	0	0	0	0		6.19865
319172	H2ac4	0	0	0	0	0	0	0		6.19821
620235	Siglec15	0	0	0	0	0	0	0		6.12536
100124352	Traj37	0	-3.60289	0	0	0	0	0		6.06207
100861531	Rn45s	0	0	0	0	0	0	0		6.03882
54403	Slc4a4	0	-1.95075	-2.13252	-1.26841	-1.0625	0	-0.949381		6.0201
19791	Rn18s	0	0	0	0	0	0	0		6.00054
14125	Fcer1a	0	0	0	0	0	0	0		5.98687
227289	Gpbar1	0	0	0	0	0	0	0		5.97223
320910	Itgb8	0	-1.42718	-2.28661	0	0	0	-2.27386		5.93234
94180	Acsbg1	0	-1.10111	-1.60133	-1.17263	-0.883566	-0.869873	-0.907845		5.91105
234329	Trim60	0	0	0	0	0	0	0		5.89252
14609	Gja1	0	-2.55793	-1.68372	-1.22726	-0.981064	0	-1.01248		5.88545
20511	Slc1a2	0	-2.32672	-2.75236	-1.8223	-1.61278	-1.40859	-1.49407		5.86006
545486	Tubb1	0	0	0	0	0	0	0		5.81897
100124293	Traj59	0	0	0	0	0	0	0		5.75197
100038909	Gm14548	0	0	0	0	0	0	0		5.6764
71995	Erv3	0	-1.28202	0	0	0	0	0		5.67239
14184	Fgfr3	0	-1.70891	-2.04166	-1.8903	-1.7321	-1.74973	-1.68586		5.61872
74915	Atp6v1e2	0	-2.76156	0	0	0	0	-2.27765		5.61102
243616	Slc6a11	0	-3.64866	-3.40077	-2.93917	-2.4872	-2.51508	-2.14134		5.59123
15203	Heph	0	-1.856	-2.09458	-1.91324	-1.83495	-1.50533	-1.9758		5.56357
11829	Aqp4	0	-1.47783	0	0	0	0	0		5.53456
71760	Etnppl	0	-3.8555	-2.92551	0	0	0	0		5.53271
15483	Hsd11b1	0	-2.71174	-4.72857	-3.63664	-3.47164	-3.59545	-2.91954		5.4957
64435	Fcamr	0	0	0	0	0	0	0		5.47312
14173	Fgf2	0	1.11712	0	0	0	0	0		5.44941
241035	Pkhd1	0	-2.69365	0	-7.25252	-3.88453	-3.25671	-3.40795		5.43334
71950	Nanog	0	-3.68254	0	0	0	0	0		5.41185
54326	Elovl2	0	-1.55033	-1.42672	-1.71516	-1.62161	-1.50912	-1.87599		5.37239
13618	Ednrb	0	0	-1.23194	0	0	0	-1.09627		5.3682
170790	Mlc1	0	-1.58102	-1.6528	0	0	0	0		5.36541
226025	Trpm3	0	-2.29115	-2.3526	-2.70663	-2.42107	-2.24654	-2.48333		5.34436
[truncated: 2,761 more rows]

## Sheet: Fig 3i,j Unsuperv. Prolif. (91)
Gene	0d	2d	5d	14d	28d	42d	70d
[truncated: 91 more rows]

## Sheet: Fig 4a-c cARGs (170)
Astro reactivity genes (cARGs) (170)	0d	2d	5d	14d	28d	42d	70d				Fig 4a-c Consensus Astrocyte Reactivity DEGs(cARG)s (170)
[truncated: 170 more rows]

[truncated: 1 more sheets: Fig 4f >2 fold Upreg (1129)]
