# Supplementary material for: Derivation and transcriptional reprogramming of border-forming wound repair astrocytes after spinal cord injury or stroke in mice
Source: Nat Neurosci. 2024 Jun 21;27(8):1505–21. doi: 10.1038/s41593-024-01684-6 (PMC11303254; doi:10.1038/s41593-024-01684-6)
Supplement: Supplementary file 4 — Lists of DEGs in named gene cohorts: Fig. 5a, inflammation DEGs (1,708); Fig. 6b, EMT genes (197); Fig. 6e, wound healing genes (278); Fig. 6h, cell adhesion genes (425); Fig. 6k, delayed astrocyte reactivity DEGs (dARGs, 757); Fig. 8h–j, persisting astrocyte reactivity DEGs (pARGs, 1,927). [file 41593_2024_1684_MOESM4_ESM.xlsx]

## Sheet: Fig 5a Inflamm DEGs (1708)
Gene Symbol	2d	5d	14d	28d	42d	70d
Cxcl3	15.7994	9.51904	0	0	0	0			Fig 5a Inflammation DEGs (1708)
Cxcl2	13.6522	9.4537	10.0675	8.19641	8.38961	8.32864
Ifi202b	12.4571	7.99484	5.76225	5.79719	0	0
Arg1	11.5223	10.8413	3.5231	2.4097	2.84043	1.99076
Serpine1	10.5593	8.39366	6.36832	4.86371	5.19879	3.69439
Clec4n	9.91417	10.9032	8.19282	6.84711	7.53576	6.53335
Osm	9.82626	10.2905	9.15853	8.08554	8.81479	7.37635
Ereg	9.70677	6.35526	0	0	0	0
Il6	9.56156	8.31458	7.81796	6.32503	0	0
F7	9.16321	11.1233	8.40947	6.66745	6.36853	5.07656
Clec4d	9.04376	9.47058	7.74958	6.87184	7.50132	6.26952
Ccl24	8.99317	5.57481	3.76807	3.41897	5.19181	4.76466
Ccl2	8.42517	8.22764	5.84781	6.03673	5.15017	5.35661
Pira2	8.24926	8.41367	8.77792	7.55689	7.74051	5.00179
Ccl4	8.12022	9.20375	8.37423	7.37452	7.25101	7.13947
Cxcl1	8.03247	6.17099	7.53887	6.78097	6.42788	6.82858
Trim30c	8.02497	6.01511	6.88827	0	0	0
Il1rn	7.92883	8.41572	6.28828	5.56418	6.09631	5.33645
Ccr1	7.88502	7.54448	4.95455	4.14877	4.70387	3.93983
Il1r2	7.80397	5.69059	4.22376	3.2816	3.39208	3.68824
Ccl6	7.80129	6.75602	4.52414	4.03925	4.98881	4.00822
Ifi213	7.77904	7.40117	7.34125	6.41394	0	5.94445
Ccl3	7.73095	9.01061	8.15191	7.22706	7.30453	6.77198
Raet1d	7.62156	9.07536	5.39266	4.11539	5.15269	3.26012
Adam8	7.59253	9.08623	6.44564	4.64376	4.91542	3.67913
Ccl9	7.45206	5.97043	4.03687	3.28123	4.00963	3.59992
Thbs1	7.42555	7.63043	3.4436	2.78875	2.9766	2.1615
Clec4e	7.3561	6.69404	5.39641	4.36773	5.26157	3.73632
Cd200r1	7.3471	8.10395	7.39585	6.08781	6.44207	5.14644
Tnf	7.32814	7.14144	6.8143	5.89278	5.62584	5.39286
Trem1	7.27813	6.26965	3.21095	0	2.10887	0
Chil4	7.24586	5.14103	0	0	0	0
Hmox1	7.24035	7.63116	3.63312	2.50628	2.46704	2.02064
Acod1	7.20366	6.45956	6.74767	5.47544	5.24241	4.83034
Pf4	7.20271	8.01626	4.25117	3.56558	4.00799	4.35488
Mefv	7.1586	7.32396	6.80313	4.81682	5.61512	5.01019
C3ar1	7.14995	8.87163	8.13972	6.67681	7.02943	5.64554
Timp1	7.06385	6.16684	5.56982	5.69905	5.29375	5.30966
Clcf1	7.0367	5.44527	3.55186	3.69306	2.71431	2.74606
Lilrb4a	7.02355	8.33034	7.22719	5.85469	5.97895	5.07252
Il21	6.99525	5.07769	6.86995	7.41833	6.59189	7.10028
Bst1	6.99168	7.54297	5.398	4.22289	4.33807	3.11217
Ptgs2	6.93157	5.0924	3.53113	3.47079	4.47553	0
Cd300lf	6.92816	7.72894	7.04039	5.64519	5.42467	4.32922
Tarm1	6.86514	6.28042	2.82299	1.92698	2.1096	2.41191
Ifi209	6.8612	5.42616	4.80391	3.90294	3.90963	3.00317
Fcgr4	6.76228	8.37104	6.98577	5.90792	5.87084	5.10849
Ccl7	6.74309	6.42497	3.57591	3.6869	3.0832	3.09768
Ifi208	6.65264	0	6.80918	6.90574	0	0
Nos2	6.65059	0	0	0	0	0
C5ar1	6.61845	7.14152	5.20404	4.09729	4.71234	3.80882
Tlr13	6.61105	7.64336	6.59725	5.06313	5.54095	4.11979
Cd244a	6.59383	6.98651	5.31008	5.00793	4.95043	3.83387
Ifi214	6.50229	5.6508	6.26016	0	0	0
Cd14	6.46901	5.85397	5.07436	4.51906	4.89919	4.17208
Ccr5	6.4599	6.43848	5.53259	4.86295	5.32853	4.22404
Ch25h	6.43861	5.61543	4.21456	4.40064	3.98281	3.81298
Wfdc2	6.36928	8.97686	9.00693	9.35688	9.55564	8.47304
Fcgr1	6.36727	7.28259	6.4292	5.23152	5.26858	4.76753
Klri2	6.26474	6.48218	7.0692	6.96208	7.24052	6.66658
Defb1	6.21741	0	6.35442	0	6.56198	7.27296
Il1b	6.21226	4.69395	3.8882	3.46456	3.27585	2.8384
Ctss	6.18806	8.45716	8.12763	6.86606	7.25578	5.83894
Ccl12	6.18411	6.33935	5.63616	5.39626	5.14278	5.91894
Csf2rb	6.17951	7.27796	6.8752	5.35633	5.4036	4.35581
Cd300c2	6.17678	8.40411	8.06065	6.63921	6.85714	6.03628
Cd101	6.17513	4.43367	3.66366	2.87759	3.06163	2.56575
Tslp	6.14301	5.28506	6.58723	6.55456	6.94288	6.59047
Slc15a3	6.14023	8.23423	7.64376	6.05783	6.08576	5.14589
Ptafr	6.12671	7.20395	7.50727	5.95679	6.10614	4.71017
Runx1	6.10891	6.2973	6.1257	5.30036	5.38175	4.51523
Csf2rb2	6.08633	7.31987	7.21826	5.49948	5.70134	4.2865
Fcgr3	6.07797	7.29215	6.71025	5.68479	5.76248	4.94668
Clec2i	6.04041	8.57557	7.52615	6.56186	6.41941	3.72257
Cd200r4	6.03909	8.68403	8.53182	7.62802	7.64392	5.79279
Cysltr1	6.02369	6.12851	5.76452	5.25361	5.37734	4.04175
Lilra6	6.02011	4.50473	4.06542	0	3.85305	3.31615
Hspb1	5.99925	4.13529	4.30141	4.58435	4.21192	4.26463
Ptx3	5.9754	4.63575	5.20086	5.077	4.2751	3.79362
Ifi204	5.97122	6.36861	5.4327	4.62835	4.46813	3.65156
Cd68	5.9625	8.52956	7.91653	6.49871	6.43789	5.43788
Saa3	5.91694	5.04261	4.51748	3.89564	4.35167	4.09279
Ccr2	5.91502	4.56219	4.24666	3.95814	4.49885	3.55134
Naip2	5.89373	6.79956	6.54952	5.10397	5.3622	4.24342
Slc11a1	5.88965	7.84704	7.55491	6.12519	6.16356	4.88601
Pira1	5.85611	6.15615	5.79221	5.80538	4.21475	0
Wfdc17	5.83425	8.37495	6.86608	5.54705	6.11546	5.46841
Itgam	5.82534	6.43233	4.54779	3.64177	3.91963	3.03554
Il7r	5.80375	7.00298	6.80747	4.65428	5.21074	3.37428
Mmp12	5.79729	7.00112	8.99216	7.46494	8.53998	8.31277
Ifi205	5.79514	5.04024	4.74009	4.25123	4.1158	3.54403
Ifi211	5.78105	6.08639	5.60362	5.08069	4.12906	4.16746
Pilrb1	5.77622	5.09572	3.74095	3.19097	3.12986	3.97558
Clec5a	5.72858	6.62957	5.83747	4.69712	5.03472	3.94247
Fpr1	5.68406	4.19791	2.07501	0	2.51463	0
Havcr2	5.66255	7.57681	6.74128	5.51974	5.59064	4.45903
Cxcl5	5.65145	3.87127	4.24278	4.98725	5.40053	5.33863
Cd300ld3	5.63386	8.0326	7.33755	6.88644	5.61771	0
Casp4	5.62383	6.18916	6.22182	6.59529	6.39592	6.10371
Pirb	5.621	6.62232	6.50497	5.08272	5.22388	4.50053
Cxcr2	5.61181	2.62041	1.98918	0	0	0
Cd84	5.61094	7.9992	7.53597	6.04219	6.43231	5.05998
Cxcr1	5.59854	6.26647	7.86732	6.20378	5.89843	4.35287
Tlr7	5.58081	7.20221	7.00499	5.49856	6.03611	4.31303
Sla	5.56184	5.99548	5.55761	4.36021	4.59178	3.47362
Scgb1a1	5.54297	9.18385	9.52494	8.76998	7.20226	8.22389
Itgb2	5.51185	6.80895	6.05622	4.71401	4.83082	3.78743
Mpeg1	5.50035	7.67166	7.67746	6.1848	6.38698	4.79212
F2rl1	5.46416	5.72586	5.36883	5.54431	0	0
Spp1	5.46135	8.0718	3.42889	2.27441	2.73534	1.57805
Cd300ld	5.42938	6.24895	5.62759	4.45622	4.77001	4.22514
Bdkrb1	5.4204	5.01432	4.81124	4.35175	4.12938	4.02694
Anxa3	5.41455	4.7765	4.71973	5.12464	4.42376	3.98839
Cd300a	5.39681	7.76507	8.17168	6.48587	6.44835	5.13495
Cd36	5.38362	8.4262	6.74575	4.57133	5.81197	4.16804
Tnfsf15	5.37827	5.5383	5.88921	5.16747	0	0
Alox5ap	5.37805	6.48989	4.57231	3.72532	3.92376	3.33952
Saa1	5.3757	0	0	0	0	4.72778
Csf3r	5.36021	4.60782	5.14707	3.91427	3.84736	2.74519
Tnfrsf1b	5.34116	6.87439	6.73814	5.25767	5.24519	4.24552
Trim15	5.3399	0	0	0	0	0
Naip6	5.3353	7.07519	6.54227	5.01405	5.63106	3.62505
Vav1	5.31794	6.58167	5.90818	4.80142	4.88022	4.17273
Ifi207	5.27951	6.52392	6.21948	4.81063	4.94451	3.65602
Sh2d1b1	5.25669	7.33549	7.31029	6.8855	6.58894	6.58588
Stab1	5.25134	7.9261	6.03023	4.98109	5.37848	4.46181
Cd80	5.22739	5.27191	4.80009	3.81104	4.16124	3.33216
Neurl3	5.2223	6.20687	5.77255	4.67583	4.94742	4.0818
Prdm1	5.19404	6.38525	6.21837	4.97774	5.14457	4.59158
Socs3	5.18137	4.30104	3.34636	3.43945	3.08325	2.50996
Fcgr2b	5.16019	5.71986	5.59796	5.32065	5.54675	5.15085
Lgals3	5.14671	6.22804	5.45057	4.84671	4.64766	4.48134
Il1a	5.13716	7.0225	7.82019	6.49178	6.41515	4.9286
Samsn1	5.13028	4.87954	4.6906	3.74403	3.87437	3.01385
Crh	5.11007	0	0	0	0	0
Fgr	5.10323	5.49697	4.95706	3.6513	3.6528	2.66264
Orm2	5.0893	5.78834	9.51817	8.77567	8.38812	7.41891
Nlrp3	5.07788	5.06886	5.07651	4.06627	4.33116	3.42319
Cd86	5.05454	6.60671	6.37506	5.42566	5.51978	4.68073
Mafb	5.02761	6.63417	5.66707	4.3359	4.52815	3.52834
Cd300lb	5.0224	6.72782	6.4954	4.75282	5.05979	4.04463
Batf	5.02049	6.23896	5.22736	4.80776	4.5241	4.3708
Cfp	5.00193	6.61961	5.0397	3.54367	4.08532	3.65674
Tlr8	4.9945	6.56452	6.39415	4.70098	5.41934	2.95664
Cnr2	4.97774	6.49052	6.35493	4.86326	5.01597	3.71226
Treml4	4.95862	6.75688	4.35059	3.47255	3.52277	2.91857
S1pr3	4.95432	4.365	5.55373	5.42346	4.95059	4.66535
Chil3	4.95217	3.50704	0	0	0	0
Fcer1g	4.94663	7.28707	6.46739	5.48334	5.4171	4.98293
Irf5	4.91491	6.17982	6.08833	4.91895	5.03286	4.59554
Tlr1	4.86855	6.24569	5.63656	4.94263	4.76418	4.61739
Jaml	4.86006	3.86618	3.13875	3.52785	3.84094	3.28637
Fstl3	4.85888	3.5814	3.37494	3.33659	2.03556	1.65509
Clec4a2	4.84987	4.56549	4.59195	3.64081	3.99822	3.67008
Btk	4.82446	6.48156	5.93526	4.62937	4.73216	3.98113
Inpp5d	4.82346	6.52564	5.66058	4.4469	4.48927	3.60221
Sphk1	4.82227	2.62192	2.0552	1.70374	1.68919	1.66644
Arg2	4.822	4.57612	2.7044	2.52317	2.71774	0
Il2rg	4.82197	6.9292	6.00458	5.47095	5.43848	4.98604
Tyrobp	4.81813	7.4634	6.95179	5.66712	5.58582	4.91519
Lyn	4.81144	5.79977	5.14046	4.00975	4.18731	2.99512
Cd28	4.80603	8.72649	9.17996	7.58251	8.19414	5.75504
Scimp	4.79471	4.45197	4.95134	4.97372	4.74168	4.71521
Ptger2	4.78107	5.82973	4.13855	3.63169	3.85121	2.57696
Stx11	4.73186	4.42314	3.80001	3.74423	3.62556	3.14087
Gpr35	4.73132	5.45742	4.22962	3.04544	3.12181	1.86492
Kng1	4.71825	6.82504	5.16868	5.14509	5.63112	3.71078
Themis2	4.70597	5.86462	5.88973	4.91136	5.04583	4.06553
Myo1f	4.70209	6.4322	5.95001	4.65063	4.69809	3.66531
Rab20	4.7002	5.48448	4.60887	3.92294	4.11627	3.57365
Ptprc	4.70017	5.28311	5.08461	4.09226	4.39908	2.92361
Tnfsf11	4.69582	0	3.39124	3.91822	4.11908	3.61407
Ccr7	4.68642	5.76763	6.65738	5.55906	5.71093	4.58522
Fes	4.66971	5.6788	5.15912	4.21121	4.25497	3.5192
Ankrd1	4.64626	4.527	0	0	0	0
Junb	4.64309	4.46018	3.94111	3.81248	3.63267	3.36621
Spi1	4.63315	6.0866	5.59276	4.42333	4.37335	3.87383
Clec7a	4.61903	7.51182	8.31375	6.68721	7.19059	5.3012
Epha2	4.6153	3.44556	2.4867	3.11275	2.08031	2.0575
Nfam1	4.6135	5.41486	5.05038	4.01138	3.92576	3.08425
Klrd1	4.61119	5.1703	4.42353	4.51208	4.91906	4.27448
Naip1	4.60833	5.39792	4.56675	3.44622	4.12037	0
Cxcr6	4.60469	5.3183	7.28881	8.28437	7.3064	8.01315
Hcls1	4.59854	5.71475	5.04055	4.1744	4.30904	3.64015
Trem2	4.59294	8.31314	8.16119	6.7869	6.8652	6.03079
Fn1	4.59175	4.31632	2.86131	2.68843	2.60252	2.03272
Pla2g2e	4.58256	5.11088	3.96564	4.07384	0	0
Tnfrsf11a	4.57903	6.04372	5.56873	4.22611	4.572	3.50276
Lat2	4.57103	6.83907	5.51954	4.60836	4.86232	4.34074
Ncf1	4.54624	5.78651	4.87422	3.79471	3.88454	3.20059
Mcoln2	4.48008	6.80325	6.88463	5.76842	6.04965	4.59076
Hck	4.4796	5.65717	5.14869	4.24594	4.09819	3.67139
Pvr	4.47909	2.99267	2.21919	2.35557	1.81454	1.63633
Tnfaip8l2	4.45585	6.59464	6.34103	5.25788	5.39588	4.75466
H2-DMb2	4.42874	5.33062	4.82203	5.15342	5.0569	4.82092
Il6ra	4.42237	4.25959	4.58916	3.58876	3.58809	3.08968
Olr1	4.42211	6.17204	3.52925	2.19883	2.15532	0
Oas1g	4.41942	5.2016	3.84372	4.06716	2.78641	2.64399
Ctsc	4.41766	4.86179	3.85197	3.26536	3.51575	2.58744
Ly9	4.41308	7.40278	7.64657	6.44482	6.46514	5.05725
Laptm5	4.40909	6.73646	6.59337	5.281	5.22326	4.29256
Ifi203	4.40371	4.40046	4.54092	3.60553	3.73241	3.09889
Ecm1	4.39332	5.39911	4.28156	3.73659	3.12404	2.84316
Dysf	4.38848	3.61894	2.29497	2.45735	3.1664	2.38726
Nckap1l	4.37135	6.27563	6.09552	4.76729	4.91492	3.96671
Ltb4r1	4.36248	2.71517	1.44023	0	0	0
Ticam2	4.34658	6.61111	6.48161	5.489	5.82124	4.61891
Il1rl2	4.34435	5.21677	5.27534	3.61175	3.41869	2.71184
Slamf6	4.34173	6.06152	6.144	5.0654	5.21058	4.41503
Vim	4.33324	4.45423	3.50994	3.82902	3.71998	3.70071
Cdk6	4.32205	3.41332	2.17376	0	0	0
Ptpn6	4.27312	5.64983	4.84243	3.81044	3.70973	3.15531
Was	4.24754	5.28977	4.94681	3.97102	3.99563	3.38955
Kitl	4.24646	1.9807	1.01267	1.17895	1.09433	0
Oas1a	4.23341	5.09345	4.09656	3.52554	2.91052	2.74195
Sash3	4.23171	6.12732	5.73154	4.50733	4.57252	3.77781
Eda2r	4.20948	3.51769	3.53069	3.7945	3.15078	2.59014
Pik3cg	4.19641	5.49002	5.16919	4.0954	4.40714	3.15731
Fpr2	4.19264	2.08646	0	0	0	0
Colec10	4.16805	0	0	0	0	0
Clec4a3	4.14446	4.90889	5.35955	4.37183	4.96883	3.6774
Htr2b	4.13918	7.04692	6.30344	4.51186	4.25481	2.4437
Ppbp	4.08819	0	0	0	0	0
C1qb	4.08003	7.69445	7.24231	5.99062	6.31537	5.22538
Ccl8	4.07359	6.75748	8.6963	8.97254	8.75343	9.57461
Shh	4.07138	0	0	0	0	0
Lgals1	4.03531	4.26059	2.44413	2.1803	1.75453	1.93171
Syk	4.0188	5.3	5.08556	3.47963	3.59706	2.64352
Gpr183	3.99986	6.18805	6.46273	5.54722	5.77172	5.50842
Il18rap	3.99691	0	0	0	0	0
Zbp1	3.98708	4.37777	3.72449	3.50864	2.43184	2.84904
Myod1	3.94747	0	0	0	0	0
Calca	3.93688	3.16687	0	0	0	0
Cd40	3.92803	5.15606	4.60398	4.18527	4.18573	4.2446
Nod2	3.91066	4.45581	4.13776	3.35941	3.27643	3.46286
Klrk1	3.89742	3.94092	3.9876	4.63829	4.35618	4.31801
Nt5e	3.89425	2.88134	1.37558	0.97662	1.03312	0
Cd209d	3.86408	4.57559	4.9176	4.16095	4.48186	5.83216
Elf4	3.85088	5.21381	4.82948	3.75021	3.53654	2.86685
Egr1	3.84977	2.65152	2.7548	2.7541	2.46481	2.07345
Ier3	3.83886	3.12081	2.28988	2.27688	2.23828	2.44842
Il18r1	3.8257	0	4.51533	4.80029	4.76227	4.9748
Slamf7	3.82564	6.04455	6.8136	5.97641	5.94654	4.63067
Bpifc	3.82151	0	0	0	0	0
Evi2b	3.80596	4.74528	4.68709	3.3313	3.34942	2.60426
Irf8	3.80538	5.97907	5.87948	4.96313	4.67555	3.87782
Tmem106a	3.79248	5.74393	5.26681	4.18676	4.11467	3.45666
Tlr4	3.79174	3.45725	3.0812	2.39752	2.67213	1.51714
Duoxa1	3.78632	3.89351	4.30532	3.63793	3.89012	3.21734
Naip5	3.78317	5.51789	5.27694	3.53157	3.86694	3.16909
Slpi	3.7782	4.13079	0	0	0	0
Coro1a	3.77719	4.67181	3.83926	3.03681	3.25232	2.92775
Sell	3.7747	2.1177	0	0	0	0
Siglece	3.73517	3.17046	3.37896	2.97462	2.99137	3.23947
Acp5	3.72197	6.97106	5.72382	4.35848	4.45907	3.32648
Cebpb	3.69035	3.49269	2.71719	2.10507	2.18251	2.10068
Aim2	3.68959	5.19828	5.19123	4.0147	4.15833	2.97677
P2ry2	3.6836	3.01046	3.00368	2.09815	1.94661	1.66358
Clec4a1	3.68249	4.16073	4.33553	3.4135	3.8678	3.52121
Ada	3.68037	3.98709	2.82911	2.41578	2.55594	2.0938
Klrb1b	3.67376	4.90297	4.39971	4.73473	4.42746	4.66266
Saa2	3.6725	0	0	0	0	0
Trim30b	3.6582	0	0	0	0	0
Hp	3.64521	2.34262	0	0	0	0
Cd180	3.62899	6.92961	5.66514	4.33241	4.20139	3.08035
Itgal	3.60394	4.24114	3.88849	2.90384	2.62461	2.26053
Osmr	3.6026	2.7009	3.61499	3.84738	3.80782	3.24237
Nlrp1a	3.59758	4.20358	3.25769	0	0	0
Gata6	3.59551	4.10563	0	0	0	0
Il1r1	3.59321	3.01004	3.49808	3.38784	3.40909	2.98099
Tacr1	3.57141	0	0	0	0	0
Rac2	3.57136	4.86001	4.09657	3.06373	3.10457	2.70387
Clec10a	3.55638	4.62261	4.09617	3.68742	4.26795	4.16535
Tifab	3.54141	5.48024	5.03957	4.02289	4.00272	3.67738
Isg15	3.53921	2.05405	2.77419	2.54618	0	1.94646
Gm5431	3.52773	5.75425	5.23531	4.55902	4.59833	2.91205
B4galt1	3.5216	4.1936	3.10985	2.12948	2.21629	1.60623
Lcn2	3.52078	1.72307	4.88352	5.46274	4.82117	4.96189
Il10ra	3.51975	5.50975	5.80055	4.57134	4.77431	3.92728
Gm4841	3.49225	0	4.52159	6.94601	0	4.7741
Ltb4r2	3.46229	0	0	0	0	0
Bcl3	3.44809	3.31576	3.17016	3.24636	2.63278	2.7091
Bmp2	3.44231	0.968519	1.21507	1.50361	1.68103	0.940899
Hk2	3.41206	3.79184	3.06215	2.37301	2.33855	1.73874
Ptk2b	3.40942	4.9113	4.57696	3.25464	3.19881	2.59208
Mrc1	3.3998	4.17664	4.15186	3.73642	4.5068	3.688
Cgas	3.39963	4.3556	3.72041	2.82691	3.0346	1.86908
Cdkn2a	3.39514	5.24112	5.11351	4.82152	4.28773	5.41723
Oasl1	3.38829	3.34441	3.819	2.15459	0	0
Mybl2	3.38828	4.97542	2.33821	0	0	0
Tnc	3.38681	2.41522	1.13743	1.03492	0.888717	0.501183
Trbc2	3.38637	3.12485	3.22029	3.89009	3.28323	4.25259
Hhex	3.38518	5.65622	5.28263	4.22597	4.74755	3.58625
Mndal	3.3809	4.05035	4.0968	3.5077	3.05409	3.22614
Il4ra	3.36937	3.94626	2.65006	1.66051	1.5403	1.15588
Klf6	3.34272	1.82399	1.71733	1.412	1.6434	1.00135
Sbno2	3.34264	2.97687	2.46132	2.29798	1.97115	1.64334
Cd109	3.33192	2.74494	2.68329	3.1569	2.97067	2.55087
Btla	3.32911	4.32728	3.62575	4.31731	4.51139	3.22749
Fanca	3.32248	4.66831	1.98404	0	0	0
Mapk13	3.32206	2.85717	3.61553	3.72318	3.86536	3.86292
Nlrp12	3.315	0	0	0	0	0
C1qa	3.31261	7.2058	6.52274	5.73441	6.04986	5.51685
Casp8	3.30982	3.9007	3.20018	2.36586	2.59577	2.05873
Tnip3	3.30764	3.6224	4.17664	3.94931	4.8629	4.28874
Tgfb1	3.28759	4.98523	4.51095	3.32087	3.1486	2.41042
Cyba	3.27693	5.4609	4.90782	3.86014	3.78424	3.49023
Aif1	3.27653	5.83029	5.34198	4.88647	4.95332	5.01746
Pbk	3.26963	7.43469	4.00349	4.04248	2.61706	2.32624
Pld4	3.26311	6.29867	5.50882	4.35552	4.30014	3.9234
Fut4	3.26014	4.0357	3.49689	3.00969	3.22165	2.6172
Csf1r	3.2506	4.98375	5.22815	4.20496	4.38243	3.52137
Hells	3.24406	3.07757	0	0	0	0
Ccdc88b	3.22588	4.34209	3.93253	3.12431	3.05681	2.39088
Capg	3.22571	4.34406	3.75591	3.16565	3.2423	3.12482
Ang	3.22166	5.61224	4.82017	4.36248	3.96578	3.96896
Alox5	3.21164	2.91438	2.38279	2.05185	2.61915	1.87063
Ikzf1	3.20503	4.54509	4.22478	3.26406	3.41606	2.40324
Pycard	3.19832	4.54606	2.9576	2.26148	2.43875	1.99457
Nlrp1b	3.18625	4.72636	4.00924	2.50941	0	2.53863
Cited1	3.17284	3.58717	2.83883	2.37495	1.90272	2.07035
C1qc	3.1725	7.47887	7.07398	5.89951	5.90063	5.36291
C5ar2	3.17142	3.49878	3.33198	1.99515	2.38114	1.46233
Cxcl10	3.16268	2.83785	5.53128	4.93035	3.37964	4.24147
Rnf125	3.15997	0	0	0	0	0
Card9	3.15028	4.82191	4.01933	2.96864	3.1024	2.50132
Cd22	3.14155	7.52233	8.06431	6.91938	6.71315	5.36652
Cd44	3.13911	1.66561	1.72509	1.77815	1.9604	1.20948
Ccl22	3.13085	2.87584	4.27938	4.26933	4.53964	4.20401
Pik3ap1	3.12764	4.85327	4.74165	3.31484	3.4255	2.22924
Ptgir	3.12529	5.32885	4.06893	3.26456	3.05845	2.3548
Rab7b	3.12025	5.00054	4.36148	3.26384	3.40058	2.80043
Mx1	3.11246	2.65243	3.94022	3.13992	0	0
Cers6	3.10231	2.33659	2.23551	1.81379	1.65085	1.07827
Tnfsf9	3.09896	2.90262	1.94397	0	0	0
Klf10	3.08471	3.32022	2.36121	1.86244	2.14426	1.51421
Il3ra	3.07291	5.3139	4.87469	4.38728	4.02304	3.74572
Ly86	3.05181	5.75912	6.04043	5.18041	5.24737	4.66907
Sp110	3.05136	4.66819	4.2418	3.53558	3.33693	3.39966
Serpina3n	3.04953	2.54992	4.63792	4.89365	4.60936	3.8472
Ltb	3.04342	2.44745	2.66136	3.18066	2.77626	3.67518
Trim14	3.03863	4.80894	4.82134	3.15669	3.25001	0
Slc7a1	3.02003	1.41037	0.795188	0.605847	0.627197	0
Trib1	3.01482	1.63529	1.13466	1.43757	1.29802	1.08838
Cyp1b1	2.99935	4.04134	4.04788	4.13369	4.52968	3.8529
Fcrl1	2.99838	6.21743	7.40018	6.27173	6.30881	5.22672
Ebi3	2.96149	4.98349	4.93907	3.98786	3.86328	3.554
Ctps	2.95915	1.68283	1.47726	1.94645	1.60901	1.15081
Hpse	2.94925	7.65746	8.24716	6.66784	6.66296	4.95798
Nupr1	2.94916	3.25096	3.0635	3.43689	2.79997	2.99731
Kynu	2.9451	6.06582	6.55538	5.81763	5.7754	3.57049
Cmtm7	2.94334	4.73914	4.12852	3.28972	3.19452	2.99627
Il17b	2.9422	0	0	0	0	0
Ocstamp	2.94045	0	0	0	0	0
Ddias	2.91938	4.04276	2.14788	2.12299	1.93368	0
Fos	2.91874	2.7381	2.5951	2.55041	2.17753	2.11207
Pik3r6	2.89422	3.90128	3.91489	2.90716	3.15386	2.66436
Lsp1	2.86829	4.16217	4.07245	3.30473	3.20812	2.95962
Ccl5	2.86735	2.12961	4.38348	4.66533	3.21662	3.58521
Unc93b1	2.84707	5.27087	5.42922	4.10932	4.08833	3.4596
Anxa1	2.84525	3.80242	3.44639	2.88323	3.00314	2.3468
Ctla2a	2.82443	3.65424	3.02852	2.55419	3.18392	3.26574
Gapt	2.80931	4.16989	3.18879	2.56337	2.46006	1.90412
H2-Ab1	2.80378	4.36734	4.57309	5.17349	5.01202	5.29619
Trim30a	2.79805	2.87061	2.62019	2.37805	2.07358	1.45753
Lif	2.79547	1.72565	0	0	0	0
Pik3cd	2.7734	4.23548	3.91236	2.80026	2.86447	2.20878
Gal	2.75861	6.21195	0	0	0	0
Pram1	2.75384	4.18605	2.00382	0	0	0
Gsdmd	2.74665	3.97471	3.408	2.6967	2.54324	2.41449
Rufy4	2.74282	1.28785	1.69221	1.49537	0	1.2709
Rasal3	2.73785	5.63548	5.11163	4.28916	4.0475	3.07882
Cxcr3	2.73742	4.75855	5.60421	5.44013	5.04641	5.5749
Nlrc5	2.72776	3.53606	3.07231	2.75219	1.96474	2.01633
Adcy7	2.72342	4.94158	4.66915	3.33862	3.50696	2.22698
Stxbp2	2.70928	4.30627	3.64795	2.69112	2.77787	2.45091
Il1rap	2.70247	1.36267	0	0	0	-0.688705
Tlr6	2.68974	3.49323	2.93213	1.88017	1.9673	1.21926
Lgals9	2.68211	4.40111	3.43879	2.78237	2.386	1.98914
Cybb	2.66546	5.25166	5.74567	4.75883	4.94782	3.73498
H2-Eb1	2.66387	4.26979	4.51447	5.16989	5.07445	5.3052
Ifitm1	2.65521	2.073	0	0	0	0
Il13ra1	2.6499	2.3181	2.69559	2.57022	3.10972	2.07866
Mmp8	2.6458	3.06287	0	0	0	0
H2-Aa	2.63942	4.18658	4.62074	5.21853	5.10821	5.26553
Nlrc3	2.62295	3.92385	3.71562	2.61774	0	0
Bst2	2.61754	3.17345	2.61267	2.83744	2.00163	2.23185
Blnk	2.59875	6.51011	6.64258	5.20153	5.15998	4.42014
Exo1	2.59639	4.14487	0	0	0	0
Pde2a	2.58297	2.87048	2.20972	1.25092	1.2986	0
Cd24a	2.5633	2.96613	2.13421	2.11164	2.27744	1.91554
Zfp36	2.5633	2.16809	1.76575	1.38675	1.38559	0.948336
Adrb2	2.55638	2.48398	3.05994	2.71967	3.07444	2.82072
Ephb2	2.5524	2.92373	3.05176	3.0234	2.82683	1.90917
Nlrp10	2.52647	3.57456	2.9329	0	0	0
Cd74	2.52522	4.06681	4.54726	5.13407	4.89529	5.13502
Rps19	2.52367	1.9551	0.834907	0.885697	0.666181	1.07189
Unc13d	2.52238	4.23211	3.74518	2.78805	2.91511	2.74826
Sdc1	2.50489	2.54068	2.54525	2.15747	1.79606	1.45115
Lyl1	2.50276	4.58873	4.70181	3.66165	3.61476	3.40957
Tnfrsf13b	2.50188	4.09999	3.983	2.50914	2.77225	0
Irf7	2.49478	2.51615	2.80826	2.34022	0	0
Il20rb	2.49184	3.16903	0	0	0	0
Tnfaip3	2.4814	3.41364	3.63531	2.49224	2.7281	2.06189
Tgm2	2.47895	3.1723	2.09311	2.12932	2.00261	1.67531
Rtn4	2.47841	1.43263	1.03798	0.985484	1.03847	0.538703
Cd209a	2.44566	2.31557	3.87082	3.86884	3.73553	3.40429
Clec2d	2.42887	2.846	3.74641	3.11337	2.76218	2.66464
Ciita	2.41258	3.68636	3.83012	4.09414	3.38283	3.34441
Ano6	2.41161	1.86486	1.71462	1.55527	1.64513	1.39599
Plcg2	2.40828	3.77832	3.14297	2.17138	2.04113	1.35594
Gbp5	2.40383	3.47296	4.47433	5.21705	4.16065	4.08817
Ly96	2.40268	2.73533	2.54732	1.90293	2.10436	1.1792
S100a7a	2.39651	0	0	0	0	0
Oas3	2.39604	2.87292	1.76273	0	0	0
Ddx60	2.39432	3.5876	3.13187	2.49346	2.66701	0
Myo1c	2.39386	2.6989	2.3625	1.59774	1.48648	1.06213
Gbp2	2.39102	0	2.70907	4.23701	2.46247	2.67751
Stat6	2.37162	3.33043	3.13285	2.33439	2.14774	1.6191
Rps6ka3	2.36933	1.76904	1.21141	0	0.962643	0
Irak3	2.36368	3.24275	2.75643	1.66685	1.81433	0
Bcl6b	2.36062	2.76388	0	0	0	0
Traf3ip3	2.3459	3.69264	3.38493	2.44845	2.5313	1.99248
Il2rb	2.34317	2.80922	5.48678	6.45671	5.97355	6.42773
Rnf19b	2.34029	1.49578	1.61232	1.58789	1.28934	1.2795
Rnase6	2.33814	3.19921	3.57349	3.52767	3.93695	3.44048
Crlf2	2.32013	4.11318	3.77793	2.90212	2.78408	2.26219
Nlrc4	2.29043	4.03546	3.8876	2.87434	3.21788	0
Met	2.28439	0.612373	0.73259	1.21608	1.20186	1.15051
Sp100	2.28172	3.37298	2.92446	2.20251	2.11954	1.78809
Lox	2.28029	2.00022	1.83221	0	0	0
Gpsm3	2.27763	4.13601	3.65506	2.82106	2.64028	2.53738
Gpx1	2.26154	2.57994	2.42964	2.65736	2.3774	2.70505
Il21r	2.26112	5.04522	4.22443	3.52673	3.53375	3.09723
Gch1	2.24645	1.95014	2.09602	2.39104	2.24339	2.14993
Ptprn	2.24238	2.67862	1.17494	0	-1.14518	-0.844321
Hilpda	2.23765	2.36244	0	0	0	0
Il10rb	2.21855	3.71077	3.64687	2.7081	2.71503	2.19869
Ahr	2.21772	1.71407	2.61043	2.49754	2.26219	0.989562
Sh2b2	2.21335	3.91903	3.07486	1.93941	1.47032	0
Map2k3	2.20971	2.30095	1.16701	0.624162	0.67307	0
Lrrk1	2.19458	1.96133	2.05496	1.97131	1.93566	1.737
Dock8	2.19078	3.68199	3.04871	1.98377	2.13054	1.23028
Nfil3	2.17809	1.66516	1.50508	1.59209	1.32839	1.13438
Gbp3	2.15266	1.30537	2.15869	2.93494	1.80479	1.68525
Fbn1	2.14716	2.04342	1.77744	1.14605	1.16079	0
Bdkrb2	2.14425	0	0	0	0	-1.75806
Aoah	2.14193	5.04713	6.2628	5.15461	5.55589	4.70497
Grn	2.12818	4.39684	2.99707	1.90908	1.89403	1.3159
Card11	2.12244	4.41718	4.43426	3.83677	3.29372	2.3634
Mcm2	2.12176	2.31583	0	0	0	0
Rps16	2.11854	1.4913	0.797876	0.727227	0.790899	0.951861
Flot1	2.10144	1.24468	0.988211	1.26053	1.20804	1.21611
Panx1	2.09013	3.79099	3.10752	2.40567	2.49387	2.08187
Slamf8	2.08475	2.51945	4.81285	4.90042	4.67085	4.45737
Ets1	2.08045	0.795661	0	0	0	0
Icam1	2.0736	4.01218	4.49121	4.62843	4.41855	4.24039
Pla2r1	2.07177	1.80597	1.62455	2.0662	2.06224	1.88364
Enpp1	2.06875	2.91472	2.10364	1.10026	1.17403	0
Rpl13a	2.05116	1.14724	0	0	0.70744	0.934207
Tlr9	2.04372	4.25219	5.07559	4.10307	3.60623	2.96426
Klf2	2.04095	2.50307	1.69819	1.73576	1.34282	1.44345
Ptpn22	2.0329	2.64797	2.90417	2.39744	2.73735	2.44257
Myc	2.0302	1.33735	1.17255	1.41261	1.01293	0.997436
Cxcr4	2.02956	3.36002	3.74363	2.6603	2.9729	2.14505
Fut7	2.0193	3.20722	3.12254	2.75537	2.8291	2.51124
Rsad2	2.0067	1.4224	1.99213	0	0	0
Trpv4	2.00016	4.28737	3.77639	2.78442	2.87128	2.65052
Akap12	1.9917	0.871357	0	0	0	0
S100a8	1.99165	0	0	0	0	0
Crlf1	1.99047	2.20938	1.73209	1.95249	1.59837	2.0317
Nfkbiz	1.98838	0	1.15843	0.62275	0.646134	0.639028
Traf5	1.9827	2.16184	2.37776	1.97972	1.82127	1.47017
Numbl	1.97292	0.935163	1.19253	1.19736	0.69603	0.961276
Mx2	1.96758	0	1.97843	0	0	0
Rps2	1.9633	1.59496	0.65922	0.592332	0.544945	0.603884
Csf2ra	1.96181	3.7676	3.16889	2.20196	2.07301	1.88392
Parp14	1.961	2.56344	2.7266	2.1737	1.83532	1.58497
Stap1	1.94718	4.13712	4.50813	3.99295	4.44765	3.58717
Ddx21	1.94242	0.886936	0	0	0.560367	0
Myd88	1.93545	1.76804	1.49784	1.36114	1.26722	1.08504
Chst2	1.93052	1.0428	0.766095	0.977524	1.12447	1.0507
Rps3	1.9149	1.14892	0.530101	0.509801	0.683059	0.798269
Tmem43	1.903	0.88215	1.02356	1.11135	0.896084	0.575492
Mapk11	1.90003	0.853111	0.665753	1.05828	0.693814	1.21323
Ppp1r14b	1.89794	1.94968	1.32886	1.33675	1.24455	1.7876
Ptger4	1.89706	3.68108	3.97221	3.20428	3.37922	2.18676
Zyx	1.8786	1.75454	1.59205	1.14253	0	0
Actn4	1.87797	1.38919	0.830427	0	0	0
Rpl39	1.87428	0.982372	0	0	0	0
Oasl2	1.86905	1.26033	2.31286	2.41718	0	0
Shb	1.85	1.07915	1.18553	1.03829	0	0.786242
Adgrg3	1.83245	4.35214	3.68733	2.59367	1.86117	0
Ikbke	1.82533	3.2277	2.83113	1.81777	1.68351	1.17503
Hmgb2	1.81815	1.96852	0	0	1.18497	1.15323
Hspa5	1.81698	1.34466	0	0.576658	0.592065	0
Tcf7	1.80952	1.63568	1.24034	1.45259	1.42562	0
Ccl17	1.7955	0	2.08018	1.96952	2.29906	3.06194
Cmklr1	1.78672	2.72691	1.96615	0.694699	0.671023	0
Socs5	1.78254	0	0	0.369656	0.462969	0
H2-DMb1	1.78176	3.39305	3.1565	3.24784	3.18117	3.38034
Cx3cr1	1.7651	4.81406	5.27057	4.66371	5.07619	4.2617
Birc3	1.76467	1.91365	2.27721	1.88079	1.85292	1.36571
Vegfd	1.76257	2.17184	1.83416	1.99895	0	0
Gfpt2	1.75342	1.77192	2.53066	2.21279	2.2716	1.93422
Spn	1.75181	2.67176	1.8377	1.9283	1.8826	2.57697
Dusp1	1.74982	0	0	0	0	0
Atf4	1.72872	0.573839	0	0	0	0
Lipa	1.72778	4.26589	3.91677	2.52089	2.6426	1.33513
Tuba1b	1.7263	0	0	0	0	0
Lyar	1.72371	0.504336	0	0	0	0
Wdr1	1.723	1.02629	0.762003	0.509371	0.560575	0.331638
Irgm1	1.70856	0	1.48792	2.37297	0	0
Igfbp2	1.7062	1.79031	0	0	0	0
Klf4	1.70455	1.38695	1.54253	1.37961	1.4568	1.03379
Jun	1.70219	0.968381	0.611835	0.658843	0	0
Myo5a	1.692	2.19033	2.23508	1.14326	1.31866	0.580594
Hspd1	1.68719	0.480895	-0.351331	0	0	0
Tradd	1.67981	2.95668	2.35163	2.05164	2.00452	2.18327
Mapkapk3	1.6794	1.46935	1.13848	0.521733	0	0
Mfng	1.67472	4.17714	4.68304	3.40576	3.57385	3.05656
Cd1d1	1.67012	2.49769	1.26221	0	0.982362	1.05693
Samhd1	1.66403	1.79793	1.53766	1.15864	1.00821	0.959257
Pou2f2	1.66256	3.92875	4.16149	3.19645	2.91732	2.69306
Ube2g2	1.66036	0.960153	0.591592	0.571412	0.476193	0.506688
Cfh	1.65267	1.33737	1.84469	1.66623	2.01342	0
Tnfrsf14	1.64807	2.81953	3.0723	2.82676	2.41775	2.02338
Ifitm3	1.64696	1.59339	1.6787	2.1527	1.53236	1.96945
Stat4	1.63975	3.44564	2.74944	2.26465	2.73552	2.33178
Rplp0	1.63551	1.28564	0.606215	0.564805	0.428457	0.558069
Ncl	1.62487	0.583711	0	0	0.421589	0
Thoc1	1.62407	1.14812	0.525962	0	0.476455	0
Itgb1	1.62164	1.57548	1.3775	0.873817	1.06298	0.303796
Nme2	1.61238	1.17178	0	0.499425	0.545409	0
Cited2	1.6113	1.12809	1.36785	1.22181	1.15116	0.654487
Tgfbr2	1.60787	3.39986	3.68803	2.66021	2.7709	1.66104
Morc3	1.59697	1.88931	1.52064	0.638346	1.15748	0
Eed	1.5883	1.17726	0.55216	0.600021	0.654272	0.410864
Ifit1	1.58523	0	2.19503	0	0	0
Mpp1	1.5844	2.49534	1.88206	1.44064	1.33964	0.997227
Tnfsf13	1.56773	3.89149	2.59946	1.64479	2.24446	0
Actg1	1.55355	0.701022	0.447626	0	0	0
Dok1	1.54444	2.68058	2.50729	1.86066	1.92096	1.73042
Hsp90aa1	1.54205	0	-0.564915	0	0	0
Actr3	1.54126	1.43814	1.06091	0.607757	0.902917	0.392249
Abcc1	1.54122	1.85557	0.951086	0.730087	0.792386	0.586752
Plvap	1.53805	0.816557	0	0.850048	0	0.861422
Actr2	1.53503	1.35701	0.764077	0.553885	1.02575	0
Ezh2	1.53234	2.17106	0.674843	0	0	0
Tomm70a	1.531	0.638108	0	0	0.38923	0
Ptges	1.52976	0.94667	1.65369	1.93036	1.9418	1.97507
Tnip2	1.52592	1.17698	1.34773	1.1488	1.23777	1.04108
Relb	1.51054	1.31587	1.90769	2.00492	1.78746	1.92948
Tbc1d10c	1.51049	2.01343	1.66109	1.92526	1.91853	2.06659
Psma1	1.5051	1.10522	0	0	0.542133	0
Adora3	1.50341	2.53555	1.52333	0	0	0
Lrrfip2	1.49762	0.666586	0	0	0	0
Lyst	1.4949	1.92452	1.86267	0	0	0
Srsf7	1.49357	0.842005	0	0	0.63377	0
Prcp	1.49045	2.88864	2.81016	2.01186	2.02878	1.18371
Jak3	1.48909	3.15042	2.69935	2.45749	2.33669	1.92036
Dock11	1.47945	2.24498	1.72763	1.28845	1.68225	0.801674
Tnfrsf11b	1.47081	0	1.08742	1.08735	1.15255	0.784654
Usp14	1.46843	0.638236	0	0	0.413598	-0.388766
Ndfip1	1.46168	0.801685	0.771056	0.84581	0.866629	0
Srsf3	1.4546	0.824231	0	0	0.794567	0
Eef1e1	1.44682	0	0	0	0	0
Shmt1	1.44589	1.32106	0	0	0	0
Parp3	1.44429	1.14357	0.928398	0.908261	0	0
Syncrip	1.44175	0.616994	0	0	0	-0.346385
Cela1	1.44108	1.96245	2.42377	2.70345	2.51035	2.6205
Aimp1	1.43414	0	0	0	0	0
Ybx3	1.43163	0.93435	0.618913	0.583963	0.345498	0
Xbp1	1.43036	1.28511	0.889326	0.864961	0.804125	0.571666
Impdh2	1.42887	0.470289	0	0.341241	0	0.412372
Hmces	1.42033	1.06994	0	0	0	0
Tnfrsf1a	1.41985	1.17537	1.3529	1.23271	1.08954	0.974707
Il16	1.40911	2.81996	2.76533	1.98461	1.98962	1.54533
Casp12	1.40826	0.971123	1.96219	2.58524	2.40049	2.0189
Ptpn2	1.40312	0.722975	0.504602	0.584738	0.709423	0.73307
C1ra	1.40297	2.25655	3.10657	3.81261	3.32705	3.17033
Litaf	1.39763	2.76182	2.27051	1.3425	1.28385	0
F2r	1.39262	1.54088	1.84501	1.4798	1.49151	0.814663
Ung	1.39202	1.55368	0	0	0	0
Tap1	1.3885	1.76288	1.9164	2.31778	1.36452	1.57465
Ifi35	1.38825	1.47873	1.28226	1.44366	1.16579	1.52734
Csf1	1.37852	1.3332	1.23545	1.42047	1.37764	1.24973
Tirap	1.37339	0.730605	0.747905	0.616414	0.82509	0.711897
Zc3h12a	1.37338	2.00777	2.65076	1.83635	1.31665	1.23724
Ubash3b	1.37212	1.95128	0.987121	0	0.557467	0
Cbfa2t3	1.36685	2.47277	2.14984	2.0046	1.66687	1.50446
Swap70	1.35803	1.94805	1.85165	1.17833	1.54321	1.04252
Ldlrap1	1.35451	2.82386	1.90735	0.837864	0	0
Furin	1.35267	1.74737	1.0769	0.522177	0	0
G3bp1	1.35266	0.775862	0	0	0	0
Cd274	1.3505	1.6244	2.46666	2.44421	1.53787	1.61313
Akna	1.35048	2.13147	2.20306	1.67356	1.49417	1.56412
Sdad1	1.34846	0.615296	0	0	0	0
Trim25	1.34324	1.79448	1.4132	0.692339	0.588835	0.559961
Ybx1	1.3431	1.23405	0.451496	0	0	0
Plcl2	1.33974	2.65703	2.60112	1.40616	1.40542	0.829706
Pnpt1	1.33352	0.578744	0	0	0	0
Oas1c	1.33097	2.75408	2.06887	1.87195	0	1.38495
Inava	1.33006	3.23102	1.95819	0	0	0
Nme1	1.32594	1.0866	0	0	0	0.538876
Srsf1	1.31848	0.600972	0	0	0.479508	0
C1rl	1.31661	2.83979	2.43445	2.76428	2.94912	2.62918
Ifit3	1.31358	0	1.60175	1.23648	0	0
Pla2g4a	1.30903	1.36414	0	0	0	0
Postn	1.30894	3.97434	4.20442	3.39227	3.12432	2.56296
Erbin	1.30586	0	0.560923	0.605938	0.826762	0
Bax	1.30542	1.65698	1.10112	0.975092	0.861384	0.989455
Itga1	1.30109	1.61459	1.18957	1.38439	1.4457	1.22593
S100a13	1.30056	0	0	0.708621	0.932814	1.27777
Rpl3	1.29745	0.76117	0.431524	0.461953	0.415692	0.626427
Rbp1	1.29533	1.79617	1.81158	1.79984	1.60205	1.74708
Jmjd6	1.29295	0	0	0	-0.550768	0
Hdac7	1.28851	0.753149	0.497867	0.443458	0	0
Cav1	1.28678	2.18269	1.59935	1.96885	1.68588	1.38389
Ripk1	1.28329	1.57529	1.3797	0.820492	0.96226	0
Lbr	1.27522	0.684755	0	0	0	0
Vrk2	1.27347	1.702	1.47656	1.15491	1.16308	0.728955
Cxcl16	1.27274	3.4723	3.93949	3.17047	3.06391	2.71132
Adcyap1	1.27118	1.19387	0	0	0	0
Nrros	1.27063	3.2899	2.65103	1.41784	1.55461	0.824321
Sfpq	1.26751	0.684141	0	0	0	0
Uaca	1.26687	0.919712	1.13675	0.990071	1.08198	0.917124
Gba	1.26566	2.11607	0.916903	0.457984	0	0
Tpd52	1.25987	2.39011	1.84713	1.23404	1.46303	0.830939
Gbp7	1.25884	0	1.24744	1.71743	1.06074	1.05108
Plaa	1.24488	0.620041	0	0	0	-0.498947
Riok3	1.2427	0.786308	0.263545	0	0	0
P4hb	1.242	1.42292	0.452299	0	0	0
Arrb2	1.23707	2.59663	1.99227	1.18135	1.0751	1.10684
Seh1l	1.22949	0.547976	0.416149	0.414134	0.700112	0
Exosc3	1.22337	0	0	0	0	0
Tcirg1	1.22027	3.27671	2.54234	1.23212	1.20346	0
Ddx41	1.21567	1.4519	1.00746	0.873063	0.764195	0.6083
Klf5	1.21525	0	1.67439	1.51138	1.42911	1.71427
Rara	1.21371	1.60229	1.23206	0.677681	0	0.62576
Ilk	1.21161	0	0.421158	0.548878	0	0
Nsd2	1.20829	0.774907	0	0	-0.341534	-0.360009
Socs1	1.20688	1.84979	1.4497	1.726	0	1.23737
Arf6	1.20611	1.10262	0.64092	0.527281	0.772259	0.388761
Nrp2	1.20447	1.88985	1.17747	0.549794	0.792481	0.581855
Snx10	1.20421	1.47152	1.20194	1.16351	1.19558	0.683247
Rbpj	1.20277	0.993085	0.959234	1.2417	1.41934	0.857278
Ptprj	1.20031	1.14105	0.738357	0	0	0
Rab27a	1.19955	1.87513	1.451	1.14061	1.33169	0.897633
Rftn1	1.19798	3.10272	2.74902	1.5931	1.77299	0
Nampt	1.19311	1.26871	0.953023	0	0.658982	0
Casp1	1.19186	1.14687	1.13785	0.941844	1.05993	0.568275
Ifit2	1.18961	0	1.17211	1.05527	0.932272	0
Cxcl12	1.18932	0	1.82158	3.10385	3.15767	2.88652
Ugcg	1.18857	0	0	0	0.669136	0
Ifitm2	1.18383	1.88139	1.81993	1.78431	1.68784	2.00607
Cdkn1a	1.18343	0	0	0.557223	0	0
Capn2	1.18017	0	0	0	0.365673	0
Rock2	1.17845	0	0	0	0	0
Il33	1.17606	-0.905585	-1.52212	-1.55027	-1.36427	-1.57352
Nras	1.17532	0.921314	0.535276	0	0.397727	0
Irf1	1.17188	1.76563	2.10013	2.57747	1.85277	2.01982
Tlr2	1.17177	2.19413	1.97871	1.50554	1.48627	1.16391
Brca1	1.16691	3.01731	0	0	0	0
Ppib	1.16541	1.10982	0.473148	0.41379	0.642948	0
Fas	1.16443	1.23232	1.92856	2.40112	2.31393	2.30242
Ifngr2	1.15783	2.3595	2.46788	1.70827	1.5635	1.18235
Zc3h15	1.15351	0.395032	0	0	0.358908	0
Nfkbia	1.13605	0.612591	0.633646	0	0.831749	0.815065
Msrb1	1.12881	2.82354	1.90481	1.32352	1.28334	1.39432
Trim27	1.12162	0.809825	0	0	0	0
Metrnl	1.11249	2.24344	1.54189	0.826831	0.931717	0.804314
Txndc17	1.1108	1.15579	0.639561	0.689799	0.679035	0.862585
Hnrnph1	1.11014	0	-0.718701	0	0	0
Fau	1.10906	1.18186	0.838508	0.653954	0	1.00956
Ipo7	1.10611	0	-0.532489	0	0	-0.766944
Rarres2	1.10528	0.745232	1.72087	2.29295	1.88011	1.85736
Cfl1	1.10362	1.27056	0.730278	0.530993	0	0.583197
Exosc6	1.10023	1.04485	0	0	0	1.06467
Pabpn1	1.09118	0	0	0	0	0
Xrcc5	1.08034	0	0	0	0.346124	0
Mapk14	1.07944	0.661773	0.741504	0.843645	0.651749	0
Prkcd	1.07352	1.90708	1.86577	0.767769	0.745198	0
Snap23	1.06636	1.1368	0.821128	0.670238	0.876187	0
Pawr	1.06439	0	2.13615	2.61398	2.76456	2.97787
Srm	1.06255	0	-0.383438	0	-0.696275	0
Ninj1	1.0566	3.05616	2.72045	1.84064	1.86963	1.46119
Ythdf2	1.0504	0.871292	0.631563	0.347444	0.474669	0
Chuk	1.04956	0.550357	0	0	0	0
Arid5b	1.04795	0	0	0	0	0
Rad23b	1.04595	0	0	0	0	-0.493237
Cdc42	1.04438	0.857901	0.658357	0.609866	0.768536	0.364792
Fkbp1a	1.04225	0.628848	0.419051	0.519172	0.475823	0.522607
Fnip1	1.04111	0.872572	0.842439	0	0	0
Ifnar2	1.03796	1.84412	1.42205	1.0708	1.03134	0.803237
Adam15	1.03557	1.34381	0.779591	0.672953	0.34296	0.475512
Pfdn1	1.03063	0.886483	0	0	0	0.651784
Blm	1.02757	1.08672	0	0	0	0
Cnot9	1.02006	1.0202	0	0	0	0
Ifngr1	1.01986	1.49597	2.09318	1.75149	1.81613	1.46481
Per1	1.01869	0	1.05169	0	0	0
Sema7a	1.01535	0	0	0	0	0
Irak4	1.01382	1.63977	1.39184	1.20768	1.34614	0.988357
B3gnt2	1.01278	1.71374	1.61239	1.10763	1.50897	0.893427
Isg20	1.01213	1.53857	1.5225	1.71672	1.22497	1.78512
Skap2	1.00586	1.26303	0.922665	0.833599	0.994097	0.647538
Akap8	1.0053	0.60657	0	0	0	0
Pdia3	1.00416	1.25087	0.440142	0.488986	0.515554	0
Rbmx	1.00388	0	-0.391002	0	0	0
Gnpnat1	0.994816	0.522418	0	0	0.589528	0
Atic	0.992183	0.274329	0	0.366133	0.51407	0.347544
Eif2ak2	0.988238	0.43398	0	0	0	0
Casp3	0.985575	0	0	0	0	0
Kars	0.985135	0.279771	0	0	0	0
Cebpa	0.98489	3.03954	2.76294	1.93078	2.05783	1.58132
Plgrkt	0.979485	1.56138	1.12069	0.881574	0.86274	0.897515
Banf1	0.976573	0.570426	0	0	0	0
Cdk4	0.970322	1.24991	0.660444	0.502801	0.447463	0.474279
Il17ra	0.963588	0.730649	0	0	0	0
Csk	0.948524	1.36719	1.15845	0.683421	0.756426	0
Phb2	0.947579	0.557618	0	0	0	0
Usp15	0.945855	1.00603	0	0	0	0
Parp9	0.945388	1.2344	1.44787	1.23889	0.771988	0.692942
Psmb4	0.937914	0	0	0	0	0
Dhx15	0.935455	0	0	0	0	-0.726055
Cybc1	0.933867	1.69071	1.4272	1.00746	0.854155	0.812377
Hdac2	0.930796	0	0	0	0	0
C1qbp	0.927279	0	0	0	0	0
Smarca5	0.92044	0.423059	0	0	0.444817	0
Atp11c	0.918426	0	0	0	0	0
Apobec3	0.912413	1.52696	1.25119	1.35005	1.20442	1.27758
Celf1	0.909361	0	0	0	0	0
Eprs	0.907345	0	0	0	0	0
Hnrnpu	0.904476	0.353083	0	0	0	0
Pde4b	0.90222	0	0	0	0	-0.640245
Setd6	0.901293	0	0	0	0	0
Hsp90ab1	0.899425	0	-0.39652	0	0	0
Ddit3	0.89575	0	0	0.697819	0	0.73286
Arhgef2	0.893918	1.42574	1.11536	0.457012	0	0
Polr3b	0.891202	0	0	0	0	0
Hipk1	0.883956	0	0.431561	0.620419	0.73232	0.547366
Gclm	0.882024	0.85996	0	0	0	-0.395999
Hyal2	0.878464	1.20439	0.925324	0.774631	0.36641	0.468264
Adam9	0.878333	1.323	0.998014	0.532231	0.623593	0
Crcp	0.875257	0.887948	0.553094	0.390546	0	0.392032
Cd47	0.874563	1.79553	0.801195	0	0	0
Cebpg	0.872133	0.504658	0.783879	0.812622	1.08263	0.630125
Trex1	0.87191	1.13967	1.0008	0	0	0
Zfp36l2	0.87113	0	0	0	0	0
Dusp10	0.869194	0	0	0	0	0
Rab11fip5	0.865137	0.671975	0.840891	0.545239	0.449112	0.448198
Ywhaz	0.853679	0.499196	0.395762	0.389419	0.332106	0.380518
Tbk1	0.852896	0.937315	0.644406	0	0	0
Smad1	0.851929	0.36897	0.720728	0.654913	0.880399	0.477223
Stat3	0.84849	0.381956	0.600244	0.613236	0.44367	0.408874
Nup85	0.846465	0.419607	0	0	0	0
Pde1b	0.843642	1.08882	1.33664	1.10017	0.827852	0.53227
Asah1	0.841539	1.10634	0.882556	0	0	-0.663241
Traf2	0.841121	0.601915	0.596067	0.697628	0.690328	0.823304
Pspc1	0.840174	0.397347	0	0	0	0
Trf	0.833	0	0.865695	0	0	0
Cr1l	0.832215	0.702495	0.405507	0	0	0.336647
Nfatc2	0.830732	2.2395	2.18768	1.53559	1.49317	1.36643
Kat2a	0.828084	0.419502	0	0	0	0
Pde12	0.827612	0	0	0	0	0
Ufd1	0.825861	0	0	0	0	0
Rps6ka4	0.823395	0.702404	0	0	0	0
Adam17	0.821854	1.78069	1.37552	0.716485	0.698441	0
Bclaf1	0.821308	0	0	0	0	-0.457908
Bcat2	0.817743	1.36445	0.92183	0	0	0
Nploc4	0.815122	0.233002	0	0	0	-0.247713
Glmn	0.810074	0	0	0	0	0
Ldlr	0.809576	-2.01168	-1.94156	-2.31448	-2.34094	-2.54971
Sh2b3	0.804113	1.75272	1.99585	1.24918	0.785548	0
Pxk	0.802465	0.629259	0.397989	0.471998	0	0
Slc39a10	0.801637	0	0	0	0	-0.95847
Flnb	0.795641	0	0	0	0	0
Dhx33	0.795573	0	0	0	0	0
Ahcy	0.794368	0.517605	0	0.514338	0.573118	0
Ttll12	0.792843	0	0	0	0	0
P2rx7	0.791501	1.47028	1.63459	1.22814	1.19935	0.649112
Thoc5	0.787331	0.622397	0	0	0	0
Ankrd42	0.786795	0.754315	0.553863	0.980564	0.895432	1.03448
Gtf2h1	0.782615	0.739432	0.447335	0	0	0
Vamp3	0.782546	0	0.538079	0.563734	0.599667	0
Bak1	0.779379	1.18882	0.572902	0	0	0
Prdx1	0.778819	1.4472	0.76113	0.701573	0.933986	0.735315
Cklf	0.769704	1.208	0	0	0	0
Hif1a	0.768925	0	-0.64622	-0.790062	0	-1.29585
Otud4	0.767397	0	0	0	0.394473	0
Nck2	0.763762	0.987296	1.05458	1.09635	0.864998	0.945835
Cdk9	0.763475	0.935615	0.643695	0.456421	0.481109	0.620474
Star	0.76131	0	0	0	0	0
Pms2	0.759912	0	0	0	0	0
Itgav	0.756061	0	-0.543726	-0.502089	0	-1.28678
Zc3hav1	0.752888	1.01088	0.948804	0	0	0
Tmem258	0.744742	1.01354	0.715689	0.689601	0.477683	0.712252
Chchd4	0.743727	0	0	0	0	0
Tmem126a	0.738528	0.613704	0	0	0	0
Dbn1	0.7378	0	0	0	0	0
Arfgef2	0.73644	0.963055	0.730249	0	0	0
Ndst1	0.735727	0	0	0	0	0
Nfatc1	0.730704	1.13467	1.28809	0.696424	0.65688	0
Atm	0.725398	0.781505	0	0.433976	0.65045	0
Stip1	0.721889	0	-0.557901	-0.305167	-0.521556	0
Mapkapk2	0.718899	1.2569	0.990011	0.688182	0.577277	0.529912
Tmed2	0.716877	0.830529	0	0	0.514054	0
Smad3	0.715807	-0.805315	-0.530343	-0.542806	-0.600972	-0.871498
Lrch1	0.713716	0.493623	0.591925	0	0	0
Atg5	0.710163	1.24689	0.74276	0	0.366878	0
Trp53	0.707064	1.0521	1.15496	1.07488	0.752084	0.907917
Gpatch3	0.705289	1.1314	0.725588	0	0	0
Xrcc6	0.70497	0	0	0	0	0
Nmi	0.700325	0	0	0	0	0.702809
Ctbp2	0.697552	0	0	0	0	0
Polr3d	0.696068	0	-0.411181	0	0	0
Hax1	0.690154	0.453996	0	0	0	0
Dock10	0.687894	1.86595	1.49209	0.553889	0.685594	0
Vps35	0.687198	0.49289	0	0	0	0
H2-M3	0.681012	2.163	2.07096	1.70598	1.63785	1.29948
Tap2	0.680332	0.696861	0.683801	0.936719	0.749424	0.914047
Trim28	0.679038	0.865542	0.288813	0	0	0
Rhoa	0.677785	0.603439	0.335946	0.4776	0.557809	0.296162
Tyk2	0.674482	1.56657	1.3782	0.728348	0	0
Ripor1	0.673296	0.462971	0.386861	0	0	0
Slc7a5	0.670281	0	0	0	-0.47338	-0.576229
Nfkb1	0.669844	1.03248	1.07277	0.781673	0.611371	0
Slk	0.663024	0.586619	0	0	0	0
Hnrnpa0	0.661655	0.598348	0	0	0	0
Usp10	0.661623	0	0	0	0	0
Usp25	0.660085	0.935355	0.729383	0.57348	0.700211	0
Cacybp	0.654883	0	0	0	0	0
Mcph1	0.652989	1.06596	0	0	0	0
Cdc73	0.647393	0	-0.717418	0	0	-1.01545
Hdgf	0.645613	0	0	0	0	0
Casp6	0.643664	1.469	1.0737	0.934194	1.11488	0.854305
Ctr9	0.642801	0.535589	0	0	0.516524	0.368944
Rabgef1	0.635813	0	0	0	0	0
Nono	0.634984	0.258053	0	0	0	0
Srp54c	0.631445	0	0	0	0	0
Mrpl15	0.630798	0	0	0	0	0
Rabl3	0.630766	0.419502	0	0	0	0
Commd7	0.629337	0.541775	0.628413	0.650241	0.657186	0.752993
Kdm6b	0.622371	-0.519503	0	-0.678207	-0.869374	-0.603949
Lig4	0.620053	0	0	0	0	0
Pibf1	0.618165	0	0	0	0	0
Cdc34	0.617695	0.837485	0	0	0	0.557566
Rarg	0.616322	0.673613	1.38363	1.36813	1.06776	1.17681
Tnfaip6	0.613045	1.01384	0	0	0	0
Plscr1	0.605506	0.767626	0.663477	0.57294	0.752133	0.572271
Gfer	0.604244	0	0	0	0	0
Msh6	0.599766	0.617303	0	0	0.381703	0
Otulin	0.599374	0.752557	0.55476	0	0	0.749707
Oxsr1	0.599202	0	0	0	0	0
Foxp1	0.598415	1.07554	1.18682	0.688065	1.02112	0.890514
Phf14	0.593915	0	-0.432025	0	0	0
Nup35	0.59177	0	0	0	0	0
Ltbr	0.591732	0.378373	0.518204	0.339602	0	0
Rela	0.590778	0.286306	0.655362	0.512603	0	0
Ddx1	0.589924	0	-0.485869	0	0	0
Ddx3x	0.589108	0	0	0	0	-0.616232
Skp2	0.584877	0.901412	0.713266	0	0	0
Pias4	0.581801	0.755055	0.48947	0	0	0
Upf1	0.58143	0.350862	0	0	0	0
Mlh1	0.58032	0.516961	0	0	0	0
Bcl10	0.579678	0.437449	0.41844	0	0.333649	0
Rif1	0.579414	0	0	0	0	0
Trafd1	0.578555	1.2202	1.5295	1.07236	0.796803	0.620474
Pagr1a	0.577697	0.526875	0	0	0	0
Mtdh	0.572101	0	0	0	0	0
Trim35	0.566686	0.568327	0.428617	0.352291	0	0
Tapbp	0.565254	1.52442	1.64866	1.50785	1.23805	1.19318
Acvr1	0.563837	0	0	0	0	0
Serinc3	0.562189	0.915939	1.49273	0.933411	1.1197	0
Pdcd10	0.559957	0	0	0	0	0
F3	0.554828	0	0	0	0	0
Sh3kbp1	0.55474	1.35314	0.84059	0	0	0
Slc39a7	0.550666	0.415515	0	0	0	0
Fer	0.549363	0	0	0	0	0
Mga	0.549155	0	0	0	0.519649	0
Tpr	0.54677	0.447879	0	0	0	0
Ptger1	0.544699	1.4402	1.14987	0.523813	0	0
Lias	0.543781	0	0	0	0	0
Brd4	0.542876	0.42864	0	0	0	0
Casp7	0.541904	1.07984	0	0	0	-0.605441
Vps54	0.541727	0.687007	0.819684	0	0	0
Pml	0.530062	0.561752	0.549872	0	0	0
Psen2	0.528613	1.83457	1.88113	1.21199	1.10679	0.852508
Parp16	0.526996	0	0.686852	0.76516	0	0
Acer3	0.526564	1.14326	0.98496	0.842863	1.06079	0.659869
Jagn1	0.526554	0	0	0	0	0
Mtf2	0.525171	0.579319	0	0	0	0
Zbtb7a	0.52383	0.555539	0.613078	0.390773	0.503922	0.385043
Plscr3	0.519855	0.819841	1.10319	0.96344	0.706101	0.694366
Rps6kb1	0.516059	0	0	0	0	-0.352304
Lrrc14	0.515725	0.41193	0	0	0	0
Igbp1	0.515107	0.427528	0.405883	0	0	0.675626
Ppp6c	0.510587	0	0	0	0	0
Cul3	0.510382	0	0	0	0	-0.921879
Ap3b1	0.508372	0.875339	0.424672	0	0	0
Map3k5	0.50754	0.376357	0.43985	0.607799	0.798285	0.705259
Snx4	0.507419	0.576695	0.329607	0	0	0
Setd2	0.499393	0.873729	0.708406	0	0	0
Ube2k	0.496974	0.318028	0	0	0	0
Nol8	0.495278	0	0	0	0	0
Ppia	0.494349	0	-0.496578	-0.452239	0	0
Lrrk2	0.492306	0	0	0	0	-0.747408
App	0.491951	1.0624	0.565626	0	0.52496	0
Fndc4	0.488151	-1.19815	-0.64663	0	-0.678021	-0.460083
N4bp1	0.486999	0.739245	0.66043	0.461785	0	0.403899
Ythdf3	0.472464	0	0	0	0	-0.739347
Asxl2	0.471661	0.595927	0.505031	0	0	0
Mfhas1	0.470863	0	-0.431746	-0.5065	-0.493251	-0.636835
Ap1g1	0.469208	0	0	0	0	-0.381741
Sharpin	0.468084	0.803708	0.699636	0.428645	0	0
Lgals8	0.465203	0.3625	0.402757	0.349348	0.43719	0
Afap1l2	0.458402	1.91443	2.37089	2.31224	2.18669	1.77964
Ostm1	0.458313	1.07307	0.661255	0	0.44096	0
Tfe3	0.456712	0.682309	0.771606	0.435867	0.313881	0.337827
Rab1a	0.456172	0.433731	0	0	0	0
Txlna	0.453707	0.327384	0	0	0	0
Prkd2	0.45175	0.706561	0.702528	0.65925	0.503619	0.509954
Clock	0.451052	0	0	0	0	0
Dnajb9	0.447573	0	-0.476548	0	0	-0.605488
Nfkbib	0.446456	0.394621	0	0	0	0.475994
Polr3f	0.44139	0	0	0	0	-0.428048
Rbm14	0.44088	0	0	0	0	0
Ikbkb	0.434676	0.742777	0.581825	0	0	0
Birc2	0.430228	0.426654	0.489808	0.832418	0.850541	0.554128
Eif4a2	0.427872	-0.795359	-0.665738	0	0	0
Polr3a	0.425331	0	0	-0.447536	0	0
Pfkp	0.423767	-0.730877	-0.853137	-0.597579	-0.522035	-0.699888
Ankhd1	0.42162	0	0	0	0	0
Appl1	0.420941	-0.429347	-0.355802	0	0	0
Stoml2	0.419647	0	0	0	0	0
Dcaf1	0.416545	-0.395929	-0.469726	0	0	0
Htra2	0.409892	0.623156	0.482446	0	0.393313	0
Lims1	0.409468	0	0	0	0	0
Rnf113a2	0.408002	0	0	0	0	0
Ppp3ca	0.406091	0	0	0.340003	0.463305	0
Ext1	0.40562	0.920491	0.656326	0.387249	0.536494	0
Fbxo9	0.405575	-0.457406	0	0	0	0
Zbtb1	0.40495	0.421987	0.420977	0	0.469286	0
Phb	0.404259	0	-0.545235	-0.347569	0	0
Polr3c	0.398954	0	0	0	-0.409218	0
Sphk2	0.39258	0.786166	0.451445	0	0	0
Kras	0.389296	0	-0.614913	-0.487215	0	-0.524789
Mapk1	0.387	0	0	0	0	-0.384877
Akirin2	0.384553	0	0	0	0	0
Daxx	0.383302	0.646601	0.39212	0	0	0
Ifnar1	0.380932	0.465959	0.35849	0	0	0
Arnt	0.377649	0.596764	0.598096	0	0.371364	0
Akt1	0.368452	0.787509	0.522661	0	0	0
Gab2	0.3669	0	0	0	0	0
Dhx9	0.364098	0	0	0	0	-0.396363
Rnmt	0.363706	0	0	0	0	0
Prmt2	0.348634	0	0	0	0	0.287904
Ireb2	0.343203	-0.36028	-0.441848	-0.390073	0	-0.825198
Nck1	0.342091	0.362171	0.42181	0.345912	0.653314	0.36158
Ercc1	0.340628	0	0	0	0	0
Ppp2cb	0.327032	0	0	0	0	0
Matr3	0.323287	-0.437127	-0.502811	-0.376587	0	-0.632301
Cul4a	0.320645	0	0	0	0	-0.385845
Wbp1l	0.304187	0.648702	0.697792	0.431321	0.280829	0.33484
G3bp2	0.290499	0	0	0	0.420429	0
Myo18a	0.288838	0	-0.335236	-0.569027	-0.579263	-0.633434
Dicer1	0.284205	0.508965	0	-0.283981	-0.391113	-0.418073
Crk	0.282422	-0.29925	0	0	0	-0.341961
Ubqln1	0.279412	-0.435801	-0.520304	-0.363827	0	-0.434035
Zdhhc18	0.277435	0	0.475663	0.340467	0	0
Mcu	0.275764	0.446134	0	0	0	-0.281646
Nop53	0.271972	0	0	0	0	0.368093
Khsrp	0.262863	0.366714	0	0	0	0
Map3k7	0.25631	0	0	-0.249028	-0.239516	0
Ubtf	0.247336	0	0	0	0	0
Lsm14a	0.228667	0	0	0	0	0
Marco	0	8.42124	0	0	0	0
Cd5l	0	7.53748	7.97984	7.60527	9.90511	8.33052
Rnase2a	0	7.4408	0	0	0	0
Wfdc15b	0	6.9547	6.7122	5.87547	0	6.60102
Il10	0	6.79543	0	0	0	0
Sele	0	6.63641	0	0	0	0
Il12b	0	6.31334	7.80235	8.34154	7.33874	7.16924
Nr1h4	0	5.70271	6.50761	5.52756	5.2945	4.82496
Ankle1	0	5.62514	2.34184	2.64084	0	0
Ighg2b	0	5.45982	0	7.21323	8.10346	9.53904
Ubd	0	5.09334	6.00351	7.38654	4.84238	6.89219
Serpinf2	0	4.81057	5.96783	5.50814	5.07147	4.73185
Ulbp1	0	4.68425	3.45941	0	0	0
Cfi	0	4.64542	5.62526	5.29186	7.263	7.03966
Tnfsf18	0	4.62077	4.64978	4.69269	5.12548	0
Cst7	0	4.60184	4.33875	4.72434	4.17689	3.76735
Sigirr	0	4.57101	3.12829	3.59169	0	0
Klrb1c	0	4.40639	5.05731	6.41015	6.20038	5.6752
Pira6	0	3.97124	4.18731	0	3.87279	0
Dcstamp	0	3.88361	0	0	0	0
Cd4	0	3.78442	5.69958	4.47929	4.35735	4.51666
Krt8	0	3.60271	4.42644	5.01398	5.05446	4.31491
Styk1	0	3.59171	0	0	2.84767	2.81649
Cd70	0	3.53936	4.06533	5.0796	4.69344	4.60379
Ffar2	0	3.41418	0	0	0	2.79725
Bank1	0	3.36246	3.68718	3.64309	4.64559	4.09512
9930111J21Rik1	0	3.35352	3.70605	3.4367	0	3.28656
Fancd2	0	3.34797	1.16617	1.12423	0	0
Il27ra	0	3.32262	3.06418	3.3313	3.01863	3.55907
Lrrc17	0	3.26309	3.01643	2.78219	0	2.63678
Fcna	0	3.10433	0	0	0	0
Cd200r2	0	3.02365	3.95733	3.99426	3.85735	2.71543
Pld3	0	2.96921	3.11356	1.79519	1.52735	0.89552
Hgf	0	2.80847	3.02328	2.64518	2.82452	1.76209
Pdgfb	0	2.49383	3.57251	3.3002	3.24174	2.90779
Tlr12	0	2.43882	2.77686	2.8194	2.52021	2.90258
Itga9	0	2.41905	1.75194	1.25634	1.4405	0.958197
Lbp	0	2.41289	3.11108	2.62254	2.78389	2.78618
Ifi47	0	2.38616	3.31821	4.84763	2.78797	3.45849
Clec9a	0	2.28376	3.03512	3.42939	3.32222	2.79658
Adamts7	0	2.23281	2.56552	1.89758	0	0
Abca1	0	2.21365	2.51189	2.28098	2.8807	1.84676
Igf1	0	2.18574	2.289	1.4591	1.99145	0
Nfkbid	0	2.16539	0	0	0	0
Cd83	0	2.11288	3.68153	2.87867	2.87363	2.14799
Serpinf1	0	2.0751	2.84197	2.34259	1.98144	2.13715
Trim5	0	1.94901	2.1394	1.81157	1.96541	0
Tnfsf13b	0	1.9146	2.33969	2.26678	2.51197	2.39542
Dhx58	0	1.90787	1.28862	1.05087	0.688412	0.881675
C1qtnf12	0	1.88897	1.93314	1.93595	1.45826	1.6957
C1s1	0	1.8656	3.06148	4.05004	4.15182	3.7844
Frk	0	1.86339	1.61919	0	1.30865	0
Cd276	0	1.8349	1.76117	0.880645	0.77177	0.767882
Gab3	0	1.83215	1.01215	0	0	0
Lgals2	0	1.7865	1.26349	1.10604	0.871578	1.40869
Cd34	0	1.77618	2.09648	2.4141	2.27048	1.41151
Agtr1a	0	1.7482	4.01177	5.27982	5.10897	5.19052
Cspg4	0	1.62874	0.72456	0.983758	0.739804	0.716743
Trim59	0	1.62723	0	0	0	0
Twist1	0	1.62008	1.52766	0	1.54739	0
B2m	0	1.58586	1.6494	1.65868	1.17761	0.732629
Cd59b	0	1.56215	1.56497	2.08454	1.90063	2.37891
Ccrl2	0	1.46477	2.63035	1.24815	1.74097	0
Traip	0	1.40068	0	0	0	0
H2-Q7	0	1.37039	1.685	2.01358	1.56999	1.61577
Agpat2	0	1.34909	1.66207	1.18188	1.39383	0.977069
Tnfrsf21	0	1.34396	1.50951	0.990228	1.15233	0.640794
Cfb	0	1.23196	0	0.897656	0	0
Sh3pxd2a	0	1.18852	1.32068	0.633496	0	0
Mmp2	0	1.16868	2.15612	1.5565	1.4226	1.24322
Atad5	0	1.05941	0	0	0	0
Pcolce	0	1.05508	1.19449	1.25441	1.05278	1.36073
Parp1	0	1.01588	0	0	0	0
Pparg	0	0.994734	2.01084	1.26413	1.50007	1.35031
Dtx3l	0	0.992724	1.14209	0.976625	0	0
Dclre1c	0	0.981528	0.820837	0	0	0
Mitf	0	0.948703	0.969745	0.679387	0.941266	0
Vamp8	0	0.912268	0.763566	0.624329	0.655058	1.02528
Ptgs1	0	0.908655	0	0	0	-0.658962
Cib1	0	0.863048	0.562413	0.631593	0.512114	0.684663
Grk2	0	0.859217	0.663208	0	0	0
Akirin1	0	0.852367	0.602506	0	0	0
Trim68	0	0.843343	1.86074	2.03699	2.02432	2.23241
1810058I24Rik	0	0.843144	0.965296	0.654785	0.497083	0.601386
Scyl3	0	0.837297	0.795684	0	0	0
Atp6ap2	0	0.81191	0.41349	0	0.682847	0
Nhej1	0	0.79937	0	0.768672	0	0.895701
Malt1	0	0.794172	0.82314	0	0.825944	0
Prkcb	0	0.784875	0.576057	0	0	0
Trim12c	0	0.782647	0.935956	0.990666	0.813537	0.793965
Slc15a4	0	0.739893	0.975272	0.675045	0.506996	0.39685
Pir	0	0.730168	0	0.846242	0.986957	1.13496
Fadd	0	0.719509	0.470438	0	0	0
Pkn1	0	0.712016	0.632797	0	0	0
Mef2c	0	0.707737	0.856361	0.582913	1.18132	0
Nfe2l2	0	0.70713	1.11096	0.693724	0.753043	0.335794
Nfkbil1	0	0.698603	0	0	0	0.667224
Pstpip1	0	0.692972	0	0	0	0
Loxl3	0	0.663298	0.657436	0.682935	0	0
Stat2	0	0.64203	0.976937	0.850829	0	0
Nr1h3	0	0.633035	0	0.437625	0.474071	0.560302
Pid1	0	0.62553	0	0	0.450167	0
Rab43	0	0.591583	0.861527	0	0	0
Ptp4a3	0	0.571971	0.562409	0.747449	0.487962	0.727713
Tnip1	0	0.559074	0.807693	0	0	0
Stx4a	0	0.545431	0	0	0	0
Mif	0	0.533882	0	0	0	0
Rnf185	0	0.531651	0.516779	0	0	0.384979
Cdc37	0	0.515658	0	0	0	0
Ripk2	0	0.513341	0.534854	0.633925	0.816809	0.606932
Nedd9	0	0.498266	0.446214	0	0	0
Gps2	0	0.482971	0.38781	0	0	0
Fam20c	0	0.474916	0	-0.770147	-0.940381	-1.13322
Syvn1	0	0.458409	0	0	0	0
Mmp14	0	0.453136	0	0	0	0
Trim11	0	0.448442	0.543919	0.416564	0	0
Rnf166	0	0.443178	0.875142	0.692807	0.510915	0
Gmpr2	0	0.421244	0	0	0	0
Traf7	0	0.412297	0.385047	0	0	0
Irf2bp2	0	0.392802	0.452529	0	0	0
Nectin2	0	0.389425	0.463521	0.42547	0	0
Adipor1	0	0.371602	0.695526	0.413357	0	0
Irf3	0	0.367386	0	0	0	0
Trim41	0	0.338477	0.457024	0.321222	0	0.359994
Keap1	0	0.310063	0	0	0	0
Tcf3	0	0.301543	0	0	0	0
Gipc1	0	0.286399	0	-0.325288	-0.621687	-0.513184
Chid1	0	0.261972	0	0	0	0
Cxcl9	0	0	7.0551	8.16739	6.94155	7.50288
Pglyrp2	0	0	6.22155	7.51703	6.95788	6.81703
Cd6	0	0	6.18306	6.87042	7.00918	8.96642
Xcl1	0	0	5.02259	6.77097	6.04751	7.13719
Lilra5	0	0	4.14466	5.30962	6.15617	5.61016
Pla2g2d	0	0	4.09729	3.21996	4.29772	3.72692
Gimap3	0	0	4.05252	5.09801	4.93127	6.00713
Tpsb2	0	0	4.03701	6.11814	7.14403	7.22287
Cma1	0	0	3.87026	5.7441	6.7167	6.7511
Zap70	0	0	3.62443	4.2596	3.69677	4.5504
Iigp1	0	0	3.52972	4.80557	0	2.92794
Orm1	0	0	3.26408	0	2.53724	0
Gbp8	0	0	3.05254	5.08944	3.84657	3.82001
Nkg7	0	0	3.01819	3.70031	3.34222	3.80091
Card14	0	0	2.98419	2.26585	0	0
Trim6	0	0	2.86807	2.95681	3.33515	0
Tbx21	0	0	2.7544	3.24191	0	3.38333
Ptger3	0	0	2.59056	0	2.00577	1.90151
Serping1	0	0	2.45913	2.96687	2.50525	2.32134
Lck	0	0	2.42135	2.6013	2.76932	2.97422
Gm4951	0	0	2.41904	3.76739	0	2.39563
Gbp9	0	0	2.26353	3.2947	0	1.97499
Il1rl1	0	0	2.1895	3.19835	3.82207	3.26775
Ifitm7	0	0	2.0637	1.94542	2.04727	2.00202
Dnase1l3	0	0	2.01205	2.76482	2.58896	2.85045
Wnt11	0	0	1.80771	2.32038	2.64652	2.78179
Cxadr	0	0	1.7929	1.38496	1.7459	0
Irgm2	0	0	1.72478	2.90513	0	1.81841
Ear2	0	0	1.71982	0	0	0
Batf3	0	0	1.70625	1.26645	1.2849	1.55643
Msc	0	0	1.63151	1.31979	1.47975	2.27281
Nfatc4	0	0	1.59688	0.940389	0	1.15182
Npy	0	0	1.59368	0	0	0
Batf2	0	0	1.44432	1.82613	0	0
Lum	0	0	1.34094	0	1.28853	0
Cd200	0	0	1.33434	1.12821	1.29767	1.13459
Cd79b	0	0	1.30746	0	1.59086	0
Npnt	0	0	1.20703	0	0	0
Ccbe1	0	0	1.19	0	0.966719	0
Sulf2	0	0	1.14563	0.964065	0.982656	0.789389
Itgb3	0	0	1.12016	0	0	0
Plscr2	0	0	1.08878	1.39663	1.53655	1.02563
Sulf1	0	0	1.05343	1.61944	1.4574	0.961302
Ackr1	0	0	1.05011	1.09676	0.878653	0.921892
Trim21	0	0	1.01179	1.013	0.838691	0
Lacc1	0	0	0.967782	0	0.450211	0
Ifitm6	0	0	0.925819	1.25353	1.4456	1.68589
Trim12a	0	0	0.729436	0.951648	0	0.955159
Polm	0	0	0.726697	0.621316	0	0
Tfeb	0	0	0.723788	0	0	0
Trim30d	0	0	0.646812	0.733672	0	0
Nme7	0	0	0.615141	0.719318	0.752309	0.768217
Rnf135	0	0	0.606013	0.515005	0.555359	0.637036
Ackr3	0	0	0.560276	0.898984	1.07937	0.961518
Dennd1b	0	0	0.529134	0	0	-0.637281
Ppard	0	0	0.418929	0	0	0
Kdm1a	0	0	0.344064	0	0	0
Adipor2	0	0	0.283477	0	0	0
Cnpy3	0	0	0.247995	0.307796	0	0.257593
Gpr33	0	0	0	6.36968	0	0
Cd200r3	0	0	0	5.97279	7.03137	6.52008
Gbp10	0	0	0	5.69455	0	3.65897
Trbc1	0	0	0	5.34282	4.80741	7.00166
Zp3	0	0	0	4.81518	0	4.60502
Tlr11	0	0	0	4.44352	4.29947	0
C1rb	0	0	0	4.32065	0	4.1131
Cd3e	0	0	0	3.64957	2.93246	4.45951
Gm12185	0	0	0	3.61244	0	0
F830016B08Rik	0	0	0	3.56143	0	0
Igha	0	0	0	3.47132	4.79735	5.96593
Gbp4	0	0	0	3.35906	0	0
Gbp6	0	0	0	3.27344	0	0
Igtp	0	0	0	2.85621	0	0
Gimap1	0	0	0	2.21733	0	2.7461
Cd2	0	0	0	2.17442	0	2.93652
Dapk2	0	0	0	1.92464	2.15811	2.72452
Stat1	0	0	0	1.53761	0	0
Il34	0	0	0	1.32019	1.06984	1.26175
Nol3	0	0	0	1.14115	1.25524	1.88551
Herc6	0	0	0	0.959377	0	0
Flt3l	0	0	0	0.902094	0.743017	0.960738
Zfp36l1	0	0	0	0.705048	0	0
Fgfr1	0	0	0	0.492468	0	0
Bad	0	0	0	0.411825	0	0.474835
Il17rc	0	0	0	0.401867	0	0
Arid5a	0	0	0	0.39864	0	0
Tmed10	0	0	0	0.373007	0.574092	0
Wnk1	0	0	0	0.297569	0.346712	0
Ighg1	0	0	0	0	6.75322	7.19405
Krt18	0	0	0	0	3.79357	4.32347
Ptgdr	0	0	0	0	3.08731	3.10107
Igkc	0	0	0	0	3.07923	4.21592
Irf4	0	0	0	0	2.37418	0
Cyp26b1	0	0	0	0	2.20117	0
Coch	0	0	0	0	2.10187	0
Foxc1	0	0	0	0	1.25609	0
Creb1	0	0	0	0	0.605571	0
Zfand6	0	0	0	0	0.553199	0
Rnf138	0	0	0	0	0.552598	0
Sirt1	0	0	0	0	0.551306	0
Xrcc4	0	0	0	0	0.347101	0
Sh2d1a	0	0	0	0	0	6.95472
Ccl1	0	0	0	0	0	6.43171
Ak7	0	0	0	0	0	3.55104
Clec4b1	0	0	0	0	0	3.51368
Lat	0	0	0	0	0	3.0672
Il2ra	0	0	0	0	0	2.67383
Efhc2	0	0	0	0	0	2.59262
Hc	0	0	0	0	0	1.73185
Bmp4	0	0	0	0	0	1.38758
Mt3	0	0	0	0	0	1.02955
Stx8	0	0	0	0	0	0.746935
Park7	0	0	0	0	0	0.682034
Tusc2	0	0	0	0	0	0.595563
Pbxip1	0	0	0	0	0	0.544493
Cuedc2	0	0	0	0	0	0.503052
Alad	0	0	0	0	0	0.47791
Gstp1	0	0	0	0	0	0.474405
Rac1	0	0	0	0	0	-0.255086
Pum1	0	0	0	0	0	-0.330743
Cnot7	0	0	0	0	0	-0.364802
Mavs	0	0	0	0	0	-0.386171
Ctnnb1	0	0	0	0	0	-0.419555
Kpna6	0	0	0	0	0	-0.443262
Ep300	0	0	0	0	0	-0.476306
Smad4	0	0	0	0	0	-0.505315
Jak2	0	0	0	0	0	-0.513065
Jak1	0	0	0	0	0	-0.624214
Epg5	0	0	0	0	0	-0.642112
Itch	0	0	0	0	0	-0.651164
Psen1	0	0	0	0	0	-0.684979
Tank	0	0	0	0	0	-0.70642
Crkl	0	0	0	0	0	-0.739998
Sp3	0	0	0	0	0	-0.827994
Pten	0	0	0	0	0	-0.837544
St18	0	0	0	0	0	-1.25999
Vav3	0	0	0	0	0	-1.26145
Mospd2	0	0	0	0	0	-1.29095
Tlr5	0	0	0	0	0	-1.60347
Sucnr1	0	0	0	0	0	-3.01247
Mir219a-2	0	0	0	0	0	-6.83084
Pcbp2	0	0	0	0	-0.262559	-0.244871
Gsk3a	0	0	0	0	-0.294791	0
Rap1gds1	0	0	0	0	-0.438615	-0.66815
Kdm3a	0	0	0	0	-0.454143	-0.561575
Csnk2b	0	0	0	0	-0.475629	0
Scrib	0	0	0	0	-0.562859	-0.36049
Zbtb7b	0	0	0	0	-0.601091	-0.498392
Cactin	0	0	0	-0.411291	-0.488556	-0.50485
Med1	0	0	0	-0.452615	-0.401349	-0.72422
Jarid2	0	0	0	-0.509088	0	0
Tsc2	0	0	0	-0.594363	-0.761113	-0.716983
Zfp335	0	0	0	-0.699099	-0.794551	-0.958773
Camk1d	0	0	0	-0.824506	-0.751678	-1.26957
Ceacam1	0	0	0	-1.23415	0	-1.58971
Grem2	0	0	0	-1.27754	0	0
Pla2g3	0	0	0	-1.73783	-1.72469	-2.18061
Supt6	0	0	-0.312361	0	-0.348046	0
Shmt2	0	0	-0.322582	-0.389584	-0.469803	-0.421592
Suz12	0	0	-0.350627	-0.345375	0	-0.4686
Clpb	0	0	-0.373609	0	0	0
Mapk9	0	0	-0.413746	-0.333604	-0.395339	-0.396115
Mapk8	0	0	-0.419758	-0.414001	0	-0.668144
Tmf1	0	0	-0.44056	-0.845576	-0.708478	-0.760117
Gon4l	0	0	-0.458649	-0.603635	-0.497872	-0.639898
Sod1	0	0	-0.477407	0	0	0
Ndufc2	0	0	-0.497887	0	0	0
Mkks	0	0	-0.53434	0	0	0
Paf1	0	0	-0.543402	-0.469578	0	0
Scg2	0	0	-0.626975	-1.2284	-1.59465	-1.18629
Top2b	0	0	-0.664244	-0.589943	0	-0.641631
Egln3	0	0	-0.668458	-0.482827	-0.563778	-0.572954
Pnp2	0	0	-1.18297	0	0	0
Hes1	0	0	-1.31164	-1.15355	-0.952329	0
Cd163	0	0	-1.36853	-1.34614	0	0
Cth	0	0	-1.73629	-1.60978	-1.85492	-1.64991
Dnaja3	0	-0.226798	-0.28614	0	0	0
Rab12	0	-0.266072	0	0	0.328003	0
Nfe2l1	0	-0.301059	0	0.299999	0.378387	0
Rnf168	0	-0.321275	-0.404318	0	0	0
Bag4	0	-0.338337	-0.292438	0	0	-0.290126
Atg12	0	-0.347702	0	-0.253909	0	-0.390007
Mettl3	0	-0.379787	-0.552678	0	-0.509482	0
Letmd1	0	-0.385093	-0.260933	-0.24547	-0.373111	-0.313004
Ptprs	0	-0.389955	0	0	-0.429202	-0.619045
Map2k7	0	-0.392634	0	0	-0.252858	0
Wrnip1	0	-0.396104	-0.442035	-0.412777	-0.496692	0
Chmp5	0	-0.398229	0	0	0	0
Fem1a	0	-0.420278	-0.396691	-0.490071	-0.616494	-0.671671
Dhx36	0	-0.434468	-0.565602	-0.378335	0	-0.553077
Optn	0	-0.442728	0	0	0	0
Msh2	0	-0.452638	-0.452467	0	0	0
Prkca	0	-0.463887	0	0	0	0
Trim44	0	-0.46566	0	0	0	0
Trim39	0	-0.478442	0	0	0	0
Kif5b	0	-0.485477	-0.608185	0	0	0
Vps26b	0	-0.492126	0	-0.366873	-0.323468	-0.510419
Endod1	0	-0.497422	0	0	0	0
Dnm1l	0	-0.499431	-0.602622	0	0	-0.678511
Mynn	0	-0.521695	-0.548389	-0.485813	0	-0.640481
Hmgb1	0	-0.532168	0	0	0.427745	0
Git1	0	-0.544506	0	-0.419802	-0.774589	-0.565249
Gldc	0	-0.55006	-0.662196	-0.562344	-0.621513	-0.751193
Pafah1b1	0	-0.559809	-0.611866	-0.552162	-0.361186	-0.600822
Bmi1	0	-0.561365	0	0	0	-0.460758
Tcta	0	-0.567689	0	0.468159	0	0.455192
Rab11fip2	0	-0.568303	0	0	0	0
Lrp8	0	-0.571059	-0.452369	0	0	0
Axl	0	-0.575268	0	0	0	-0.702525
Ptpn11	0	-0.576909	-0.52267	-0.34855	-0.338664	-0.432192
Yap1	0	-0.619673	0	0	0.336884	0
Pdpk1	0	-0.621064	-0.624236	-0.667715	-0.561062	-0.948379
Src	0	-0.634521	0	0	-0.368404	0
Stk39	0	-0.640555	0	0	0	0
Mtor	0	-0.649048	-0.713932	-0.580997	-0.760274	-0.871475
Fbxw7	0	-0.675169	-0.630651	-0.701724	-0.492076	-0.532455
Tollip	0	-0.691642	-0.450178	-0.422976	-0.438506	-0.494907
Cdc42ep2	0	-0.706292	0	0	0	0
Tjp2	0	-0.711326	-0.65612	-0.5172	-0.363873	-0.420592
Gapdh	0	-0.722909	-1.3902	-1.24985	-1.15629	-1.30903
Clu	0	-0.747568	0	1.03678	0.754257	0.75068
Slc25a5	0	-0.755284	-1.06328	-0.890043	-0.80488	-1.16248
Gsk3b	0	-0.770846	-0.848323	-0.930389	-0.792068	-1.15088
Ash1l	0	-0.771819	-0.571143	-0.599381	0	0
Sgms1	0	-0.778244	0	0	0	-0.447419
Hk1	0	-0.78708	-0.713294	0	0	0
Syt11	0	-0.79454	-0.607325	0	0	0
L3mbtl3	0	-0.822336	0	0	0	-0.800085
Ptprf	0	-0.831857	0	0	0	0
Bcr	0	-0.831982	-0.428311	0	0	0
Slc12a2	0	-0.860016	0	0	0	0
Zfp809	0	-0.90257	0	0	-0.904686	0
Tmem33	0	-0.911963	-0.647147	-0.373918	0	-0.690218
Akap6	0	-0.913256	-1.09496	-0.901839	-0.8459	-0.907567
Bbs4	0	-0.934365	0	0	0	0
Pja2	0	-0.95106	-0.850445	-0.582143	0	-0.723206
Lurap1	0	-0.955063	-0.932171	-0.644782	-1.10222	-0.869013
Ptk2	0	-0.970515	-1.09573	-0.953717	-0.813583	-0.883763
Cadm1	0	-0.986653	-1.34754	-0.738521	-0.520628	-0.624804
Il6st	0	-0.990415	0	0	0	0
Spry4	0	-1.00054	-2.03352	-1.45095	-1.71432	-1.67815
Sptbn1	0	-1.00208	-0.657969	0	0	0
Rgcc	0	-1.02338	-0.860338	-0.927941	-0.905141	0
Nkiras1	0	-1.05311	-0.82465	0	0	0
Abl2	0	-1.07521	-1.05114	-1.15786	-1.05877	-1.09353
Enah	0	-1.08305	-1.03641	0	0	-0.772394
Snhg20	0	-1.21287	0	0	0	0
Ednrb	0	-1.23194	0	0	0	-1.09627
Eps8	0	-1.26477	-1.88971	-1.63968	-1.33593	-1.85685
Farp2	0	-1.27669	0	0	0	0
Spry2	0	-1.35628	-1.70254	-1.3926	-1.37085	-1.20461
Cnr1	0	-1.4197	0	0	0	0
Mvk	0	-1.46202	-1.82751	-1.72727	-1.84808	-1.51444
Ltf	0	-1.70382	0	0	0	0
Trdc	0	-1.70971	0	0	0	0
Abi3bp	0	-1.72919	0	0	0	0
Edn1	0	-1.92912	-1.31962	0	-1.38417	-1.89168
Elavl2	0	-2.25235	-2.17436	-2.36617	-2.6401	-1.68058
Usp29	0	-2.28007	-2.06375	0	-2.83293	0
Il31ra	0	-3.81874	0	0	0	0
Fgf4	0	-7.9055	0	0	0	0
Mul1	-0.263075	-0.492812	-0.253524	0	-0.266497	0
Akap1	-0.283367	-0.586643	-0.323733	-0.314816	0	0
Drosha	-0.287483	-0.773773	-0.756806	-0.549603	-0.560805	0
Kdm5b	-0.298386	-0.310017	0	-0.396073	0	0
Eif2ak1	-0.30161	-0.275611	0	-0.287599	-0.338048	-0.294557
Scyl1	-0.313775	0	0	0	-0.329244	0
Hoxa7	-0.330963	-0.873487	-0.493104	0	0	0
Dapk1	-0.368027	0.361883	0	0.329985	0.397109	0.307129
Mkrn2	-0.369466	-0.620585	-0.594177	-0.422088	-0.399745	-0.343692
Lamp1	-0.370831	0.438368	0.572052	0.283471	0.303335	0
Kmt2e	-0.371872	0	0	-0.634915	-0.557332	-0.423684
Hsf1	-0.375681	0	0	0	-0.537041	-0.378811
Kmt5b	-0.376823	-0.629732	0	0	0	-0.577972
Kat5	-0.386389	-0.603268	-0.383741	-0.361922	-0.35886	0
Trim32	-0.396416	-0.488796	-0.411194	0	0	0
Abcd1	-0.398963	0.533965	0.490344	0	0	0
Cdk19	-0.406477	0	0	0	0	0
Polr3h	-0.406655	-0.801778	-1.04796	-0.653367	-0.551518	0
Daglb	-0.406827	0	0.768139	0	0	0
Eno1	-0.410048	-0.377576	-1.25083	-1.04071	-1.09843	-0.875446
Gbf1	-0.42182	0	0	0	-0.35038	0
Trim2	-0.427574	-1.08351	-0.640501	-0.49026	0	0
Fam3a	-0.431388	0.969078	0.861893	0.629769	0.622108	0.613317
Jam3	-0.433525	-0.56321	0	0	0	0
Atp5b	-0.437753	-0.561606	-0.940133	-0.813721	-0.766146	-0.78461
Nfat5	-0.442026	-1.05899	-0.763838	-0.564353	-0.388695	-0.523527
Cd320	-0.446225	-0.773868	-0.554387	0	0	0
Hmgb3	-0.453946	-0.752444	-0.630606	0	0	0
Ecsit	-0.455364	-0.904927	-0.780595	-0.536612	-0.781803	0
Spata2	-0.459129	0	0	0	0	0
Vcam1	-0.472153	-0.591879	0	0	0	-0.600886
Stat5b	-0.483514	-0.771537	-0.452823	-0.462219	-0.500229	-0.427962
Apc	-0.484914	-0.988141	-0.855656	-0.773595	-0.45512	-0.3803
Gpr137	-0.488313	-0.387518	0	0.28968	0	0
Ssc5d	-0.495891	0.941251	2.61636	2.31689	1.71898	1.49133
Pdcd4	-0.501589	-0.480768	0	0	0.358488	0
Yes1	-0.501783	-1.52947	-1.07322	-0.709291	0	-0.938028
Esrra	-0.505078	-0.643997	-0.73315	-0.62163	-0.658649	-0.424852
Mapk3	-0.511339	0.417761	0.574514	0.474349	0	0.523798
Lrba	-0.515666	-0.855522	-0.779332	-0.692671	-0.381221	-0.524935
Mpc1	-0.524296	-0.776041	-0.446222	0	0	0
Rhbdd3	-0.526623	0	0	0	0	0
Slc37a4	-0.527582	0	0	0	-0.423111	0
Paxip1	-0.530187	0	0	0	-0.771935	-0.92083
Irak1	-0.532372	-0.532195	-0.29688	0	0	0
Plpp6	-0.543218	-0.414767	0	0	0.543139	0.395903
Trim8	-0.546014	-0.997248	-1.11522	-0.947706	-1.1992	-1.01754
Phc1	-0.548854	-1.01849	-0.696542	-0.60291	-0.845738	-0.687251
Abhd12	-0.550032	0.734912	0.69987	0	0	0
Tbkbp1	-0.557111	0	-0.414178	-0.60356	-0.939028	-0.712093
Nr3c1	-0.560223	-0.844901	-0.477553	-0.457276	-0.284674	-0.497091
Gsn	-0.562045	0	0	1.0576	1.08847	1.13357
Bcl2	-0.563072	-0.736414	0	0.701777	0.830167	0.934241
Prkd1	-0.573397	-1.22469	-1.13264	-0.690853	-0.638379	-0.859997
Shpk	-0.576735	0	0.698041	0.944445	0	0.902125
Smpdl3b	-0.579047	0	0	0.597064	0.75303	0.653563
Bpgm	-0.579748	-1.0346	-0.515617	0	0	0
Tifa	-0.585204	0.363593	0.757773	0	0.818733	0.396108
Ghr	-0.589901	-0.480642	0	0	0.555718	0
Bap1	-0.591494	-0.475633	-0.59055	-0.682473	-0.837914	-0.60463
Arel1	-0.592039	0	0	0	0	-0.917784
Gstt2	-0.594853	0	-0.585553	0	0	0
Evl	-0.596924	0.99672	0.991465	0	0	0
Stxbp1	-0.598179	-1.36502	-1.02855	-1.01802	-1.20641	-0.927339
Tmem229b	-0.598639	0.393337	0.706668	0	0	0
Peli1	-0.603529	-0.625546	-0.4145	-0.722935	-0.623198	-0.768075
Atf2	-0.607804	-0.776472	-0.583351	-0.488233	0	-0.622198
Cyp2j6	-0.607968	-0.658282	-0.448689	-0.479241	0	-0.627459
Tob2	-0.608718	-0.526	0	-0.480831	-0.491034	0
Trim62	-0.610074	-0.607926	0	0	0	0
Lxn	-0.611727	0	0	0.465814	0.441717	0.444815
Id2	-0.613029	-1.24059	-0.736085	-0.468947	0	0
Gpr108	-0.622895	0	-0.346424	-0.304036	-0.458197	-0.282287
Abcd4	-0.62863	-0.561256	-0.533126	-0.421486	-0.469465	-0.538765
Lifr	-0.632139	-1.10818	-1.11324	-0.957355	-0.57752	-1.00153
Jund	-0.63285	0	0.619182	0.789237	0	0.807192
Hyal1	-0.635402	0	-0.788365	0	0	0
Itfg2	-0.637859	-1.54187	-1.03326	-0.478395	-0.475713	0
Stxbp3	-0.637933	-0.862059	0	-0.765967	0	0
Tkfc	-0.63969	0	0	0	0	0
Sec14l1	-0.655872	0	0	0	-0.273926	-0.264053
Bsg	-0.656182	0	0	0	0	0
Mras	-0.658203	-1.30936	-0.696107	-0.543382	-0.955566	-0.64238
Slc22a5	-0.665198	0	0	0	0	0
Mad2l2	-0.667422	-0.700215	-0.334336	-0.331006	-0.500244	0
Sirpa	-0.680206	1.12909	1.01241	0	0	0
Rora	-0.681373	-1.81021	-1.72619	-1.62937	-1.35401	-1.15549
Traf3	-0.681874	-0.555519	0	0	-0.740007	-0.74793
Rab2b	-0.708492	-0.528154	0	0	0	0
Cd59a	-0.718594	0	0	1.3668	0.981209	1.30096
Fyn	-0.720162	-1.30765	-1.14135	-0.958072	-1.01065	-0.960657
Rb1	-0.72297	0	0	0	0	0
Camk4	-0.727687	0	0.924167	0.976674	1.50132	0.997693
Kat6b	-0.743173	-0.95773	-0.743242	-0.735181	-0.747112	-0.550577
Fzd4	-0.749188	-1.615	-1.61492	-1.37636	-1.11436	-1.55887
Scamp5	-0.765332	-0.585783	-0.454487	-0.585592	-0.810328	-0.650354
Gpx4	-0.768341	0	0	0	0	0.891154
Traf4	-0.775113	0	0	-0.496968	-0.916565	-0.783622
Nod1	-0.776877	0	0	0	0	0
Gpr137b	-0.782823	1.24731	1.66387	0.680943	0.734081	0
Egfr	-0.783708	-1.078	-1.02571	-0.899324	-0.800035	-1.0528
Zcchc3	-0.791807	-1.51619	-1.03101	-0.600457	-0.593736	0
Ubxn2a	-0.798577	-1.09242	-0.9355	-0.591219	-0.650557	-0.730214
Smpd1	-0.80732	-0.861511	-0.458542	0	-0.43888	-0.329367
Smpd3	-0.810196	-0.781728	-0.592627	0	-1.07106	-0.863656
Hexim1	-0.813977	-0.742468	-0.542258	0	0	0
Hadhb	-0.825474	-1.41145	-0.895407	-0.631741	0	-0.382845
Il11ra1	-0.829309	-0.770273	0	0	0	0
Adcy1	-0.830426	-0.872658	0	-0.776196	-0.680382	0
Gnas	-0.835712	-0.50366	0	0	0	0
Prex1	-0.83817	-0.643743	-0.667194	-1.03491	-1.11347	-1.20918
Nlrx1	-0.839591	0	0	0	0	0
Gramd4	-0.840828	-1.64273	-1.37013	-1.21535	-1.22882	-1.06114
Kmt5c	-0.844288	0	0	0	0	0
Lag3	-0.850735	1.9639	1.12909	1.17308	0.991968	0.821513
Zfpm1	-0.854816	0	0	-1.08013	-1.38765	-1.09118
Tfrc	-0.861837	-1.5325	-2.60462	-2.48098	-2.36484	-2.72519
Notch1	-0.863432	-0.73722	-0.893071	-0.908286	-1.07704	-0.867001
Chrnb2	-0.870347	0	0	0	0	0
Pik3r1	-0.881506	-1.2494	-0.855222	-0.594626	0	0
Ddt	-0.883678	-1.16233	-1.22714	-0.824972	-0.828043	0
Colec12	-0.891728	0	1.08865	0	0	0
Lgr4	-0.895426	-1.23863	-1.05409	-0.828991	0	-1.11408
Sdhaf4	-0.899905	0	0	0	0	0.547725
Ndufa13	-0.904391	-0.507684	-0.536604	0	0	0
Zbtb46	-0.912365	0	0	0	0	0
Nr1d2	-0.917904	-1.09845	-0.70287	-1.00707	-0.35084	-0.986505
Stard7	-0.922237	-1.08278	-0.86342	-0.633873	-0.45857	-0.526663
Cd38	-0.923835	0	0	-0.2917	0	0
Pmm1	-0.932467	-1.31039	-1.43765	-1.05706	-1.19921	-0.72974
Plscr4	-0.945113	0	0	0.879662	1.32286	0.860193
Pde4d	-0.945216	-0.918673	-1.07622	-0.980849	-0.864221	-0.797216
Irak2	-0.949163	0	0	0	0	-0.425561
Wnt5a	-0.959927	-0.558889	0	0	0	0
Prdm5	-0.973634	-1.07235	-0.971416	-0.865278	-0.963308	0
Crebrf	-0.974843	-1.1909	0	-0.432713	0	0
Chil1	-0.977846	0	1.35321	1.40836	1.18477	0
Rfx2	-0.97806	-0.539467	0	0	0	0
Vamp4	-0.985229	-0.99482	-0.239836	0	0	0
Tyro3	-0.995051	-1.28187	-1.32423	-1.23821	-1.50187	-1.17035
Stxbp4	-0.996805	-1.07413	-0.870181	0	0	-0.663281
Gab1	-1.00982	-0.800462	0	0	0	0
Tmem64	-1.01274	-0.773245	0	0	0	0
Cdc42ep4	-1.01893	-1.28493	-0.774245	-0.653163	-0.683614	-0.436631
Map4k2	-1.02809	0	-0.907767	-0.889642	-1.27352	-0.839251
Nf1	-1.0298	-1.17005	-0.617473	-0.671733	-0.498966	-0.632139
Tspan6	-1.04017	-0.586647	0.447707	0.806752	1.18866	0.970211
Glo1	-1.04662	-1.17303	-0.722886	0	0	0
Adora2b	-1.04944	-1.53063	-0.577035	0	0	0
Cmpk2	-1.06777	-1.2504	0	0	0	0
Mr1	-1.07111	0	0	0	0	-0.713185
Inpp5k	-1.07575	0	0	0	0	0
Aldh2	-1.07673	0	-0.636349	-0.638507	-0.408645	-0.739939
Slc39a8	-1.07791	0	0	0	0	-0.928019
Bmpr1a	-1.08519	-1.16866	-0.634735	0	0	-0.489068
Dlk1	-1.08985	-1.96544	-1.32873	-1.41521	-2.00547	-1.54403
Lpl	-1.1068	1.53796	1.74961	1.08564	2.04498	1.39739
Pmp22	-1.10757	-1.13624	0	0	0	0
Slit2	-1.11828	-1.51777	0	0	0	0
Prkce	-1.1201	-1.44972	-0.79187	-0.520718	0	0
Lfng	-1.12404	-0.989763	-1.16987	-1.44445	-1.59602	-1.36597
Il17rd	-1.13795	-0.966579	-0.93231	-0.799318	-0.645985	-0.823501
Dab2ip	-1.14805	-1.20157	-0.81783	-0.801487	-1.05841	-0.771877
Sirt2	-1.15491	-0.579185	0	0	0	0
Slc7a2	-1.15773	-0.778263	0	0	0.622253	0
Rassf2	-1.16185	-0.816217	-0.981001	-1.36517	-1.14472	-1.25519
Tle4	-1.16694	-0.619398	-0.679711	-0.59493	-0.456372	-0.650177
Ror2	-1.18875	-1.00696	-1.05901	-0.930224	-1.01223	-1.14196
Ogt	-1.19401	-0.887964	-0.87676	-0.633649	-0.527593	-0.617958
Sash1	-1.20082	-0.93475	-0.670535	-0.456458	0	-0.539866
Sorl1	-1.20359	-1.02581	0	0	0	-0.804445
Il18	-1.20768	-1.21158	-0.916824	-0.775997	-0.842704	-0.809684
Ace	-1.20954	0	0	0	0	0
Zfp580	-1.21438	-0.879728	0	-0.462768	-0.975581	-0.544949
Cacnb4	-1.22813	-1.19796	0	0	0	0
Slc27a1	-1.23001	-1.4238	-1.19418	-1.13168	-1.08332	-1.26222
Vegfa	-1.23691	-1.75456	-2.08278	-2.11843	-2.34098	-2.24629
Atrn	-1.24025	-1.03408	-0.731384	-0.756405	-0.695414	-0.670318
Smo	-1.25198	-0.889716	-0.4537	0	-0.514415	0
Itm2a	-1.25635	0	0	0	0	0
Gpc3	-1.26393	0	0	0	0	0
C1qtnf3	-1.26944	0	2.11349	2.17887	2.4072	1.78205
Ighm	-1.27419	-0.739868	1.33171	0.986514	1.29376	1.1165
Abr	-1.2755	-1.24924	-1.3857	-1.5193	-1.57637	-1.47661
Calcrl	-1.27888	-1.56339	-0.750047	0	0	-0.918677
Hdac5	-1.28233	-0.583833	0	0	-0.64302	-0.492553
Abcg4	-1.28763	-1.19825	0	0	-0.871224	0
Wnk4	-1.288	-1.36669	0	0	0	0
Camk2a	-1.2886	0	0	0	0	0
Plcb1	-1.29657	-2.16713	-2.63145	-2.00954	-1.71591	-1.96727
Arrb1	-1.30164	-1.43063	-1.16592	-0.932031	-0.908737	-0.808375
Slc26a6	-1.30352	0	0	0	0	0
Ephx2	-1.30519	-1.58353	-1.05867	-0.565013	0	0
Ttbk1	-1.30731	-1.72002	-1.44208	-1.2368	-1.51382	-1.10504
Atg9a	-1.31084	-1.3002	-1.10155	-0.862635	-1.35717	-0.941215
A2m	-1.33116	0	1.52944	1.85292	2.08754	1.71892
Tnk2	-1.33434	-1.5189	-1.218	-1.14641	-1.20137	-0.9384
Syngr1	-1.33982	1.33535	0.812727	0	0	0
Slc1a1	-1.34457	0	0	0	0	-1.12586
Fasn	-1.35121	-1.90296	-1.45394	-1.33109	-1.29562	-1.81386
Bcl11a	-1.35759	0	0	0	0	-1.13985
Nmb	-1.35927	0	0	0	0	1.53904
Tshr	-1.3599	0	0	0	0	0
Cx3cl1	-1.36409	0	0.609376	1.14363	0.888586	0.984953
Foxj1	-1.37012	0	1.11738	1.42824	1.05972	1.43958
Zdhhc1	-1.37669	-0.488453	0	0	0	0
Snai2	-1.38694	0	1.75024	1.51746	1.5197	1.2529
Robo1	-1.38764	-1.33191	-0.903322	-0.901037	-0.761307	-1.3903
Prdm16	-1.40677	-1.56659	-0.796416	0	0	0
Abcd2	-1.4119	-0.999578	-0.686851	-0.919262	-0.636142	-1.18296
Itgb8	-1.42718	-2.28661	0	0	0	-2.27386
Hrh1	-1.43225	-2.62872	-1.6755	-1.32459	-1.14133	-1.06365
Ppara	-1.43773	-2.41491	-2.06003	-1.47578	-1.35572	-1.27089
Ripor2	-1.44684	-1.85313	-2.25292	-2.09474	-1.587	-1.79997
Gpd1	-1.45565	-2.07884	-2.54819	-2.06352	-1.97371	-1.77554
Bbs2	-1.45754	-1.06327	-0.525054	0	0	0
Adam23	-1.46069	-1.43764	-1.00614	-1.01075	-1.2896	-1.20425
Tlr3	-1.46269	-1.8292	-0.646893	0	0	0
Dtx1	-1.4675	-1.83677	-1.54709	-1.19292	-1.26897	-0.883449
Ccdc92	-1.46845	-1.37002	-1.14308	-0.552721	-1.02402	0
Mme	-1.47261	0	2.05512	2.47422	1.56298	0
Aqp4	-1.47783	0	0	0	0	0
Nqo1	-1.48651	-0.475966	0	0.519649	0.808886	0.625322
Tspan2	-1.48861	-0.771058	0	0	0	0
Traf1	-1.49624	0.837354	1.05123	1.30534	1.33936	1.79884
Mecom	-1.50097	-1.102	-1.0911	0	0	-0.995433
Adk	-1.503	-0.95678	-0.72281	0	0	0
Mbp	-1.50307	-1.67748	-1.26564	-1.39833	-1.86966	-1.69957
Appl2	-1.5075	-1.47573	-1.01802	-0.955466	-0.849485	-0.955037
Serpinb9	-1.51422	-0.515081	0	0	0.707012	0
Dagla	-1.5149	-1.70828	-1.62858	-2.06373	-2.43639	-2.28224
Cd81	-1.51989	-1.05305	0	0	0	0
Nefh	-1.52087	-2.60636	-2.13404	-2.06257	-2.72544	0
Hdac9	-1.52692	0	-1.06471	-1.28975	-0.930075	-1.70634
Mdk	-1.54674	0	0	0	-0.753413	0
Il17d	-1.5641	0	0.86256	1.00188	0.873341	0.994003
Nr2c2	-1.56809	-1.49589	0	0	0	-1.29585
Bmpr1b	-1.57771	-2.0177	-1.00174	0	0	0
Mcf2	-1.58228	-2.47174	-2.10075	-1.96502	-2.62246	-1.9604
Ager	-1.59597	2.0582	3.96654	4.59375	4.41946	4.72864
Cdip1	-1.62322	-1.67426	-0.910181	-0.63836	-0.836511	-0.500619
Pax6	-1.63968	-1.30606	0	0	0	0
C2	-1.65409	-1.55124	0	1.55085	1.35511	1.20314
Angpt1	-1.65978	-0.798057	0	0	1.25506	0
Rps6ka5	-1.68867	-1.0703	0	0	0	0
Fgfr3	-1.70891	-2.04166	-1.8903	-1.7321	-1.74973	-1.68586
Nr1d1	-1.71592	-1.60995	-0.964348	-0.991027	-0.852189	-0.912742
Prkcz	-1.74827	-1.72534	0	0	0	0
Ptgfr	-1.75374	0	0	0	0	0
Birc7	-1.7777	-4.06964	-1.49473	-1.69432	-1.60689	0
Tril	-1.78268	-1.00864	-1.44829	-1.32693	-1.28659	-1.44081
Wfdc1	-1.78451	-0.539119	0	0	0	0
Sfrp1	-1.79712	0	0.828723	0.871198	1.43671	1.38393
Cntnap2	-1.81441	-2.2789	-1.68338	-2.2788	-2.15957	-1.60525
Efna2	-1.82846	-2.29814	-1.86608	-1.98941	-2.08608	-1.92591
Camk2n1	-1.83367	-2.32995	-2.53763	-2.09419	-2.00536	-1.52045
Masp1	-1.83408	-2.82091	-3.09385	-3.19335	-4.01034	-4.68165
Car2	-1.8385	-1.35904	-1.37677	-1.22381	-1.1723	-1.06137
Apoe	-1.841	0.981768	1.90289	1.31243	1.55801	1.15548
Tnfrsf13c	-1.84239	-1.46547	0	0	0	0
Bmp6	-1.84381	-1.15674	0	0	0.896784	1.00454
Adora1	-1.84427	-1.30547	-0.657641	0	0	0
Sarm1	-1.86371	0	0	0	-1.31461	0
Prkn	-1.87418	-1.61369	0	0	0	0
Il15	-1.88598	0	0	0	0	0
Mgll	-1.93249	-1.31031	0	0	0	0
Ephb6	-1.97382	0	0	0	0	0.805242
Panx2	-1.98972	-2.76662	-2.78027	-2.69936	-3.28571	-2.06467
Srebf1	-1.99653	0	0.490283	0.530971	0.676525	0.68141
Slc4a1	-2.00105	0	0	0	0	0
Adora2a	-2.00642	-1.56592	0	0	-1.33162	-1.42411
Bmyc	-2.00932	-0.815353	0	0	0	0
Plp1	-2.02705	-2.26502	-1.50071	-1.61722	-1.6724	-2.06364
Icosl	-2.03168	-1.31059	0	0.826603	0.883443	1.1694
Tmem178	-2.03302	0	0	0	0	0
Ggt1	-2.05701	0	-1.05479	0	-1.2855	0
Ptn	-2.06737	0	0	0	0	0
Drd2	-2.08867	0	0	0	-2.51886	-2.28537
Chst1	-2.1251	-1.54835	-1.87521	-1.52861	-1.66209	-1.3964
Carmil2	-2.13847	-2.49888	-2.33541	-2.42665	-2.94617	-1.63943
Fgf10	-2.15052	-2.69379	0	0	0	0
Peli3	-2.15394	-1.67263	-1.16612	0	0	0
Lrfn5	-2.15415	-2.94769	-2.98128	0	-2.4178	0
Spock2	-2.19251	-2.70001	-2.3605	-2.41059	-2.6088	-2.21452
Gpam	-2.19632	0	0	0	0	0
Vegfc	-2.20219	-1.45942	-1.3456	-1.39527	-1.58122	-1.6836
Igf2	-2.25512	0	0	0	0	0
Adcy8	-2.26412	-1.60353	-1.01175	0	0	0
Ina	-2.2701	-3.48099	-2.89127	-3.20877	-3.29172	-2.4841
Sycp3	-2.27613	-2.3781	-1.60965	0	0	0
Gas6	-2.28379	0	0.850324	0.881414	0.91557	0.996783
Ednra	-2.30505	0	0	0	0	0
C3	-2.32413	-0.819229	1.48769	2.62962	2.67285	2.64809
Susd4	-2.37499	-1.46792	0	0	0	-1.12324
Tesc	-2.37799	-1.77914	0	0	0	0
Lrrc2	-2.38098	-1.36558	0	0	0	0
Abcc8	-2.39463	-2.62363	0	0	0	0
Kit	-2.40343	-2.29589	-1.39282	-1.09553	0	0
Spon2	-2.41225	0	0.66853	0.668648	0	0
Pla2g5	-2.42145	1.98172	2.57016	2.50474	2.44506	2.82679
Ggt5	-2.42326	0	1.48041	2.77674	2.64439	2.53808
Adra2a	-2.42527	-1.70331	-0.673495	0	0	0
Gpr17	-2.51084	1.88619	1.33699	0	0	0
Chrna7	-2.52267	-2.9082	0	0	0	-2.78115
Pla2g7	-2.5314	-1.0193	-0.756303	-0.470079	0	0
Chrna4	-2.5417	0	0	0	1.48045	1.74504
Gja1	-2.55793	-1.68372	-1.22726	-0.981064	0	-1.01248
Prg2	-2.5751	-2.53279	0	0	0	0
Il17rb	-2.58832	-1.87082	0	0	0	0
Kl	-2.60404	-3.43321	0	0	0	0
Bspry	-2.61468	-1.65731	-1.77077	0	0	0
Cd79a	-2.61571	-2.72988	0	0	0	0
C8g	-2.75209	0	0	0	0	0
Ptgis	-2.75461	-1.91401	-1.0775	-0.780288	0	0
Gprc5b	-2.77427	-2.61602	-1.60912	-1.09312	-1.12755	-0.89345
Sox1	-2.7761	-3.1684	-2.72904	-2.38465	-2.11648	-2.08773
C1qtnf4	-2.90743	-3.02714	-2.60441	-2.77292	-2.64888	-1.7751
Slc15a2	-2.95559	-1.94177	-0.870032	-0.776599	0	0
Cntfr	-2.97343	-2.75509	-2.30929	-1.89743	-2.09138	-1.59223
Ccdc3	-2.98547	-1.41813	0	0	0	0.906229
Adgrb1	-3.01265	-2.06594	-1.70479	-1.71925	-1.91473	-1.52683
Padi2	-3.04233	-1.4503	0	0	0	0
Entpd2	-3.13627	-1.30688	0	0	-0.508525	0
Prkcq	-3.15308	-1.369	0	0	0	0
Slc2a4	-3.19205	0	0	0	0.975139	1.09749
Mfap4	-3.20556	0	1.72426	0	0	0
Klri1	-3.25028	-3.68937	-4.51878	-4.88939	-4.90955	-4.57506
Agt	-3.25704	-2.0438	0	0	0	0
Jchain	-3.292	0	0	0	2.87012	3.21577
Mpl	-3.31617	0	0	0	0	0
Epx	-3.34341	-2.79425	-1.30222	-1.23178	-1.11267	0
Ptprt	-3.36403	-2.5932	-1.59699	-1.75331	-1.88087	-1.52658
Clec12b	-3.75443	0	0	0	0	0
Alox8	-3.80641	-2.39984	-1.20491	-1.01978	0	0
Trim29	-3.90766	0	0	-1.32826	-1.40834	-1.02358
Fzd9	-4.0202	-1.93727	-1.40298	-1.32278	-1.349	-0.858892
Prlr	-4.5704	-2.88128	0	0	0	0
Ildr1	-4.65458	-2.83521	-2.11889	-2.78074	-3.16724	-2.24709
Reg3b	-4.70405	0	0	0	-4.31013	0
Edn3	-5.13648	-2.11691	0	0	0	0
Usp50	-5.61222	0	0	0	0	0
Prg3	-7.30018	0	0	0	0	0
Trim61	-8.53665	-3.29332	0	0	0	0

## Sheet: Fig 6b EMT (197)
EMT	0d	2d	5d	14d	28d	42d	70d
Abi3Bp	0	0	-1.72919	0	0	0	0
Acta2	0	3.11659	5.4486	3.48412	3.73256	3.67045	4.01251			Fig 6b EMT Genes (197)
Adam12	0	4.84753	3.96585	2.88866	1.98657	1.60661	1.3297
Anpep	0	2.5752	5.52319	6.44215	4.86346	4.83703	3.52627
Aplp1	0	-1.85906	-2.6437	-2.35798	-2.1265	-2.40936	-2.0361
Areg	0	8.45925	6.58082	0	0	0	0
Basp1	0	1.88754	2.92979	2.09891	1.0503	0.956881	0
Bdnf	0	1.2093	0	1.01	0	0	0
Bgn	0	0	0.973184	1.76582	1.04482	0.914189	0
Bmp1	0	2.1406	1.44274	0.917256	0.826624	0.456396	0
Cadm1	0	0	-0.986653	-1.34754	-0.738521	-0.520628	-0.624804
Cald1	0	1.04287	0	0.525336	0.805866	0.978427	0.627785
Calu	0	1.06656	0.49301	0	0	0	-0.381457
Cap2	0	-0.93106	-1.25812	-1.26824	-0.789237	-1.07267	-1.1264
Capg	0	3.22571	4.34406	3.75591	3.16565	3.2423	3.12482
Cyr61	0	4.40963	3.02393	2.07676	2.71601	2.40611	2.09164
Ctgf	0	2.85337	0	0	0	1.63323	0
Cd44	0	3.13911	1.66561	1.72509	1.77815	1.9604	1.20948
Cd59A	0	-0.718594	0	0	1.3668	0.981209	1.30096
Cdh11	0	-1.17437	-0.988847	-0.903601	-0.843954	-0.592626	-1.18995
Cdh2	0	0	0	0	0	0	-0.744776
Cdh6	0	0	0	0	-1.61614	0	0
Col11A1	0	1.55141	1.92067	2.12176	1.42031	1.14772	0
Col12A1	0	2.06958	0.921933	1.05841	1.26923	1.01209	0.627495
Col16A1	0	2.04978	1.51445	1.66763	1.38066	1.43398	0.992617
Col1A1	0	0	2.43743	2.41761	1.56607	1.14392	0
Col1A2	0	-0.756982	0	0.827006	0	0	0
Col3A1	0	1.60416	2.34791	2.74455	1.70396	1.68496	0
Col4A1	0	0.771075	2.1642	1.71646	0.879971	0	0
Col4A2	0	0	1.58905	1.53366	0	0	0
Col5A1	0	1.44507	2.42915	2.26472	1.82669	1.43469	1.20892
Col5A2	0	2.39848	2.53353	1.77205	1.39296	1.12544	0
Col5A3	0	3.95426	2.66628	2.18341	2.01171	1.44219	1.08464
Col6A2	0	0	1.27002	2.37318	1.93996	1.46081	1.45467
Col6A3	0	1.32796	2.6788	2.22964	1.44151	0	0
Col7A1	0	3.91895	5.01428	3.33312	1.9923	1.1177	1.28046
Col8A2	0	-2.37184	0	1.5063	1.52483	1.69977	0
Colgalt1	0	1.51985	2.07535	1.92	0.970655	0.854443	0.455595
Comp	0	-2.12344	0	0	0	0	0
Copa	0	0	0	0	0	0	0
Crlf1	0	1.99047	2.20938	1.73209	1.95249	1.59837	2.0317
Cthrc1	0	2.61681	3.57797	1.37267	0	0	0
Cxcl1	0	8.03247	6.17099	7.53887	6.78097	6.42788	6.82858
Cxcl12	0	1.18932	0	1.82158	3.10385	3.15767	2.88652
Cxcl5	0	5.65145	3.87127	4.24278	4.98725	5.40053	5.33863
Dab2	0	2.6749	1.97731	1.36546	1.03503	1.34161	0.595085
Dcn	0	0	0	0	0	0	0
Dkk1	0	0	0	0	0	0	0
Dpysl3	0	1.34717	1.27932	1.5197	1.6407	1.46197	1.14163
Dst	0	0.484581	-0.714978	-0.660238	-0.631992	-0.549671	-0.527834
Ecm1	0	4.39332	5.39911	4.28156	3.73659	3.12404	2.84316
Ecm2	0	-2.13334	-1.22988	0	1.0599	1.38804	0.942911
Edil3	0	-1.49242	-1.25	-1.55075	0	0	-1.82818
Efemp2	0	1.58601	1.38414	1.13068	1.28659	1.03168	1.1227
Eln	0	-0.906015	2.50909	3.01183	1.80822	1.56637	1.42166
Emp3	0	2.50111	3.47422	2.69811	2.4087	2.04241	2.10269
Eno2	0	-0.851194	-1.59791	-1.14879	-1.28292	-1.68239	-0.960977
Fap	0	0	0	0	0	0	0
Fas	0	1.16443	1.23232	1.92856	2.40112	2.31393	2.30242
Fbln1	0	-1.80054	-1.00139	-0.741967	-0.713919	-0.730707	-1.00572
Fbln2	0	4.34806	4.91546	2.65007	1.52563	1.23185	0
Fbln5	0	0	0	1.88085	1.39025	1.68207	0
Fbn1	0	2.14716	2.04342	1.77744	1.14605	1.16079	0
Fbn2	0	0	1.64677	1.14329	0	0	0
Fermt2	0	0	-1.61858	-1.05242	-0.887587	-0.883533	-1.09361
Fgf2	0	1.11712	0	0	0	0	0
Flna	0	3.35472	2.7728	2.08648	1.69184	1.79807	1.5204
Fmod	0	-2.73712	0	2.08529	2.31818	2.27324	1.98504
Fn1	0	4.59175	4.31632	2.86131	2.68843	2.60252	2.03272
Foxc2	0	0	0	0	0	0	0
Fstl1	0	0.523687	0.861313	1.23534	1.09163	0.989849	0.758146
Fstl3	0	4.85888	3.5814	3.37494	3.33659	2.03556	1.65509
Fuca1	0	-0.32354	0.943744	1.23435	1.1183	1.04585	1.01945
Fzd8	0	0	0	0.625391	0.662863	0.912025	0.746336
Gadd45A	0	1.5744	1.34976	1.62444	1.42069	1.73779	1.70783
Gadd45B	0	1.94228	0.477211	0.491659	0	0.504217	0.735785
Gas1	0	-1.8526	-1.4808	0	0	0	0
Gem	0	0.890944	1.2785	2.02852	2.19809	2.07354	1.8897
Gja1	0	-2.55793	-1.68372	-1.22726	-0.981064	0	-1.01248
Glipr1	0	3.73407	6.17301	6.47717	4.92625	4.99763	3.63586
Gpc1	0	0	0.876579	0.784269	0.516559	0.420943	0.401654
Gpx7	0	0.701752	1.68686	0.902972	0.631136	0	0.830852
Grem1	0	0	0	0	0	0	0
Htra1	0	-0.967419	-1.46332	-1.35596	-1.10714	-1.09795	-1.30769
Id2	0	-0.613029	-1.24059	-0.736085	-0.468947	0	0
Igfbp2	0	1.7062	1.79031	0	0	0	0
Igfbp3	0	3.52827	2.70061	0	0	0	0
Igfbp4	0	-1.97607	-0.726871	-0.488157	0	0	0
Il15	0	-1.88598	0	0	0	0	0
Il6	0	9.56156	8.31458	7.81796	6.32503	0	0
Inhba	0	1.72585	0	-1.18447	-0.850506	-0.754439	0
Itga2	0	0	0	0	0	0	0
Itga5	0	5.45715	5.20217	4.01712	3.09906	2.55888	2.17636
Itgav	0	0.756061	0	-0.543726	-0.502089	0	-1.28678
Itgb1	0	1.62164	1.57548	1.3775	0.873817	1.06298	0.303796
Itgb3	0	0	0	1.12016	0	0	0
Itgb5	0	-0.494585	1.42692	1.11474	0.470987	0.442647	0
Jun	0	1.70219	0.968381	0.611835	0.658843	0	0
Lama1	0	-1.19958	0	0	0	0	0
Lama2	0	-1.11486	0	0	0	0	0
Lama3	0	0	0	0	0	0	0
Lamc1	0	0.784	0.83453	0.788887	0.603168	0	0
Lamc2	0	1.72099	0	1.20532	1.62374	1.52032	1.21368
Lgals1	0	4.03531	4.26059	2.44413	2.1803	1.75453	1.93171
Lox	0	2.28029	2.00022	1.83221	0	0	0
Loxl1	0	0.651395	0.657417	0	0	-1.01979	-1.24622
Loxl2	0	1.65951	1.87997	2.83883	2.57151	1.95063	1.71074
Lrp1	0	0	0	0	0	0	0
Lrrc15	0	10.2948	10.2549	7.38421	6.15055	6.29604	5.99584
Lum	0	0	0	1.34094	0	1.28853	0
Magee1	0	-0.653716	-0.492446	0	0	0	0
Matn2	0	0.544775	1.23791	2.28046	2.62891	2.13994	1.98086
Matn3	0	-1.67555	2.20469	2.95524	2.24662	1.67432	0
Mcm7	0	1.10926	1.68874	0	0	0	0.550701
Mest	0	-0.56998	0	0	0	0	0
Mfap5	0	0	0	0	0	0	0
Mgp	0	0	1.62296	1.9746	2.23458	1.85585	2.33945
Mmp13	0	3.87494	5.7333	4.51383	4.14333	4.05552	0
Mmp14	0	0	0.453136	0	0	0	0
Mmp2	0	0	1.16868	2.15612	1.5565	1.4226	1.24322
Mmp3	0	6.10207	4.83216	6.45054	6.76089	7.0601	6.6309
Msx1	0	-2.92221	-1.74818	0	0	0	0
Myl9	0	0	1.53372	1.09719	1.48444	1.20624	1.56109
Mylk	0	1.60609	2.4888	2.32289	2.28173	2.25093	1.69884
Nid2	0	0.787799	0	1.35971	1.23818	1.19192	0
Nnmt	0	2.1091	3.01487	2.90716	3.13464	2.37792	2.96824
Notch2	0	0	0	0	0	0	0
Nt5E	0	3.89425	2.88134	1.37558	0.97662	1.03312	0
Ntm	0	-2.29182	-1.77269	-1.03024	-0.742053	0	0
Oxtr	0	2.11431	0	0	-1.39976	-2.22806	-2.25322
P3H1	0	0.45661	0.626885	0.386734	0	0	0
Pcolce	0	0	1.05508	1.19449	1.25441	1.05278	1.36073
Pcolce2	0	0	0	0	0	0	0
Pdgfrb	0	-0.771331	-0.490919	0	0	0	0
Pdlim4	0	1.32408	0.678416	1.04357	1.04243	0.77447	1.11615
Pfn2	0	-1.1693	-1.45632	-0.825065	0	0	0
Plaur	0	6.60588	6.42508	5.25724	3.84939	3.77033	3.17547
Plod1	0	-1.01447	0	0	-0.659657	-0.785696	-0.941635
Plod2	0	-0.411472	0.635724	0	0	0.453457	0
Plod3	0	2.08313	1.50531	0.834355	0.663219	0.349541	0
Pmepa1	0	0	1.41563	0.801911	0	0	-0.489319
Pmp22	0	-1.10757	-1.13624	0	0	0	0
Postn	0	1.30894	3.97434	4.20442	3.39227	3.12432	2.56296
Ppib	0	1.16541	1.10982	0.473148	0.41379	0.642948	0
Prrx1	0	0.636496	0.300956	0	0	0.459505	0
Prss2	0	0	0	0	0	0	0
Pthlh	0	0	0	0	0	0	0
Ptx3	0	5.9754	4.63575	5.20086	5.077	4.2751	3.79362
Pvr	0	4.47909	2.99267	2.21919	2.35557	1.81454	1.63633
Qsox1	0	0.975653	0.64774	0.566742	0.365706	0.276837	0
Rgs4	0	0	0	0	1.48448	0	0
Rhob	0	-0.487638	0	0	0	-0.609095	-0.486617
Sat1	0	0	1.04326	1.01671	0	0.636609	0
Scg2	0	0	0	-0.626975	-1.2284	-1.59465	-1.18629
Sdc1	0	2.50489	2.54068	2.54525	2.15747	1.79606	1.45115
Sdc4	0	0.796486	0	0	0.506114	0.670363	0.550405
Serpine1	0	10.5593	8.39366	6.36832	4.86371	5.19879	3.69439
Serpine2	0	-1.23885	-0.931551	0	-0.510599	0	-0.645641
Serpinh1	0	0.955106	0.49589	0.515692	0.585669	0	0
Sfrp1	0	-1.79712	0	0.828723	0.871198	1.43671	1.38393
Sfrp4	0	0	1.76162	2.64439	2.6781	2.58016	2.48424
Sgcb	0	0	0	0	0	0	-0.364673
Sgcd	0	0	0	0	0	0	2.27742
Sgcg	0	-1.96734	0	0	0	0	2.1618
Slc6A8	0	0.434293	0.45732	0.897095	0.82789	0.704273	0.584814
Slit2	0	-1.11828	-1.51777	0	0	0	0
Slit3	0	0	0	0	0	0	0
Snai2	0	-1.38694	0	1.75024	1.51746	1.5197	1.2529
Sntb1	0	0	0	0	0	0	0
Sparc	0	-1.2898	-1.46366	0	0	-1.07518	-1.15818
Spock1	0	-1.51719	-2.27398	-1.97261	-1.91863	-2.01508	-1.72368
Spp1	0	5.46135	8.0718	3.42889	2.27441	2.73534	1.57805
Tagln	0	4.93268	4.47823	2.55102	3.28371	2.993	3.16748
Tfpi2	0	6.94916	4.24296	0	0	0	0
Tgfb1	0	3.28759	4.98523	4.51095	3.32087	3.1486	2.41042
Tgfbi	0	4.1628	3.63834	2.27401	1.73993	1.92214	1.63775
Tgfbr3	0	0	-1.2471	0	0	0	0
Tgm2	0	2.47895	3.1723	2.09311	2.12932	2.00261	1.67531
Thbs1	0	7.42555	7.63043	3.4436	2.78875	2.9766	2.1615
Thbs2	0	1.25997	0.950074	0.877713	1.26693	1.10406	0.739786
Thy1	0	-0.734742	0.365403	0.984161	1.18071	0.72698	0.994515
Timp1	0	7.06385	6.16684	5.56982	5.69905	5.29375	5.30966
Timp3	0	-1.38403	-1.00338	-0.993502	-0.529547	0	0
Tnc	0	3.38681	2.41522	1.13743	1.03492	0.888717	0.501183
Tnfaip3	0	2.4814	3.41364	3.63531	2.49224	2.7281	2.06189
Tnfrsf11B	0	1.47081	0	1.08742	1.08735	1.15255	0.784654
Tnfrsf12A	0	4.85766	3.23953	2.9342	3.05286	2.08426	2.03718
Tpm1	0	0.946021	0.859189	0	0.394514	0	0.481082
Tpm2	0	0	0	0	0	0	0
Tpm4	0	3.06309	2.86202	2.3457	2.15848	1.96214	1.68417
Vcam1	0	-0.472153	-0.591879	0	0	0	-0.600886
Vcan	0	4.0261	2.62663	1.74353	1.47067	1.44696	0.649835
Vegfa	0	-1.23691	-1.75456	-2.08278	-2.11843	-2.34098	-2.24629
Vegfc	0	-2.20219	-1.45942	-1.3456	-1.39527	-1.58122	-1.6836
Vim	0	4.33324	4.45423	3.50994	3.82902	3.71998	3.70071
Wipf1	0	0.41825	0.81936	0.526355	0	0	-0.570403
Wnt5A	0	-0.959927	-0.558889	0	0	0	0

## Sheet: Fig 6e Wound healing (278)
All wound healing genes minus negative regulators - 281 genes (note only 278 are mouse genes)	0d	2d	5d	14d	28d	42d	70d
Cyr61	0	4.40963	3.02393	2.07676	2.71601	2.40611	2.09164			Fig 6e Wound healing Genes (278)
Wisp1	0	1.72473	2.50185	2.11224	1.56258	0	0
Gm156	0	0	0	0	0	0	0
Mkl1	0	0.895414	1.56753	1.71851	1.01359	0.557066	0
Acta2	0	3.11659	5.4486	3.48412	3.73256	3.67045	4.01251
Actg1	0	1.55355	0.701022	0.447626	0	0	0
Acvrl1	0	1.94122	3.51762	3.18722	2.78945	2.80702	2.44009
Adamts13	0	0	0	0	0	0	0
Adipor2	0	0	0	0.283477	0	0	0
Adra2a	0	-2.42527	-1.70331	-0.673495	0	0	0
Adra2c	0	-2.95909	-2.55627	-2.15381	0	-2.34464	0
Adrb1	0	0	0	-0.953106	-0.60234	-0.839022	-1.02336
Ahnak2	0	1.65995	3.33602	3.98645	3.1023	3.25739	2.22684
Ajuba	0	1.48466	1.00856	1.7971	2.13873	1.77256	2.00965
Alox15	0	0	0	0	0	0	0
Ano6	0	2.41161	1.86486	1.71462	1.55527	1.64513	1.39599
Anxa1	0	2.84525	3.80242	3.44639	2.88323	3.00314	2.3468
Anxa6	0	0	0	0	0	-0.288128	0
Anxa8	0	0	0	0	0	0	0
Ap3b1	0	0.508372	0.875339	0.424672	0	0	0
Aqp1	0	1.13286	1.41772	0	0	1.48383	1.79519
Arfgef1	0	0.502077	0	0	0	0	-0.436621
Arhgap24	0	-0.939826	0	0	-0.842911	-0.854298	-1.35298
Arhgap35	0	-0.630745	-0.67799	-0.624875	0	-0.785731	-0.612332
Arhgef19	0	-1.5963	-1.22776	-1.0561	-0.829669	-0.867925	-0.834579
Axl	0	0	-0.575268	0	0	0	-0.702525
B4galt1	0	3.5216	4.1936	3.10985	2.12948	2.21629	1.60623
BC004004	0	0	0	0	0	0	0
BC024139	0	-2.68057	0	0	0	0	0
Blk	0	0	0	0	0	0	0
Bloc1s3	0	0	0	0	0	0	0
Bloc1s4	0	0.668774	0	0	0	0	0
Bloc1s6	0	0	0.445439	0	0	0	0
Bnc1	0	0	0	0	0	0	0
C1galt1c1	0	0	-0.42803	-0.942497	-0.627917	0	-0.638305
C3	0	-2.32413	-0.819229	1.48769	2.62962	2.67285	2.64809
C9	0	0	0	0	0	0	0
Cadm4	0	0	-0.447865	0	0	0	0
Carmil2	0	-2.13847	-2.49888	-2.33541	-2.42665	-2.94617	-1.63943
Cav1	0	1.28678	2.18269	1.59935	1.96885	1.68588	1.38389
Cav3	0	4.29555	0	0	0	0	0
Ccl2	0	8.42517	8.22764	5.84781	6.03673	5.15017	5.35661
Ccm2l	0	0	0	0	0	0	0
Ccr2	0	5.91502	4.56219	4.24666	3.95814	4.49885	3.55134
Cd151	0	1.22653	0.599369	1.20729	1.42456	1.09539	1.17517
Cd36	0	5.38362	8.4262	6.74575	4.57133	5.81197	4.16804
Cd40lg	0	0	0	0	0	0	0
Cd44	0	3.13911	1.66561	1.72509	1.77815	1.9604	1.20948
Cdkn1a	0	1.18343	0	0	0.557223	0	0
Cela2a	0	-6.63993	0	0	0	0	0
Celsr1	0	-1.17913	0	1.24721	1.42856	1.19495	1.34999
Cfh	0	1.65267	1.33737	1.84469	1.66623	2.01342	0
Cflar	0	0.916181	0.700569	0.74481	0.589427	0.754935	0.457875
Cldn1	0	0	0	1.5265	1.72921	2.04745	1.45044
Cldn4	0	0	0	0	0	0	0
Clec10a	0	3.55638	4.62261	4.09617	3.68742	4.26795	4.16535
Cnn2	0	3.0791	2.81625	2.02036	2.27336	2.03548	1.99
Col1a1	0	0	2.43743	2.41761	1.56607	1.14392	0
Col3a1	0	1.60416	2.34791	2.74455	1.70396	1.68496	0
Col5a1	0	1.44507	2.42915	2.26472	1.82669	1.43469	1.20892
Comp	0	-2.12344	0	0	0	0	0
Coro1b	0	0.793953	1.35393	1.04184	0.609653	0.508694	0.454959
Crp	0	0	0	0	0	0	0
Cx3cl1	0	-1.36409	0	0.609376	1.14363	0.888586	0.984953
Cxadr	0	0	0	1.7929	1.38496	1.7459	0
Cxcr4	0	2.02956	3.36002	3.74363	2.6603	2.9729	2.14505
Dcbld2	0	0.728492	0	0.729792	0.820087	0.782492	0.694015
Ddr1	0	0	0.642293	1.50525	1.25193	1.07375	0.896843
Dmtn	0	0	-1.25264	-0.959695	0	-0.754486	0
Drd5	0	0	0	0	-7.07183	-7.07183	0
Dsp	0	0	0	0	0	0	0
Dst	0	0.484581	-0.714978	-0.660238	-0.631992	-0.549671	-0.527834
Dtnbp1	0	0.487644	0.980452	0.766585	0	0	0.490147
Duox1	0	0	0	0	0	0	0
Duox2	0	0	0	0	0	0	0
Dysf	0	4.38848	3.61894	2.29497	2.45735	3.1664	2.38726
Egfr	0	-0.783708	-1.078	-1.02571	-0.899324	-0.800035	-1.0528
Elk3	0	1.66514	2.27338	1.87171	1.24275	1.18715	0.945049
Eng	0	0	1.72952	1.69668	1.16767	0.99196	0
Enpp4	0	0	-1.09395	-0.592631	0	0	0
Entpd1	0	1.13206	2.45919	3.08951	1.96699	2.05811	0.910085
Entpd2	0	-3.13627	-1.30688	0	0	-0.508525	0
Epb41l4b	0	0	0	0	0	0	0
Ephb2	0	2.5524	2.92373	3.05176	3.0234	2.82683	1.90917
Erbb2	0	0	0	0.363633	0.391569	0	0
Evl	0	-0.596924	0.99672	0.991465	0	0	0
Evpl	0	-1.23643	-1.59993	-1.56532	-1.26252	-2.13059	0
Ext1	0	0.40562	0.920491	0.656326	0.387249	0.536494	0
F10	0	8.09146	7.47607	5.46297	4.30054	4.2603	3.63611
F11r	0	0	1.17396	1.25205	0.801695	0.780234	0
F13a1	0	5.85866	7.05558	3.92466	2.77948	3.41753	2.15052
F13b	0	0	0	0	0	0	0
F2r	0	1.39262	1.54088	1.84501	1.4798	1.49151	0.814663
F2rl1	0	5.46416	5.72586	5.36883	5.54431	0	0
F2rl2	0	0	0	0	0	0	0
F2rl3	0	0	0	0	0	0	0
F3	0	0.554828	0	0	0	0	0
F5	0	2.01593	0	0	1.33064	1.76787	1.67688
F7	0	9.16321	11.1233	8.40947	6.66745	6.36853	5.07656
F8	0	0	0	0	0	0	0
F9	0	0	3.71405	0	0	0	0
Fbln1	0	-1.80054	-1.00139	-0.741967	-0.713919	-0.730707	-1.00572
Fcer1g	0	4.94663	7.28707	6.46739	5.48334	5.4171	4.98293
Fermt3	0	3.5956	5.28191	4.61851	3.32556	3.36268	2.69703
Fgf1	0	-1.31069	-1.74284	-1.442	-1.13456	-0.970684	-0.884886
Fgf10	0	-2.15052	-2.69379	0	0	0	0
Fgf7	0	0	-1.01521	-1.28273	-0.688516	0	0
Fgfr1op2	0	0.627263	0.476673	0	0	0	0
Fkbp10	0	0.631516	0.377455	0.740162	0.645085	0.438668	0.477322
Flna	0	3.35472	2.7728	2.08648	1.69184	1.79807	1.5204
Fn1	0	4.59175	4.31632	2.86131	2.68843	2.60252	2.03272
Fntb	0	-0.769267	-0.745112	0	0	-0.671439	0
Foxa2	0	0	0	0	0	0	0
Foxc2	0	0	0	0	0	0	0
Fzd6	0	0	0	0	0	0	0
Fzd7	0	1.20268	1.27206	1.10828	0.749963	1.0649	0
Gas6	0	-2.28379	0	0.850324	0.881414	0.91557	0.996783
Gata1	0	0	0	0	0	0	0
Gata2	0	0	0	0	0	0	0
Gata4	0	0	0	0	0	0	0
Gna13	0	-0.576027	-0.745412	-0.742934	-0.702727	-0.543882	-0.928952
Gnas	0	-0.835712	-0.50366	0	0	0	0
Gp1bb	0	0	0	0	0	0	0
Gp6	0	0	0	0	0	0	0
Gp9	0	0	0	0	0	0	0
Gpr4	0	0	0	0	0	0	0
Gpx1	0	2.26154	2.57994	2.42964	2.65736	2.3774	2.70505
Grhl3	0	0	0	0	0	0	0
Hbegf	0	2.88247	0.988349	0.850079	1.00136	0.705048	0.615306
Hgfac	0	0	0	0	0	0	0
Hif1a	0	0.768925	0	-0.64622	-0.790062	0	-1.29585
Hmgb1	0	0	-0.532168	0	0	0.427745	0
Hmox1	0	7.24035	7.63116	3.63312	2.50628	2.46704	2.02064
Hnf4a	0	0	0	0	0	0	0
Hps1	0	0	0	0	0	0	0
Hps4	0	0	0.947715	0.703349	0	0	0
Hps5	0	0	0	0	0	0	0
Hps6	0	0	0.503372	0	0	0	0
Hpse	0	2.94925	7.65746	8.24716	6.66784	6.66296	4.95798
Hras	0	0	0	0	0	0	0
Igf1	0	0	2.18574	2.289	1.4591	1.99145	0
Il1a	0	5.13716	7.0225	7.82019	6.49178	6.41515	4.9286
Ins2	0	0	0	0	0	0	0
Insl3	0	0	0	0	0	0	0
Itga2b	0	3.00028	1.92054	2.23196	2.64629	2.18147	2.66702
Itgb1	0	1.62164	1.57548	1.3775	0.873817	1.06298	0.303796
Itgb3	0	0	0	1.12016	0	0	0
Jaml	0	4.86006	3.86618	3.13875	3.52785	3.84094	3.28637
Kank1	0	0	-1.29789	-1.49925	-1.13345	-0.996095	-1.0912
Kdr	0	0	2.10853	1.50151	0	0	0
Krt6a	0	0	0	0	0	0	0
Lilrb4a	0	7.02355	8.33034	7.22719	5.85469	5.97895	5.07252
Lnpk	0	0.580386	0	0	0	0	0
Lox	0	2.28029	2.00022	1.83221	0	0	0
Lyn	0	4.81144	5.79977	5.14046	4.00975	4.18731	2.99512
Lyst	0	1.4949	1.92452	1.86267	0	0	0
Macf1	0	0	0	0	-0.44024	0	0
Map3k1	0	0.440228	1.18509	1.33645	0.686544	1.01899	0
Mertk	0	0	1.33614	0.982409	0	0	-1.3614
Mia3	0	0	0	-0.377186	-0.664465	-0.600287	-0.831116
Mmp12	0	5.79729	7.00112	8.99216	7.46494	8.53998	8.31277
Mmrn1	0	0	0	0	0	0	0
Mpig6b	0	0	0	0	0	0	0
Msx2	0	-0.976066	-0.714884	0	0	0	0
Mtor	0	0	-0.649048	-0.713932	-0.580997	-0.760274	-0.871475
Mustn1	0	1.43582	1.02985	1.12676	1.2275	0.980193	1.4468
Myh10	0	-0.653757	0	-0.521939	0	0	0
Myh2	0	0	0	0	0	0	0
Myh9	0	2.82452	3.14079	2.68553	1.73814	1.84632	0.893386
Mylk	0	1.60609	2.4888	2.32289	2.28173	2.25093	1.69884
Myof	0	3.32877	4.93612	4.37894	3.3285	3.28888	2.39939
Myoz1	0	0	0	0	0	0	0
Naca	0	1.23434	0.558947	0	0	0	0.476091
Nbeal2	0	0.833131	1.50138	1.03482	0	0	0
Ndnf	0	-1.96551	-1.14671	0	0	0	0
Nf1	0	-1.0298	-1.17005	-0.617473	-0.671733	-0.498966	-0.632139
Nfe2l2	0	0	0.70713	1.11096	0.693724	0.753043	0.335794
Nlrp6	0	0	0	0	0	0	0
Nog	0	-1.68473	-0.843139	0	0	0	0
Notch2	0	0	0	0	0	0	0
P2rx1	0	0	0	0	0	0	0
P2ry1	0	-2.03519	-1.46595	-1.87905	-1.66711	-1.21608	-1.28355
P2ry12	0	0	1.68807	2.00624	1.49984	2.00917	0
Pak1	0	0.712422	0	0	0	0	0
Papss2	0	-1.3071	0	0	0	0	0
Pard3	0	0	-1.08157	-0.766366	-0.464353	-0.470525	-0.409888
Pdcd10	0	0.559957	0	0	0	0	0
Pdpn	0	0.986214	0.54029	1.13792	1.68313	1.79359	1.48561
Pear1	0	0	0	0	0	0	0
Pecam1	0	2.78184	2.6338	0	0	0	0
Pf4	0	7.20271	8.01626	4.25117	3.56558	4.00799	4.35488
Pik3cb	0	2.09373	2.5869	2.00953	0.968245	1.19812	0
Pip5k1c	0	0	0	0	0	-0.676847	-0.75399
Pla2g4a	0	1.30903	1.36414	0	0	0	0
Plec	0	1.28478	1.28223	0	0	0.458923	0.512178
Plek	0	4.35083	6.01986	4.52743	3.56105	4.01367	2.37634
Plet1	0	4.28611	0	0	0	0	0
Plpp3	0	-1.49925	-1.54365	-1.02359	-0.842305	-0.821044	-1.0154
Pou2f3	0	0	0	0	0	0	0
Ppara	0	-1.43773	-2.41491	-2.06003	-1.47578	-1.35572	-1.27089
Ppard	0	0	0	0.418929	0	0	0
Ppia	0	0.494349	0	-0.496578	-0.452239	0	0
Ppl	0	1.23649	2.069	2.70315	3.44849	2.63602	2.08732
Prcp	0	1.49045	2.88864	2.81016	2.01186	2.02878	1.18371
Prdx2	0	0	0	0	0	0	0
Prkca	0	0	-0.463887	0	0	0	0
Prkce	0	-1.1201	-1.44972	-0.79187	-0.520718	0	0
Prkcq	0	-3.15308	-1.369	0	0	0	0
Procr	0	3.47741	3.47715	3.30793	3.09043	2.81603	2.74825
Proz	0	0	0	0	0	0	0
Prss56	0	0	0	0	0	0	0
Ptger4	0	1.89706	3.68108	3.97221	3.20428	3.37922	2.18676
Ptk2	0	0	-0.970515	-1.09573	-0.953717	-0.813583	-0.883763
Ptk7	0	0	0.532005	0.572134	0	0.494705	0
Ptpn6	0	4.27312	5.64983	4.84243	3.81044	3.70973	3.15531
Ptprj	0	1.20031	1.14105	0.738357	0	0	0
Rab27a	0	1.19955	1.87513	1.451	1.14061	1.33169	0.897633
Rab3a	0	-1.60455	-1.80155	-1.39238	-1.17957	-1.42004	-0.664552
Rap2b	0	0.991508	1.45927	1.17832	0.884519	1.06915	0.74416
Reg3a	0	0	0	0	0	0	0
Reg3g	0	0	0	0	0	0	0
Rreb1	0	0	0	0	0	0	0
S100a9	0	0	0	0	0	0	0
Scnn1b	0	0	0	0	0	0	0
Scnn1g	0	0	0	0	0	0	0
Scrib	0	0	0	0	0	-0.562859	-0.36049
Sdc1	0	2.50489	2.54068	2.54525	2.15747	1.79606	1.45115
Sdc4	0	0.796486	0	0	0.506114	0.670363	0.550405
Selp	0	0	0	0	0	0	0
Serpina10	0	0	0	0	0	0	0
Serpinb2	0	10.6646	0	0	0	0	0
Serpinc1	0	0	0	0	0	0	0
Serpind1	0	-1.98073	-2.15957	0	0	0	0
Shh	0	4.07138	0	0	0	0	0
Slc11a1	0	5.88965	7.84704	7.55491	6.12519	6.16356	4.88601
Slc4a1	0	-2.00105	0	0	0	0	0
Slc7a11	0	0.794002	0	0	0	0	0
Smad4	0	0	0	0	0	0	-0.505315
Smoc2	0	0	0	1.24293	0	0	1.18686
Snai2	0	-1.38694	0	1.75024	1.51746	1.5197	1.2529
Srf	0	1.04503	0.960033	0.740948	0.529652	0	0
Srsf6	0	1.76674	1.86292	1.05232	0.855691	0.902736	0.768251
Stard13	0	0	0	0	0	0	0
Stxbp1	0	-0.598179	-1.36502	-1.02855	-1.01802	-1.20641	-0.927339
Stxbp3	0	-0.637933	-0.862059	0	-0.765967	0	0
Syk	0	4.0188	5.3	5.08556	3.47963	3.59706	2.64352
Syt11	0	0	-0.79454	-0.607325	0	0	0
Syt7	0	-2.98899	-2.16721	-0.902562	0	0	0
Sytl4	0	0	0	0	1.03278	1.00139	0
Tbxa2r	0	0	0	0	0	0	0
Tec	0	1.57867	2.06959	2.30815	1.80338	1.78125	1.50044
Tfpi2	0	6.94916	4.24296	0	0	0	0
Tgfb1	0	3.28759	4.98523	4.51095	3.32087	3.1486	2.41042
Tgfb2	0	-0.571212	-1.43478	0	0	0	0
Timp1	0	7.06385	6.16684	5.56982	5.69905	5.29375	5.30966
Tlr4	0	3.79174	3.45725	3.0812	2.39752	2.67213	1.51714
Tmeff2	0	0	0.820063	0.839754	1.0805	0.940204	0.72604
Tnfrsf12a	0	4.85766	3.23953	2.9342	3.05286	2.08426	2.03718
Tor1a	0	0.5267	0.768866	0.451263	0	0	0
Tpm1	0	0.946021	0.859189	0	0.394514	0	0.481082
Treml1	0	0	0	0	0	0	0
Trim72	0	0	0	0	0	0	0
Tspan32	0	0	2.98387	1.59304	1.39226	1.66838	1.46604
Txk	0	0	0	0	0	0	0
Tyro3	0	-0.995051	-1.28187	-1.32423	-1.23821	-1.50187	-1.17035
Ubash3a	0	0	0	0	0	0	0
Vangl2	0	-1.63139	-0.992796	0	0	0	0
Vegfa	0	-1.23691	-1.75456	-2.08278	-2.11843	-2.34098	-2.24629
Vegfb	0	-1.86248	-1.30713	-0.987982	-0.573052	-1.0921	-0.442309
Vil1	0	0	0	0	0	0	0
Vkorc1	0	-0.528893	0.542599	0.500837	0.625952	0	0.846296
Vps33b	0	0.360139	0	0	0	0	0
Vwf	0	1.06613	2.12152	1.94611	1.34307	1.31377	0.843686
Wnt3a	0	0	0	0	0	0	0
Wnt5a	0	-0.959927	-0.558889	0	0	0	0
Wnt7a	0	-0.796042	-1.60576	-1.60244	-1.2409	-1.16097	-1.13577
Xbp1	0	1.43036	1.28511	0.889326	0.864961	0.804125	0.571666
Yap1	0	0	-0.619673	0	0	0.336884	0

## Sheet: Fig 6h Cell Adhesion (425)
Gene Symbol	0d	2d	5d	14d	28d	42d	70d
Il6	0	9.56156	8.31458	7.81796	6.32503	0	0		Fig 6h Cell Adhesion Genes (425)
Adam8	0	7.59253	9.08623	6.44564	4.64376	4.91542	3.67913
Thbs1	0	7.42555	7.63043	3.4436	2.78875	2.9766	2.1615
Cd200r1	0	7.3471	8.10395	7.39585	6.08781	6.44207	5.14644
Lilrb4a	0	7.02355	8.33034	7.22719	5.85469	5.97895	5.07252
Nos2	0	6.65059	0	0	0	0	0
Plaur	0	6.60588	6.42508	5.25724	3.84939	3.77033	3.17547
Il1b	0	6.21226	4.69395	3.8882	3.46456	3.27585	2.8384
Itgam	0	5.82534	6.43233	4.54779	3.64177	3.91963	3.03554
Pirb	0	5.621	6.62232	6.50497	5.08272	5.22388	4.50053
Itgax	0	5.61489	7.99273	8.30883	7.20792	7.05139	6.45728
Itgb2	0	5.51185	6.80895	6.05622	4.71401	4.83082	3.78743
Spp1	0	5.46135	8.0718	3.42889	2.27441	2.73534	1.57805
Itga5	0	5.45715	5.20217	4.01712	3.09906	2.55888	2.17636
Cd80	0	5.22739	5.27191	4.80009	3.81104	4.16124	3.33216
Esm1	0	5.15867	4.58073	3.05027	3.97399	2.8931	2.70453
Cd86	0	5.05454	6.60671	6.37506	5.42566	5.51978	4.68073
S1pr3	0	4.95432	4.365	5.55373	5.42346	4.95059	4.66535
Jaml	0	4.86006	3.86618	3.13875	3.52785	3.84094	3.28637
Lcp1	0	4.85985	6.11375	5.44193	4.25771	4.41112	3.39973
Lyn	0	4.81144	5.79977	5.14046	4.00975	4.18731	2.99512
Cd28	0	4.80603	8.72649	9.17996	7.58251	8.19414	5.75504
Fxyd5	0	4.79433	6.14136	4.6643	4.07748	3.9443	3.83041
Tnn	0	4.78507	3.59748	0	0	0	0
Ptprc	0	4.70017	5.28311	5.08461	4.09226	4.39908	2.92361
Tnfsf11	0	4.69582	0	3.39124	3.91822	4.11908	3.61407
Fn1	0	4.59175	4.31632	2.86131	2.68843	2.60252	2.03272
Pvr	0	4.47909	2.99267	2.21919	2.35557	1.81454	1.63633
Il6ra	0	4.42237	4.25959	4.58916	3.58876	3.58809	3.08968
Ccn1	0	4.40963	3.02393	2.07676	2.71601	2.40611	2.09164
Plek	0	4.35083	6.01986	4.52743	3.56105	4.01367	2.37634
Cldn23	0	4.31508	0	0	0	0	0
Ptpn6	0	4.27312	5.64983	4.84243	3.81044	3.70973	3.15531
Siglec1	0	4.23921	7.10544	6.03039	4.4911	4.27488	3.03436
Tgfbi	0	4.1628	3.63834	2.27401	1.73993	1.92214	1.63775
Ccn5	0	4.14594	5.39897	8.44845	9.20081	8.7844	8.55122
Lgals1	0	4.03531	4.26059	2.44413	2.1803	1.75453	1.93171
Syk	0	4.0188	5.3	5.08556	3.47963	3.59706	2.64352
Gpnmb	0	3.94248	8.79904	8.48426	6.78775	6.64816	5.31826
Cd40	0	3.92803	5.15606	4.60398	4.18527	4.18573	4.2446
Actn1	0	3.92243	2.95865	2.5817	2.25366	2.14384	1.62118
Selplg	0	3.85246	4.92347	4.19874	3.26727	3.08023	2.96355
Sell	0	3.7747	2.1177	0	0	0	0
Itgb7	0	3.70108	4.21898	2.71921	2.96116	2.87834	2.70875
Emilin2	0	3.60675	3.90765	2.16039	0	1.113	0
Itgal	0	3.60394	4.24114	3.88849	2.90384	2.62461	2.26053
Fermt3	0	3.5956	5.28191	4.61851	3.32556	3.36268	2.69703
Pdcd1	0	3.54904	3.83909	4.3281	5.13235	4.15531	5.00568
Isg15	0	3.53921	2.05405	2.77419	2.54618	0	1.94646
B4galt1	0	3.5216	4.1936	3.10985	2.12948	2.21629	1.60623
Msn	0	3.30172	2.89649	2.32058	2.14401	1.89369	1.39346
Tspan4	0	3.21736	2.82582	2.67917	2.46893	2.43568	2.21864
Cldn15	0	3.18841	2.29589	0	0	0	0
Cd22	0	3.14155	7.52233	8.06431	6.91938	6.71315	5.36652
Itga2b	0	3.00028	1.92054	2.23196	2.64629	2.18147	2.66702
Gldn	0	2.9596	0	2.32581	1.7076	1.53086	1.46153
Ccl5	0	2.86735	2.12961	4.38348	4.66533	3.21662	3.58521
Ccn2	0	2.85337	0	0	0	1.63323	0
Myh9	0	2.82452	3.14079	2.68553	1.73814	1.84632	0.893386
Itga4	0	2.80519	4.75741	4.65079	3.40966	3.4903	2.37225
Pecam1	0	2.78184	2.6338	0	0	0	0
Icam2	0	2.72439	3.75262	1.72744	0	0	0
Dab2	0	2.6749	1.97731	1.36546	1.03503	1.34161	0.595085
Cd24a	0	2.5633	2.96613	2.13421	2.11164	2.27744	1.91554
Adrb2	0	2.55638	2.48398	3.05994	2.71967	3.07444	2.82072
Sdc1	0	2.50489	2.54068	2.54525	2.15747	1.79606	1.45115
Rtn4	0	2.47841	1.43263	1.03798	0.985484	1.03847	0.538703
Emilin1	0	2.47577	3.80559	2.62841	2.06931	2.12485	1.48793
Ezr	0	2.31247	1.19982	0.554916	0.664488	0.872425	0.650524
Nexn	0	2.21321	1.3892	0.676978	1.09117	1.55117	1.47633
Cdh13	0	2.15204	1.05897	1.27421	1.05324	0	0
Fbn1	0	2.14716	2.04342	1.77744	1.14605	1.16079	0
Cd9	0	2.14525	2.36116	2.09639	1.84646	2.22804	1.74001
Rpsa	0	2.07903	1.51291	0.606418	0.498809	0.611777	0.580768
Icam1	0	2.0736	4.01218	4.49121	4.62843	4.41855	4.24039
Col16a1	0	2.04978	1.51445	1.66763	1.38066	1.43398	0.992617
Kirrel	0	1.97826	1.87215	1.66126	1.72414	1.35967	1.37838
Anxa7	0	1.94044	1.10387	1.02909	1.06635	1.03771	1.01835
Pkp2	0	1.924	3.45952	3.34556	4.02287	3.95025	3.69126
Pkp3	0	1.85434	3.07648	2.00347	2.23439	2.03194	2.89601
Dsc2	0	1.83548	1.76444	2.18631	1.86956	1.44987	0
S1pr2	0	1.82136	3.26686	2.7249	2.0164	1.64858	0.97424
Spn	0	1.75181	2.67176	1.8377	1.9283	1.8826	2.57697
Ccn4	0	1.72473	2.50185	2.11224	1.56258	0	0
Nrcam	0	1.71659	0	0	0	0	-0.490422
Itga3	0	1.68574	0.648988	0.743651	1.0688	0.784395	0.953571
Cd1d1	0	1.67012	2.49769	1.26221	0	0.982362	1.05693
Cfh	0	1.65267	1.33737	1.84469	1.66623	2.01342	0
Gfra1	0	1.6462	0	1.10313	1.53734	1.57839	0.980899
Itgb1	0	1.62164	1.57548	1.3775	0.873817	1.06298	0.303796
Sdcbp	0	1.61767	2.4033	2.0269	1.55487	1.70923	0.938917
Col3a1	0	1.60416	2.34791	2.74455	1.70396	1.68496	0
Ccn3	0	1.53803	2.17874	2.27337	2.26815	1.88441	1.68117
Tcam1	0	1.40339	0	0	0	0	0
Ptpn2	0	1.40312	0.722975	0.504602	0.584738	0.709423	0.73307
Ubash3b	0	1.37212	1.95128	0.987121	0	0.557467	0
Cd274	0	1.3505	1.6244	2.46666	2.44421	1.53787	1.61313
Postn	0	1.30894	3.97434	4.20442	3.39227	3.12432	2.56296
Itga1	0	1.30109	1.61459	1.18957	1.38439	1.4457	1.22593
P4hb	0	1.242	1.42292	0.452299	0	0	0
Cd151	0	1.22653	0.599369	1.20729	1.42456	1.09539	1.17517
Ilk	0	1.21161	0	0.421158	0.548878	0	0
Ptprj	0	1.20031	1.14105	0.738357	0	0	0
Cxcl12	0	1.18932	0	1.82158	3.10385	3.15767	2.88652
Tln1	0	1.13204	1.70446	1.32499	0.909464	0.879992	0.716527
Fgf2	0	1.11712	0	0	0	0	0
Prkcd	0	1.07352	1.90708	1.86577	0.767769	0.745198	0
Vwf	0	1.06613	2.12152	1.94611	1.34307	1.31377	0.843686
Ninj1	0	1.0566	3.05616	2.72045	1.84064	1.86963	1.46119
Adam15	0	1.03557	1.34381	0.779591	0.672953	0.34296	0.475512
Sema7a	0	1.01535	0	0	0	0	0
Rap2b	0	0.991508	1.45927	1.17832	0.884519	1.06915	0.74416
Pdpn	0	0.986214	0.54029	1.13792	1.68313	1.79359	1.48561
P2rx4	0	0.932111	2.8107	3.06432	1.93422	1.92652	1.23681
Emb	0	0.918014	1.08305	0.800779	0.739152	1.12598	0.898844
Calr	0	0.916947	1.16371	0	0	0	-0.612997
Esam	0	0.901291	1.56656	1.12795	1.17913	1.00801	1.27615
Adam9	0	0.878333	1.323	0.998014	0.532231	0.623593	0
Cd47	0	0.874563	1.79553	0.801195	0	0	0
Ppp1ca	0	0.844358	0.917983	0.459641	0	0	0
Adam17	0	0.821854	1.78069	1.37552	0.716485	0.698441	0
Sh2b3	0	0.804113	1.75272	1.99585	1.24918	0.785548	0
Sdc4	0	0.796486	0	0	0.506114	0.670363	0.550405
Slc7a11	0	0.794002	0	0	0	0	0
Nectin1	0	0.779635	0	0.562643	0.587862	0	0
Itgav	0	0.756061	0	-0.543726	-0.502089	0	-1.28678
Bloc1s4	0	0.668774	0	0	0	0	0
Caml	0	0.646665	0	0	0.416349	0.582977	0.407435
Nectin3	0	0.60546	0.441729	0	0	0	0
Rdx	0	0.594031	0	-0.563174	-0.3625	0	-0.331909
Pxn	0	0.58098	0.869516	1.03133	0.694675	0.454289	0
Acvr1	0	0.563837	0	0	0	0	0
Fer	0	0.549363	0	0	0	0	0
Shtn1	0	0.543229	1.80612	1.51474	0	0.531287	0
Ppia	0	0.494349	0	-0.496578	-0.452239	0	0
App	0	0.491951	1.0624	0.565626	0	0.52496	0
Dst	0	0.484581	-0.714978	-0.660238	-0.631992	-0.549671	-0.527834
Lgals8	0	0.465203	0.3625	0.402757	0.349348	0.43719	0
Cd2ap	0	0.435867	0.521555	0.72173	0.511205	0.724827	0
Afdn	0	0.428813	0	0	0	0.646456	0.462361
Vps33b	0	0.360139	0	0	0	0	0
Ctnnd1	0	0.332117	0.355178	0.500132	0.367128	0.389462	0
Sele	0	0	6.63641	0	0	0	0
Madcam1	0	0	5.86321	4.05779	3.36037	4.11349	0
Cd4	0	0	3.78442	5.69958	4.47929	4.35735	4.51666
Tspan32	0	0	2.98387	1.59304	1.39226	1.66838	1.46604
Slc14a2	0	0	2.62859	3.41778	3.9307	3.85058	3.2837
Itga9	0	0	2.41905	1.75194	1.25634	1.4405	0.958197
Itgae	0	0	2.32061	0	1.99745	1.80215	0
Timp2	0	0	2.2177	2.94161	2.69347	2.51993	2.28513
Igf1	0	0	2.18574	2.289	1.4591	1.99145	0
Cdh26	0	0	2.16706	0	2.43957	2.45273	2.06155
Kdr	0	0	2.10853	1.50151	0	0	0
Epcam	0	0	1.97195	1.58903	1.52703	1.67349	1.37506
Tjp3	0	0	1.85623	1.54317	0	0	0
Cd276	0	0	1.8349	1.76117	0.880645	0.77177	0.767882
Cd34	0	0	1.77618	2.09648	2.4141	2.27048	1.41151
P2ry12	0	0	1.68807	2.00624	1.49984	2.00917	0
C1qtnf1	0	0	1.65669	2.33147	1.8427	1.58746	1.37807
Tbc1d2	0	0	1.43106	1.55978	0	0	0
Cldn5	0	0	1.23935	0	0	0	0
F11r	0	0	1.17396	1.25205	0.801695	0.780234	0
Mpzl1	0	0	0.535373	0.616909	0.39092	0	0
Ptk7	0	0	0.532005	0.572134	0	0.494705	0
Mmp14	0	0	0.453136	0	0	0	0
Nectin2	0	0	0.389425	0.463521	0.42547	0	0
Cd6	0	0	0	6.18306	6.87042	7.00918	8.96642
Ptger3	0	0	0	2.59056	0	2.00577	1.90151
Mmp24	0	0	0	1.98582	1.8803	0	0
Fbln5	0	0	0	1.88085	1.39025	1.68207	0
Cxadr	0	0	0	1.7929	1.38496	1.7459	0
Prom1	0	0	0	1.6228	0.963317	1.40535	1.22978
Itga8	0	0	0	1.54239	0	0	1.32399
Cldn1	0	0	0	1.5265	1.72921	2.04745	1.45044
Cd200	0	0	0	1.33434	1.12821	1.29767	1.13459
Itga11	0	0	0	1.32151	0	0	0
Arvcf	0	0	0	1.29729	1.69731	1.87988	1.90439
Npnt	0	0	0	1.20703	0	0	0
Itgb3	0	0	0	1.12016	0	0	0
Zfp703	0	0	0	0.818173	0.923467	0.801542	0.798444
Ctnnal1	0	0	0	0.339357	0.495352	0.474847	0
Olfm4	0	0	0	0	2.25601	2.20057	0
Cd2	0	0	0	0	2.17442	0	2.93652
Lama5	0	0	0	0	0.826925	0.761966	0
Fgfr1	0	0	0	0	0.492468	0	0
Cd8A	0	0	0	0	0	0	3.18247
Tspan8	0	0	0	0	0	0	2.12088
Ctnna1	0	0	0	0	0	0	0
Nfasc	0	0	0	0	0	0	0
Cldn11	0	0	0	0	0	0	0
Itgb1bp1	0	0	0	0	0	0	0
Glg1	0	0	0	0	0	0	0
Cdh5	0	0	0	0	0	0	0
Pdgfra	0	0	0	0	0	0	0
Lamb1	0	0	0	0	0	0	0
Pear1	0	0	0	0	0	0	0
L1cam	0	0	0	0	0	0	0
Ncam2	0	0	0	0	0	0	0
Cdh1	0	0	0	0	0	0	0
Cldn14	0	0	0	0	0	0	0
Cd177	0	0	0	0	0	0	0
Nrg1	0	0	0	0	0	0	0
Itga10	0	0	0	0	0	0	0
Ctsg	0	0	0	0	0	0	0
Nos3	0	0	0	0	0	0	0
Thbs4	0	0	0	0	0	0	0
Gp1ba	0	0	0	0	0	0	0
Fap	0	0	0	0	0	0	0
Alox12	0	0	0	0	0	0	0
Itga2	0	0	0	0	0	0	0
Igsf9	0	0	0	0	0	0	0
Ocln	0	0	0	0	0	0	0
Mfsd2b	0	0	0	0	0	0	0
Tubb1	0	0	0	0	0	0	0
Cd46	0	0	0	0	0	0	0
Itgb2l	0	0	0	0	0	0	0
Cdh15	0	0	0	0	0	0	0
Blk	0	0	0	0	0	0	0
Cldn22	0	0	0	0	0	0	0
Icam5	0	0	0	0	0	0	0
Gata1	0	0	0	0	0	0	0
Cdh18	0	0	0	0	0	0	0
Pdcd1Lg2	0	0	0	0	0	0	0
Ccn6	0	0	0	0	0	0	0
Lama3	0	0	0	0	0	0	0
Icos	0	0	0	0	0	0	0
Fgg	0	0	0	0	0	0	0
Cd226	0	0	0	0	0	0	0
Cdhr2	0	0	0	0	0	0	0
Ibsp	0	0	0	0	0	0	0
Ccm2l	0	0	0	0	0	0	0
Itgb1bp2	0	0	0	0	0	0	0
Ubash3a	0	0	0	0	0	0	0
Cdh23	0	0	0	0	0	0	0
Cldn4	0	0	0	0	0	0	0
Cldn3	0	0	0	0	0	0	0
Trpc4	0	0	0	0	0	0	0
Cdh7	0	0	0	0	0	0	0
Dsp	0	0	0	0	0	0	0
Mypn	0	0	0	0	0	0	0
Cntn5	0	0	0	0	0	0	0
F2rl3	0	0	0	0	0	0	0
Ctla4	0	0	0	0	0	0	0
Itgb6	0	0	0	0	0	0	0
Gp6	0	0	0	0	0	0	0
Fgb	0	0	0	0	0	0	0
Adam18	0	0	0	0	0	0	0
Fga	0	0	0	0	0	0	0
Myot	0	0	0	0	0	0	0
Cdh9	0	0	0	0	0	0	0
Casr	0	0	0	0	0	0	0
Cdh12	0	0	0	0	0	0	0
Itgad	0	0	0	0	0	0	0
Cldn20	0	0	0	0	0	0	0
Selp	0	0	0	0	0	0	0
Obscn	0	0	0	0	0	0	0
Cdh17	0	0	0	0	0	0	0
Mmrn1	0	0	0	0	0	0	0
Cldn7	0	0	0	0	0	0	0
Izumo1	0	0	0	0	0	0	0
Pkp1	0	0	0	0	0	0	0
Ptprh	0	0	0	0	0	0	0
Cd40lg	0	0	0	0	0	0	0
Adamts18	0	0	0	0	0	0	0
Fermt1	0	0	0	0	0	0	0
Adam24	0	0	0	0	0	0	0
Adam25	0	0	0	0	0	0	0
Adam26a	0	0	0	0	0	0	0
Cldn16	0	0	0	0	0	0	0
Cldn17	0	0	0	0	0	0	0
Cldn18	0	0	0	0	0	0	0
Cldn6	0	0	0	0	0	0	0
Cldn8	0	0	0	0	0	0	0
Gm1113	0	0	0	0	0	0	0
Gm1123	0	0	0	0	0	0	0
Wnt3a	0	0	0	0	0	0	0
Map2k1	0	0	0	0	0	0	-0.294757
Ctnnb1	0	0	0	0	0	0	-0.419555
Alcam	0	0	0	0	0	0	-0.485741
Jak2	0	0	0	0	0	0	-0.513065
Nisch	0	0	0	0	0	0	-0.58015
Jak1	0	0	0	0	0	0	-0.624214
Psen1	0	0	0	0	0	0	-0.684979
Cdh2	0	0	0	0	0	0	-0.744776
Prkg1	0	0	0	0	0	0	-0.864988
Ptprb	0	0	0	0	0	0	-0.969749
Itga6	0	0	0	0	0	0	-1.09152
Numb	0	0	0	0	0	0	-1.11016
Pip5k1c	0	0	0	0	0	-0.676847	-0.75399
Tenm1	0	0	0	0	0	-7.70524	0
Nptn	0	0	0	0	-0.369869	-0.258997	-0.707037
Ceacam1	0	0	0	0	-1.23415	0	-1.58971
Cdh6	0	0	0	0	-1.61614	0	0
Grin2a	0	0	0	-5.19703	0	0	0
Prkca	0	0	-0.463887	0	0	0	0
Hmgb1	0	0	-0.532168	0	0	0.427745	0
Ptpn11	0	0	-0.576909	-0.52267	-0.34855	-0.338664	-0.432192
Nf2	0	0	-0.59287	-0.532936	-0.47272	-0.551152	-0.557285
Itga7	0	0	-0.628082	0	0	0	-0.886159
Src	0	0	-0.634521	0	0	-0.368404	0
Tln2	0	0	-0.676291	-0.510642	0	0	0
Nrxn3	0	0	-0.696234	0	0	0	0
Tjp2	0	0	-0.711326	-0.65612	-0.5172	-0.363873	-0.420592
Gsk3b	0	0	-0.770846	-0.848323	-0.930389	-0.792068	-1.15088
Emp2	0	0	-0.779952	-0.358281	0	-0.499393	-0.510839
Ptprf	0	0	-0.831857	0	0	0	0
Tjp1	0	0	-0.881684	-0.842991	0	0	-0.957786
Cdh19	0	0	-0.970157	0	0	0	-0.873667
Ptk2	0	0	-0.970515	-1.09573	-0.953717	-0.813583	-0.883763
Utrn	0	0	-0.97878	-0.883081	-0.532391	0	0
Cadm1	0	0	-0.986653	-1.34754	-0.738521	-0.520628	-0.624804
Dmtn	0	0	-1.25264	-0.959695	0	-0.754486	0
Mag	0	0	-1.42538	0	-1.20133	-1.75437	-1.62969
Bmpr2	0	0	-1.46316	-1.42262	-1.38276	-1.29223	-1.09034
Ank3	0	0	-1.52187	-1.1394	-1.20495	-1.54883	-1.02154
Prtg	0	0	-1.56046	0	0	0	0
Fermt2	0	0	-1.61858	-1.05242	-0.887587	-0.883533	-1.09361
Grin2b	0	0	-2.68002	0	0	-2.18555	0
Jam3	0	-0.433525	-0.56321	0	0	0	0
Cdh22	0	-0.458246	0	-0.824468	-1.02713	-1.21261	-1.30427
Ctnnd2	0	-0.464559	-0.558008	0	0	0	0
Vcam1	0	-0.472153	-0.591879	0	0	0	-0.600886
Itgb5	0	-0.494585	1.42692	1.11474	0.470987	0.442647	0
Tspan9	0	-0.527968	-1.04563	-0.55806	-0.556178	-0.666356	-0.469074
Ptprm	0	-0.59569	-1.08924	-0.933891	-0.88675	-0.763024	-1.02698
Stxbp1	0	-0.598179	-1.36502	-1.02855	-1.01802	-1.20641	-0.927339
Jup	0	-0.615958	-0.509745	0	0	-0.367799	0
Stxbp3	0	-0.637933	-0.862059	0	-0.765967	0	0
Bsg	0	-0.656182	0	0	0	0	0
Sirpa	0	-0.680206	1.12909	1.01241	0	0	0
Lamb2	0	-0.681488	-0.376258	0.556811	0.781001	0.836647	0.829101
Nlgn2	0	-0.693343	-0.794736	0	0	-0.409382	0
Thy1	0	-0.734742	0.365403	0.984161	1.18071	0.72698	0.994515
Cadm3	0	-0.735168	0	1.05699	1.18997	0.912942	0.875924
Egfr	0	-0.783708	-1.078	-1.02571	-0.899324	-0.800035	-1.0528
Sdc3	0	-0.79571	-1.00079	-1.04004	-1.20468	-1.34415	-1.34829
Tnr	0	-0.833394	0	0	0	0	0
Gnas	0	-0.835712	-0.50366	0	0	0	0
Ptpro	0	-0.844261	0	0	0	0	-0.846784
Neo1	0	-0.878545	-0.874751	0	0	0	0
Cd99l2	0	-0.897885	-0.450253	0	0.318333	0	0.458082
Cdk5r1	0	-0.913515	-1.03747	-1.18561	-0.96754	-0.997454	-1.11593
Mfge8	0	-0.943942	0	2.616	1.21014	1.08185	0
Kirrel3	0	-0.971997	-2.19266	-2.24049	-2.00727	-2.06643	-1.92007
Tyro3	0	-0.995051	-1.28187	-1.32423	-1.23821	-1.50187	-1.17035
Cpe	0	-1.01292	-1.69643	-0.846114	-0.555518	0	0
Ptprz1	0	-1.11034	-1.95064	-1.61637	-1.25184	-1.01561	-1.37197
Megf10	0	-1.1288	-1.20926	-1.01218	0	0	-0.857861
Tenm2	0	-1.13736	-1.64629	0	0	0	0
Ndrg1	0	-1.16052	0	1.46656	2.25724	2.23284	2.20645
Pkp4	0	-1.16348	-0.883999	0	0	0	0
Bcam	0	-1.1657	0	0	0	0	0
Tenm3	0	-1.16969	-0.903638	0	0	0	0
Cdh10	0	-1.17219	-1.66902	-1.71039	-1.34415	-1.21485	-1.49325
Ccdc141	0	-1.17272	-1.86063	-1.85775	-1.47682	-1.17537	-1.5129
Cdh11	0	-1.17437	-0.988847	-0.903601	-0.843954	-0.592626	-1.18995
Dmd	0	-1.18723	-0.972986	0	0	0	0
Ctnna2	0	-1.22614	-1.22961	-1.05353	-0.693648	0	0
Sdc2	0	-1.22712	-1.11955	0	0	0.536426	0
Nrxn1	0	-1.23644	-1.86688	-1.81515	-1.40896	-0.939803	-1.18988
Serpine2	0	-1.23885	-0.931551	0	-0.510599	0	-0.645641
Ncam1	0	-1.25537	-1.11729	-0.500786	0	0	0
Fgf1	0	-1.31069	-1.74284	-1.442	-1.13456	-0.970684	-0.884886
Itgbl1	0	-1.32775	0	2.03597	1.94455	2.10972	1.73674
Jam2	0	-1.33623	-1.27343	-0.896855	0	0	-0.963337
Cx3cl1	0	-1.36409	0	0.609376	1.14363	0.888586	0.984953
Adgrl1	0	-1.38786	-1.42235	-1.0202	-1.00164	-1.09197	-0.854473
Itgb8	0	-1.42718	-2.28661	0	0	0	-2.27386
Ptprd	0	-1.4722	-1.92005	-1.40927	-1.09516	-0.674195	-0.520669
Hepacam	0	-1.49187	-1.27177	-0.803713	-0.645023	-0.785122	0
Plpp3	0	-1.49925	-1.54365	-1.02359	-0.842305	-0.821044	-1.0154
Cntn2	0	-1.51285	-1.46578	-1.18987	-0.906336	-1.27246	-1.07587
Nlgn1	0	-1.51887	-1.75786	-0.872247	0	0	0
Cd81	0	-1.51989	-1.05305	0	0	0	0
Ptpru	0	-1.5763	-1.66148	0	0	0	0
Ntng1	0	-1.58021	0	0	0	0	0
Nrxn2	0	-1.60696	-1.15301	0	0	0	0
Nlgn3	0	-1.6864	-1.43314	-1.01154	0	-1.10782	-1.07231
Ctnna3	0	-1.69748	-0.995169	-1.2717	0	0	0
Cib2	0	-1.70144	-0.64818	0	0	0	0
Dscaml1	0	-1.70711	-1.80616	-1.45111	-1.58697	-1.93575	-1.57813
Cdh24	0	-1.72985	0	0	0	0	0
Frmd5	0	-1.73387	-1.31496	0	0	0	0
Lrrc4c	0	-1.74263	-1.53507	-0.879684	-0.758841	0	-0.783684
Plxnb3	0	-1.77481	-0.774387	0	-0.74467	-0.849427	-0.77759
Megf11	0	-1.79351	-2.3857	0	0	0	0
Itgb4	0	-1.79672	-1.7473	0	0	0	0
Fbln1	0	-1.80054	-1.00139	-0.741967	-0.713919	-0.730707	-1.00572
Cntnap2	0	-1.81441	-2.2789	-1.68338	-2.2788	-2.15957	-1.60525
Vtn	0	-1.82945	-1.70923	0	0	0	0
Dchs1	0	-1.91912	-1.26326	0	0	0	0
Dscam	0	-2.01029	-1.59078	-1.3679	-1.60644	-1.70384	-1.59028
Cdh8	0	-2.01031	-1.92713	0	0	-1.4225	-2.24346
Cdh20	0	-2.02655	-1.9021	-1.50986	-1.20692	-1.20275	-1.1877
Cdh4	0	-2.0338	0	0	0	0	0
Ptn	0	-2.06737	0	0	0	0	0
Cntn1	0	-2.12153	-2.20268	-1.2811	-0.929364	0	-1.08151
Comp	0	-2.12344	0	0	0	0	0
Vstm2l	0	-2.13301	-1.4138	-1.34266	-1.85409	-2.60122	0
Cntnap1	0	-2.16241	-1.89777	-1.29915	-0.978947	-1.38744	-0.93771
Igf2	0	-2.25512	0	0	0	0	0
Abat	0	-2.29608	-2.35376	-1.60239	-1.47421	-1.27297	-1.59547
Negr1	0	-2.39408	-3.03832	-2.51204	-1.92361	-1.58688	-1.90765
Cntn6	0	-2.587	0	0	0	0	0
Cldn19	0	-2.61309	-1.67533	0	0	0	0
Glycam1	0	-2.61384	2.03903	2.99554	2.28839	2.71746	2.69667
Cdhr5	0	-2.67244	-1.73468	0	1.7852	0	1.69426
Col4a3	0	-2.67549	0	0	0	0	0
Akap5	0	-2.68441	-2.00646	-2.11115	-2.05849	-1.30487	-1.34776
Cdh3	0	-2.76931	0	0	0	0	0
Tenm4	0	-2.78215	-2.09223	-2.06683	-2.28232	-1.86509	-1.80793
Icam4	0	-2.92163	0	0	0	0	2.40625
Egfl6	0	-3.06795	-3.15616	-3.22344	-3.06687	-2.72386	-2.85306
Cldn2	0	-3.12728	0	0	0	0	0
Prkcq	0	-3.15308	-1.369	0	0	0	0
Mpz	0	-3.19688	-3.67595	0	0	-2.1238	0
Dsg2	0	-3.23967	0	0	0	0	0
Ptprt	0	-3.36403	-2.5932	-1.59699	-1.75331	-1.88087	-1.52658
Tmigd1	0	-3.39999	0	0	0	0	0
Angptl3	0	-3.65095	0	-1.57264	-2.26968	-1.98879	-1.66268
Kirrel2	0	-3.6919	-4.69033	-5.12126	-4.23354	-4.70995	-3.90881
Cldn10	0	-4.07483	-3.21868	-2.54779	-1.9775	-1.69873	-1.34936
Nphs1	0	-4.28618	-3.83234	-3.86094	-4.15582	-4.93425	-4.7944
Cldn9	0	-4.54266	0	0	0	0	2.78219
Lgals12	0	-6.46821	0	0	0	0	0

## Sheet: Fig 6k dARGs (757)
Entrez ID	SYMBOL	0d	2d	5d	14d	28d	42d	70d
14580	Gfap	0	0	0	0.898331	1.07628	0.997188	1.08632			Fig 6k delayed astrocyte reactivity DEGs (dARGs) (757)
15904	Id4	0	-1.62238	-1.05903	0	0	1.06492	0.888503
192136	Sugct	0	-1.28145	-0.960938	0.738572	0.6646	0.837078	0.870336
93897	Fzd10	0	-2.82056	-1.71764	1.11346	1.30606	1.0276	0.899218
226041	Pgm5	0	-1.07483	0	0	0.711192	0.661882	0.740047
271424	Ip6k3	0	0	-1.52476	0	0.87395	0.908768	0.834711
68527	Ucma	0	-5.25889	0	1.28376	1.86734	2.13005	2.39007
15473	Rida	0	-0.598562	-0.792363	0	0	0.688177	0.716475
71226	4933433G19Rik	0	0	0	0	0	1.55031	1.57558
117167	Steap4	0	1.83003	2.63298	5.00606	5.20147	5.27706	4.99924
75426	Igfbpl1	0	2.71089	4.04992	7.51917	9.47662	7.50925	7.81853
11758	Prdx6	0	0.453888	0.595638	0.965059	1.42042	1.4619	1.39724
12266	C3	0	-2.32413	-0.819229	1.48769	2.62962	2.67285	2.64809
232345	A2m	0	-1.33116	0	1.52944	1.85292	2.08754	1.71892
382113	Slc22a14	0	0	0	0	0	2.18237	2.04376
20528	Slc2a4	0	-3.19205	0	0	0	0.975139	1.09749
78465	Ccdc190	0	-1.79848	-1.30423	0	0	0.646487	0.712775
626870	Gm11992	0	-0.875008	-1.54113	0	0	0	0.85631
12444	Ccnd2	0	1.40049	0	0.683472	1.1953	1.05454	0.922076
213527	Pth2r	0	0	0	3.95449	4.39574	5.26192	5.45979
628900	Serpina3i	0	6.8379	7.39251	8.89793	8.85513	9.06454	8.38769
16819	Lcn2	0	3.52078	1.72307	4.88352	5.46274	4.82117	4.96189
21667	Tdgf1	0	-4.88986	-1.0168	0	0	0.894119	0.998739
74978	Lrriq1	0	0	0	0	0	0	2.56343
16538	Kcns1	0	-2.53662	0	2.20056	2.67343	2.85159	2.73401
74186	Ccdc3	0	-2.98547	-1.41813	0	0	0	0.906229
23887	Ggt5	0	-2.42326	0	1.48041	2.77674	2.64439	2.53808
17035	Lxn	0	-0.611727	0	0	0.465814	0.441717	0.444815
224530	Acat3	0	0	0	1.30139	1.6439	1.53762	1.41921
11596	Ager	0	-1.59597	2.0582	3.96654	4.59375	4.41946	4.72864
268534	Sntg2	0	0	0.75794	1.59453	1.7586	1.72005	2.00313
320315	A330048O09Rik	0	-2.3638	-1.13823	0	0	0	0.78091
72040	Cdhr5	0	-2.67244	-1.73468	0	1.7852	0	1.69426
72804	9130017K11Rik	0	0	0	1.462	1.96528	1.90667	2.56483
381217	Fam189a2	0	-1.39681	0	0.840757	1.07868	1.22613	1.31401
16530	Kcnk7	0	-2.91003	-1.31903	0	0	0	1.76061
71130	Sh2d6	0	-3.14498	0	0.945443	1.35344	1.37952	1.85595
71994	Cnn3	0	1.0524	0.484548	1.09794	1.41945	1.22773	1.11813
56615	Mgst1	0	0	0	0.772819	0.807278	1.0767	0.94432
20971	Sdc4	0	0.796486	0	0	0.506114	0.670363	0.550405
229534	Pbxip1	0	0	0	0	0	0	0.544493
20311	Cxcl5	0	5.65145	3.87127	4.24278	4.98725	5.40053	5.33863
241324	Crb2	0	-0.997366	0	1.87526	2.13041	1.9342	1.90014
399603	Lratd2	0	-1.37911	-0.895703	0	0.700597	1.19255	0.820538
14102	Fas	0	1.16443	1.23232	1.92856	2.40112	2.31393	2.30242
22403	Ccn5	0	4.14594	5.39897	8.44845	9.20081	8.7844	8.55122
226527	Cryzl2	0	-1.19766	-0.564908	0	0.755057	0.909288	1.01777
15186	Hdc	0	0	0	0	0	0	1.28557
240084	Cchcr1	0	0.709358	1.32766	1.64413	1.82799	1.82857	1.96004
17748	Mt1	0	0	0	1.18878	1.33055	1.01577	1.77834
229900	Gbp7	0	1.25884	0	1.24744	1.71743	1.06074	1.05108
13167	Dbi	0	-1.25413	0	0.849442	1.00368	1.18655	1.50589
208583	Nek11	0	0	0	0	1.50357	1.01642	1.50395
56496	Tspan6	0	-1.04017	-0.586647	0.447707	0.806752	1.18866	0.970211
93878	Pcdhb7	0	0	-1.20036	0	1.53279	1.82249	1.33691
17750	Mt2	0	1.29321	0.884982	1.67686	1.77247	1.71267	2.047
15512	Hspa2	0	-1.44144	-0.781992	0	0.447905	0.662715	0.956157
18791	Plat	0	0.666747	0	1.60908	1.79555	1.52118	1.26562
56188	Fxyd1	0	-1.69935	0	1.06743	1.60339	1.06489	1.92115
20348	Sema3c	0	0.627229	0.724849	2.89116	3.68956	4.15594	3.55146
76453	Prss23	0	3.84638	3.15584	3.80808	4.65902	4.67288	4.56312
18242	Oat	0	-0.345422	-0.506704	0	0.362701	0.753924	0.497545
67856	Echdc3	0	-0.596969	0	0	0	0	0.68537
75495	Morn5	0	-2.05897	0	0	1.17823	0.986474	1.87327
21689	Tekt1	0	-1.89704	0	0	1.51743	1.82558	2.45086
20501	Slc16a1	0	0.637614	0.475251	1.72753	1.83011	2.11269	1.41894
242050	Igsf10	0	-1.00657	0	1.69501	1.77679	2.04197	1.52851
12759	Clu	0	0	-0.747568	0	1.03678	0.754257	0.75068
104362	Meig1	0	-0.916267	1.21416	2.1462	2.15698	2.23944	2.71017
19885	Rorc	0	-2.45508	-1.36692	0	1.0951	0.98779	1.42974
213002	Ifitm6	0	0	0	0.925819	1.25353	1.4456	1.68589
12043	Bcl2	0	-0.563072	-0.736414	0	0.701777	0.830167	0.934241
56370	Tagln3	0	-2.73424	-1.24628	0	0	0	1.06052
319625	Galm	0	-1.19264	0	0	0.416581	0.470242	0.580636
216835	Usp43	0	0	0	1.51197	2.10167	2.14557	2.51635
223646	Naprt	0	-1.89494	0	0.524592	0	0	0.67319
12587	Mia	0	-1.94915	1.79091	3.26166	2.96169	2.94556	3.11476
408066	BC067074	0	-1.58286	0	0.937993	1.2567	1.57101	1.50776
12364	Casp12	0	1.40826	0.971123	1.96219	2.58524	2.40049	2.0189
17295	Met	0	2.28439	0.612373	0.73259	1.21608	1.20186	1.15051
75951	4930578M01Rik	0	-1.99406	0	0	0	0	1.37546
666105	Gm7932	0	0	2.2797	3.31542	4.11749	4.328	4.03829
320469	9930014A18Rik	0	0	0	0	0	0.892042	1.24294
320159	Togaram2	0	0	0	1.21447	1.66244	1.46151	1.80177
18104	Nqo1	0	-1.48651	-0.475966	0	0.519649	0.808886	0.625322
319508	Syt15	0	3.27335	0	0.827979	1.663	2.0779	1.82105
319229	Sctr	0	-4.01247	0	2.24623	2.56984	2.80095	3.04635
665270	Plb1	0	0	2.30795	3.49345	3.7757	3.61233	3.89663
103844	Inca1	0	-1.89308	0	0	0	0	0.890952
20787	Srebf1	0	-1.99653	0	0.490283	0.530971	0.676525	0.68141
226422	Rab29	0	0.717471	1.12028	1.44952	1.63176	1.62569	1.61573
15223	Foxj1	0	-1.37012	0	1.11738	1.42824	1.05972	1.43958
13019	Ctf1	0	-1.57718	0	0.832606	1.11504	1.0129	1.27715
69707	Iqcg	0	0	0	0.915633	1.40801	1.34226	1.54514
11607	Agtr1a	0	0	1.7482	4.01177	5.27982	5.10897	5.19052
241528	Lrrc55	0	-2.82678	-1.19954	0	1.18608	1.36901	0.960478
16840	Cnmd	0	-3.07312	0	1.31291	1.4554	1.36293	1.46797
100503868	Gm19935	0	-0.751829	-0.519479	0	0	0	0.935665
50723	Icosl	0	-2.03168	-1.31059	0	0.826603	0.883443	1.1694
100503432	Gm19688	0	-2.47871	0	1.72153	3.07653	3.31387	3.10026
73667	2410004P03Rik	0	-1.66263	0	2.51566	3.22914	2.62435	3.60526
20502	Slc16a2	0	0	0	1.48876	1.5959	1.36302	1.00159
14726	Pdpn	0	0.986214	0.54029	1.13792	1.68313	1.79359	1.48561
78267	Klhdc8b	0	-2.26643	-0.662462	0	0	0	0.89703
330830	Drc7	0	-2.03947	0	2.05334	2.87473	2.61475	2.99235
75723	Amotl1	0	1.73397	0	0	0.869313	0.801813	1.1001
23882	Gadd45g	0	0	0	0.863568	0.842406	0.890681	1.09973
77996	Cutal	0	-2.63674	0	0	1.09121	1.25648	1.33363
81879	Tfcp2l1	0	0	2.56789	3.79542	4.82844	5.10518	5.06842
20450	St8sia2	0	-2.45864	-1.2343	0	0.968532	0.951886	1.29429
20276	Scnn1a	0	-0.980897	0	0.811166	1.47605	1.61339	1.57559
69387	Dnajb13	0	0	1.38466	2.41177	2.82482	2.33643	2.93178
69772	Bdh2	0	-1.89315	-1.48952	0	0	0.469077	0.852142
216864	Mgl2	0	2.22163	2.26774	3.36918	3.61556	3.91803	4.3655
52428	Rhpn2	0	0	-0.737208	-0.449869	0	0	0.398199
71354	Wdr31	0	0	0	0	0.698304	0	1.12808
70882	Armc3	0	0	0	2.62446	2.86529	3.10704	3.34079
235527	Plscr4	0	-0.945113	0	0	0.879662	1.32286	0.860193
75311	4930550C14Rik	0	0	0	0	0	0	1.09475
269951	Idh2	0	-0.31972	0	0	0.390159	0.463633	0.578473
19289	Igdcc3	0	-0.837009	-1.25419	0	0	0	1.12813
76429	Lhpp	0	-0.82719	-0.592486	0	0	0	0.402863
30794	Pdlim4	0	1.32408	0.678416	1.04357	1.04243	0.77447	1.11615
100503050	Rapgef3os2	0	-2.57553	0	0.959314	1.01202	0.843298	1.61208
73942	Fam151b	0	-1.22156	-0.602068	0	0	0.555845	0.872259
18414	Osmr	0	3.6026	2.7009	3.61499	3.84738	3.80782	3.24237
75568	Capsl	0	-1.54942	1.62778	2.24301	2.74513	2.79338	2.84963
77739	Adamtsl1	0	0	0	1.74526	2.30067	2.49346	2.29428
66717	Ccdc96	0	0	0	0	0.843788	0.923252	0.655385
217887	Clba1	0	0.483293	0.870381	1.49145	1.46249	1.54151	1.59964
101700	Trim68	0	0	0.843343	1.86074	2.03699	2.02432	2.23241
434232	Iqck	0	0	-0.515563	0	0.598705	0	0.964214
333182	Cox6b2	0	-2.11722	1.01745	1.17268	1.77995	1.43234	1.96969
20203	S100b	0	-1.10103	-1.48255	-0.699606	0	0	0.557705
320273	B230208H11Rik	0	0	0	0	0	0	1.19298
57435	Plin4	0	0	0	0	1.03505	1.12926	1.05515
114774	Pawr	0	1.06439	0	2.13615	2.61398	2.76456	2.97787
210622	Pamr1	0	-1.31734	-0.939797	0.658755	1.19891	0.832714	0.747419
232943	Klc3	0	2.56866	1.35767	1.87331	2.40215	2.43899	2.26593
229228	Nudt6	0	0.966711	0.564151	1.11732	1.21311	1.06062	1.10705
546143	Ccpg1os	0	-1.52519	0	0	0	0	0.730228
20193	S100a1	0	-0.678438	-1.03319	0	0	0.622149	0.992786
67111	Naaa	0	-1.39669	-0.728092	0.488967	0.832098	0.799757	0.947435
81799	C1qtnf3	0	-1.26944	0	2.11349	2.17887	2.4072	1.78205
14198	Fhit	0	-2.07719	-1.00096	0	0	0	0.75029
75472	Cfap126	0	-1.6577	0	2.09426	2.62182	2.49005	3.3639
18111	Nnat	0	-2.14864	-1.45512	0	0	0	1.09152
69386	H4c8	0	-2.06953	0	0	0	0	0.974507
11877	Arvcf	0	0	0	1.29729	1.69731	1.87988	1.90439
56175	Bace2	0	-1.02488	0	1.38655	1.90132	2.14602	2.44849
213575	Dync2li1	0	0	0	0.619055	0.876753	0.898949	0.985876
15903	Id3	0	-1.01482	0.679394	1.27899	1.5086	1.50119	1.73729
75712	Tmem14a	0	-1.54271	-0.928692	0	0	0.590765	0.756589
68337	Crip2	0	0	0.659633	0.78815	1.22366	1.01371	1.37569
19746	Rhd	0	-1.83694	0	0	0	0	2.00352
117229	Stk33	0	0	0	0	1.1417	0.957888	1.46986
319981	C530044C16Rik	0	-0.835265	-1.10494	0	0	0	1.41168
106931	Kctd1	0	-0.726291	0	0.558196	0.92813	0.805557	0.841946
594844	Tceal3	0	-1.6109	-0.665695	0	0	0	0.691828
69215	Sat2	0	-1.02627	0	0	0	0	0.579281
75563	Dnali1	0	-1.00843	0	2.11021	2.81239	2.58356	3.08862
240725	Sulf1	0	0	0	1.05343	1.61944	1.4574	0.961302
70300	Fuz	0	-1.74861	-0.428854	0	0.543054	0	0.729963
19893	Rpgr	0	0	0	0.624019	0.968148	1.15793	1.08531
74513	Neto2	0	0.884596	0	0.95424	1.45886	1.52059	0.934889
12161	Bmp6	0	-1.84381	-1.15674	0	0	0.896784	1.00454
330721	Nek5	0	0	0	2.05551	2.46277	2.79012	3.029
80888	Hspb8	0	0.893408	0	0.597672	1.03278	1.02653	1.15305
17117	Amacr	0	-0.564443	-0.490543	0	0	0	0.457477
333670	Gm867	0	0	1.76896	3.09617	3.23085	2.82902	3.89288
66058	Tmem176a	0	0	0	0.616142	1.38994	1.30167	1.09521
212974	Pgghg	0	-0.510204	0	0	0.42651	0	0.620165
217705	Fam161b	0	-1.13893	-0.716688	0	0.52772	0	0.619298
75533	Nme5	0	-1.2974	0	0.948564	1.46657	1.30491	1.78236
13849	Ephx1	0	0	0.392631	1.00334	1.48454	1.40118	1.44175
12778	Ackr3	0	0	0	0.560276	0.898984	1.07937	0.961518
72326	2500004C02Rik	0	-2.31105	-1.14578	0	0	0	0.745379
30806	Adamts8	0	0	0	2.30554	2.37216	2.49943	2.30907
100340	Smpdl3b	0	-0.579047	0	0	0.597064	0.75303	0.653563
71755	Dhdh	0	-0.842829	0	0.299077	0.61692	0.596105	0.634227
72281	Sh2d4a	0	0	0	0	0	0.912947	0.885552
17775	Laptm4a	0	-1.04721	-0.698034	0	0.488389	0.593069	0.419927
320842	C230035I16Rik	0	-3.29531	-2.21873	0	0	0	1.15622
66612	Ormdl3	0	-0.502227	-0.537279	0	0.401894	0.350038	0.501638
382571	Kcnf1	0	1.61227	0	0	1.04133	0	1.04207
381544	Armh1	0	-1.88325	0	1.68159	2.15088	2.49688	2.28662
68682	Slc44a2	0	0	0.897488	1.41428	1.48716	1.46847	1.30935
66365	Ccdc90b	0	-0.372439	0	0	0	0	0.362261
83558	Tex11	0	-1.84476	0	1.02514	1.73867	2.46082	2.10287
13418	Dnajc1	0	0	-0.358732	0	0	0.379705	0.546209
20675	Sox3	0	-3.94185	-1.18314	0.916593	0.814804	0	0.995939
664994	Isoc2a	0	-1.14712	-0.620954	0	0	0	0.397834
75465	Dynlrb2	0	-2.74186	0	0	1.61094	1.62589	2.58236
73316	Calr3	0	0	0	0	0	0	0.744374
75454	Phpt1	0	-0.949374	-0.83256	0	0	0	0.812297
70423	Tspan15	0	0	0	0	0.82043	0.785963	0.898631
109264	Me3	0	0	1.14481	2.53968	3.05707	3.05663	3.20811
74407	Ttc25	0	0	0	1.00037	1.8514	1.60078	2.27986
227933	Ccdc148	0	-2.10739	0	0	0	0	0.703164
66938	Sh3d21	0	-1.31302	0	1.28172	1.08769	0	1.17696
72614	Pih1d2	0	0.943243	0	0.915119	1.53551	1.64092	1.69541
12972	Cryz	0	-0.723787	0	0	0	0.514804	0.421084
18230	Nxn	0	-0.61109	0	0.504421	0.809198	0.825316	0.957236
11854	Rhod	0	1.252	1.11983	1.22092	1.53364	1.25942	1.71529
67288	Srek1ip1	0	0	0	0	0	1.04992	0.552181
69700	Col22a1	0	-1.34616	0.735867	1.65382	1.66075	1.62824	1.78789
69812	Abhd11os	0	-1.02165	0.740598	1.16855	1.55158	1.34495	1.87447
64294	Itm2c	0	-2.04933	-1.29533	0	0.414048	0.467363	0.721734
78785	Clip4	0	0	-0.426951	0.447294	0.771062	0.878952	0.894181
67685	Dnaaf4	0	0	0	0	0.771933	1.12201	1.06491
210762	Ppp1r36	0	-1.74462	1.14205	1.78579	1.98044	1.77953	2.45377
330050	Fam185a	0	-0.426988	-0.766065	0	0.352133	0.681191	0.539767
80280	Cdk5rap3	0	0	0	0.41778	0.556403	0.799919	0.573163
26370	Cetn2	0	0	0	0	0.674375	1.10912	0.817284
234912	Cfap300	0	0	0	0.792043	0.923059	1.15347	0.905148
16011	Igfbp5	0	-0.966128	0	0.957147	1.57139	1.65456	1.34721
353310	Zfp703	0	0	0	0.818173	0.923467	0.801542	0.798444
246154	Vasn	0	0.776242	0.533574	1.01434	1.10411	1.10176	1.13109
64933	Ap3m2	0	-0.749028	-0.534158	0	0.524518	0.532823	0.647013
218121	Mboat1	0	1.04702	0.870652	1.32318	1.69517	1.6907	1.45684
75564	Rsph9	0	-1.16252	0	0	0.725206	0.825963	1.32801
66711	Sbds	0	0.321965	-0.74811	0	0	0	0.440143
100504687	2810029C07Rik	0	0	0	0.988853	1.61796	1.09416	1.80446
56375	B4galt4	0	-0.754181	-0.502849	0	0	0	0.556632
16523	Kcnj8	0	-1.11142	0	2.85556	3.14408	3.17398	2.6414
104816	Aspg	0	1.43545	0	1.73181	2.0081	2.17661	2.05006
67880	Dcxr	0	-0.761268	0	0	0.418424	0	0.565857
15257	Hipk1	0	0.883956	0	0.431561	0.620419	0.73232	0.547366
12653	Chgb	0	-2.2064	0	3.39087	3.05718	3.65989	2.83676
320973	D330023K18Rik	0	-1.86301	-1.24418	0	0	0	0.768844
76866	Morn1	0	-0.716823	-1.06263	0	0	0	0.865301
13848	Ephb6	0	-1.97382	0	0	0	0	0.805242
116847	Prelp	0	-1.43615	-1.15932	0.745963	1.53452	1.33508	1.30165
78892	Crispld2	0	1.02221	0	0.704754	0.856942	0.690691	0.778306
22134	Tgoln1	0	-0.345395	-0.489413	0	0.443665	0.708067	0.433447
231997	Fkbp14	0	-0.439915	-0.486621	0	0.430838	0.572111	0.435571
24004	Rai2	0	-1.60914	0	0.6165	1.11732	1.1812	1.07372
232599	Gm4876	0	1.03428	0.951758	1.76906	2.08419	1.97145	1.96199
71870	Cfap45	0	1.47469	2.26741	2.49788	3.11978	3.41253	3.71191
381290	Atp2b4	0	-0.543406	0	0	0.667584	0.666674	0.779453
66337	Fam229b	0	-1.4156	0	0	0.472475	0	0.939239
14615	Gjc1	0	0.879526	0.961825	1.29683	1.69779	1.966	2.26663
12476	Cd151	0	1.22653	0.599369	1.20729	1.42456	1.09539	1.17517
75668	Rasl10a	0	0	0	1.15538	1.44496	0	1.29624
71233	Enkur	0	1.54092	1.22731	2.93614	3.04071	3.25957	3.45933
67860	S100a16	0	1.64186	0	0	0.742467	0.709667	0.85817
242785	Klhl21	0	0.893594	0.471285	1.1458	1.0585	1.2538	1.1819
100038347	Fam174b	0	-1.48342	-1.67971	0	0	0.598467	0.993699
70853	Vwa3b	0	-0.92403	0	2.32406	3.11144	2.54718	3.06245
107227	Macrod1	0	-1.82031	-1.01854	0	0.681819	0.701009	1.13339
320204	Etfbkmt	0	0	0	0	1.11175	1.21619	1.42604
94353	Hmgn3	0	0	0	0	0	0	0.552383
100008567	Gm14964	0	-3.41432	-1.77661	0	0	0.995743	1.01664
66871	Cpne8	0	1.53662	1.64216	2.47399	2.71791	2.93749	2.71451
67622	Mxra7	0	0	0	0	0.80564	0.579217	0.982854
230767	Iqcc	0	-0.883444	0	0	0	0	0.544059
241112	Catip	0	1.00839	0	0.881967	1.44354	1.3231	1.40956
230837	Asap3	0	0	0	1.38547	1.49344	1.301	1.40052
77609	Ccdc151	0	-1.4844	0	0	0	0	0.902884
110639	Prps2	0	-0.97858	0	0	0.788399	1.21863	0.547206
66457	2810002D19Rik	0	-0.564245	0	0	0.677657	1.03114	0.872434
65963	Tmem176b	0	0	0	0.492002	1.00488	0.905081	1.022
18570	Pdcd6	0	0	0	0	0	0	0.526039
51793	Ddah2	0	0.930012	0	0.8386	1.11007	0.778906	1.1171
223690	Ankrd54	0	0	0.570189	0.985824	1.00023	0.964338	1.26062
69479	1700029J07Rik	0	-0.632708	-1.08937	0	0	0	1.00822
269854	Nat14	0	-1.34157	-0.907793	0	0	0	0.591433
56458	Foxo1	0	0.391947	0	0	0	0.539052	0.44991
66487	Smim4	0	-0.707985	0	0	0	0	0.628916
72315	Ccdc74a	0	-2.02757	-0.815083	0.603882	0.999319	0.995269	1.43358
22051	Trip6	0	0.997048	0.369966	0.642326	0.81346	0.620693	0.764589
76773	Wdyhv1	0	-1.61915	-1.19953	0	0	0	0.61312
66930	Fank1	0	0	0	1.51319	2.18036	2.25514	2.62993
68777	Tmem53	0	0	0	0	0.886303	0.764461	1.08842
14370	Fzd8	0	0	0	0.625391	0.662863	0.912025	0.746336
75600	Calml4	0	-0.687766	0	0.856551	1.53018	1.48429	1.95444
67099	Mettl21a	0	0	0	0.449856	0.469219	0.666624	0.500607
70082	Lysmd2	0	-0.539953	-0.701864	0	0	0	0.548941
208151	Tmem132b	0	-2.77021	-0.942067	0	0	1.15648	1.17691
21401	Tcea3	0	-1.90337	0	1.25797	1.70705	1.63927	2.03651
22029	Traf1	0	-1.49624	0.837354	1.05123	1.30534	1.33936	1.79884
16475	Ajuba	0	1.48466	1.00856	1.7971	2.13873	1.77256	2.00965
26448	Mok	0	-0.502298	0	0	0.605747	0.590754	0.825235
12589	Ift81	0	0	-0.434688	0	0	0.478171	0.552903
59010	Sqor	0	0	0	0	0.357187	0.384456	0.317225
67528	Nudt7	0	0	0	0	0	0	0.649195
23980	Pebp1	0	0	0	0.524443	0.77292	0.884963	1.08372
225187	Ankrd29	0	-1.71354	0	0	1.28565	1.4557	0.827449
68001	Cfap298	0	0.469616	0	0	0	0	0.601778
66895	Pxdc1	0	2.51726	1.44628	2.15712	2.76917	2.08777	2.13111
338369	Tmem220	0	0	0	1.11492	1.19653	1.49161	1.26035
320301	E530011L22Rik	0	-0.995329	-1.20189	0	0	0	0.572994
67213	Cmtm6	0	0	0	0.669639	0.610077	0.803206	0.524989
16578	Kif9	0	0	0	1.14663	1.47548	1.36278	1.44819
192157	Socs7	0	-0.41486	-0.701222	0	0	0	0.320116
12268	C4b	0	-0.941768	0	0.777305	1.33472	1.55828	1.61279
68652	Tab2	0	-0.700517	0.330749	0.741971	0.723845	0.809433	0.791041
50781	Dkk3	0	-1.44732	0.518353	1.64328	1.88544	1.84248	1.63222
70575	Gfod2	0	0	0	0.816068	1.18582	1.35106	1.33555
17183	Matn4	0	-0.920334	1.74189	3.85999	3.89573	4.36797	3.79458
76779	Cluap1	0	0	-0.693564	0	0	0	0.498719
100502854	D030029J20Rik	0	0	0	1.06224	1.24405	1.69199	1.53405
215751	Ginm1	0	0	0	0	0.312542	0.515563	0.42473
66939	Aagab	0	0	0	0.344954	0.276418	0.277014	0.376362
380686	Cnrip1	0	-0.29188	-0.398077	0	0.297798	0	0.304772
97487	Cmtm4	0	-0.981736	-0.913654	0	0.429392	0	0.488803
99696	Ankrd50	0	0.888229	0	0.683909	1.31511	1.6	1.49254
223267	Ggact	0	-0.760992	-0.603031	0	0.539581	0.597006	0.748368
546100	Gm5914	0	-1.27976	0	0	0	0	0.973683
21827	Thbs3	0	0.582175	0	0.944899	0.835632	0.855752	0.930219
225583	Minar2	0	0	0	1.04848	1.25473	1.2278	1.35741
50760	Fbxo17	0	0	0	0	0	0.679285	0.841842
100503272	Gm11423	0	-1.47737	0	0	0	0	1.21163
13180	Pcbd1	0	-1.53477	1.49674	2.1263	2.86733	2.90259	3.16464
68070	Pdzd2	0	0.932611	0.693903	1.38923	1.51348	1.41572	1.50459
16911	Lmo4	0	0.576268	-0.469806	0.450206	0.732557	1.05072	1.01788
19326	Rab11b	0	0	0.367771	0.836608	0.819183	0.865219	0.761146
13590	Lefty1	0	-0.672666	0	1.1342	1.38633	1.38925	1.77038
68567	Cgref1	0	1.41361	0.611722	1.0178	1.67216	1.52035	1.8327
195208	Dcdc2a	0	-2.86462	-1.32305	0	0.58862	0.801416	1.26311
171486	Cd99l2	0	-0.897885	-0.450253	0	0.318333	0	0.458082
65099	Irak1bp1	0	0	-0.479068	0	0	0	0.57867
72093	2010320M18Rik	0	-0.786474	-0.621125	0	0	0	0.690273
67260	Cers4	0	-0.727434	0	0.604805	0.976906	1.0744	1.02188
22099	Tsn	0	0.734197	0.361081	0.367207	0.584759	1.06524	0.753936
12955	Cryab	0	2.16643	0	0.630825	1.14104	0.980622	1.46053
69747	Zswim7	0	-0.556961	0	0	0	0	0.690191
68196	Hsbp1	0	0	0	0	0	0	0.423692
55987	Cpxm2	0	-1.41207	0	1.15268	1.2735	1.29306	1.11167
81500	Sil1	0	-0.732048	0	0	0.333686	0	0.477242
73332	Ccdc30	0	0	0	1.11078	1.37199	1.24919	1.57476
69358	Lrrc51	0	-1.09911	-0.656227	0	0	0	0.874397
71733	Susd2	0	-3.66857	0	0	1.22591	1.25599	1.15676
19139	Prps1	0	0.421993	0	0	0.285295	0.52871	0.413138
107522	Ece2	0	-1.29468	-0.961712	0	0.621528	0.533676	0.653846
68917	Hint2	0	-0.811368	0	0	0	0	0.799095
211535	Ccdc114	0	-0.95164	0	0	0.564474	0.597435	0.863433
381511	Pdp1	0	1.3014	1.01979	1.62241	2.09135	2.28648	1.67251
76491	Abhd14b	0	-1.17918	-1.02015	0	0.595404	0.65274	1.13239
66253	Aig1	0	-0.695091	0	0.518477	0.706503	0.792382	0.740259
74665	Drc3	0	-0.789065	-0.639022	0	0	0	0.761596
103711	Pnpo	0	0	0	0.686508	0.866061	1.07321	1.30947
100038416	Gm10643	0	-1.22559	0	0	0.583086	0.576388	1.22432
69109	Ccnq	0	0	0	0	0	0.373079	0.558529
67201	Glod4	0	0	0	0	0	0.446239	0.378992
381629	Atraid	0	-0.86164	-0.562999	0	0	0	0.311502
20315	Cxcl12	0	1.18932	0	1.82158	3.10385	3.15767	2.88652
54197	Rnf5	0	-0.917708	-0.504074	0	0	0	0.429853
69260	Ing2	0	0	0	0	0	0	0.683514
242126	Slc22a15	0	0.505108	0	0.851321	1.01435	0.869037	0.81307
320709	Tmem117	0	1.12934	0	1.14842	1.18471	1.42824	0.918755
56338	Txnip	0	1.83129	1.52606	2.2894	2.28384	2.48904	2.28842
320100	Relt	0	0.997665	0.558691	1.08889	0.899613	0.721419	0.912306
12445	Ccnd3	0	0	0	0	0.409704	0	0.434432
79196	Osbpl5	0	1.01769	0	0.67167	0.967447	0.728008	0.759562
224671	Btbd9	0	0	0	0	0	0.279735	0.275617
17025	Alad	0	0	0	0	0	0	0.47791
330695	Ctxn1	0	0	0.724997	1.4	1.41953	1.14873	1.60281
69161	Manbal	0	0	-0.452262	0	0	0	0.425274
16779	Lamb2	0	-0.681488	-0.376258	0.556811	0.781001	0.836647	0.829101
16548	Khk	0	-1.22257	0	0	0.540145	0.606173	1.11816
104027	Synpo	0	3.3796	1.98245	2.32313	2.83371	2.44022	2.46341
51960	Kctd18	0	0	0	0.480973	0	0.367179	0.403927
67862	2310033P09Rik	0	0.556728	0	0	0	0.741813	0.677994
68092	Ncbp2	0	0	0	0	0.376426	0	0.383976
229644	Trim45	0	0	0	0	0	0.554044	0.593667
78926	Gas2l1	0	0.53634	0.326411	0.903073	0.894156	0.507876	0.660614
56176	Pigp	0	-0.717853	0	0	0.522684	0.488542	0.664131
104086	Cyp27a1	0	-0.802052	-1.17097	0	0.471263	0	0.643778
108755	Lyrm2	0	0	0	0	0	0	0.540898
20220	Sap18	0	0	0	0	0	0	0.453053
69408	Dnajc17	0	0	0	0	0	0	0.70664
53885	Nphp1	0	0	0.330857	0.385348	0.55847	0.409402	0.656603
117171	1110038F14Rik	0	0	0	0	0.701617	0.676203	1.15904
68559	Pdrg1	0	0.736145	0	0.82577	0.920656	0.994963	1.12859
14456	Gas6	0	-2.28379	0	0.850324	0.881414	0.91557	0.996783
19698	Relb	0	1.51054	1.31587	1.90769	2.00492	1.78746	1.92948
73379	Dcbld2	0	0.728492	0	0.729792	0.820087	0.782492	0.694015
69674	Mif4gd	0	-0.489863	0	0.541628	0.604132	0.473248	0.586315
66599	Rdm1	0	-1.93013	-0.607282	0	0	0	0.610211
72446	Prr5l	0	0	-0.506829	0.8132	0.925565	1.02205	0.749148
66374	2310011J03Rik	0	0.41183	0	0	0	0	0.390773
20312	Cx3cl1	0	-1.36409	0	0.609376	1.14363	0.888586	0.984953
102791	Tcta	0	0	-0.567689	0	0.468159	0	0.455192
71207	Nudt4	0	1.08439	0.663438	1.15259	1.39185	1.57823	1.13766
72960	Top1mt	0	0	0	0	0	0.538962	0.603611
69556	Bod1	0	-0.462973	-0.622619	0	0	0	0.687164
18484	Pam	0	0	0	0.593795	0.818022	0.871193	0.698805
53424	Tsnax	0	0	0	0	0	0	0.303445
71820	Wdr34	0	0	0	0	0	0	0.348137
52443	Mrpl48	0	0	0	0	0	0	0.479596
625249	Gpx4	0	-0.768341	0	0	0	0	0.891154
67178	Zmat5	0	-0.459297	0	0	0.654361	0.855415	1.03502
17356	Afdn	0	0.428813	0	0	0	0.646456	0.462361
66510	Rnf181	0	0	0	0	0.374484	0	0.463794
17151	Ccndbp1	0	0	0	0	0	0.266065	0.427162
15468	Prmt2	0	0.348634	0	0	0	0	0.287904
71709	Syde1	0	0.865237	0	0	0.500639	0	0.401155
57813	Tk2	0	0	-0.340934	0	0.369423	0.434157	0.609879
20394	Scg5	0	-2.14749	-2.22104	0	0	0	0.664152
17988	Ndrg1	0	-1.16052	0	1.46656	2.25724	2.23284	2.20645
71093	Atoh8	0	0	0	0.956921	1.26726	1.11836	1.52955
17229	Tpsb2	0	0	0	4.03701	6.11814	7.14403	7.22287
72350	Zc2hc1c	0	-0.79763	-0.728346	0	0	0	0.762601
57740	Stk32c	0	-1.1747	-1.09901	0	0.952601	0.873494	1.14974
67254	Bmerb1	0	0	0	0.567845	1.12965	0.783819	1.2424
18440	P2rx6	0	-3.29723	-1.25006	0	0.721306	0	1.0529
11568	Aebp1	0	-0.626853	-1.09571	0.766248	1.09798	0.847182	0.791627
56205	Ensa	0	0	0	0.411622	0.490632	0.416398	0.572105
72310	Nkg7	0	0	0	3.01819	3.70031	3.34222	3.80091
103743	Tmem98	0	-1.40132	0	0.523014	0.670944	0.632653	0.573283
107197	Uqcc3	0	0	0	0	0	0	0.619228
108151	Sema3d	0	0	0	0	1.96712	2.36383	1.64133
212517	Cfap44	0	0	0	0	0	0	1.30059
234378	Klhl26	0	0	0	0.319719	0.321292	0	0.462919
11512	Adcy6	0	0	-0.337063	0	0	0	0.328043
11898	Ass1	0	0	1.02378	1.70434	2.47151	2.23999	2.25621
12326	Camk4	0	-0.727687	0	0.924167	0.976674	1.50132	0.997693
12501	Cd3e	0	0	0	0	3.64957	2.93246	4.45951
12502	Cd3g	0	0	0	3.9404	4.72632	4.51944	6.08898
12509	Cd59a	0	-0.718594	0	0	1.3668	0.981209	1.30096
12521	Cd82	0	0	1.06592	1.61378	1.56705	1.54781	1.62913
12696	Cirbp	0	-0.798931	0	0	0	0	0.786812
12763	Cmah	0	0	0	2.54575	2.43325	2.71881	2.35988
12873	Cpa3	0	0	0	0	4.42195	5.46986	4.92618
12970	Crygs	0	1.83168	2.12016	3.77299	3.8567	3.95784	4.18886
13041	Ctsw	0	0	0	0	3.01516	2.74041	3.02087
13824	Epb41l4a	0	0.972569	0	0.935701	1.20382	1.07264	1.26594
14132	Fcgrt	0	-1.8965	-0.464363	0	0	0	0.364212
14231	Fkbp7	0	0	0	1.07062	1.32337	1.44755	1.37655
14239	Foxs1	0	0	1.43928	2.20293	2.5112	1.81307	2.59294
14261	Fmo1	0	-2.33025	0	0.517825	0.885751	0.902336	0.874892
14275	Folr1	0	-2.64394	0	2.22092	2.55242	2.74732	3.2182
14469	Gbp2	0	2.39102	0	2.70907	4.23701	2.46247	2.67751
14586	Gfra2	0	0	0	1.38389	1.93321	1.4706	1.79553
14940	Gzmc	0	0	0	5.25525	7.00968	7.64905	7.49777
14990	H2-M2	0	0	6.7948	8.91122	8.234	9.69699	9.61025
16017	Ighg1	0	0	0	0	0	6.75322	7.19405
16478	Jund	0	-0.63285	0	0.619182	0.789237	0	0.807192
16818	Lck	0	0	0	2.42135	2.6013	2.76932	2.97422
16963	Xcl1	0	0	0	5.02259	6.77097	6.04751	7.13719
17082	Il1rl1	0	0	0	2.1895	3.19835	3.82207	3.26775
17130	Smad6	0	-1.00934	0	0.549366	0.652185	0.699579	0.794666
17227	Mcpt4	0	0	0	3.43666	5.05556	6.23541	6.23916
17228	Cma1	0	0	0	3.87026	5.7441	6.7167	6.7511
17329	Cxcl9	0	0	0	7.0551	8.16739	6.94155	7.50288
17349	Mlf1	0	0	1.71246	2.39974	2.62134	2.98191	3.28568
18160	Npr1	0	-1.07301	-0.88177	0	0	1.06681	1.17413
18247	Oaz2	0	0	0	0	0	0	0.350033
18400	Slc22a18	0	0	0.811404	1.49559	2.10485	2.01891	2.15196
18610	Pdyn	0	0	0	1.70082	2.34495	3.16164	3.09955
19051	Ppp1r17	0	0	0	0	0	0	4.22667
19265	Ptprcap	0	0	0	0	0	0	2.64093
19293	Pvalb	0	-2.47414	0	1.71677	1.87236	1.54567	2.27896
20204	Prrx2	0	0	0	1.82277	2.15069	1.97236	2.45898
20295	Ccl17	0	1.7955	0	2.08018	1.96952	2.29906	3.06194
20307	Ccl8	0	4.07359	6.75748	8.6963	8.97254	8.75343	9.57461
20359	Sema6b	0	0	0	0.530716	0.512517	0.41989	0.421798
20377	Sfrp1	0	-1.79712	0	0.828723	0.871198	1.43671	1.38393
20583	Snai2	0	-1.38694	0	1.75024	1.51746	1.5197	1.2529
21761	Morf4l1	0	0	0	0	0	0.415302	0.410542
22278	Usf1	0	-0.601963	0	0	0	0	0.539157
22364	Vpreb3	0	-1.30257	0	0	1.62779	1.99916	1.96081
22637	Zap70	0	0	0	3.62443	4.2596	3.69677	4.5504
24000	Ptpn21	0	0.790758	0	0	0.49279	0	0.408439
27371	Sh2d2a	0	0	0	0	3.06986	3.08765	3.9918
29817	Igfbp7	0	0	1.27583	2.73546	3.20698	2.84638	3.04119
53857	Tuba8	0	0.999125	-1.24404	0	0	0	0.915195
56863	Cldn9	0	-4.54266	0	0	0	0	2.78219
57370	B4galt3	0	0.436395	0	0	0.525273	0	0.610735
58244	Stx6	0	0	0	0.368543	0.39797	0.313046	0.426359
60361	Ms4a4b	0	4.4749	4.49199	5.36806	6.32146	6.29413	6.35389
65971	Tbata	0	0	3.64541	6.5705	6.00526	6.12828	5.6011
66818	Smim7	0	0.617511	0	0.394503	0.476789	0.532326	0.396643
67279	Med31	0	0	0	0	0	0	0.718112
67292	Pigc	0	-0.468376	0	0.755836	0.533969	0.606085	0.494893
68039	Nmb	0	-1.35927	0	0	0	0	1.53904
68552	Smim14	0	-0.679022	0	0.49158	0.578859	0.451521	0.457413
68563	Dpm3	0	0	0	0	0	0	0.764658
68792	Srpx2	0	0	0	0	1.35629	1.63646	2.22241
68808	1110046J04Rik	0	0	0	0	1.29077	0.908946	1.49718
69234	Zfp688	0	0	0	0	0.603676	0	0.853575
69349	1700008O03Rik	0	0	0	0	1.2704	0	1.44566
69364	1700012P22Rik	0	-4.16302	0	3.97088	4.60063	4.56851	4.99194
69784	1500009L16Rik	0	-1.53738	0	0	0.96181	1.01659	1.39312
71007	D7Ertd443e	0	-1.04402	0	1.43311	1.64117	1.76786	1.5818
71227	Daw1	0	0	0	2.51166	2.90126	3.01552	2.64599
71893	Noxo1	0	-1.45175	0	0	0.724897	0	0.984449
72287	Plekhf1	0	0.567263	0	0.555459	0.55296	0	0.528401
72881	Zdhhc4	0	-0.819787	0	0.413615	0	0	0.571569
73246	Rassf6	0	0	0	0	0	0	2.24531
73737	1110008P14Rik	0	0.805393	0.884696	1.38224	1.51693	0.989586	1.47909
74230	1700016K19Rik	0	0	0	0	3.83424	3.75305	4.41371
74637	Shpk	0	-0.576735	0	0.698041	0.944445	0	0.902125
74685	Lrrc74b	0	-8.61302	-2.08949	0	0	0	1.74866
74711	Ttll9	0	0	0	0	1.70974	0	1.92527
74890	Morn3	0	-1.73923	0	0	2.1859	2.47756	2.67056
75136	Rsph10b	0	0	0	0	0	0	1.4338
75172	Ccdc146	0	0	0	0	2.12458	2.42243	2.57803
75732	Iqcd	0	0	0	0	1.1044	1.61159	1.73787
75784	Cfap299	0	0	0	0	0	2.8555	2.82202
75802	4930458D05Rik	0	1.79014	0	0	1.89346	1.92944	1.93239
76419	Smkr-ps	0	0	0	0	2.2417	0	2.7705
76500	Ip6k2	0	0	0	0	0	0	0.346662
76927	Tsacc	0	0	0	0	0	0	0.833244
77132	2810433D01Rik	0	0	0	0	0	0	2.1743
77629	Sphkap	0	0	0	1.28342	1.96463	2.09024	1.63943
77940	A930004D18Rik	0	0.732678	0	0	0.796017	0	0.867385
78323	Fam219b	0	0	0	0	0.511061	0.561253	0.750972
78801	Ak7	0	0	0	0	0	0	3.55104
80901	Cxcr6	0	4.60469	5.3183	7.28881	8.28437	7.3064	8.01315
83408	Gimap3	0	0	0	4.05252	5.09801	4.93127	6.00713
104457	0610010K14Rik	0	0	0	0	0	0	0.633414
105833	Ccdc65	0	0	0	0	1.022	0.818239	1.2962
105841	Dennd3	0	1.54981	0.978858	1.57947	1.62316	1.5696	1.77015
107376	E330013P04Rik	0	3.21919	0	3.74525	6.33789	5.43372	5.64585
107526	Gimap4	0	0	0	2.85202	3.86489	3.43534	4.35565
108767	Pnrc1	0	0	0	0.455115	0.660721	0.759635	0.673502
109901	Cela1	0	1.44108	1.96245	2.42377	2.70345	2.51035	2.6205
110854	Ptpa	0	0	0	0	0.276618	0	0.379183
207607	Ccdc40	0	0	1.10107	1.80138	2.48475	2.24689	2.45202
211577	Mrgprf	0	0	0	2.53398	3.05664	2.35098	2.42011
212892	Rsph4a	0	-2.4784	0	1.82012	2.73374	2.97605	3.09616
213402	Armc2	0	-0.837512	0	0.594905	0.666394	0	0.663405
217371	Rab40b	0	-1.57408	0	0	0	1.04953	1.03503
218793	Ube2e2	0	0.388858	0	0.64447	0.858942	0.873511	0.855234
223649	Nrbp2	0	-0.882373	-0.60125	0	0.547886	0	0.775506
224344	Rbm11	0	-1.22348	0	0	1.00168	0	1.06757
224813	Lrrc73	0	-1.00699	-0.686122	0	0	0	0.791328
226265	Eno4	0	0	0	1.77972	2.16011	0	2.32341
228778	6820408C15Rik	0	0	0	0	0	1.35396	1.69723
229791	Plppr4	0	-0.993781	0	1.60255	1.87864	1.95101	1.80019
235379	Gldn	0	2.9596	0	2.32581	1.7076	1.53086	1.46153
237504	Rassf9	0	0	0	2.17561	2.84622	3.00247	3.01931
242669	Azin2	0	0	0.708593	0.944109	1.25115	1.12521	1.2421
245404	Dcaf12l1	0	-1.2353	0	0	0.725597	1.32465	0.722231
269473	Lrig2	0	0	-0.552487	0	0	0.656456	0.394661
269701	Wdr66	0	0	0	1.64131	2.56505	2.33991	3.0468
319710	Frmd6	0	0.571478	0	0	0.855346	0.898692	0.696359
320214	Maats1	0	0	0	0	2.59108	2.54083	2.9846
329831	Fam166b	0	0	0	0	0	0	3.15032
338370	Nalcn	0	-1.22964	0	0.925265	1.63952	2.11629	1.5608
353211	Prune2	0	0	0.678595	0.888664	0.969799	1.21325	1.2501
380912	Zfp395	0	-1.01583	0	0.313553	0	0.33571	0.428159
381113	Cdkl4	0	-1.50878	0	0	1.71022	1.83797	2.08313
381738	Drc1	0	-2.22573	0	0	1.469	1.58996	1.86943
403178	Plcxd1	0	0	1.22125	2.30062	3.01111	2.56965	2.60936
407800	Ecm2	0	-2.13334	-1.22988	0	1.0599	1.38804	0.942911
620695	Gm13889	0	1.98319	1.03909	1.35467	2.03002	1.5023	1.86511
624582	Morf4l1-ps1	0	0	0	0	0	0.676483	0.717871
626578	Gbp10	0	0	0	0	5.69455	0	3.65897
652925	Tmem243	0	0	0	0.456999	0.78418	0.543804	0.662797
654799	-	0	0	0	0	0	0	0.979111
666945	Gm10638	0	-2.14745	0	0	0	0	1.46189
100502618	Gm19288	0	-1.09306	0	0	0	0	0.953466
100503147	Gm13293	0	1.248	1.14632	2.05943	2.11168	2.20754	2.11917
100503311	Pifo	0	-3.84167	0	3.62966	4.30352	4.47319	5.25356
100503392	4833438C02Rik	0	-0.868369	0	1.02487	0.913417	0.687039	0.827745
100503650	Sap30bpos	0	-3.0352	0	3.01611	2.61694	2.44146	2.56727
100503849	Sp3os	0	-1.64187	0	0	0	0	0.798133
100503895	Tpsab1	0	0	0	0	7.64851	8.43863	8.04705
100532730	C230037L18Rik	0	0	0	0	1.02844	1.30404	1.25494
17364	Trpm1	0	-2.48251	0	0	0	0	1.05958
71660	Rarres2	0	1.10528	0.745232	1.72087	2.29295	1.88011	1.85736
235041	Kank2	0	0	0	0	0.447637	0.504795	0.413601
12500	Cd3d	0	0	0	0	0	0	4.05625
12511	Cd6	0	0	0	6.18306	6.87042	7.00918	8.96642
12870	Cp	0	0.775263	0	1.21814	1.9726	2.10369	1.75934
12905	Cradd	0	-0.64809	0	0.464373	0.566517	0.581541	0.745258
13394	Dlx4	0	0	0	0	0	0	2.77992
16185	Il2rb	0	2.34317	2.80922	5.48678	6.45671	5.97355	6.42773
17181	Matn2	0	0.544775	1.23791	2.28046	2.62891	2.13994	1.98086
17681	Msc	0	0	0	1.63151	1.31979	1.47975	2.27281
20704	Serpina1e	0	0	0	7.97495	8.23845	8.74317	8.07327
21838	Thy1	0	-0.734742	0.365403	0.984161	1.18071	0.72698	0.994515
22411	Wnt11	0	0	0	1.80771	2.32038	2.64652	2.78179
22428	Dctn6	0	0	0	0	0	0	0.459967
22590	Xpa	0	0	0	0	0	0	0.898579
50908	C1s1	0	0	1.8656	3.06148	4.05004	4.15182	3.7844
50909	C1ra	0	1.40297	2.25655	3.10657	3.81261	3.32705	3.17033
53422	Ybx2	0	-2.95164	0	0	0	0	2.16608
58234	Shank3	0	0.660031	0	1.0496	0.978102	0	0.671368
66340	Psenen	0	0	0	0	0	0	0.509426
66420	Polr2e	0	0	0	0	0	0	0.328078
67971	Tppp3	0	0	0	0.864767	1.47603	0.920327	1.33449
68852	Lrrn4cl	0	0	0	1.08432	1.39526	1.40354	1.43587
72578	2700054A10Rik	0	0	0	0	0.875415	0	0.875434
74411	Plpp6	0	-0.543218	-0.414767	0	0	0.543139	0.395903
74748	Slamf8	0	2.08475	2.51945	4.81285	4.90042	4.67085	4.45737
75050	Kif27	0	0	0	1.75969	1.80948	2.19981	2.61693
78329	2310010J17Rik	0	-1.66256	0	0	0	0	1.24741
78806	Stpg1	0	-4.25142	0	0	1.49203	1.27158	1.78573
217698	Acot5	0	-3.38756	0	0	0	0	2.56054
230972	Arhgef16	0	-2.50145	0	1.95488	2.52123	2.97487	2.73709
232801	Lilra5	0	0	0	4.14466	5.30962	6.15617	5.61016
380840	Lyrm4	0	0	0	0	0	0	0.678668
434756	Akap14	0	0	0	3.496	4.62235	4.31749	4.82996
622459	Gm12216	0	0	0	0	0	0	1.69774
100503704	Gm16861	0	0	0	0	0	0	1.17329
100504626	Gm16364	0	0	0	0	1.5037	0	1.53963
11418	Asic2	0	-2.45175	0	0	0.964602	1.01038	1.16087
12258	Serping1	0	0	0	2.45913	2.96687	2.50525	2.32134
14264	Fmod	0	-2.73712	0	2.08529	2.31818	2.27324	1.98504
52840	Dbndd2	0	0.640221	0.825996	1.29525	1.49023	1.40953	1.59394
71564	Izumo4	0	-1.77304	0	0.873968	0.881882	0	0.99716
207259	Zbtb7c	0	0	0	0.885428	0	0	0.888364
231932	Gimap7	0	0	0	6.01183	7.55413	7.24523	8.09874
231986	Jazf1	0	0	0.636233	1.1404	1.43873	1.49918	1.3014
235406	Snx33	0	0	0	0.513742	0.570252	0.431112	0.474155
242800	Ttc34	0	-2.55306	-1.77987	0	0	0	1.42442
100125262	Trbc1	0	0	0	0	5.34282	4.80741	7.00166
66181	Nop10	0	0	0	0	0	0	0.854326
74552	Nipal3	0	-2.26011	0	1.04582	1.01466	0.795139	0.85787
53619	Blcap	0	-0.318082	-0.447328	0	0	0	0.333405
75556	Cfap161	0	-1.73152	0	0	2.20548	2.55306	3.28203
21339	Taf1a	0	0.620071	-0.77551	0	0	0	0.669928
629147	Ctxn3	0	-3.09334	-2.61548	0	1.08647	1.38897	2.08449
225997	Trpm6	0	0	0	0	0	0	1.05868
384214	Ephx4	0	-1.33829	-1.34195	0	1.41393	1.32435	1.79409
56737	Alg2	0	-0.380098	-0.283188	0	0.229514	0.240412	0.371583
66193	Pithd1	0	0.659127	-0.615905	0	0	0	0.457974
100042757	Gm4013	0	-2.14004	0	0	0	0	1.76824
11438	Chrna4	0	-2.5417	0	0	0	1.48045	1.74504
77920	A330102I10Rik	0	0	0	0.924853	1.52581	1.41822	1.72578
270150	Ccdc153	0	-2.79913	0	2.28888	3.20588	3.27014	3.99918
17965	Nbl1	0	-0.9748	-1.05559	0	0.781373	0	1.12997
71448	Tmem80	0	-0.654234	0	0	0.385763	0	0.453539
20618	Sncg	0	-2.04395	0	0	0	0	2.2493
76917	Flywch2	0	-2.13788	-1.1329	0	0	0	0.802536
107250	Kazald1	0	-1.81868	0	0	1.0813	1.29948	1.58457
71837	1700003E16Rik	0	0	0	0	1.61881	1.15432	1.85613
53328	Pgrmc1	0	-0.596647	-0.46894	0	0	0.606631	0.38659
16069	Jchain	0	-3.292	0	0	0	2.87012	3.21577
69894	Fam241b	0	0	-1.01847	0	0	0.59484	0.581909
432466	Gm5424	0	0.605923	1.03252	1.56652	2.29693	2.23849	2.27068
72669	2810032G03Rik	0	-1.33463	-1.05323	0	0	1.18281	1.51324
66383	Iscu	0	-0.778683	0	0	0	0	0.574987
13143	Dapk2	0	0	0	0	1.92464	2.15811	2.72452
100504360	D730003I15Rik	0	-1.26101	-1.7901	0	0	0	1.38207
66044	Dtd1	0	-0.527271	-0.781577	0	0	0.340793	0.623783
68874	Klhdc9	0	-0.707115	-0.767621	0	0	0	0.523506
53620	Vamp5	0	0	0	0	0.950114	1.09968	1.39011
338351	Akap17b	0	0	-0.454563	0	0	0.668842	0.437597
228356	1110051M20Rik	0	-0.77011	-0.463401	0	0.402981	0	0.65461
227058	Dnah7b	0	-1.53427	0	0	0	1.00251	1.10442
14923	Guk1	0	0	0	0	0	0	0.800486
76688	Arfrp1	0	0	0	0	0	0	0.51634
210719	Mkx	0	1.07211	0	0.72496	1.15851	1.28279	1.5649
102032	Smim19	0	-0.714835	0	0	0	0	0.484883
56327	Arl2	0	0	0	0	0.613448	0.428225	0.858836
69726	Smyd3	0	0	0	0	0	0	0.496401
67586	Ubxn11	0	0	0	0	0.942474	0.797723	1.15673
75429	Fam183b	0	0	0	2.03878	2.8476	3.15119	4.41886
16071	Igkc	0	0	0	0	0	3.07923	4.21592
20301	Ccl27a	0	0	0	0	0	0	0.995376
73828	Dcaf4	0	0	0	0	0.499646	0	0.529433
56350	Arl3	0	-0.499343	-0.493606	0	0	0	0.350175
66994	Cep19	0	-0.683393	-0.537602	-0.333802	0	0	0.333372
68642	Tmem216	0	0	0	0	0.654646	0.558065	1.0249
74626	Tmem81	0	-0.582939	0	0	0	0.511954	0.759092
208613	Tmem212	0	0	0	0	3.21429	3.82598	5.11915
28135	Cep63	0	0	-0.400027	0	0	0	0.470308
18082	Nipsnap1	0	-0.73434	0	0	0	0	0.545687
56358	Copz2	0	-1.23112	0	0	0.727828	0.586622	1.07248
208111	Zfp976	0	-0.877418	0	0	0	0	1.28522
238447	Igha	0	0	0	0	3.47132	4.79735	5.96593
67905	Ppm1m	0	-0.887786	0	0	0	0	0.759829
68721	1110032A03Rik	0	-1.55778	-0.40973	0	0	0	0.408394
69870	Polr3gl	0	0	0	0	0	0	0.908098
212153	Ccdc191	0	-0.735411	0	0	0	0	0.651595
16977	Lrrc23	0	-1.8681	1.39246	1.59658	2.66219	2.23155	3.02633
69737	Ttl	0	0	-0.59144	-0.493268	0	0	0.298733
56874	Rnf32	0	0	0	0	0	0	1.07129
99650	4933434E20Rik	0	0	0	0.250403	0.461209	0.503558	0.523777
20930	Surf1	0	0	0	0	0	0	0.465807
245174	Zfp937	0	-0.58381	0	0	0	0.88516	0.941215
68936	Smim11	0	0	0	0	0	0	1.07144
67422	Dhdds	0	0	0	0	0	0	0.277194
67884	Cfap410	0	0	0	0	0.327802	0	0.574703
69024	Snx15	0	0	0	0	0	0	0.450971
231803	Mepce	0	-0.637303	0	0	0	0	0.316938
66180	P3h4	0	-0.503325	-0.361546	0	0.34881	0	0.408358
227292	Ctdsp1	0	-0.381143	0	0.325645	0.282144	0	0.287184
97761	Sgsm2	0	-0.625893	0	0	0.386027	0	0.382282
80385	Tusc2	0	0	0	0	0	0	0.595563
13198	Ddit3	0	0.89575	0	0	0.697819	0	0.73286
70382	Kctd2	0	-0.452754	-0.571272	0	0	0	0.444455
13636	Efna1	0	-0.615055	0	1.18365	1.43255	1.48914	1.58991
494448	Cbx6	0	0	0	0	0	0	0.500097
20266	Scn1b	0	-0.523098	0	0.723616	0.970817	0.733285	1.01739
209039	Tns2	0	-0.8134	-0.790636	0	0.702662	0.754933	0.884304
54409	Ramp2	0	-1.37763	-0.646783	0	0	0	0.652396
668253	Dleu2	0	0	0	0	1.1985	1.27907	1.47326
216152	Plppr3	0	0	1.24136	1.49354	2.02643	2.43702	2.56918
108116	Slco3a1	0	0	0	0.707791	0.903616	0	0.598879
241556	Tspan18	0	0	0	1.34031	1.16431	1.5757	1.89254
52589	Ncald	0	-0.977261	0.736293	1.69642	1.67657	1.60601	1.38961
109299	Tmem250-ps	0	0	0	0.392554	0.567109	0.391589	0.635131
14256	Flt3l	0	0	0	0	0.902094	0.743017	0.960738
224703	44257	0	-1.06781	-0.401499	0	0	0	0.426754
66236	1500011B03Rik	0	-0.540443	0	0	0	0	0.504551
19411	Rarg	0	0.616322	0.673613	1.38363	1.36813	1.06776	1.17681
57810	Cdon	0	0	0	1.03374	1.25159	1.5607	1.55149
67023	Use1	0	0	0	0	0	0	0.425743
64292	Ptges	0	1.52976	0.94667	1.65369	1.93036	1.9418	1.97507
171567	Nme7	0	0	0	0.615141	0.719318	0.752309	0.768217
73545	1700094D03Rik	0	0	0	0	1.27239	1.24668	1.85411
226830	Smyd2	0	0.634294	0	0	0.485328	0	0.553649
100616095	Snhg18	0	-0.737252	0	0	0	0	0.790409
213417	Klhdc8a	0	1.57016	0	1.19062	1.94707	1.4469	1.61221
213019	Pdlim2	0	0	0	1.20258	1.54305	1.35707	1.47999
17537	Meis3	0	0	0	0.55859	0.91943	0.444101	0.775624
70997	Spef1	0	0	0	1.08634	1.24703	1.14428	1.48149
66300	Inafm1	0	0	0	0	0	0	0.597239
69253	Hspb2	0	0	0	1.4692	1.41756	1.10537	1.86034
245469	Pdzd4	0	-0.435591	0	0.48222	0.471906	0.456199	0.577714
57780	Fxyd7	0	-1.93909	0	1.36368	1.79895	1.45364	1.93947
217310	Hid1	0	-0.897714	-0.534587	0	0	0	0.717601
53901	Rcan2	0	0	-0.60188	0	1.10449	1.28157	1.24575
319899	Dock6	0	-0.506709	0	0	0	0	0.628557
76527	Il34	0	0	0	0	1.32019	1.06984	1.26175
215814	Ccdc28a	0	-1.68973	-0.493785	0	0	0	0.852133
16019	Ighm	0	-1.27419	-0.739868	1.33171	0.986514	1.29376	1.1165
56541	Habp4	0	0	0	0	0	0	0.632141
70155	Ogfrl1	0	-0.497113	0	0	0	0.541091	0.317683
67149	Nkain1	0	0.687345	0	0.75923	0.911628	0	0.886379
66090	Ypel3	0	-1.14909	0	0.673158	0	0	0.656825
12263	C2	0	-1.65409	-1.55124	0	1.55085	1.35511	1.20314
57752	Tacc2	0	0.795814	0.630118	0.81839	0.909006	0.793728	1.11168
19272	Ptprk	0	0	0	0	0	0.806425	0.801928
72148	Tdrp	0	0	0	0	0	0	0.742657
216616	Efemp1	0	0	0	1.16433	1.8018	1.90192	1.77709
97031	Tprn	0	0	0	0.641271	0.656577	0.480403	0.600848
231931	Gimap6	0	0	0	0	2.20731	2.53105	2.93952
70967	Eva1c	0	0	0	1.22047	1.80018	1.28538	1.9243
104001	Rtn1	0	-0.907778	-0.48088	0	0.463904	0.753626	0.765242
17534	Mrc2	0	0	0.768006	1.62503	1.44425	1.75475	1.72449
26386	Hsf4	0	-1.87478	0	0	0	0	1.4402
81877	Tnxb	0	0	0	1.26022	1.62829	1.41607	1.45254
20324	Cavin2	0	0	0	0	0	1.33333	1.3155
239114	Il17d	0	-1.5641	0	0.86256	1.00188	0.873341	0.994003
18782	Pla2g2d	0	0	0	4.09729	3.21996	4.29772	3.72692
19085	Prkar1b	0	-0.410278	0	0.580135	1.2618	1.13327	1.43115
223272	Itgbl1	0	-1.32775	0	2.03597	1.94455	2.10972	1.73674
170638	Hpcal4	0	0	-1.27005	0	0	1.04515	1.05402
93843	Pnck	0	-1.99159	0	0.632057	0.925004	0.875284	1.48586
11812	Apoc1	0	-2.63559	0	1.6069	1.51453	1.75706	2.24516
108075	Ltbp4	0	-1.04571	0	2.23535	1.98723	1.34446	1.54516
20733	Spint2	0	0	0	1.22162	1.58796	1.40106	1.8206
11522	Adh1	0	-1.43721	0	1.31155	1.35489	1.73863	2.03029
16012	Igfbp6	0	0	0	0	0	0	1.40872
17392	Mmp3	0	6.10207	4.83216	6.45054	6.76089	7.0601	6.6309
72693	Zcchc12	0	-1.27824	-0.912115	0	0	0	0.976396
19214	Ptgdr	0	0	0	0	0	3.08731	3.10107
216350	Tspan8	0	0	0	0	0	0	2.12088
12159	Bmp4	0	0	0	0	0	0	1.38758
67473	Slc47a1	0	0	0	2.47516	2.32077	2.74051	2.36042

## Sheet: Fig 8h,i  pARGs (1927)
ENTREZID	Gene.Symbol	GENENAME	0d	2d	5d	14d	28d	42d	70d
329436	Gm14461	predicted gene 14461	0	0	10.3933	11.6619	11.0197	11.4496	9.69097			Fig 8h,I Persisting astrocyte reactivity DEGs (pARGs) (1927)
171166	Mcoln3	mucolipin 3	0	5.84484	10.8246	12.3135	10.8106	10.8598	8.48433
383435	Ms4a14	membrane-spanning 4-domains, subfamily A, member 14	0	8.58393	11.2997	11.623	9.71572	9.95183	9.05011
17225	Mcpt2	mast cell protease 2	0	0	9.07308	8.61299	10.0208	8.79155	8.83291
14990	H2-M2	histocompatibility 2, M region locus 2	0	0	6.7948	8.91122	8.234	9.69699	9.61025
67701	Wfdc2	WAP four-disulfide core domain 2	0	6.36928	8.97686	9.00693	9.35688	9.55564	8.47304
20307	Ccl8	chemokine (C-C motif) ligand 8	0	4.07359	6.75748	8.6963	8.97254	8.75343	9.57461
72027	Slc39a4	solute carrier family 39 (zinc transporter), member 4	0	7.84457	8.6467	9.36148	9.23944	9.45291	8.38701
622976	Gm6377	predicted gene 6377	0	9.77536	10.5889	9.91178	9.24608	9.69135	7.7763
22403	Ccn5	WNT1 inducible signaling pathway protein 2	0	4.14594	5.39897	8.44845	9.20081	8.7844	8.55122
242341	Atp6v0d2	ATPase, H+ transporting, lysosomal V0 subunit D2	0	4.36631	8.76823	10.4989	9.15306	9.39331	7.76786
628900	Serpina3i	serine (or cysteine) peptidase inhibitor, clade A, member 3I	0	6.8379	7.39251	8.89793	8.85513	9.06454	8.38769
104692	Gm12108	predicted gene 12108	0	0	8.64535	9.12597	8.34359	8.99616	8.78958
16634	Klra3	killer cell lectin-like receptor, subfamily A, member 3	0	0	7.77108	9.74713	8.78113	9.84533	7.31073
11801	Cd5l	CD5 antigen-like	0	0	7.53748	7.97984	7.60527	9.90511	8.33052
74757	5830416I19Rik	RIKEN cDNA 5830416I19 gene	0	6.85977	9.96374	10.215	9.13774	9.23807	7.37733
20704	Serpina1e	serine (or cysteine) peptidase inhibitor, clade A, member 1E	0	0	0	7.97495	8.23845	8.74317	8.07327
20310	Cxcl2	chemokine (C-X-C motif) ligand 2	0	13.6522	9.4537	10.0675	8.19641	8.38961	8.32864
16016	Ighg2b	immunoglobulin heavy constant gamma 2B	0	0	5.45982	0	7.21323	8.10346	9.53904
75426	Igfbpl1	insulin-like growth factor binding protein-like 1	0	2.71089	4.04992	7.51917	9.47662	7.50925	7.81853
319293	Gpr141b	G protein-coupled receptor 141B	0	0	6.30038	7.55142	8.47927	8.69632	7.44147
18406	Orm2	orosomucoid 2	0	5.0893	5.78834	9.51817	8.77567	8.38812	7.41891
17381	Mmp12	matrix metallopeptidase 12	0	5.79729	7.00112	8.99216	7.46494	8.53998	8.31277
18413	Osm	oncostatin M	0	9.82626	10.2905	9.15853	8.08554	8.81479	7.37635
22287	Scgb1a1	secretoglobin, family 1A, member 1 (uteroglobin)	0	5.54297	9.18385	9.52494	8.76998	7.20226	8.22389
100503895	Tpsab1	tryptase alpha/beta 1	0	0	0	0	7.64851	8.43863	8.04705
11425	Apoc4	apolipoprotein C-IV	0	0	6.8149	8.46726	7.84378	8.41178	7.80474
329244	Il19	interleukin 19	0	8.50475	6.10545	7.49871	7.53028	7.52669	8.67557
80901	Cxcr6	chemokine (C-X-C motif) receptor 6	0	4.60469	5.3183	7.28881	8.28437	7.3064	8.01315
76507	Aoc1	amine oxidase, copper-containing 1	0	0	7.16596	7.15839	7.10071	8.30121	8.10683
21816	Tgm1	transglutaminase 1, K polypeptide	0	10.6712	8.91026	8.22361	8.0767	7.79538	7.32427
231932	Gimap7	GTPase, IMAP family member 7	0	0	0	6.01183	7.55413	7.24523	8.09874
16160	Il12b	interleukin 12b	0	0	6.31334	7.80235	8.34154	7.33874	7.16924
12511	Cd6	CD6 antigen	0	0	0	6.18306	6.87042	7.00918	8.96642
100503021	Gm19510	predicted gene, 19510	0	8.97765	7.31062	8.21322	7.64779	7.6301	7.54016
17329	Cxcl9	chemokine (C-X-C motif) ligand 9	0	0	0	7.0551	8.16739	6.94155	7.50288
74589	Kbtbd12	kelch repeat and BTB (POZ) domain containing 12	0	6.05327	6.42964	7.95169	7.31438	7.843	7.45236
236451	Phf11b	PHD finger protein 11B	0	7.55954	8.78104	7.95968	7.84271	7.23319	7.45821
69982	Spink2	serine peptidase inhibitor, Kazal type 2	0	8.29427	10.2294	8.60968	7.7866	6.6014	7.98819
14940	Gzmc	granzyme C	0	0	0	5.25525	7.00968	7.64905	7.49777
100042856	Gm4070	predicted gene 4070	0	7.38686	8.23588	8.25839	7.63164	7.40242	7.07471
20303	Ccl4	chemokine (C-C motif) ligand 4	0	8.12022	9.20375	8.37423	7.37452	7.25101	7.13947
545551	BC021767	cingulin pseudogene	0	0	8.65561	9.09451	7.84407	7.59375	6.32634
67085	1700024G13Rik	RIKEN cDNA 1700024G13 gene	0	0	0	0	7.08368	6.55665	7.97108
12487	Cd28	CD28 antigen	0	4.80603	8.72649	9.17996	7.58251	8.19414	5.75504
14659	Glrp1	glutamine repeat protein 1	0	7.0914	8.59289	8.41144	6.49442	7.60489	7.31062
71388	5530401A14Rik	RIKEN cDNA 5530401A14 gene	0	0	0	0	6.79761	6.83553	7.75521
223920	Soat2	sterol O-acyltransferase 2	0	10.0553	8.23795	8.20639	7.34692	7.69805	6.3219
109225	Ms4a7	membrane-spanning 4-domains, subfamily A, member 7	0	5.08901	8.32544	8.54553	7.31562	7.4592	6.53449
20302	Ccl3	chemokine (C-C motif) ligand 3	0	7.73095	9.01061	8.15191	7.22706	7.30453	6.77198
57757	Pglyrp2	peptidoglycan recognition protein 2	0	0	0	6.22155	7.51703	6.95788	6.81703
12045	Bcl2a1b	B cell leukemia/lymphoma 2 related protein A1b	0	7.03638	8.56007	8.01127	6.99011	7.38913	6.78322
108956	Apol7c	apolipoprotein L 7c	0	0	0	7.14941	6.72954	7.58541	6.8417
381628	Adgrf3	adhesion G protein-coupled receptor F3	0	0	6.92695	7.47996	6.52616	7.29682	7.32716
60505	Il21	interleukin 21	0	6.99525	5.07769	6.86995	7.41833	6.59189	7.10028
239849	Cd200r4	CD200 receptor 4	0	6.03909	8.68403	8.53182	7.62802	7.64392	5.79279
100503552	Gm19765	predicted gene, 19765	0	8.2675	9.4203	7.93092	7.25125	7.16022	6.64098
100041450	Gimap1os	GTPase, IMAP family member 1, opposite strand	0	0	0	0	6.78143	6.89381	7.29708
56620	Clec4n	C-type lectin domain family 4, member n	0	9.91417	10.9032	8.19282	6.84711	7.53576	6.53335
14562	Gdf3	growth differentiation factor 3	0	6.80214	9.77203	8.25854	7.35062	7.68787	5.86034
320407	Klri2	killer cell lectin-like receptor family I member 2	0	6.26474	6.48218	7.0692	6.96208	7.24052	6.66658
382064	Gm1110	predicted gene 1110	0	4.43186	6.40139	7.00687	6.99346	6.93864	6.91968
13124	Cyp8b1	cytochrome P450, family 8, subfamily b, polypeptide 1	0	0	0	5.36537	6.39341	6.73396	7.60942
16411	Itgax	integrin alpha X	0	5.61489	7.99273	8.30883	7.20792	7.05139	6.45728
17474	Clec4d	C-type lectin domain family 4, member d	0	9.04376	9.47058	7.74958	6.87184	7.50132	6.26952
319839	A530020G20Rik	RIKEN cDNA A530020G20 gene	0	0	5.66784	5.90822	7.69139	6.28662	6.65597
69032	Lyzl4	lysozyme-like 4	0	0	7.7271	7.99222	7.27093	6.29257	6.97829
17229	Tpsb2	tryptase beta 2	0	0	0	4.03701	6.11814	7.14403	7.22287
17392	Mmp3	matrix metallopeptidase 3	0	6.10207	4.83216	6.45054	6.76089	7.0601	6.6309
50778	Rgs1	regulator of G-protein signaling 1	0	6.92222	8.14597	7.83825	6.56124	7.7263	6.0446
18725	Pira2	paired-Ig-like receptor A2	0	8.24926	8.41367	8.77792	7.55689	7.74051	5.00179
100504653	4930555A03Rik	RIKEN cDNA 4930555A03 gene	0	0	8.32797	7.94009	6.60286	7.06654	6.59499
380863	Tmem171	transmembrane protein 171	0	7.43443	9.92207	7.68756	6.75279	5.41433	8.08462
12971	Crym	crystallin, mu	0	8.51944	8.08439	6.58794	6.89259	6.8267	6.49948
73708	Dppa3	developmental pluripotency-associated 3	0	6.63874	8.39041	7.3986	6.73381	6.89602	6.53453
217138	Prr15l	proline rich 15-like	0	0	6.83911	6.54925	6.08522	7.44675	6.60119
53603	Tslp	thymic stromal lymphopoietin	0	6.14301	5.28506	6.58723	6.55456	6.94288	6.59047
26904	Sh2d1b1	SH2 domain containing 1B1	0	5.25669	7.33549	7.31029	6.8855	6.58894	6.58588
14825	Cxcl1	chemokine (C-X-C motif) ligand 1	0	8.03247	6.17099	7.53887	6.78097	6.42788	6.82858
15450	Lipc	lipase, hepatic	0	6.84368	6.81563	7.4657	6.05759	7.84379	6.06661
13040	Ctss	cathepsin S	0	6.18806	8.45716	8.12763	6.86606	7.25578	5.83894
328314	Gm5086	predicted gene 5086	0	4.13217	6.94876	7.39435	6.79458	6.89976	6.26612
16963	Xcl1	chemokine (C motif) ligand 1	0	0	0	5.02259	6.77097	6.04751	7.13719
83433	Trem2	triggering receptor expressed on myeloid cells 2	0	4.59294	8.31314	8.16119	6.7869	6.8652	6.03079
12630	Cfi	complement component factor i	0	0	4.64542	5.62526	5.29186	7.263	7.03966
140497	Cd300c2	CD300C molecule 2	0	6.17678	8.40411	8.06065	6.63921	6.85714	6.03628
74603	Cd200r3	CD200 receptor 3	0	0	0	0	5.97279	7.03137	6.52008
546546	Serpina3h	serine (or cysteine) peptidase inhibitor, clade A, member 3H	0	5.0653	6.67552	7.50207	7.06875	6.40456	6.01735
109218	Tmem139	transmembrane protein 139	0	0	6.87507	6.20719	6.769	7.03896	5.55131
12267	C3ar1	complement component 3a receptor 1	0	7.14995	8.87163	8.13972	6.67681	7.02943	5.64554
108096	Slco1a5	solute carrier organic anion transporter family, member 1a5	0	2.77651	5.23493	5.9925	6.93493	6.71969	5.68018
107573	Trgc1	T cell receptor gamma, constant 1	0	0	0	6.68102	6.1465	6.43613	6.6668
17228	Cma1	chymase 1, mast cell	0	0	0	3.87026	5.7441	6.7167	6.7511
56644	Clec7a	C-type lectin domain family 7, member a	0	4.61903	7.51182	8.31375	6.68721	7.19059	5.3012
68774	Ms4a6d	membrane-spanning 4-domains, subfamily A, member 6D	0	8.12227	9.03852	7.66964	6.60754	6.94976	5.61533
14727	Lilr4b	leukocyte immunoglobulin-like receptor, subfamily B, member 4B	0	7.6835	9.19089	7.89721	6.58527	6.62396	5.95112
11813	Apoc2	apolipoprotein C-II	0	7.63618	10.0136	7.25105	6.69271	6.47409	5.96251
24108	Ubd	ubiquitin D	0	0	5.09334	6.00351	7.38654	4.84238	6.89219
12363	Casp4	caspase 4, apoptosis-related cysteine peptidase	0	5.62383	6.18916	6.22182	6.59529	6.39592	6.10371
13025	Ctla2b	cytotoxic T lymphocyte-associated protein 2 beta	0	4.49662	7.95901	7.44748	6.32598	6.67146	6.00799
12483	Cd22	CD22 antigen	0	3.14155	7.52233	8.06431	6.91938	6.71315	5.36652
60361	Ms4a4b	membrane-spanning 4-domains, subfamily A, member 4B	0	4.4749	4.49199	5.36806	6.32146	6.29413	6.35389
16185	Il2rb	interleukin 2 receptor, beta chain	0	2.34317	2.80922	5.48678	6.45671	5.97355	6.42773
17105	Lyz2	lysozyme 2	0	4.85982	8.22066	7.86545	6.61089	6.73381	5.46472
107576	Trgc4	T cell receptor gamma, constant 4	0	0	0	5.64061	5.26805	6.6679	6.84002
93695	Gpnmb	glycoprotein (transmembrane) nmb	0	3.94248	8.79904	8.48426	6.78775	6.64816	5.31826
100503664	Gm13012	predicted gene 13012	0	6.64833	8.2513	7.06666	6.38393	6.50923	5.86034
72778	Dnajc22	DnaJ heat shock protein family (Hsp40) member C22	0	0	7.35286	6.49625	5.90337	7.18673	5.66273
74488	Lrrc15	leucine rich repeat containing 15	0	10.2948	10.2549	7.38421	6.15055	6.29604	5.99584
219144	Arl11	ADP-ribosylation factor-like 11	0	6.03701	7.95933	7.88785	6.36712	6.6039	5.44788
12514	Cd68	CD68 antigen	0	5.9625	8.52956	7.91653	6.49871	6.43789	5.43788
320377	9330175E14Rik	RIKEN cDNA 9330175E14 gene	0	6.13595	6.07237	6.23908	6.67373	6.0927	5.60632
12506	Cd48	CD48 antigen	0	5.56863	7.65433	7.7436	6.4306	6.43119	5.49034
666513	Gm11787	predicted gene 11787	0	7.2104	7.58544	7.30579	5.62568	6.21721	6.50113
15442	Hpse	heparanase	0	2.94925	7.65746	8.24716	6.66784	6.66296	4.95798
17059	Klrb1c	killer cell lectin-like receptor subfamily B member 1C	0	0	4.40639	5.05731	6.41015	6.20038	5.6752
70835	Prss22	protease, serine 22	0	8.87011	8.17442	6.11805	6.46941	6.36107	5.45017
223780	Adm2	adrenomedullin 2	0	8.74317	8.3398	6.40245	6.1426	6.29333	5.77592
14068	F7	coagulation factor VII	0	9.16321	11.1233	8.40947	6.66745	6.36853	5.07656
217303	Cd300a	CD300A molecule	0	5.39681	7.76507	8.17168	6.48587	6.44835	5.13495
12044	Bcl2a1a	B cell leukemia/lymphoma 2 related protein A1a	0	6.6517	5.96585	6.08519	5.88225	6.35084	5.79745
386463	Cdsn	corneodesmosin	0	6.9201	6.29859	6.52318	6.89223	5.72648	5.35655
17085	Ly9	lymphocyte antigen 9	0	4.41308	7.40278	7.64657	6.44482	6.46514	5.05725
381091	H2-Eb2	histocompatibility 2, class II antigen E beta2	0	4.09387	5.23361	6.10731	5.93006	6.45103	5.58569
100041146	Gm15448	predicted gene 15448	0	7.25508	7.58841	7.43882	6.5325	6.05826	5.35776
394432	Ugt1a7c	UDP glucuronosyltransferase 1 family, polypeptide A7C	0	6.882	8.62943	8.00282	6.78921	6.91091	4.15807
16175	Il1a	interleukin 1 alpha	0	5.13716	7.0225	7.82019	6.49178	6.41515	4.9286
74152	Stra6l	STRA6-like	0	4.41333	7.45835	7.71739	6.45295	6.24115	5.13752
229499	Fcrl1	Fc receptor-like 1	0	2.99838	6.21743	7.40018	6.27173	6.30881	5.22672
20288	Msr1	macrophage scavenger receptor 1	0	8.76846	9.61666	7.01976	5.94825	6.50771	5.34888
319272	A130077B15Rik	RIKEN cDNA A130077B15 gene	0	5.67152	7.76593	7.56244	6.29026	6.36665	5.14393
65971	Tbata	thymus, brain and testes associated	0	0	3.64541	6.5705	6.00526	6.12828	5.6011
57781	Cd200r1	CD200 receptor 1	0	7.3471	8.10395	7.39585	6.08781	6.44207	5.14644
12047	Bcl2a1d	B cell leukemia/lymphoma 2 related protein A1d	0	6.28824	6.47556	6.15151	5.88804	6.14361	5.5273
13733	Adgre1	adhesion G protein-coupled receptor E1	0	5.13512	7.70173	7.12507	6.08698	6.34074	5.10721
12523	Cd84	CD84 antigen	0	5.61094	7.9992	7.53597	6.04219	6.43231	5.05998
12260	C1qb	complement component 1, q subcomponent, beta polypeptide	0	4.08003	7.69445	7.24231	5.99062	6.31537	5.22538
17227	Mcpt4	mast cell protease 4	0	0	0	3.43666	5.05556	6.23541	6.23916
107376	E330013P04Rik	RIKEN cDNA E330013P04 gene	0	3.21919	0	3.74525	6.33789	5.43372	5.64585
57390	Psors1c2	psoriasis susceptibility 1 candidate 2 (human)	0	3.79074	5.3624	6.40239	6.02345	5.5577	5.83283
17476	Mpeg1	macrophage expressed gene 1	0	5.50035	7.67166	7.67746	6.1848	6.38698	4.79212
100038595	Gm16287	predicted gene 16287	0	6.64461	7.17362	6.49769	5.37728	6.31714	5.63885
54486	Hpgds	hematopoietic prostaglandin D synthase	0	3.1393	7.06257	7.5252	6.00993	6.29879	5.0086
75329	Atf7ip2	activating transcription factor 7 interacting protein 2	0	0	3.80035	4.85157	5.99923	5.92422	5.39288
12259	C1qa	complement component 1, q subcomponent, alpha polypeptide	0	3.31261	7.2058	6.52274	5.73441	6.04986	5.51685
65221	Slc15a3	solute carrier family 15, member 3	0	6.14023	8.23423	7.64376	6.05783	6.08576	5.14589
80891	Fcrls	Fc receptor-like S, scavenger receptor	0	2.67411	6.82027	6.60211	5.84772	6.15937	5.26188
18173	Slc11a1	solute carrier family 11 (proton-coupled divalent metal ion transporters), member 1	0	5.88965	7.84704	7.55491	6.12519	6.16356	4.88601
217066	Elobl	elongin B-like	0	0	5.97361	4.97997	5.67163	5.73057	5.76525
12262	C1qc	complement component 1, q subcomponent, C chain	0	3.1725	7.47887	7.07398	5.89951	5.90063	5.36291
100125262	Trbc1	T cell receptor beta, constant region 1	0	0	0	0	5.34282	4.80741	7.00166
100034251	Wfdc17	WAP four-disulfide core domain 17	0	5.83425	8.37495	6.86608	5.54705	6.11546	5.46841
232801	Lilra5	leukocyte immunoglobulin-like receptor, subfamily A (with TM domain), member 5	0	0	0	4.14466	5.30962	6.15617	5.61016
666907	Ms4a4a	membrane-spanning 4-domains, subfamily A, member 4A	0	7.86548	8.01019	6.67864	5.45877	6.2956	5.24489
16181	Il1rn	interleukin 1 receptor antagonist	0	7.92883	8.41572	6.28828	5.56418	6.09631	5.33645
21926	Tnf	tumor necrosis factor	0	7.32814	7.14144	6.8143	5.89278	5.62584	5.39286
14728	Lilrb4a	leukocyte immunoglobulin-like receptor, subfamily B, member 4A	0	7.02355	8.33034	7.22719	5.85469	5.97895	5.07252
246256	Fcgr4	Fc receptor, IgG, low affinity IV	0	6.76228	8.37104	6.98577	5.90792	5.87084	5.10849
321019	Gpr183	G protein-coupled receptor 183	0	3.99986	6.18805	6.46273	5.54722	5.77172	5.50842
19204	Ptafr	platelet-activating factor receptor	0	6.12671	7.20395	7.50727	5.95679	6.10614	4.71017
93675	Clec2i	C-type lectin domain family 2, member i	0	6.04041	8.57557	7.52615	6.56186	6.41941	3.72257
75345	Slamf7	SLAM family member 7	0	3.82564	6.04455	6.8136	5.97641	5.94654	4.63067
238395	Serpina3j	serine (or cysteine) peptidase inhibitor, clade A (alpha-1 antiproteinase, antitrypsin), member 3J	0	4.59442	0	5.31099	5.61975	6.15522	4.77701
20296	Ccl2	chemokine (C-C motif) ligand 2	0	8.42517	8.22764	5.84781	6.03673	5.15017	5.35661
329375	Cfap77	cilia and flagella associated protein 77	0	0	4.69578	3.83656	5.78019	4.74624	6.00186
381680	Nxpe5	neurexophilin and PC-esterase domain family, member 5	0	7.78833	9.88518	6.42032	5.44626	5.85618	5.1902
20293	Ccl12	chemokine (C-C motif) ligand 12	0	6.18411	6.33935	5.63616	5.39626	5.14278	5.91894
227288	Cxcr1	chemokine (C-X-C motif) receptor 1	0	5.59854	6.26647	7.86732	6.20378	5.89843	4.35287
68279	Mcoln2	mucolipin 2	0	4.48008	6.80325	6.88463	5.76842	6.04965	4.59076
14131	Fcgr3	Fc receptor, IgG, low affinity III	0	6.07797	7.29215	6.71025	5.68479	5.76248	4.94668
230766	Fam167b	family with sequence similarity 167, member B	0	3.19109	5.5101	5.62474	5.21548	5.5195	5.64128
319684	5031425F14Rik	RIKEN cDNA 5031425F14 gene	0	5.28967	7.37151	6.57513	5.43934	5.95339	4.9448
21857	Timp1	tissue inhibitor of metalloproteinase 1	0	7.06385	6.16684	5.56982	5.69905	5.29375	5.30966
56742	Psrc1	proline/serine-rich coiled-coil 1	0	3.7622	6.17214	5.62696	5.93484	5.15147	5.15379
14710	Gngt2	guanine nucleotide binding protein (G protein), gamma transducing activity polypeptide 2	0	3.60406	6.70496	6.65756	5.57146	5.6187	5.00974
22177	Tyrobp	TYRO protein tyrosine kinase binding protein	0	4.81813	7.4634	6.95179	5.66712	5.58582	4.91519
23886	Gdf15	growth differentiation factor 15	0	7.65698	7.40132	7.4338	6.31122	5.43269	4.42338
20259	Scin	scinderin	0	0	5.93658	5.36345	5.24109	5.93051	4.96728
12766	Cxcr3	chemokine (C-X-C motif) receptor 3	0	2.73742	4.75855	5.60421	5.44013	5.04641	5.5749
14744	Gpr65	G-protein coupled receptor 65	0	4.33852	6.6052	6.46665	5.37223	5.90993	4.75964
83408	Gimap3	GTPase, IMAP family member 3	0	0	0	4.05252	5.09801	4.93127	6.00713
14130	Fcgr2b	Fc receptor, IgG, low affinity IIb	0	5.16019	5.71986	5.59796	5.32065	5.54675	5.15085
74306	Prss46	protease, serine 46	0	5.11774	7.5496	7.51879	5.80298	5.75097	4.42903
225471	Ticam2	toll-like receptor adaptor molecule 2	0	4.34658	6.61111	6.48161	5.489	5.82124	4.61891
16186	Il2rg	interleukin 2 receptor, gamma chain	0	4.82197	6.9292	6.00458	5.47095	5.43848	4.98604
14127	Fcer1g	Fc receptor, IgE, high affinity I, gamma polypeptide	0	4.94663	7.28707	6.46739	5.48334	5.4171	4.98293
12775	Ccr7	chemokine (C-C motif) receptor 7	0	4.68642	5.76763	6.65738	5.55906	5.71093	4.58522
170743	Tlr7	toll-like receptor 7	0	5.58081	7.20221	7.00499	5.49856	6.03611	4.31303
23832	Xcr1	chemokine (C motif) receptor 1	0	4.01705	4.51013	4.86443	5.5013	5.31531	4.96074
21391	Tbxas1	thromboxane A synthase 1, platelet	0	5.35068	7.85685	6.66978	5.42192	5.59964	4.75191
69774	Ms4a6b	membrane-spanning 4-domains, subfamily A, member 6B	0	6.84929	7.48778	6.20239	5.31525	5.60354	4.84181
69069	Tmem273	transmembrane protein 273	0	5.00676	7.85691	6.61117	5.53921	5.49057	4.73069
15002	H2-Ob	histocompatibility 2, O region beta locus	0	3.08218	5.12198	5.18406	5.60614	5.35667	4.76833
20311	Cxcl5	chemokine (C-X-C motif) ligand 5	0	5.65145	3.87127	4.24278	4.98725	5.40053	5.33863
20186	Nr1h4	nuclear receptor subfamily 1, group H, member 4	0	0	5.70271	6.50761	5.52756	5.2945	4.82496
12524	Cd86	CD86 antigen	0	5.05454	6.60671	6.37506	5.42566	5.51978	4.68073
14960	H2-Aa	histocompatibility 2, class II antigen A, alpha	0	2.63942	4.18658	4.62074	5.21853	5.10821	5.26553
11607	Agtr1a	angiotensin II receptor, type 1a	0	0	1.7482	4.01177	5.27982	5.10897	5.19052
171285	Havcr2	hepatitis A virus cellular receptor 2	0	5.66255	7.57681	6.74128	5.51974	5.59064	4.45903
381534	Ube2u	ubiquitin-conjugating enzyme E2U (putative)	0	2.24763	4.4228	4.43506	4.7004	5.34597	5.51142
14969	H2-Eb1	histocompatibility 2, class II antigen E beta	0	2.66387	4.26979	4.51447	5.16989	5.07445	5.3052
16365	Acod1	aconitate decarboxylase 1	0	7.20366	6.45956	6.74767	5.47544	5.24241	4.83034
12984	Csf2rb2	colony stimulating factor 2 receptor, beta 2, low-affinity (granulocyte-macrophage)	0	6.08633	7.31987	7.21826	5.49948	5.70134	4.2865
14961	H2-Ab1	histocompatibility 2, class II antigen A, beta 1	0	2.80378	4.36734	4.57309	5.17349	5.01202	5.29619
117167	Steap4	STEAP family member 4	0	1.83003	2.63298	5.00606	5.20147	5.27706	4.99924
215900	Calhm6	calcium homeostasis modulator family member 6	0	0	4.31554	5.95071	5.31422	5.26131	4.89976
67765	5830432E09Rik	RIKEN cDNA 5830432E09 gene	0	5.40231	7.03669	6.78402	5.75497	5.90874	3.80539
54483	Mefv	Mediterranean fever	0	7.1586	7.32396	6.80313	4.81682	5.61512	5.01019
27052	Aoah	acyloxyacyl hydrolase	0	2.14193	5.04713	6.2628	5.15461	5.55589	4.70497
69769	Tnfaip8l2	tumor necrosis factor, alpha-induced protein 8-like 2	0	4.45585	6.59464	6.34103	5.25788	5.39588	4.75466
246746	Cd300lf	CD300 molecule like family member F	0	6.92816	7.72894	7.04039	5.64519	5.42467	4.32922
12502	Cd3g	CD3 antigen, gamma polypeptide	0	0	0	3.9404	4.72632	4.51944	6.08898
18816	Serpinf2	serine (or cysteine) peptidase inhibitor, clade F, member 2	0	0	4.81057	5.96783	5.50814	5.07147	4.73185
73656	Ms4a6c	membrane-spanning 4-domains, subfamily A, member 6C	0	6.1863	7.13426	6.24391	5.39681	5.59199	4.32045
14129	Fcgr1	Fc receptor, IgG, high affinity I	0	6.36727	7.28259	6.4292	5.23152	5.26858	4.76753
16819	Lcn2	lipocalin 2	0	3.52078	1.72307	4.88352	5.46274	4.82117	4.96189
12394	Runx1	runt related transcription factor 1	0	6.10891	6.2973	6.1257	5.30036	5.38175	4.51523
16149	Cd74	CD74 antigen (invariant polypeptide of major histocompatibility complex, class II antigen-associated)	0	2.52522	4.06681	4.54726	5.13407	4.89529	5.13502
70789	Kynu	kynureninase	0	2.9451	6.06582	6.55538	5.81763	5.7754	3.57049
12508	Cd53	CD53 antigen	0	5.80859	7.13708	6.57452	5.42483	5.82001	3.91632
100038947	Sirpb1c	signal-regulatory protein beta 1-like	0	8.16173	8.05941	7.24727	5.56071	5.24152	4.33859
213527	Pth2r	parathyroid hormone 2 receptor	0	0	0	3.95449	4.39574	5.26192	5.45979
12983	Csf2rb	colony stimulating factor 2 receptor, beta, low-affinity (granulocyte-macrophage)	0	6.17951	7.27796	6.8752	5.35633	5.4036	4.35581
223433	Otulinl	OTU deubiquitinase with linear linkage specificity like	0	4.80532	6.88777	6.60735	5.20807	5.43532	4.45369
17084	Ly86	lymphocyte antigen 86	0	3.05181	5.75912	6.04043	5.18041	5.24737	4.66907
15109	Hal	histidine ammonia lyase	0	7.011	7.29613	5.07096	5.00167	5.63046	4.45106
13610	S1pr3	sphingosine-1-phosphate receptor 3	0	4.95432	4.365	5.55373	5.42346	4.95059	4.66535
15000	H2-DMb2	histocompatibility 2, class II, locus Mb2	0	4.42874	5.33062	4.82203	5.15342	5.0569	4.82092
81879	Tfcp2l1	transcription factor CP2-like 1	0	0	2.56789	3.79542	4.82844	5.10518	5.06842
320148	B430306N03Rik	RIKEN cDNA B430306N03 gene	0	5.80239	7.85335	6.83752	5.4496	5.41816	4.08444
230099	Car9	carbonic anhydrase 9	0	8.33308	7.26321	6.38966	5.1154	5.31677	4.4797
77577	Spns3	spinster homolog 3	0	3.52201	5.41489	5.26004	5.38504	4.86041	4.62265
11629	Aif1	allograft inflammatory factor 1	0	3.27653	5.83029	5.34198	4.88647	4.95332	5.01746
12399	Runx3	runt related transcription factor 3	0	5.2154	6.59171	6.21197	5.26953	5.08219	4.47365
192187	Stab1	stabilin 1	0	5.25134	7.9261	6.03023	4.98109	5.37848	4.46181
72318	Cyth4	cytohesin 4	0	4.73284	6.47565	6.37969	5.12825	5.19391	4.49847
12873	Cpa3	carboxypeptidase A3, mast cell	0	0	0	0	4.42195	5.46986	4.92618
57248	Ly6i	lymphocyte antigen 6 complex, locus I	0	5.52025	6.57446	4.70217	5.33545	4.5943	4.8829
18733	Pirb	paired Ig-like receptor B	0	5.621	6.62232	6.50497	5.08272	5.22388	4.50053
16792	Laptm5	lysosomal-associated protein transmembrane 5	0	4.40909	6.73646	6.59337	5.281	5.22326	4.29256
17060	Blnk	B cell linker	0	2.59875	6.51011	6.64258	5.20153	5.15998	4.42014
75604	Tm4sf5	transmembrane 4 superfamily member 5	0	0	4.72398	5.44503	5.171	5.20049	4.40707
72267	Lrrc8e	leucine rich repeat containing 8 family, member E	0	2.89427	3.62094	4.6607	4.97763	4.86457	4.91483
21938	Tnfrsf1b	tumor necrosis factor receptor superfamily, member 1b	0	5.34116	6.87439	6.73814	5.25767	5.24519	4.24552
279572	Tlr13	toll-like receptor 13	0	6.61105	7.64336	6.59725	5.06313	5.54095	4.11979
12142	Prdm1	PR domain containing 1, with ZNF domain	0	5.19404	6.38525	6.21837	4.97774	5.14457	4.59158
17948	Naip2	NLR family, apoptosis inhibitory protein 2	0	5.89373	6.79956	6.54952	5.10397	5.3622	4.24342
30925	Slamf6	SLAM family member 6	0	4.34173	6.06152	6.144	5.0654	5.21058	4.41503
58861	Cysltr1	cysteinyl leukotriene receptor 1	0	6.02369	6.12851	5.76452	5.25361	5.37734	4.04175
21426	Tfec	transcription factor EC	0	6.73522	7.01322	7.04826	5.19749	5.34899	4.11334
227327	B3gnt7	UDP-GlcNAc:betaGal beta-1,3-N-acetylglucosaminyltransferase 7	0	4.2868	6.18359	6.58956	5.36562	5.05071	4.20351
12507	Cd5	CD5 antigen	0	0	7.22109	6.08277	5.02959	4.87186	4.67888
12491	Cd36	CD36 molecule	0	5.38362	8.4262	6.74575	4.57133	5.81197	4.16804
27056	Irf5	interferon regulatory factor 5	0	4.91491	6.17982	6.08833	4.91895	5.03286	4.59554
16182	Il18r1	interleukin 18 receptor 1	0	3.8257	0	4.51533	4.80029	4.76227	4.9748
76408	Abcc3	ATP-binding cassette, sub-family C (CFTR/MRP), member 3	0	5.5171	7.7194	6.63269	5.05046	5.34589	4.14026
12578	Cdkn2a	cyclin dependent kinase inhibitor 2A	0	3.39514	5.24112	5.11351	4.82152	4.28773	5.41723
58801	Pmaip1	phorbol-12-myristate-13-acetate-induced protein 1	0	4.88081	5.2094	5.23706	5.16078	5.09134	4.2709
234911	Mmp27	matrix metallopeptidase 27	0	4.46031	7.62123	7.04229	4.79919	5.66397	4.03708
16644	Kng1	kininogen 1	0	4.71825	6.82504	5.16868	5.14509	5.63112	3.71078
170779	Cd209d	CD209d antigen	0	3.86408	4.57559	4.9176	4.16095	4.48186	5.83216
327957	Scimp	SLP adaptor and CSK interacting membrane protein	0	4.79471	4.45197	4.95134	4.97372	4.74168	4.71521
12774	Ccr5	chemokine (C-C motif) receptor 5	0	6.4599	6.43848	5.53259	4.86295	5.32853	4.22404
16691	Krt8	keratin 8	0	0	3.60271	4.42644	5.01398	5.05446	4.31491
21948	Cd70	CD70 antigen	0	0	3.53936	4.06533	5.0796	4.69344	4.60379
21897	Tlr1	toll-like receptor 1	0	4.86855	6.24569	5.63656	4.94263	4.76418	4.61739
18566	Pdcd1	programmed cell death 1	0	3.54904	3.83909	4.3281	5.13235	4.15531	5.00568
17952	Naip6	NLR family, apoptosis inhibitory protein 6	0	5.3353	7.07519	6.54227	5.01405	5.63106	3.62505
107350	AW112010	expressed sequence AW112010	0	0	3.5463	4.20486	4.90756	4.57054	4.76314
238447	Igha	immunoglobulin heavy constant alpha	0	0	0	0	3.47132	4.79735	5.96593
50525	Spag6l	sperm associated antigen 6-like	0	0	0	3.98111	4.51422	4.99293	4.66955
69364	1700012P22Rik	RIKEN cDNA 1700012P22 gene	0	-4.16302	0	3.97088	4.60063	4.56851	4.99194
320207	Pik3r5	phosphoinositide-3-kinase regulatory subunit 5	0	4.79152	6.30486	6.43619	5.0573	4.85738	4.20745
211228	Lrrc25	leucine rich repeat containing 25	0	5.21881	7.1633	6.01668	4.8159	4.75528	4.49378
100503311	Pifo	primary cilia formation	0	-3.84167	0	3.62966	4.30352	4.47319	5.25356
74748	Slamf8	SLAM family member 8	0	2.08475	2.51945	4.81285	4.90042	4.67085	4.45737
230787	Themis2	thymocyte selection associated family member 2	0	4.70597	5.86462	5.88973	4.91136	5.04583	4.06553
13051	Cx3cr1	chemokine (C-X3-C motif) receptor 1	0	1.7651	4.81406	5.27057	4.66371	5.07619	4.2617
232413	Clec12a	C-type lectin domain family 12, member a	0	2.21554	4.85278	5.56167	4.5173	5.196	4.28173
16854	Lgals3	lectin, galactose binding, soluble 3	0	5.14671	6.22804	5.45057	4.84671	4.64766	4.48134
15001	H2-Oa	histocompatibility 2, O region alpha locus	0	3.17924	5.26879	4.74028	5.06182	4.50638	4.37164
76453	Prss23	protease, serine 23	0	3.84638	3.15584	3.80808	4.65902	4.67288	4.56312
23900	Hcst	hematopoietic cell signal transducer	0	3.40937	5.68992	5.96091	4.6553	4.63214	4.59281
217304	Cd300lb	CD300 molecule like family member B	0	5.0224	6.72782	6.4954	4.75282	5.05979	4.04463
22324	Vav1	vav 1 oncogene	0	5.31794	6.58167	5.90818	4.80142	4.88022	4.17273
80782	Klrb1b	killer cell lectin-like receptor subfamily B member 1B	0	3.67376	4.90297	4.39971	4.73473	4.42746	4.66266
56743	Lat2	linker for activation of T cells family, member 2	0	4.57103	6.83907	5.51954	4.60836	4.86232	4.34074
66329	Susd3	sushi domain containing 3	0	3.87253	6.11721	5.48505	4.72232	4.7203	4.35984
18106	Cd244a	CD244 molecule A	0	6.59383	6.98651	5.31008	5.00793	4.95043	3.83387
69781	1600010M07Rik	RIKEN cDNA 1600010M07 gene	0	5.49995	6.00115	5.36441	4.57193	4.72997	4.47213
434756	Akap14	A kinase (PRKA) anchor protein 14	0	0	0	3.496	4.62235	4.31749	4.82996
18787	Serpine1	serine (or cysteine) peptidase inhibitor, clade E, member 1	0	10.5593	8.39366	6.36832	4.86371	5.19879	3.69439
11596	Ager	advanced glycosylation end product-specific receptor	0	-1.59597	2.0582	3.96654	4.59375	4.41946	4.72864
16643	Klrd1	killer cell lectin-like receptor, subfamily D, member 1	0	4.61119	5.1703	4.42353	4.51208	4.91906	4.27448
214854	Neurl3	neuralized E3 ubiquitin protein ligase 3	0	5.2223	6.20687	5.77255	4.67583	4.94742	4.0818
53314	Batf	basic leucine zipper transcription factor, ATF-like	0	5.02049	6.23896	5.22736	4.80776	4.5241	4.3708
23845	Clec5a	C-type lectin domain family 5, member a	0	5.72858	6.62957	5.83747	4.69712	5.03472	3.94247
70785	Dennd1c	DENN/MADD domain containing 1C	0	4.36187	5.71217	5.65678	4.54541	4.91974	4.1988
105855	Nckap1l	NCK associated protein 1 like	0	4.37135	6.27563	6.09552	4.76729	4.91492	3.96671
12797	Cnn1	calponin 1	0	4.04668	6.75191	5.83317	6.04711	3.58923	3.99658
12802	Cnr2	cannabinoid receptor 2 (macrophage)	0	4.97774	6.49052	6.35493	4.86326	5.01597	3.71226
12475	Cd14	CD14 antigen	0	6.46901	5.85397	5.07436	4.51906	4.89919	4.17208
17064	Cd93	CD93 antigen	0	6.21892	7.53563	6.25395	4.8034	5.08308	3.69478
66813	Bcl2l14	BCL2-like 14 (apoptosis facilitator)	0	0	4.49747	5.30675	4.65199	5.13232	3.79431
73690	Glipr1	GLI pathogenesis-related 1 (glioma)	0	3.73407	6.17301	6.47717	4.92625	4.99763	3.63586
11745	Anxa3	annexin A3	0	5.41455	4.7765	4.71973	5.12464	4.42376	3.98839
15900	Irf8	interferon regulatory factor 8	0	3.80538	5.97907	5.87948	4.96313	4.67555	3.87782
78826	P2ry10	purinergic receptor P2Y, G-protein coupled 10	0	4.80612	4.64919	4.36972	4.77869	5.34566	3.35863
71313	Fsip1	fibrous sheath-interacting protein 1	0	3.78852	3.62951	4.25251	4.544	4.64864	4.27693
229898	Gbp5	guanylate binding protein 5	0	2.40383	3.47296	4.47433	5.21705	4.16065	4.08817
100042814	Apol7d	apolipoprotein L 7d	0	4.08531	3.87246	4.07488	4.71693	4.78881	3.95306
217305	Cd300ld	CD300 molecule like family member d	0	5.42938	6.24895	5.62759	4.45622	4.77001	4.22514
19253	Ptpn18	protein tyrosine phosphatase, non-receptor type 18	0	3.62894	6.07083	5.27747	4.30276	4.55893	4.58075
13058	Cybb	cytochrome b-245, beta polypeptide	0	2.66546	5.25166	5.74567	4.75883	4.94782	3.73498
17110	Lyz1	lysozyme 1	0	0	5.89708	6.13444	4.29621	5.08989	4.05451
19773	Rln1	relaxin 1	0	3.88812	3.76815	4.27101	4.86014	4.21791	4.34559
226691	Ifi207	interferon activated gene 207	0	5.27951	6.52392	6.21948	4.81063	4.94451	3.65602
110958	M1ap	meiosis 1 associated protein	0	3.62685	5.38414	5.28954	4.04247	5.069	4.28917
214639	4930486L24Rik	RIKEN cDNA 4930486L24 gene	0	2.79618	5.32332	5.78034	4.51595	4.69024	4.18266
381308	Ifi211	interferon activated gene 211	0	5.78105	6.08639	5.60362	5.08069	4.12906	4.16746
56221	Ccl24	chemokine (C-C motif) ligand 24	0	8.99317	5.57481	3.76807	3.41897	5.19181	4.76466
56619	Clec4e	C-type lectin domain family 4, member e	0	7.3561	6.69404	5.39641	4.36773	5.26157	3.73632
237256	Zc3h12d	zinc finger CCCH type containing 12D	0	5.08889	7.04578	5.68334	4.53228	4.91346	3.91295
12504	Cd4	CD4 antigen	0	0	3.78442	5.69958	4.47929	4.35735	4.51666
277203	Tm4sf19	transmembrane 4 L six family member 19	0	5.51437	6.3108	6.81007	5.08037	5.23898	3.03341
20716	Serpina3n	serine (or cysteine) peptidase inhibitor, clade A, member 3N	0	3.04953	2.54992	4.63792	4.89365	4.60936	3.8472
12229	Btk	Bruton agammaglobulinemia tyrosine kinase	0	4.82446	6.48156	5.93526	4.62937	4.73216	3.98113
16414	Itgb2	integrin beta 2	0	5.51185	6.80895	6.05622	4.71401	4.83082	3.78743
27007	Klrk1	killer cell lectin-like receptor subfamily K, member 1	0	3.89742	3.94092	3.9876	4.63829	4.35618	4.31801
15894	Icam1	intercellular adhesion molecule 1	0	2.0736	4.01218	4.49121	4.62843	4.41855	4.24039
16154	Il10ra	interleukin 10 receptor, alpha	0	3.51975	5.50975	5.80055	4.57134	4.77431	3.92728
74734	Rhoh	ras homolog family member H	0	3.838	5.77416	5.5353	4.58567	4.93072	3.7303
16197	Il7r	interleukin 7 receptor	0	5.80375	7.00298	6.80747	4.65428	5.21074	3.37428
11501	Adam8	a disintegrin and metallopeptidase domain 8	0	7.59253	9.08623	6.44564	4.64376	4.91542	3.67913
16790	Anpep	alanyl (membrane) aminopeptidase	0	2.5752	5.52319	6.44215	4.86346	4.83703	3.52627
238393	Serpina3f	serine (or cysteine) peptidase inhibitor, clade A, member 3F	0	0	0	4.03718	4.48709	4.19477	4.52106
171506	H1f8	H1 histone family, member O, oocyte-specific	0	0	0	4.5651	4.61414	4.51515	4.06687
14537	Gcnt1	glucosaminyl (N-acetyl) transferase 1, core 2	0	5.94023	6.43449	5.47043	4.63105	4.77322	3.78572
19288	Ptx3	pentraxin related gene	0	5.9754	4.63575	5.20086	5.077	4.2751	3.79362
414084	Tnip3	TNFAIP3 interacting protein 3	0	3.30764	3.6224	4.17664	3.94931	4.8629	4.28874
170744	Tlr8	toll-like receptor 8	0	4.9945	6.56452	6.39415	4.70098	5.41934	2.95664
17112	Tm4sf1	transmembrane 4 superfamily member 1	0	5.76189	4.05783	3.8795	4.54203	4.42369	4.10522
15507	Hspb1	heat shock protein 1	0	5.99925	4.13529	4.30141	4.58435	4.21192	4.26463
100502673	Gm19316	predicted gene, 19316	0	4.8641	6.13584	5.98517	4.29654	4.81254	3.94747
108670	Epsti1	epithelial stromal interaction 1 (breast)	0	3.98843	5.2989	5.01277	4.40122	4.58236	4.05969
20305	Ccl6	chemokine (C-C motif) ligand 6	0	7.80129	6.75602	4.52414	4.03925	4.98881	4.00822
73149	Clec4a3	C-type lectin domain family 4, member a3	0	4.14446	4.90889	5.35955	4.37183	4.96883	3.6774
17916	Myo1f	myosin IF	0	4.70209	6.4322	5.95001	4.65063	4.69809	3.66531
20299	Ccl22	chemokine (C-C motif) ligand 22	0	3.13085	2.87584	4.27938	4.26933	4.53964	4.20401
17972	Ncf4	neutrophil cytosolic factor 4	0	5.19641	5.97508	5.56956	4.50961	4.53813	3.94535
14939	Gzmb	granzyme B	0	0	0	0	4.38307	4.62593	3.97701
76117	Arhgap15	Rho GTPase activating protein 15	0	3.11934	4.953	5.35241	4.47597	4.62203	3.81806
74131	Sash3	SAM and SH3 domain containing 3	0	4.23171	6.12732	5.73154	4.50733	4.57252	3.77781
382062	AB124611	cDNA sequence AB124611	0	4.40006	6.16019	5.81557	4.60783	4.46351	3.74012
100233207	Gm17359	predicted gene, 17359	0	0	3.64802	3.66853	3.85181	4.04458	4.89785
12768	Ccr1	chemokine (C-C motif) receptor 1	0	7.88502	7.54448	4.95455	4.14877	4.70387	3.93983
76074	Gbp8	guanylate-binding protein 8	0	0	0	3.05254	5.08944	3.84657	3.82001
22337	Vdr	vitamin D (1,25-dihydroxyvitamin D3) receptor	0	5.12127	4.13487	4.41051	4.69326	4.40454	3.6526
15951	Ifi204	interferon activated gene 204	0	5.97122	6.36861	5.4327	4.62835	4.46813	3.65156
12493	Cd37	CD37 antigen	0	3.94278	6.05598	5.7081	4.52867	4.45017	3.76045
20375	Spi1	spleen focus forming virus (SFFV) proviral integration oncogene	0	4.63315	6.0866	5.59276	4.42333	4.37335	3.87383
13011	Cst7	cystatin F (leukocystatin)	0	0	4.60184	4.33875	4.72434	4.17689	3.76735
224419	Map3k7cl	Map3k7 C-terminal like	0	4.18271	4.88944	5.37128	5.28604	3.65478	3.68915
22354	Vipr1	vasoactive intestinal peptide receptor 1	0	0	3.4274	5.83666	4.29613	4.72065	3.61032
12273	C5ar1	complement component 5a receptor 1	0	6.61845	7.14152	5.20404	4.09729	4.71234	3.80882
21939	Cd40	CD40 antigen	0	3.92803	5.15606	4.60398	4.18527	4.18573	4.2446
226652	Arhgap30	Rho GTPase activating protein 30	0	4.72701	5.83591	5.61642	4.3392	4.56832	3.67676
104759	Pld4	phospholipase D family, member 4	0	3.26311	6.29867	5.50882	4.35552	4.30014	3.9234
15242	Hhex	hematopoietically expressed homeobox	0	3.38518	5.65622	5.28263	4.22597	4.74755	3.58625
15945	Cxcl10	chemokine (C-X-C motif) ligand 10	0	3.16268	2.83785	5.53128	4.93035	3.37964	4.24147
16331	Inpp5d	inositol polyphosphate-5-phosphatase D	0	4.82346	6.52564	5.66058	4.4469	4.48927	3.60221
380732	Milr1	mast cell immunoglobulin like receptor 1	0	5.17873	6.51861	5.27912	4.40677	4.34874	3.77976
20198	S100a4	S100 calcium binding protein A4	0	3.76634	4.09382	3.58896	4.08619	4.09787	4.34497
56554	Raet1d	retinoic acid early transcript delta	0	7.62156	9.07536	5.39266	4.11539	5.15269	3.26012
16988	Lst1	leukocyte specific transcript 1	0	3.70402	5.08988	4.52747	4.14878	4.00574	4.3686
13078	Cyp1b1	cytochrome P450, family 1, subfamily b, polypeptide 1	0	2.99935	4.04134	4.04788	4.13369	4.52968	3.8529
12061	Bdkrb1	bradykinin receptor, beta 1	0	5.4204	5.01432	4.81124	4.35175	4.12938	4.02694
22637	Zap70	zeta-chain (TCR) associated protein kinase	0	0	0	3.62443	4.2596	3.69677	4.5504
666105	Gm7932	predicted gene 7932	0	0	2.2797	3.31542	4.11749	4.328	4.03829
58207	Slc43a3	solute carrier family 43, member 3	0	0	3.66776	4.48249	4.44724	4.28556	3.73737
20491	Sla	src-like adaptor	0	5.56184	5.99548	5.55761	4.36021	4.59178	3.47362
98256	Kmo	kynurenine 3-monooxygenase (kynurenine 3-hydroxylase)	0	3.73476	4.30984	4.00184	4.35133	4.59756	3.44812
216445	Arhgap9	Rho GTPase activating protein 9	0	4.19169	5.44928	5.46109	4.18725	4.44027	3.76738
16658	Mafb	v-maf musculoaponeurotic fibrosarcoma oncogene family, protein B (avian)	0	5.02761	6.63417	5.66707	4.3359	4.52815	3.52834
242248	Bank1	B cell scaffold protein with ankyrin repeats 1	0	0	3.36246	3.68718	3.64309	4.64559	4.09512
20210	Saa3	serum amyloid A 3	0	5.91694	5.04261	4.51748	3.89564	4.35167	4.09279
12489	Cd33	CD33 antigen	0	3.98306	5.12712	5.13081	4.44134	4.47404	3.41163
21934	Tnfrsf11a	tumor necrosis factor receptor superfamily, member 11a, NFKB activator	0	4.57903	6.04372	5.56873	4.22611	4.572	3.50276
11727	Ang	angiogenin, ribonuclease, RNase A family, 5	0	3.22166	5.61224	4.82017	4.36248	3.96578	3.96896
319849	Plxna4os1	plexin A4, opposite strand 1	0	0	4.39424	4.26521	3.90968	4.20079	4.13622
233571	P2ry6	pyrimidinergic receptor P2Y, G-protein coupled, 6	0	4.63135	6.05156	5.52512	4.22554	4.27877	3.73749
80719	Igsf6	immunoglobulin superfamily, member 6	0	4.85198	6.04033	5.70754	4.33408	4.47274	3.42092
14058	F10	coagulation factor X	0	8.09146	7.47607	5.46297	4.30054	4.2603	3.63611
12642	Ch25h	cholesterol 25-hydroxylase	0	6.43861	5.61543	4.21456	4.40064	3.98281	3.81298
23833	Cd52	CD52 antigen	0	4.02193	5.32761	4.54995	4.15018	3.79044	4.2281
208613	Tmem212	transmembrane protein 212	0	0	0	0	3.21429	3.82598	5.11915
16188	Il3ra	interleukin 3 receptor, alpha chain	0	3.07291	5.3139	4.87469	4.38728	4.02304	3.74572
631323	Gm12250	predicted gene 12250	0	3.60459	4.6341	4.35355	4.64333	3.76009	3.75017
11433	Acp5	acid phosphatase 5, tartrate resistant	0	3.72197	6.97106	5.72382	4.35848	4.45907	3.32648
23880	Fyb	FYN binding protein	0	4.24458	5.73463	5.27259	4.22117	4.29994	3.62286
240216	E230025N22Rik	Riken cDNA E230025N22 gene	0	3.68161	0	4.32691	4.36	3.77446	4.00152
15163	Hcls1	hematopoietic cell specific Lyn substrate 1	0	4.59854	5.71475	5.04055	4.1744	4.30904	3.64015
17312	Clec10a	C-type lectin domain family 10, member A	0	3.55638	4.62261	4.09617	3.68742	4.26795	4.16535
12978	Csf1r	colony stimulating factor 1 receptor	0	3.2506	4.98375	5.22815	4.20496	4.38243	3.52137
14429	Galr3	galanin receptor 3	0	0	3.70374	4.39006	4.25537	3.86733	3.96774
20556	Slfn2	schlafen 2	0	5.62657	5.71302	5.28027	3.97609	4.34102	3.76427
12517	Cd72	CD72 antigen	0	1.58765	4.52911	4.21537	4.26013	3.98604	3.82809
74202	Fblim1	filamin binding LIM protein 1	0	5.45151	5.11778	5.2507	4.45373	4.21756	3.39862
432555	Gm5431	predicted gene 5431	0	3.52773	5.75425	5.23531	4.55902	4.59833	2.91205
18826	Lcp1	lymphocyte cytosolic protein 1	0	4.85985	6.11375	5.44193	4.25771	4.41112	3.39973
215632	Psd4	pleckstrin and Sec7 domain containing 4	0	4.80296	5.79337	5.34157	4.19654	4.16251	3.70368
17183	Matn4	matrilin 4	0	-0.920334	1.74189	3.85999	3.89573	4.36797	3.79458
208154	Btla	B and T lymphocyte associated	0	3.32911	4.32728	3.62575	4.31731	4.51139	3.22749
73617	1700122H20Rik	RIKEN cDNA 1700122H20 gene	0	3.78909	5.68165	5.18252	4.07048	4.00258	3.97031
212032	Hk3	hexokinase 3	0	4.66995	6.66273	5.71354	4.29532	4.26953	3.46615
56792	Stap1	signal transducing adaptor family member 1	0	1.94718	4.13712	4.50813	3.99295	4.44765	3.58717
15162	Hck	hemopoietic cell kinase	0	4.4796	5.65717	5.14869	4.24594	4.09819	3.67139
12772	Ccr2	chemokine (C-C motif) receptor 2	0	5.91502	4.56219	4.24666	3.95814	4.49885	3.55134
12970	Crygs	crystallin, gamma S	0	1.83168	2.12016	3.77299	3.8567	3.95784	4.18886
74230	1700016K19Rik	RIKEN cDNA 1700016K19 gene	0	0	0	0	3.83424	3.75305	4.41371
50908	C1s1	complement component 1, s subcomponent 1	0	0	1.8656	3.06148	4.05004	4.15182	3.7844
14159	Fes	feline sarcoma oncogene	0	4.66971	5.6788	5.15912	4.21121	4.25497	3.5192
14917	Gucy2c	guanylate cyclase 2c	0	3.70931	2.60119	2.94001	3.52517	4.32274	4.12709
12609	Cebpd	CCAAT/enhancer binding protein (C/EBP), delta	0	5.29682	3.97948	4.08046	4.27424	3.8451	3.82555
20728	Spic	Spi-C transcription factor (Spi-1/PU.1 related)	0	0	6.27943	4.32708	3.675	3.99191	4.26995
17533	Mrc1	mannose receptor, C type 1	0	3.3998	4.17664	4.15186	3.73642	4.5068	3.688
56744	Pf4	platelet factor 4	0	7.20271	8.01626	4.25117	3.56558	4.00799	4.35488
94176	Dock2	dedicator of cyto-kinesis 2	0	4.42393	6.17387	5.67158	4.30563	4.36792	3.25467
226695	Ifi205	interferon activated gene 205	0	5.79514	5.04024	4.74009	4.25123	4.1158	3.54403
216864	Mgl2	macrophage galactose N-acetyl-galactosamine specific lectin 2	0	2.22163	2.26774	3.36918	3.61556	3.91803	4.3655
102132	E230013L22Rik	RIKEN cDNA E230013L22 gene	0	4.54921	5.23141	4.53672	3.81227	3.94188	4.14451
18301	Fxyd5	FXYD domain-containing ion transport regulator 5	0	4.79433	6.14136	4.6643	4.07748	3.9443	3.83041
74137	Nuak2	NUAK family, SNF1-like kinase, 2	0	4.02925	4.74243	4.74944	3.79743	4.30248	3.73719
216799	Nlrp3	NLR family, pyrin domain containing 3	0	5.07788	5.06886	5.07651	4.06627	4.33116	3.42319
56811	Dkk2	dickkopf WNT signaling pathway inhibitor 2	0	0	3.11898	3.4124	3.89562	4.47195	3.44686
12443	Ccnd1	cyclin D1	0	6.05505	5.65395	3.96541	4.58404	3.83266	3.39431
20612	Siglec1	sialic acid binding Ig-like lectin 1, sialoadhesin	0	4.23921	7.10544	6.03039	4.4911	4.27488	3.03436
217203	Tmem106a	transmembrane protein 106A	0	3.79248	5.74393	5.26681	4.18676	4.11467	3.45666
74516	A730049H05Rik	RIKEN cDNA A730049H05 gene	0	6.65217	5.59756	4.75753	4.37436	3.99492	3.3888
625018	C4a	complement component 4A (Rodgers blood group)	0	0	0	0	3.38098	4.24559	4.10977
71398	5430427O19Rik	RIKEN cDNA 5430427O19 gene	0	3.30805	5.14611	4.72866	3.94316	4.37835	3.38792
212937	Tifab	TRAF-interacting protein with forkhead-associated domain, family member B	0	3.54141	5.48024	5.03957	4.02289	4.00272	3.67738
12182	Bst1	bone marrow stromal cell antigen 1	0	6.99168	7.54297	5.398	4.22289	4.33807	3.11217
259097	Olfr558	olfactory receptor 558	0	0	0	4.83359	4.11905	4.3278	3.22579
67451	Pkp2	plakophilin 2	0	1.924	3.45952	3.34556	4.02287	3.95025	3.69126
30955	Pik3cg	phosphatidylinositol-4,5-bisphosphate 3-kinase catalytic subunit gamma	0	4.19641	5.49002	5.16919	4.0954	4.40714	3.15731
54445	Unc93b1	unc-93 homolog B1, TLR signaling regulator	0	2.84707	5.27087	5.42922	4.10932	4.08833	3.4596
213068	Tmem71	transmembrane protein 71	0	3.36228	4.73371	5.80387	3.91865	4.60483	3.1335
107526	Gimap4	GTPase, IMAP family member 4	0	0	0	2.85202	3.86489	3.43534	4.35565
21943	Tnfsf11	tumor necrosis factor (ligand) superfamily, member 11	0	4.69582	0	3.39124	3.91822	4.11908	3.61407
17079	Cd180	CD180 antigen	0	3.62899	6.92961	5.66514	4.33241	4.20139	3.08035
19332	Rab20	RAB20, member RAS oncogene family	0	4.7002	5.48448	4.60887	3.92294	4.11627	3.57365
72481	2610203C22Rik	RIKEN cDNA 2610203C22 gene	0	0	3.91777	3.59114	3.52985	3.76657	4.29942
21346	Tagln2	transgelin 2	0	4.95674	4.79215	4.13231	4.32079	3.87697	3.37763
98365	Slamf9	SLAM family member 9	0	1.62041	4.18243	4.33057	3.84823	3.94131	3.71964
73121	Rflna	refilin A	0	2.51332	3.82684	4.46643	4.25699	4.01537	3.23104
319482	9530053A07Rik	RIKEN cDNA 9530053A07 gene	0	4.17021	5.20797	3.76668	4.29564	3.1516	4.05464
12515	Cd69	CD69 antigen	0	2.9776	3.77431	4.2154	3.98394	3.60636	3.88692
20304	Ccl5	chemokine (C-C motif) ligand 5	0	2.86735	2.12961	4.38348	4.66533	3.21662	3.58521
18792	Plau	plasminogen activator, urokinase	0	3.61795	5.93782	4.43199	3.9478	4.15178	3.35551
26415	Mapk13	mitogen-activated protein kinase 13	0	3.32206	2.85717	3.61553	3.72318	3.86536	3.86292
219131	Phf11a	PHD finger protein 11A	0	3.22943	4.06692	3.90849	4.13917	3.53256	3.7794
16822	Lcp2	lymphocyte cytosolic protein 2	0	4.56017	5.73632	5.10455	3.97525	4.14711	3.3155
100125263	Trbc2	T cell receptor beta, constant 2	0	3.38637	3.12485	3.22029	3.89009	3.28323	4.25259
11475	Acta2	actin, alpha 2, smooth muscle, aorta	0	3.11659	5.4486	3.48412	3.73256	3.67045	4.01251
320484	Rasal3	RAS protein activator like 3	0	2.73785	5.63548	5.11163	4.28916	4.0475	3.07882
19264	Ptprc	protein tyrosine phosphatase, receptor type, C	0	4.70017	5.28311	5.08461	4.09226	4.39908	2.92361
50498	Ebi3	Epstein-Barr virus induced gene 3	0	2.96149	4.98349	4.93907	3.98786	3.86328	3.554
20348	Sema3c	sema domain, immunoglobulin domain (Ig), short basic domain, secreted, (semaphorin) 3C	0	0.627229	0.724849	2.89116	3.68956	4.15594	3.55146
16997	Ltbp2	latent transforming growth factor beta binding protein 2	0	6.72763	4.60932	4.22537	4	3.76162	3.62661
666145	Armh2	armadillo-like helical domain containing 2	0	-4.3597	0	3.44648	3.81696	3.70299	3.86492
17970	Ncf2	neutrophil cytosolic factor 2	0	4.3721	5.49485	5.1389	3.95072	4.08281	3.34902
330460	Tmem150b	transmembrane protein 150B	0	0	3.50232	4.55737	3.78093	3.97428	3.61764
100504448	Gm20234	predicted gene, 20234	0	0	0	3.82555	3.69705	4.1052	3.56927
231832	Tmem184a	transmembrane protein 184a	0	0	0	0	3.87425	3.66255	3.82959
22376	Was	Wiskott-Aldrich syndrome	0	4.24754	5.28977	4.94681	3.97102	3.99563	3.38955
14676	Gna15	guanine nucleotide binding protein, alpha 15	0	3.3815	5.74645	5.09092	3.98922	3.83095	3.49995
26888	Clec4a2	C-type lectin domain family 4, member a2	0	4.84987	4.56549	4.59195	3.64081	3.99822	3.67008
12519	Cd80	CD80 antigen	0	5.22739	5.27191	4.80009	3.81104	4.16124	3.33216
18636	Cfp	complement factor properdin	0	5.00193	6.61961	5.0397	3.54367	4.08532	3.65674
665270	Plb1	phospholipase B1	0	0	2.30795	3.49345	3.7757	3.61233	3.89663
11910	Atf3	activating transcription factor 3	0	4.11451	4.87141	5.21825	4.12582	3.94755	3.2035
22352	Vim	vimentin	0	4.33324	4.45423	3.50994	3.82902	3.71998	3.70071
16633	Klra2	killer cell lectin-like receptor, subfamily A, member 2	0	5.2388	4.16799	3.30546	3.72284	4.08175	3.44498
18782	Pla2g2d	phospholipase A2, group IID	0	0	0	4.09729	3.21996	4.29772	3.72692
545030	Wdfy4	WD repeat and FYVE domain containing 4	0	3.92872	5.36934	4.94485	4.04363	4.06138	3.11275
71804	Mtfr2	mitochondrial fission regulator 2	0	4.96342	7.54076	4.42786	4.46565	3.53934	3.21088
15559	Htr2b	5-hydroxytryptamine (serotonin) receptor 2B	0	4.13918	7.04692	6.30344	4.51186	4.25481	2.4437
606736	C920009B18Rik	RIKEN cDNA C920009B18 gene	0	5.28855	6.15984	4.94943	3.80908	4.15788	3.2261
17096	Lyn	LYN proto-oncogene, Src family tyrosine kinase	0	4.81144	5.79977	5.14046	4.00975	4.18731	2.99512
239743	Klhl6	kelch-like 6	0	4.43834	4.79034	4.77482	3.86091	4.02933	3.2841
383619	Aim2	absent in melanoma 2	0	3.68959	5.19828	5.19123	4.0147	4.15833	2.97677
80910	Gpr84	G protein-coupled receptor 84	0	4.9796	4.99986	4.68615	3.98479	3.70601	3.44889
13057	Cyba	cytochrome b-245, alpha polypeptide	0	3.27693	5.4609	4.90782	3.86014	3.78424	3.49023
269604	Gpr157	G protein-coupled receptor 157	0	3.10705	6.4295	5.83954	4.17077	4.2139	2.71808
100038522	Dnmt3aos	DNA methyltransferase 3A, opposite strand	0	0	6.01937	5.38582	3.62671	4.1363	3.33606
15953	Ifi47	interferon gamma inducible protein 47	0	0	2.38616	3.31821	4.84763	2.78797	3.45849
72054	Cyp4f18	cytochrome P450, family 4, subfamily f, polypeptide 18	0	6.2156	7.01633	4.87503	3.86903	3.98815	3.2091
27411	Slc14a2	solute carrier family 14 (urea transporter), member 2	0	0	2.62859	3.41778	3.9307	3.85058	3.2837
64099	Parvg	parvin, gamma	0	3.76195	6.18591	5.03171	4.09538	3.97856	2.98859
52150	Kcnk6	potassium inwardly-rectifying channel, subfamily K, member 6	0	4.06786	5.63543	5.1488	3.80202	4.13964	3.09997
12501	Cd3e	CD3 antigen, epsilon polypeptide	0	0	0	0	3.64957	2.93246	4.45951
217430	Pqlc3	PQ loop repeat containing	0	2.59598	4.43965	4.34102	4.14198	3.87723	3.00553
74039	Nfam1	Nfat activating molecule with ITAM motif 1	0	4.6135	5.41486	5.05038	4.01138	3.92576	3.08425
170786	Cd209a	CD209a antigen	0	2.44566	2.31557	3.87082	3.86884	3.73553	3.40429
74191	P2ry13	purinergic receptor P2Y, G-protein coupled 13	0	3.1636	4.60408	4.9115	3.82172	4.08434	3.09063
11690	Alox5ap	arachidonate 5-lipoxygenase activating protein	0	5.37805	6.48989	4.57231	3.72532	3.92376	3.33952
78896	Ecrg4	RIKEN cDNA 1500015O10 gene	0	-1.47669	3.01387	3.28045	3.80118	3.39536	3.73244
56643	Slc15a1	solute carrier family 15 (oligopeptide transporter), member 1	0	0	3.50691	3.01892	3.47917	3.86742	3.56381
70719	Arhgap45	Rho GTPase activating protein 45	0	4.01072	5.26704	4.85332	3.85354	3.78221	3.27102
78416	Rnase6	ribonuclease, RNase A family, 6	0	2.33814	3.19921	3.57349	3.52767	3.93695	3.44048
67865	Rgs10	regulator of G-protein signalling 10	0	2.35143	4.67997	4.48509	3.77676	3.74061	3.38072
18414	Osmr	oncostatin M receptor	0	3.6026	2.7009	3.61499	3.84738	3.80782	3.24237
20308	Ccl9	chemokine (C-C motif) ligand 9	0	7.45206	5.97043	4.03687	3.28123	4.00963	3.59992
71607	Snx20	sorting nexin 20	0	4.28907	5.29718	4.41647	3.88827	3.64516	3.35284
17969	Ncf1	neutrophil cytosolic factor 1	0	4.54624	5.78651	4.87422	3.79471	3.88454	3.20059
14247	Fli1	Friend leukemia integration 1	0	4.16448	5.39266	4.88277	3.79062	4.14744	2.93894
23890	Gpr34	G protein-coupled receptor 34	0	0	2.56526	4.12278	3.53619	4.33209	2.97746
72310	Nkg7	natural killer cell group 7 sequence	0	0	0	3.01819	3.70031	3.34222	3.80091
12274	C6	complement component 6	0	0	0	4.50218	4.1495	3.46704	3.21022
12265	Ciita	class II transactivator	0	2.41258	3.68636	3.83012	4.09414	3.38283	3.34441
227929	Cytip	cytohesin 1 interacting protein	0	5.34239	5.03135	4.52309	3.71942	4.03649	3.06147
236312	Ifi209	interferon activated gene 209	0	6.8612	5.42616	4.80391	3.90294	3.90963	3.00317
16477	Junb	jun B proto-oncogene	0	4.64309	4.46018	3.94111	3.81248	3.63267	3.36621
269799	Clec4a1	C-type lectin domain family 4, member a1	0	3.68249	4.16073	4.33553	3.4135	3.8678	3.52121
22441	Xlr	X-linked lymphocyte-regulated	0	2.6382	4.22138	3.86939	3.85807	4.48134	2.46208
18793	Plaur	plasminogen activator, urokinase receptor	0	6.60588	6.42508	5.25724	3.84939	3.77033	3.17547
14913	Guca1a	guanylate cyclase activator 1a (retina)	0	3.00238	5.55162	4.25936	3.40361	3.81725	3.55951
319997	A630001G21Rik	RIKEN cDNA A630001G21 gene	0	3.81961	5.2934	4.58353	3.76836	3.80647	3.19611
72297	B3gnt3	UDP-GlcNAc:betaGal beta-1,3-N-acetylglucosaminyltransferase 3	0	4.49889	6.27046	5.20978	3.92683	4.04738	2.77912
232201	Arhgap25	Rho GTPase activating protein 25	0	2.63247	4.74021	4.7448	3.81866	3.71439	3.21993
213696	Duoxa1	dual oxidase maturation factor 1	0	3.78632	3.89351	4.30532	3.63793	3.89012	3.21734
237887	Slfn10-ps	schlafen 10, pseudogene	0	6.0628	5.95602	4.59351	3.89646	3.73961	3.1034
50490	Nox4	NADPH oxidase 4	0	4.59431	3.6874	3.59242	4.07025	3.66539	2.97058
66889	Rnf128	ring finger protein 128	0	4.12598	5.92413	5.24005	3.80985	4.47556	2.40177
17095	Lyl1	lymphoblastomic leukemia 1	0	2.50276	4.58873	4.70181	3.66165	3.61476	3.40957
15170	Ptpn6	protein tyrosine phosphatase, non-receptor type 6	0	4.27312	5.64983	4.84243	3.81044	3.70973	3.15531
81897	Tlr9	toll-like receptor 9	0	2.04372	4.25219	5.07559	4.10307	3.60623	2.96426
330723	Htra4	HtrA serine peptidase 4	0	0	2.70688	3.38668	3.87971	3.43749	3.35409
66610	Abi3	ABI gene family, member 3	0	2.55322	5.50683	5.16116	3.86675	3.60997	3.19355
17001	Ltc4s	leukotriene C4 synthase	0	2.29887	5.31472	4.32303	3.42211	3.80556	3.4404
18796	Plcb2	phospholipase C, beta 2	0	3.85796	5.94178	5.29336	4.17344	3.69698	2.79506
270152	Jaml	junction adhesion molecule like	0	4.86006	3.86618	3.13875	3.52785	3.84094	3.28637
74568	Mlkl	mixed lineage kinase domain-like	0	5.34948	5.77313	4.52996	3.84492	3.56888	3.23991
20452	St8sia4	ST8 alpha-N-acetyl-neuraminide alpha-2,8-sialyltransferase 4	0	3.32746	3.83213	4.38447	3.66819	4.54156	2.433
67742	Samsn1	SAM domain, SH3 domain and nuclear localization signals, 1	0	5.13028	4.87954	4.6906	3.74403	3.87437	3.01385
100862024	-	NA	0	3.32919	4.37423	4.55464	3.54294	3.52025	3.56893
72536	Tagap	T cell activation Rho GTPase activating protein	0	1.833	3.9089	4.87347	3.76986	3.92863	2.89875
16409	Itgam	integrin alpha M	0	5.82534	6.43233	4.54779	3.64177	3.91963	3.03554
56696	Gpr132	G protein-coupled receptor 132	0	3.21363	4.03115	4.03049	3.54143	3.6935	3.34964
19143	St14	suppression of tumorigenicity 14 (colon carcinoma)	0	0	3.48021	3.5174	4.02383	3.37538	3.18507
17951	Naip5	NLR family, apoptosis inhibitory protein 5	0	3.78317	5.51789	5.27694	3.53157	3.86694	3.16909
271375	Cd200r2	Cd200 receptor 2	0	0	3.02365	3.95733	3.99426	3.85735	2.71543
50934	Slc7a8	solute carrier family 7 (cationic amino acid transporter, y+ system), member 8	0	4.63083	5.34224	4.29074	3.74559	3.54523	3.27073
16534	Kcnn4	potassium intermediate/small conductance calcium-activated channel, subfamily N, member 4	0	4.05561	5.9075	3.96352	3.40286	3.63551	3.51744
64380	Ms4a4c	membrane-spanning 4-domains, subfamily A, member 4C	0	5.64812	5.25559	4.40815	3.46314	3.71293	3.34927
74732	Stx11	syntaxin 11	0	4.73186	4.42314	3.80001	3.74423	3.62556	3.14087
12986	Csf3r	colony stimulating factor 3 receptor (granulocyte)	0	5.36021	4.60782	5.14707	3.91427	3.84736	2.74519
270150	Ccdc153	coiled-coil domain containing 153	0	-2.79913	0	2.28888	3.20588	3.27014	3.99918
100040018	Gmfg-ps	glia maturation factor, gamma, pseudogene	0	3.37223	4.06549	3.78039	3.2266	3.48103	3.75919
24055	Sh3bp2	SH3-domain binding protein 2	0	4.4041	5.30466	5.03473	3.71463	3.73154	3.01459
15365	Hmga2-ps1	high mobility group AT-hook 2, pseudogene 1	0	3.49993	4.29235	4.32037	3.46702	3.70765	3.28288
11307	Abcg1	ATP binding cassette subfamily G member 1	0	1.47985	4.34569	4.97515	3.49611	3.80052	3.15939
15950	Ifi203	interferon activated gene 203	0	4.40371	4.40046	4.54092	3.60553	3.73241	3.09889
75429	Fam183b	family with sequence similarity 183, member B	0	0	0	2.03878	2.8476	3.15119	4.41886
14283	Fosl1	fos-like antigen 1	0	7.66447	4.90398	4.19608	4.07856	3.34145	2.96427
16178	Il1r2	interleukin 1 receptor, type II	0	7.80397	5.69059	4.22376	3.2816	3.39208	3.68824
245945	Rbm47	RNA binding motif protein 47	0	4.50562	5.84507	4.82144	3.70389	3.99676	2.65206
56437	Rrad	Ras-related associated with diabetes	0	2.51596	3.67936	3.45253	3.39562	3.45996	3.45815
50909	C1ra	complement component 1, r subcomponent A	0	1.40297	2.25655	3.10657	3.81261	3.32705	3.17033
320139	Ptpn7	protein tyrosine phosphatase, non-receptor type 7	0	4.1516	5.54743	4.53911	3.43928	3.58336	3.27627
170741	Pilrb1	paired immunoglobin-like type 2 receptor beta 1	0	5.77622	5.09572	3.74095	3.19097	3.12986	3.97558
17082	Il1rl1	interleukin 1 receptor-like 1	0	0	0	2.1895	3.19835	3.82207	3.26775
109032	Sp110	Sp110 nuclear body protein	0	3.05136	4.66819	4.2418	3.53558	3.33693	3.39966
56532	Ripk3	receptor-interacting serine-threonine kinase 3	0	5.54245	6.25175	4.44959	3.589	3.65375	3.02668
16194	Il6ra	interleukin 6 receptor, alpha	0	4.42237	4.25959	4.58916	3.58876	3.58809	3.08968
71870	Cfap45	cilia and flagella associated protein 45	0	1.47469	2.26741	2.49788	3.11978	3.41253	3.71191
18768	Pkib	protein kinase inhibitor beta, cAMP dependent, testis specific	0	3.11726	4.83567	4.47162	3.38019	3.94661	2.88065
109212	Pimreg	PICALM interacting mitotic regulator	0	4.3158	8.1758	5.08479	4.46394	2.9519	2.77576
216021	Stox1	storkhead box 1	0	0	0	3.03978	3.47145	3.15528	3.54967
228775	Trib3	tribbles pseudokinase 3	0	5.52942	5.21822	4.60988	3.47431	3.71101	2.98068
12409	Cbr2	carbonyl reductase 2	0	1.79325	5.00902	3.8129	3.24085	3.54915	3.37486
20200	S100a6	S100 calcium binding protein A6 (calcyclin)	0	3.52908	2.72267	2.68058	3.3747	3.16243	3.62107
60504	Il21r	interleukin 21 receptor	0	2.26112	5.04522	4.22443	3.52673	3.53375	3.09723
56501	Elf4	E74-like factor 4 (ets domain transcription factor)	0	3.85088	5.21381	4.82948	3.75021	3.53654	2.86685
27371	Sh2d2a	SH2 domain containing 2A	0	0	0	0	3.06986	3.08765	3.9918
545812	Pilrb2	paired immunoglobin-like type 2 receptor beta 2	0	5.15863	4.71421	3.16939	3.2441	4.19352	2.69614
276950	Slfn8	schlafen 8	0	3.92465	4.29455	4.72873	4.13746	3.3058	2.68892
257632	Nod2	nucleotide-binding oligomerization domain containing 2	0	3.91066	4.45581	4.13776	3.35941	3.27643	3.46286
207818	Smagp	small cell adhesion glycoprotein	0	0	2.68391	3.44713	3.32504	3.42853	3.34136
320832	Sirpb1a	signal-regulatory protein beta 1A	0	5.60878	4.99353	4.91519	3.80561	3.63617	2.62858
22436	Xdh	xanthine dehydrogenase	0	4.62356	5.39602	5.04329	3.51766	3.76117	2.78727
19217	Ptger2	prostaglandin E receptor 2 (subtype EP2)	0	4.78107	5.82973	4.13855	3.63169	3.85121	2.57696
16970	Lrmp	lymphoid-restricted membrane protein	0	2.96398	4.59476	4.30631	3.48632	3.68965	2.87869
100504230	AU020206	expressed sequence AU020206	0	2.59962	4.40868	4.25529	3.51776	3.56992	2.96649
26410	Map3k8	mitogen-activated protein kinase kinase kinase 8	0	3.37882	3.44772	4.29814	3.66882	3.82787	2.55257
17305	Mfng	MFNG O-fucosylpeptide 3-beta-N-acetylglucosaminyltransferase	0	1.67472	4.17714	4.68304	3.40576	3.57385	3.05656
71862	Gpr160	G protein-coupled receptor 160	0	2.87693	4.61805	4.52035	3.39646	3.68599	2.93092
107321	Lpxn	leupaxin	0	3.78071	5.30818	4.52799	3.50949	3.71472	2.76745
14191	Fgr	FGR proto-oncogene, Src family tyrosine kinase	0	5.10323	5.49697	4.95706	3.6513	3.6528	2.66264
333670	Gm867	predicted gene 867	0	0	1.76896	3.09617	3.23085	2.82902	3.89288
56193	Plek	pleckstrin	0	4.35083	6.01986	4.52743	3.56105	4.01367	2.37634
328830	A530064D06Rik	RIKEN cDNA A530064D06 gene	0	5.21966	6.65146	4.24647	3.39656	3.93262	2.61841
20197	S100a3	S100 calcium binding protein A3	0	1.68624	2.28167	3.47624	3.50138	3.05218	3.37383
224840	Treml4	triggering receptor expressed on myeloid cells-like 4	0	4.95862	6.75688	4.35059	3.47255	3.52277	2.91857
237891	Gas2l2	growth arrest-specific 2 like 2	0	0	2.31895	3.29905	2.95652	3.3236	3.63207
80986	Ckap2	cytoskeleton associated protein 2	0	3.05467	6.90101	4.22851	4.20041	3.15923	2.55204
50931	Il27ra	interleukin 27 receptor, alpha	0	0	3.32262	3.06418	3.3313	3.01863	3.55907
26382	Fgd2	FYVE, RhoGEF and PH domain containing 2	0	1.84625	4.37974	4.40628	3.46336	3.20985	3.21595
14325	Ftl1	ferritin light polypeptide 1	0	3.80038	5.41682	4.522	3.42604	3.66492	2.79292
319446	Dpep2	dipeptidase 2	0	5.7019	6.85572	4.86201	3.32803	3.36975	3.18193
20306	Ccl7	chemokine (C-C motif) ligand 7	0	6.74309	6.42497	3.57591	3.6869	3.0832	3.09768
71111	Gpr39	G protein-coupled receptor 39	0	5.61839	3.7142	0	3.2312	3.43233	3.19105
100043636	AI662270	expressed sequence AI662270	0	3.99493	5.09779	4.01775	3.14816	3.58863	3.09695
228785	Mylk2	myosin, light polypeptide kinase 2, skeletal muscle	0	3.68091	3.72169	4.29234	3.23848	3.6021	2.99215
544963	Iqgap2	IQ motif containing GTPase activating protein 2	0	4.01499	4.45762	4.06506	3.37069	3.38892	3.06355
30943	Prss30	protease, serine 30	0	0	3.08856	4.09294	3.99804	2.95868	2.85398
14999	H2-DMb1	histocompatibility 2, class II, locus Mb1	0	1.78176	3.39305	3.1565	3.24784	3.18117	3.38034
64214	Rgs18	regulator of G-protein signaling 18	0	2.0814	3.74685	3.68628	3.09973	3.95513	2.74164
404710	Iqgap3	IQ motif containing GTPase activating protein 3	0	3.63275	6.94784	4.86341	3.89842	3.45545	2.44113
100040462	Mndal	myeloid nuclear differentiation antigen like	0	3.3809	4.05035	4.0968	3.5077	3.05409	3.22614
11859	Phox2a	paired-like homeobox 2a	0	8.56818	6.04965	5.31782	4.36887	3.49066	1.92695
233186	Siglecf	sialic acid binding Ig-like lectin F	0	6.87737	5.85958	4.67701	3.88725	3.15958	2.7387
16177	Il1r1	interleukin 1 receptor, type I	0	3.59321	3.01004	3.49808	3.38784	3.40909	2.98099
11857	Arhgdib	Rho, GDP dissociation inhibitor (GDI) beta	0	3.4191	5.08886	4.25164	3.35695	3.49594	2.92452
12925	Crip1	cysteine-rich protein 1 (intestinal)	0	2.88082	4.19072	3.6662	3.11914	3.09659	3.5587
170706	Tmem37	transmembrane protein 37	0	3.32182	4.88423	4.45109	3.43066	3.32992	3.01158
280621	Selenov	selenoprotein V	0	0	2.32134	3.25416	3.28083	3.14537	3.33546
71233	Enkur	enkurin, TRPC channel interacting protein	0	1.54092	1.22731	2.93614	3.04071	3.25957	3.45933
107527	Il1rl2	interleukin 1 receptor-like 2	0	4.34435	5.21677	5.27534	3.61175	3.41869	2.71184
20963	Syk	spleen tyrosine kinase	0	4.0188	5.3	5.08556	3.47963	3.59706	2.64352
216991	Adap2	ArfGAP with dual PH domains 2	0	3.56392	5.25691	4.81338	3.39148	3.5393	2.78062
13601	Ecm1	extracellular matrix protein 1	0	4.39332	5.39911	4.28156	3.73659	3.12404	2.84316
101602	AI467606	expressed sequence AI467606	0	3.4283	4.60742	4.15328	3.36644	3.51075	2.82044
328833	Treml2	triggering receptor expressed on myeloid cells-like 2	0	3.92443	4.85921	4.52781	3.56327	3.36193	2.76239
106952	Arap3	ArfGAP with RhoGAP domain, ankyrin repeat and PH domain 3	0	3.32956	4.22885	3.78443	3.40818	3.14093	3.12178
100043424	Morrbid	predicted gene 14005	0	5.96598	5.66928	3.5693	3.72162	3.10498	2.81848
20321	Frrs1	ferric-chelate reductase 1	0	4.52872	5.66714	4.51932	3.41199	3.7762	2.45145
14425	Galnt3	polypeptide N-acetylgalactosaminyltransferase 3	0	2.04921	4.62807	4.65624	3.83789	3.92008	1.87934
16994	Ltb	lymphotoxin B	0	3.04342	2.44745	2.66136	3.18066	2.77626	3.67518
68870	Ak8	adenylate kinase 8	0	0	2.26662	3.77264	3.10952	3.08551	3.40946
66815	Mcub	mitochondrial calcium uniporter dominant negative beta subunit	0	4.28222	5.14092	4.02865	3.93722	3.11181	2.54796
16176	Il1b	interleukin 1 beta	0	6.21226	4.69395	3.8882	3.46456	3.27585	2.8384
71690	Esm1	endothelial cell-specific molecule 1	0	5.15867	4.58073	3.05027	3.97399	2.8931	2.70453
12653	Chgb	chromogranin B	0	-2.2064	0	3.39087	3.05718	3.65989	2.83676
14525	Gcsam	germinal center associated, signaling and motility	0	0	0	2.66297	3.00426	3.56761	2.97923
232414	Clec9a	C-type lectin domain family 9, member a	0	0	2.28376	3.03512	3.42939	3.32222	2.79658
245527	Eda2r	ectodysplasin A2 receptor	0	4.20948	3.51769	3.53069	3.7945	3.15078	2.59014
12332	Capg	capping protein (actin filament), gelsolin-like	0	3.22571	4.34406	3.75591	3.16565	3.2423	3.12482
327978	Slfn5	schlafen 5	0	4.11355	5.46124	4.60322	3.43396	3.49819	2.58392
23960	Oas1g	2'-5' oligoadenylate synthetase 1G	0	4.41942	5.2016	3.84372	4.06716	2.78641	2.64399
108723	Card11	caspase recruitment domain family, member 11	0	2.12244	4.41718	4.43426	3.83677	3.29372	2.3634
100503432	Gm19688	60S ribosomal protein L23-like	0	-2.47871	0	1.72153	3.07653	3.31387	3.10026
102545	Cmtm7	CKLF-like MARVEL transmembrane domain containing 7	0	2.94334	4.73914	4.12852	3.28972	3.19452	2.99627
16985	Lsp1	lymphocyte specific 1	0	2.86829	4.16217	4.07245	3.30473	3.20812	2.95962
226421	Rab7b	RAB7B, member RAS oncogene family	0	3.12025	5.00054	4.36148	3.26384	3.40058	2.80043
73667	2410004P03Rik	RIKEN cDNA 2410004P03 gene	0	-1.66263	0	2.51566	3.22914	2.62435	3.60526
18591	Pdgfb	platelet derived growth factor, B polypeptide	0	0	2.49383	3.57251	3.3002	3.24174	2.90779
21345	Tagln	transgelin	0	4.93268	4.47823	2.55102	3.28371	2.993	3.16748
16874	Lhx6	LIM homeobox protein 6	0	3.65056	4.14993	3.5242	3.06511	3.13262	3.24058
20715	Serpina3g	serine (or cysteine) peptidase inhibitor, clade A, member 3G	0	0	2.27433	2.82922	3.57138	2.74995	3.09067
108101	Fermt3	fermitin family member 3	0	3.5956	5.28191	4.61851	3.32556	3.36268	2.69703
14469	Gbp2	guanylate binding protein 2	0	2.39102	0	2.70907	4.23701	2.46247	2.67751
13032	Ctsc	cathepsin C	0	4.41766	4.86179	3.85197	3.26536	3.51575	2.58744
71860	Cfap52	cilia and flagella associated protein 52	0	1.31434	2.28466	2.1116	3.08092	2.99671	3.28508
246177	Myo1g	myosin IG	0	4.09356	5.39636	4.47911	3.30722	3.04631	2.99829
71712	Dram1	DNA-damage regulated autophagy modulator 1	0	3.409	4.65459	4.27189	3.38081	3.24443	2.71036
109264	Me3	malic enzyme 3, NADP(+)-dependent, mitochondrial	0	0	1.14481	2.53968	3.05707	3.05663	3.20811
70882	Armc3	armadillo repeat containing 3	0	0	0	2.62446	2.86529	3.10704	3.34079
20345	Selplg	selectin, platelet (p-selectin) ligand	0	3.85246	4.92347	4.19874	3.26727	3.08023	2.96355
17133	Maff	v-maf musculoaponeurotic fibrosarcoma oncogene family, protein F (avian)	0	4.19616	2.68192	3.03816	3.28416	3.04944	2.96318
68616	Gdpd3	glycerophosphodiester phosphodiesterase domain containing 3	0	2.01968	4.15342	4.02966	3.1996	3.4377	2.65263
216984	Evi2b	ecotropic viral integration site 2b	0	3.80596	4.74528	4.68709	3.3313	3.34942	2.60426
14594	Ggta1	glycoprotein galactosyltransferase alpha 1, 3	0	2.30911	2.66514	2.82032	3.14048	3.38784	2.75468
433638	I830077J02Rik	RIKEN cDNA I830077J02 gene	0	3.55988	4.76621	4.69476	3.70277	3.26416	2.30621
16401	Itga4	integrin alpha 4	0	2.80519	4.75741	4.65079	3.40966	3.4903	2.37225
100047183	-	NA	0	2.00954	2.48641	2.86394	2.44445	3.29445	3.52264
16909	Lmo2	LIM domain only 2	0	0.877646	3.64455	4.02496	3.16521	3.36284	2.7279
320782	Tmem154	transmembrane protein 154	0	3.11319	4.68206	4.11526	3.38203	3.06627	2.7863
56312	Nupr1	nuclear protein transcription regulator 1	0	2.94916	3.25096	3.0635	3.43689	2.79997	2.99731
66857	Plbd1	phospholipase B domain containing 1	0	3.44728	4.07906	3.16736	3.27564	3.29275	2.65933
12721	Coro1a	coronin, actin binding protein 1A	0	3.77719	4.67181	3.83926	3.03681	3.25232	2.92775
83382	Siglece	sialic acid binding Ig-like lectin E	0	3.73517	3.17046	3.37896	2.97462	2.99137	3.23947
14998	H2-DMa	histocompatibility 2, class II, locus DMa	0	1.89392	3.28651	2.9906	3.11906	2.93641	3.13472
16068	Il18bp	interleukin 18 binding protein	0	2.59446	4.01767	4.72231	3.55836	3.27276	2.35489
244864	Layn	layilin	0	5.5936	3.44143	3.42435	3.34616	3.07866	2.76023
246730	Oas1a	2'-5' oligoadenylate synthetase 1A	0	4.23341	5.09345	4.09656	3.52554	2.91052	2.74195
56708	Clcf1	cardiotrophin-like cytokine factor 1	0	7.0367	5.44527	3.55186	3.69306	2.71431	2.74606
20315	Cxcl12	chemokine (C-X-C motif) ligand 12	0	1.18932	0	1.82158	3.10385	3.15767	2.88652
72121	Dennd2d	DENN/MADD domain containing 2D	0	1.79274	4.30496	3.69532	2.92242	3.5161	2.67772
625360	BC147527	cDNA sequence BC147527	0	0	2.85832	3.17631	3.43403	2.78729	2.89257
16541	Napsa	napsin A aspartic peptidase	0	4.06694	5.52081	4.36155	3.33886	3.25294	2.51897
29817	Igfbp7	insulin-like growth factor binding protein 7	0	0	1.27583	2.73546	3.20698	2.84638	3.04119
50765	Tfr2	transferrin receptor 2	0	0	3.22871	3.61713	3.1529	3.29282	2.64685
22778	Ikzf1	IKAROS family zinc finger 1	0	3.20503	4.54509	4.22478	3.26406	3.41606	2.40324
217344	Rhbdf2	rhomboid 5 homolog 2	0	3.74413	5.10643	4.37064	3.31067	3.14886	2.62316
100503359	Ppp1r18os	protein phosphatase 1, regulatory subunit 18, opposite strand	0	4.27896	3.12628	2.99959	3.19937	2.93714	2.94553
50706	Postn	periostin, osteoblast specific factor	0	1.30894	3.97434	4.20442	3.39227	3.12432	2.56296
217946	Cdca7l	cell division cycle associated 7 like	0	2.59872	5.23019	4.01259	3.17759	3.21746	2.68206
11513	Adcy7	adenylate cyclase 7	0	2.72342	4.94158	4.66915	3.33862	3.50696	2.22698
12393	Runx2	runt related transcription factor 2	0	4.00629	4.13952	3.8027	3.09462	3.31436	2.65935
171286	Slc12a8	solute carrier family 12 (potassium/chloride transporters), member 8	0	0	2.44553	3.69359	3.45416	2.94175	2.66826
19229	Ptk2b	PTK2 protein tyrosine kinase 2 beta	0	3.40942	4.9113	4.57696	3.25464	3.19881	2.59208
69496	Dydc1	DPY30 domain containing 1	0	0	0	0	2.59143	3.451	2.99185
12702	Socs3	suppressor of cytokine signaling 3	0	5.18137	4.30104	3.34636	3.43945	3.08325	2.50996
105976	AU022793	expressed sequence AU022793	0	2.99174	4.49197	4.43881	3.07932	2.99984	2.94385
12587	Mia	melanoma inhibitory activity	0	-1.94915	1.79091	3.26166	2.96169	2.94556	3.11476
226101	Myof	myoferlin	0	3.32877	4.93612	4.37894	3.3285	3.28888	2.39939
213391	Rassf4	Ras association (RalGDS/AF-6) domain family member 4	0	2.22099	3.318	3.89965	3.22914	3.15843	2.62327
13024	Ctla2a	cytotoxic T lymphocyte-associated protein 2 alpha	0	2.82443	3.65424	3.02852	2.55419	3.18392	3.26574
231842	Amz1	archaelysin family metallopeptidase 1	0	3.15732	4.49052	4.39708	3.30047	3.30503	2.38958
52033	Pbk	PDZ binding kinase	0	3.26963	7.43469	4.00349	4.04248	2.61706	2.32624
83490	Pik3ap1	phosphoinositide-3-kinase adaptor protein 1	0	3.12764	4.85327	4.74165	3.31484	3.4255	2.22924
16523	Kcnj8	potassium inwardly-rectifying channel, subfamily J, member 8	0	-1.11142	0	2.85556	3.14408	3.17398	2.6414
66102	Cxcl16	chemokine (C-X-C motif) ligand 16	0	1.27274	3.4723	3.93949	3.17047	3.06391	2.71132
239027	Arhgap22	Rho GTPase activating protein 22	0	4.68618	4.66617	4.22536	3.50986	3.21097	2.22107
13180	Pcbd1	pterin 4 alpha carbinolamine dehydratase/dimerization cofactor of hepatocyte nuclear factor 1 alpha (TCF1) 1	0	-1.53477	1.49674	2.1263	2.86733	2.90259	3.16464
20503	Slc16a7	solute carrier family 16 (monocarboxylic acid transporters), member 7	0	2.05235	3.91513	3.79193	2.95112	3.54529	2.43445
433470	AA467197	expressed sequence AA467197	0	5.90326	4.58185	3.30705	3.24893	2.87184	2.77744
73338	Itpripl1	inositol 1,4,5-triphosphate receptor interacting protein-like 1	0	3.15317	4.24459	4.13906	3.17677	3.29238	2.42675
17349	Mlf1	myeloid leukemia factor 1	0	0	1.71246	2.39974	2.62134	2.98191	3.28568
414068	Bach2os	BTB and CNC homology 2, opposite strand	0	3.5958	5.62535	4.54319	3.70482	3.2312	1.9506
21803	Tgfb1	transforming growth factor, beta 1	0	3.28759	4.98523	4.51095	3.32087	3.1486	2.41042
22351	Vill	villin-like	0	3.33495	4.70131	3.62941	3.02101	2.98618	2.87122
19354	Rac2	Rac family small GTPase 2	0	3.57136	4.86001	4.09657	3.06373	3.10457	2.70387
237504	Rassf9	Ras association (RalGDS/AF-6) domain family (N-terminal) member 9	0	0	0	2.17561	2.84622	3.00247	3.01931
436022	Dnaaf3	dynein, axonemal assembly factor 3	0	0	2.67978	2.96734	2.93689	2.95283	2.97195
14345	Fut4	fucosyltransferase 4	0	3.26014	4.0357	3.49689	3.00969	3.22165	2.6172
170761	Pdzd3	PDZ domain containing 3	0	0	0	2.63398	2.71997	2.90399	3.20162
66139	Mymk	myomaker, myoblast fusion factor	0	0	2.70059	3.87171	3.17409	3.00481	2.63869
18987	Pou2f2	POU domain, class 2, transcription factor 2	0	1.66256	3.92875	4.16149	3.19645	2.91732	2.69306
212892	Rsph4a	radial spoke head 4 homolog A (Chlamydomonas)	0	-2.4784	0	1.82012	2.73374	2.97605	3.09616
58203	Zbp1	Z-DNA binding protein 1	0	3.98708	4.37777	3.72449	3.50864	2.43184	2.84904
13041	Ctsw	cathepsin W	0	0	0	0	3.01516	2.74041	3.02087
27405	Abcg3	ATP binding cassette subfamily G member 3	0	2.71347	5.27306	4.33948	2.91135	3.50558	2.35913
212943	Tent5a	terminal nucleotidyltransferase 5A	0	2.68665	3.41296	3.70748	2.89483	3.29696	2.58184
19219	Ptger4	prostaglandin E receptor 4 (subtype EP4)	0	1.89706	3.68108	3.97221	3.20428	3.37922	2.18676
18576	Pde3b	phosphodiesterase 3B, cGMP-inhibited	0	4.08367	4.24495	3.75803	3.19541	3.40744	2.16497
11630	Crybg1	crystallin beta-gamma domain containing 1	0	2.72026	3.21008	2.83276	3.06769	3.0039	2.69412
104709	Pik3r6	phosphoinositide-3-kinase regulatory subunit 5	0	2.89422	3.90128	3.91489	2.90716	3.15386	2.66436
58809	Rnase4	ribonuclease, RNase A family 4	0	2.30962	4.65755	4.04339	3.07156	3.1082	2.54414
70853	Vwa3b	von Willebrand factor A domain containing 3B	0	-0.92403	0	2.32406	3.11144	2.54718	3.06245
18974	Pole2	polymerase (DNA directed), epsilon 2 (p59 subunit)	0	4.86286	4.71011	3.55766	2.97063	3.01129	2.73288
20725	Serpinb8	serine (or cysteine) peptidase inhibitor, clade B, member 8	0	2.16521	4.09882	3.54901	3.18928	2.96865	2.54205
74052	Ttc21a	tetratricopeptide repeat domain 21A	0	0	0	2.27333	3.15391	2.37738	3.16779
434782	Gm5637	predicted pseudogene 5637	0	3.985	4.40081	3.86559	3.19864	2.98313	2.50995
213573	Cracr2b	calcium release activated channel regulator 2B	0	1.79527	3.26535	3.41874	2.66227	3.16589	2.86224
235505	Cd109	CD109 antigen	0	3.33192	2.74494	2.68329	3.1569	2.97067	2.55087
19222	Ptgir	prostaglandin I receptor (IP)	0	3.12529	5.32885	4.06893	3.26456	3.05845	2.3548
19124	Procr	protein C receptor, endothelial	0	3.47741	3.47715	3.30793	3.09043	2.81603	2.74825
319772	C130050O18Rik	RIKEN cDNA C130050O18 gene	0	4.6909	6.38235	4.17217	2.97483	3.13793	2.50237
11555	Adrb2	adrenergic receptor, beta 2	0	2.55638	2.48398	3.05994	2.71967	3.07444	2.82072
101202	Hepacam2	HEPACAM family member 2	0	0	2.36109	2.77185	3.17552	2.90076	2.53761
18610	Pdyn	prodynorphin	0	0	0	1.70082	2.34495	3.16164	3.09955
14284	Fosl2	fos-like antigen 2	0	4.12718	3.73754	3.2944	3.35584	3.00582	2.22889
12051	Bcl3	B cell leukemia/lymphoma 3	0	3.44809	3.31576	3.17016	3.24636	2.63278	2.7091
100041194	Ahnak2	AHNAK nucleoprotein 2	0	1.65995	3.33602	3.98645	3.1023	3.25739	2.22684
332579	Card9	caspase recruitment domain family, member 9	0	3.15028	4.82191	4.01933	2.96864	3.1024	2.50132
78317	Ccdc88b	coiled-coil domain containing 88B	0	3.22588	4.34209	3.93253	3.12431	3.05681	2.39088
71227	Daw1	dynein assembly factor with WDR repeat domains 1	0	0	0	2.51166	2.90126	3.01552	2.64599
17152	Mak	male germ cell-associated kinase	0	0	3.84955	4.48095	3.14083	3.20171	2.21852
14538	Gcnt2	glucosaminyl (N-acetyl) transferase 2, I-branching enzyme	0	4.31256	4.31611	3.39978	2.98609	2.9497	2.62072
16421	Itgb7	integrin beta 7	0	3.70108	4.21898	2.71921	2.96116	2.87834	2.70875
93694	Clec2d	C-type lectin domain family 2, member d	0	2.42887	2.846	3.74641	3.11337	2.76218	2.66464
14275	Folr1	folate receptor 1 (adult)	0	-2.64394	0	2.22092	2.55242	2.74732	3.2182
30060	Meltf	melanotransferrin	0	0	0	2.74458	3.13869	2.471	2.90494
630146	Cd101	CD101 antigen	0	6.17513	4.43367	3.66366	2.87759	3.06163	2.56575
241633	Atp8b4	ATPase, class I, type 8B, member 4	0	5.16467	5.70118	4.4188	2.97254	3.08611	2.43626
75563	Dnali1	dynein, axonemal, light intermediate polypeptide 1	0	-1.00843	0	2.11021	2.81239	2.58356	3.08862
330830	Drc7	dynein regulatory complex subunit 7	0	-2.03947	0	2.05334	2.87473	2.61475	2.99235
18113	Nnmt	nicotinamide N-methyltransferase	0	2.1091	3.01487	2.90716	3.13464	2.37792	2.96824
75472	Cfap126	cilia and flagella associated protein 126	0	-1.6577	0	2.09426	2.62182	2.49005	3.3639
16543	Mdfic	MyoD family inhibitor domain containing	0	1.91468	3.23765	3.29758	2.92271	3.30272	2.23525
70450	Unc13d	unc-13 homolog D	0	2.52238	4.23211	3.74518	2.78805	2.91511	2.74826
72472	Slc16a10	solute carrier family 16 (monocarboxylic acid transporters), member 10	0	3.00712	4.85913	4.19715	3.0006	3.01283	2.42454
16913	Psmb8	proteasome (prosome, macropain) subunit, beta type 8 (large multifunctional peptidase 7)	0	2.65959	3.38803	3.03028	2.96799	2.77983	2.68968
13537	Dusp2	dual specificity phosphatase 2	0	2.53241	3.48452	3.47385	2.59634	3.20109	2.62863
319229	Sctr	secretin receptor	0	-4.01247	0	2.24623	2.56984	2.80095	3.04635
110751	Adam33	a disintegrin and metallopeptidase domain 33	0	0	0	4.31527	3.03278	3.2366	2.13994
20195	S100a11	S100 calcium binding protein A11	0	3.99815	4.32473	3.15614	3.20128	2.42252	2.77801
75860	Tex26	testis expressed 26	0	2.11163	0	2.94721	3.03987	2.32096	3.03527
11867	Arpc1b	actin related protein 2/3 complex, subunit 1B	0	3.83007	4.21373	3.64489	2.96913	3.0041	2.4165
75568	Capsl	calcyphosine-like	0	-1.54942	1.62778	2.24301	2.74513	2.79338	2.84963
76843	Dtl	denticleless E3 ubiquitin protein ligase	0	4.44886	5.48822	2.79281	3.1188	2.97247	2.2951
73677	Psma8	proteasome (prosome, macropain) subunit, alpha type, 8	0	2.59653	3.59253	3.13001	2.48892	3.07882	2.81637
107373	Fam111a	family with sequence similarity 111, member A	0	3.88303	4.63012	3.54486	2.90783	3.0045	2.46768
11602	Angpt4	angiopoietin 4	0	4.33133	3.8749	2.25754	3.13314	2.97726	2.2625
66871	Cpne8	copine VIII	0	1.53662	1.64216	2.47399	2.71791	2.93749	2.71451
114774	Pawr	PRKC, apoptosis, WT1, regulator	0	1.06439	0	2.13615	2.61398	2.76456	2.97787
228993	Slc17a9	solute carrier family 17, member 9	0	2.36286	5.37527	4.5996	3.18118	2.90461	2.26704
74145	F13a1	coagulation factor XIII, A1 subunit	0	5.85866	7.05558	3.92466	2.77948	3.41753	2.15052
16818	Lck	lymphocyte protein tyrosine kinase	0	0	0	2.42135	2.6013	2.76932	2.97422
232371	C1rl	complement component 1, r subcomponent-like	0	1.31661	2.83979	2.43445	2.76428	2.94912	2.62918
434624	Ftl1-ps2	ferritin light polypeptide, pseudogene 2	0	3.18794	4.5557	3.64913	2.69056	3.22896	2.40788
574428	Zmynd15	zinc finger, MYND-type containing 15	0	0	2.71848	3.53241	2.92579	2.80931	2.58356
63873	Trpv4	transient receptor potential cation channel, subfamily V, member 4	0	2.00016	4.28737	3.77639	2.78442	2.87128	2.65052
232984	B3gnt8	UDP-GlcNAc:betaGal beta-1,3-N-acetylglucosaminyltransferase 8	0	1.85714	3.72408	3.59865	2.71074	2.88615	2.70308
330721	Nek5	NIMA (never in mitosis gene a)-related expressed kinase 5	0	0	0	2.05551	2.46277	2.79012	3.029
110557	H2-Q6	histocompatibility 2, Q region locus 6	0	2.09731	2.13661	2.91858	3.38262	2.7333	2.16485
232406	BC035044	cDNA sequence BC035044	0	0	0	2.52345	2.60072	3.22042	2.4538
216019	Hkdc1	hexokinase domain containing 1	0	3.21217	2.71271	2.74024	3.23756	2.7844	2.24684
624083	Gm15753	predicted gene 15753	0	2.18987	3.19175	3.39763	2.9602	2.98489	2.31704
16538	Kcns1	K+ voltage-gated channel, subfamily S, 1	0	-2.53662	0	2.20056	2.67343	2.85159	2.73401
54120	Gipc2	GIPC PDZ domain containing family, member 2	0	2.31477	2.42673	2.22253	2.68435	2.87906	2.68761
16912	Psmb9	proteasome (prosome, macropain) subunit, beta type 9 (large multifunctional peptidase 2)	0	1.29568	2.76625	2.66167	3.05275	2.49193	2.70289
384059	Tlr12	toll-like receptor 12	0	0	2.43882	2.77686	2.8194	2.52021	2.90258
71520	Grap	GRB2-related adaptor protein	0	1.35853	2.79569	3.04804	2.74387	2.82374	2.66592
230972	Arhgef16	Rho guanine nucleotide exchange factor (GEF) 16	0	-2.50145	0	1.95488	2.52123	2.97487	2.73709
16952	Anxa1	annexin A1	0	2.84525	3.80242	3.44639	2.88323	3.00314	2.3468
15284	Hlx	H2.0-like homeobox	0	3.17913	4.32884	3.86337	2.87885	2.84351	2.48322
13421	Dnase1l3	deoxyribonuclease 1-like 3	0	0	0	2.01205	2.76482	2.58896	2.85045
12516	Cd7	CD7 antigen	0	1.78191	2.75894	1.81354	2.74693	2.81623	2.63304
16803	Lbp	lipopolysaccharide binding protein	0	0	2.41289	3.11108	2.62254	2.78389	2.78618
403178	Plcxd1	phosphatidylinositol-specific phospholipase C, X domain containing 1	0	0	1.22125	2.30062	3.01111	2.56965	2.60936
19041	Ppl	periplakin	0	1.23649	2.069	2.70315	3.44849	2.63602	2.08732
330256	Gm20559	predicted gene, 20559	0	1.84319	2.07173	2.59417	2.8103	2.81541	2.54329
66775	Hacd4	3-hydroxyacyl-CoA dehydratase 4	0	1.53723	3.69389	3.62232	2.79286	3.11742	2.24701
320214	Maats1	MYCBP-associated, testis expressed 1	0	0	0	0	2.59108	2.54083	2.9846
240672	Dusp5	dual specificity phosphatase 5	0	5.80898	4.00444	3.45539	3.38138	2.96011	1.7671
13036	Ctsh	cathepsin H	0	2.21156	4.30354	3.75861	2.93473	2.8938	2.27298
385643	Kng2	kininogen 2	0	1.52357	2.2861	2.58823	2.82402	2.94155	2.33207
103511	Calhm5	calcium homeostasis modulator family member 5	0	1.58161	1.68973	2.32497	3.0565	2.5331	2.50782
14347	Fut7	fucosyltransferase 7	0	2.0193	3.20722	3.12254	2.75537	2.8291	2.51124
212898	Dse	dermatan sulfate epimerase	0	2.51964	3.52583	3.61104	2.67256	3.24666	2.17479
69387	Dnajb13	DnaJ heat shock protein family (Hsp40) member B13	0	0	1.38466	2.41177	2.82482	2.33643	2.93178
668139	Gm8995	predicted gene 8995	0	3.00393	3.53343	3.63129	2.86298	2.97479	2.2487
329416	Nostrin	nitric oxide synthase trafficker	0	2.57631	4.21247	3.91255	2.66888	2.91933	2.48744
100504712	Gm20367	predicted gene, 20367	0	2.98106	2.55898	2.47386	2.98481	2.3688	2.71979
27261	Dok3	docking protein 3	0	3.74145	4.95482	3.8559	2.68461	2.95815	2.40714
109361	D730005E14Rik	RIKEN cDNA D730005E14 gene	0	2.12964	0	2.40259	2.90113	2.75841	2.3854
75556	Cfap161	cilia and flagella associated protein 161	0	-1.73152	0	0	2.20548	2.55306	3.28203
11482	Acvrl1	activin A receptor, type II-like 1	0	1.94122	3.51762	3.18722	2.78945	2.80702	2.44009
64095	Gpr35	G protein-coupled receptor 35	0	4.73132	5.45742	4.22962	3.04544	3.12181	1.86492
26903	Dysf	dysferlin	0	4.38848	3.61894	2.29497	2.45735	3.1664	2.38726
106512	Gpsm3	G-protein signalling modulator 3 (AGS3-like, C. elegans)	0	2.27763	4.13601	3.65506	2.82106	2.64028	2.53738
231633	Tmem119	transmembrane protein 119	0	1.51682	4.146	3.49855	2.92909	2.72128	2.31901
23887	Ggt5	gamma-glutamyltransferase 5	0	-2.42326	0	1.48041	2.77674	2.64439	2.53808
269701	Wdr66	WD repeat domain 66	0	0	0	1.64131	2.56505	2.33991	3.0468
12266	C3	complement component 3	0	-2.32413	-0.819229	1.48769	2.62962	2.67285	2.64809
57914	Crlf2	cytokine receptor-like factor 2	0	2.32013	4.11318	3.77793	2.90212	2.78408	2.26219
15040	H2-T23	histocompatibility 2, T region locus 23	0	2.06075	2.91817	3.24665	3.06782	2.51675	2.35319
21825	Thbs1	thrombospondin 1	0	7.42555	7.63043	3.4436	2.78875	2.9766	2.1615
16977	Lrrc23	leucine rich repeat containing 23	0	-1.8681	1.39246	1.59658	2.66219	2.23155	3.02633
20911	Stxbp2	syntaxin binding protein 2	0	2.70928	4.30627	3.64795	2.69112	2.77787	2.45091
381822	Lockd	lncRNA downstream of Cdkn1b	0	0	5.64206	3.10214	2.87986	2.43364	2.60538
21753	Tes	testis derived transcript	0	4.36913	5.26951	3.86202	2.8847	2.99441	2.03893
65972	Ifi30	interferon gamma inducible protein 30	0	3.47248	5.17389	3.45889	2.76059	2.68118	2.47488
171207	Arhgap4	Rho GTPase activating protein 4	0	3.14906	4.21348	3.50444	2.94916	2.61812	2.34569
268935	Scube3	signal peptide, CUB domain, EGF-like 3	0	0	0	2.66451	2.95874	2.64073	2.31032
229731	Slc25a24	solute carrier family 25 (mitochondrial carrier, phosphate carrier), member 24	0	3.87436	4.08782	3.35214	2.65768	3.12545	2.12576
12522	Cd83	CD83 antigen	0	0	2.11288	3.68153	2.87867	2.87363	2.14799
14841	Haspin	histone H3 associated protein kinase	0	3.95829	5.88279	4.10972	3.3498	2.82	1.72477
99543	Olfml3	olfactomedin-like 3	0	4.25749	3.75874	3.34614	3.19958	2.63289	2.05309
233813	Vwa3a	von Willebrand factor A domain containing 3A	0	0	0	2.41063	2.44103	2.42469	3.01717
94216	Col4a6	collagen, type IV, alpha 6	0	0.972998	2.2088	2.9269	2.88183	2.68504	2.31559
18707	Pik3cd	phosphatidylinositol-4,5-bisphosphate 3-kinase catalytic subunit delta	0	2.7734	4.23548	3.91236	2.80026	2.86447	2.20878
225870	Rin1	Ras and Rab interactor 1	0	6.51493	4.73662	4.04684	3.58279	2.67798	1.59116
16402	Itga5	integrin alpha 5 (fibronectin receptor alpha)	0	5.45715	5.20217	4.01712	3.09906	2.55888	2.17636
109901	Cela1	chymotrypsin-like elastase family, member 1	0	1.44108	1.96245	2.42377	2.70345	2.51035	2.6205
211577	Mrgprf	MAS-related GPR, member F	0	0	0	2.53398	3.05664	2.35098	2.42011
14778	Gpx3	glutathione peroxidase 3	0	1.2137	2.24389	2.91459	2.53612	2.51236	2.77625
381524	AI427809	expressed sequence AI427809	0	0	3.01383	3.62	2.57513	2.96272	2.28223
18159	Nppc	natriuretic peptide type C	0	0	2.07659	3.81699	3.69074	1.7595	2.34751
12258	Serping1	serine (or cysteine) peptidase inhibitor, clade G, member 1	0	0	0	2.45913	2.96687	2.50525	2.32134
16408	Itgal	integrin alpha L	0	3.60394	4.24114	3.88849	2.90384	2.62461	2.26053
19663	Rbpms	RNA binding protein gene with multiple splicing	0	2.19877	3.0479	2.84158	2.56846	2.519	2.69149
12767	Cxcr4	chemokine (C-X-C motif) receptor 4	0	2.02956	3.36002	3.74363	2.6603	2.9729	2.14505
18784	Pla2g5	phospholipase A2, group V	0	-2.42145	1.98172	2.57016	2.50474	2.44506	2.82679
63986	Gmfg	glia maturation factor, gamma	0	2.46092	3.10713	2.58939	2.18177	2.85334	2.73819
67874	Rprm	reprimo, TP53 dependent G2 arrest mediator candidate	0	3.82917	2.43196	2.58558	2.82362	2.40112	2.54407
13844	Ephb2	Eph receptor B2	0	2.5524	2.92373	3.05176	3.0234	2.82683	1.90917
16164	Il13ra1	interleukin 13 receptor, alpha 1	0	2.6499	2.3181	2.69559	2.57022	3.10972	2.07866
22411	Wnt11	wingless-type MMTV integration site family, member 11	0	0	0	1.80771	2.32038	2.64652	2.78179
20379	Sfrp4	secreted frizzled-related protein 4	0	0	1.76162	2.64439	2.6781	2.58016	2.48424
14775	Gpx1	glutathione peroxidase 1	0	2.26154	2.57994	2.42964	2.65736	2.3774	2.70505
104027	Synpo	synaptopodin	0	3.3796	1.98245	2.32313	2.83371	2.44022	2.46341
74107	Cep55	centrosomal protein 55	0	3.57344	6.03629	3.18994	3.16482	2.41699	2.1534
214763	Cgas	cyclic GMP-AMP synthase	0	3.39963	4.3556	3.72041	2.82691	3.0346	1.86908
17069	Ly6e	lymphocyte antigen 6 complex, locus E	0	2.42456	3.94534	3.05332	2.94169	2.30003	2.48545
98878	Ehd4	EH-domain containing 4	0	2.2721	3.68061	3.54667	2.57278	2.86587	2.28443
56349	Net1	neuroepithelial cell transforming gene 1	0	1.40746	2.81467	3.05671	2.69823	2.85228	2.16595
14663	Glycam1	glycosylation dependent cell adhesion molecule 1	0	-2.61384	2.03903	2.99554	2.28839	2.71746	2.69667
70717	Medag	mesenteric estrogen dependent adipogenesis	0	2.86253	2.22031	2.46789	3.04893	2.50222	2.14439
72273	Smim24	small integral membrane protein 24	0	0	3.44627	3.26981	2.79191	2.61368	2.28819
231931	Gimap6	GTPase, IMAP family member 6	0	0	0	0	2.20731	2.53105	2.93952
217333	Trim47	tripartite motif-containing 47	0	3.98789	3.04236	2.96209	2.88268	2.43793	2.35536
11550	Adra1d	adrenergic receptor, alpha 1d	0	3.00271	2.66217	2.7205	3.01191	2.40121	2.25086
69146	Gsdmd	gasdermin D	0	2.74665	3.97471	3.408	2.6967	2.54324	2.41449
56318	Acpp	acid phosphatase, prostate	0	0	2.67502	4.0506	2.87466	2.65552	2.1137
14432	Gap43	growth associated protein 43	0	3.92955	2.48396	2.46637	2.73177	2.52039	2.3827
100503650	Sap30bpos	SAP30 binding protein, opposite strand	0	-3.0352	0	3.01611	2.61694	2.44146	2.56727
16155	Il10rb	interleukin 10 receptor, beta	0	2.21855	3.71077	3.64687	2.7081	2.71503	2.19869
18008	Nes	nestin	0	6.12044	4.07742	2.34429	2.76734	2.42979	2.41895
319269	A130040M12Rik	RIKEN cDNA A130040M12 gene	0	5.47907	3.68338	3.54494	2.56668	2.84437	2.18816
19260	Ptpn22	protein tyrosine phosphatase, non-receptor type 22 (lymphoid)	0	2.0329	2.64797	2.90417	2.39744	2.73735	2.44257
271221	Rubcnl	RUN and cysteine rich domain containing beclin 1 interacting protein like	0	1.29662	3.1815	3.2122	2.69778	3.02283	1.8352
72925	44256	membrane-associated ring finger (C3HC4) 1	0	2.73002	3.46281	3.75802	2.83112	3.19591	1.52858
100041085	Mfsd4b3-ps	major facilitator superfamily domain containing 4B3	0	3.37525	5.27488	3.84272	2.84698	2.40994	2.27953
12763	Cmah	cytidine monophospho-N-acetylneuraminic acid hydroxylase	0	0	0	2.54575	2.43325	2.71881	2.35988
73915	4833419F23Rik	RIKEN cDNA 4833419F23 gene	0	2.21085	3.21967	2.82941	2.67624	2.54393	2.28379
21858	Timp2	tissue inhibitor of metalloproteinase 2	0	0	2.2177	2.94161	2.69347	2.51993	2.28513
100169874	Gm11110	predicted gene 11110	0	3.10809	3.59517	2.94877	2.7646	2.34906	2.38245
16399	Itga2b	integrin alpha 2b	0	3.00028	1.92054	2.23196	2.64629	2.18147	2.66702
100502897	-	predicted gene 12854	0	3.88903	4.08425	2.82192	2.7519	2.37094	2.34652
53415	Htatip2	HIV-1 Tat interactive protein 2	0	1.36149	2.79976	2.43906	2.40133	2.602	2.46465
231646	Myo1h	myosin 1H	0	4.65796	2.89859	2.23323	2.89591	2.18986	2.37888
100503915	Smpd5	sphingomyelin phosphodiesterase 5	0	2.95928	3.87886	3.05631	2.5569	2.1669	2.73701
67473	Slc47a1	solute carrier family 47, member 1	0	0	0	2.47516	2.32077	2.74051	2.36042
76041	Ccdc125	coiled-coil domain containing 125	0	2.89764	4.761	3.97315	2.86603	2.52392	2.02976
269959	Adamtsl3	ADAMTS-like 3	0	0	1.7652	2.02241	2.44494	2.73507	2.23942
211666	Mgst2	microsomal glutathione S-transferase 2	0	2.52667	5.01002	3.17265	2.45868	2.42039	2.52457
78816	Gmip	Gem-interacting protein	0	2.22772	3.8549	3.74663	2.71653	2.59109	2.08717
231805	Pilra	paired immunoglobin-like type 2 receptor alpha	0	5.30689	4.74767	3.27716	2.20607	2.5428	2.6386
68895	Rasl11a	RAS-like, family 11, member A	0	4.06165	3.31283	2.54752	2.99454	2.1849	2.1731
74890	Morn3	MORN repeat containing 3	0	-1.73923	0	0	2.1859	2.47756	2.67056
20849	Stat4	signal transducer and activator of transcription 4	0	1.63975	3.44564	2.74944	2.26465	2.73552	2.33178
20295	Ccl17	chemokine (C-C motif) ligand 17	0	1.7955	0	2.08018	1.96952	2.29906	3.06194
72535	Aldh1b1	aldehyde dehydrogenase 1 family, member B1	0	1.70098	2.52343	2.63245	2.46706	2.58174	2.28088
434325	Tmem221	transmembrane protein 221	0	0	3.58633	3.51629	2.74324	2.43039	2.15201
22368	Trpv2	transient receptor potential cation channel, subfamily V, member 2	0	2.95142	4.40557	3.94426	2.75672	2.70439	1.86433
14268	Fn1	fibronectin 1	0	4.59175	4.31632	2.86131	2.68843	2.60252	2.03272
83453	Chrdl1	chordin-like 1	0	1.54067	1.40205	1.51908	2.6144	2.75876	1.94604
192650	Cabp7	calcium binding protein 7	0	0	0	2.05137	2.49473	2.71504	2.1083
76571	Styxl1	serine/threonine/tyrosine interacting-like 1	0	0	2.11159	2.28674	1.86574	2.60769	2.83509
77220	Tmem200a	transmembrane protein 200A	0	5.87085	3.80379	2.29214	2.58151	2.41979	2.29402
13653	Egr1	early growth response 1	0	3.84977	2.65152	2.7548	2.7541	2.46481	2.07345
73287	Cabcoco1	ciliary associated calcium binding coiled-coil 1	0	-2.93318	1.81919	1.72842	2.095	2.2713	2.92283
21929	Tnfaip3	tumor necrosis factor, alpha-induced protein 3	0	2.4814	3.41364	3.63531	2.49224	2.7281	2.06189
21916	Tmod1	tropomodulin 1	0	2.52861	1.55232	2.57577	3.03493	2.20145	2.04297
230979	Tnfrsf14	tumor necrosis factor receptor superfamily, member 14 (herpesvirus entry mediator)	0	1.64807	2.81953	3.0723	2.82676	2.41775	2.02338
50788	Fbxl8	F-box and leucine-rich repeat protein 8	0	1.39055	3.60077	3.00984	2.5651	2.34354	2.35321
13836	Epha2	Eph receptor A2	0	4.6153	3.44556	2.4867	3.11275	2.08031	2.0575
12306	Anxa2	annexin A2	0	3.6059	3.15807	2.47459	2.5994	2.26205	2.3848
11846	Arg1	arginase, liver	0	11.5223	10.8413	3.5231	2.4097	2.84043	1.99076
15234	Hgf	hepatocyte growth factor	0	0	2.80847	3.02328	2.64518	2.82452	1.76209
16007	Ccn1	cysteine rich protein 61	0	4.40963	3.02393	2.07676	2.71601	2.40611	2.09164
14675	Gna14	guanine nucleotide binding protein, alpha 14	0	1.16392	0	2.13745	2.88827	2.32086	2.0002
12837	Col8a1	collagen, type VIII, alpha 1	0	3.14115	4.04789	3.36828	2.45338	2.65132	2.08343
207607	Ccdc40	coiled-coil domain containing 40	0	0	1.10107	1.80138	2.48475	2.24689	2.45202
30806	Adamts8	a disintegrin-like and metallopeptidase (reprolysin type) with thrombospondin type 1 motif, 8	0	0	0	2.30554	2.37216	2.49943	2.30907
27279	Tnfrsf12a	tumor necrosis factor receptor superfamily, member 12a	0	4.85766	3.23953	2.9342	3.05286	2.08426	2.03718
24099	Tnfsf13b	tumor necrosis factor (ligand) superfamily, member 13b	0	0	1.9146	2.33969	2.26678	2.51197	2.39542
26568	Slc27a3	solute carrier family 27 (fatty acid transporter), member 3	0	0	2.62375	2.73957	2.71004	2.47861	1.97598
56460	Pkp3	plakophilin 3	0	1.85434	3.07648	2.00347	2.23439	2.03194	2.89601
16859	Lgals9	lectin, galactose binding, soluble 9	0	2.68211	4.40111	3.43879	2.78237	2.386	1.98914
228576	Mall	mal, T cell differentiation protein-like	0	0	1.79601	3.00588	2.35968	2.64425	2.14695
80879	Slc16a3	solute carrier family 16 (monocarboxylic acid transporters), member 3	0	5.82106	6.1501	3.69972	2.59811	2.47499	2.06126
114602	Zmynd10	zinc finger, MYND domain containing 10	0	-2.15916	0	0	2.36576	2.06661	2.69977
12534	Cdk1	cyclin-dependent kinase 1	0	2.722	5.92157	3.06227	2.78311	2.15756	2.18664
75172	Ccdc146	coiled-coil domain containing 146	0	0	0	0	2.12458	2.42243	2.57803
64540	Tspan4	tetraspanin 4	0	3.21736	2.82582	2.67917	2.46893	2.43568	2.21864
74096	Hvcn1	hydrogen voltage-gated channel 1	0	0.846654	3.37637	3.86426	2.75546	2.62548	1.73795
58220	Pard6b	par-6 family cell polarity regulator beta	0	3.0584	2.41446	2.50432	2.48816	2.40347	2.22491
232943	Klc3	kinesin light chain 3	0	2.56866	1.35767	1.87331	2.40215	2.43899	2.26593
104362	Meig1	meiosis expressed gene 1	0	-0.916267	1.21416	2.1462	2.15698	2.23944	2.71017
16518	Kcnj2	potassium inwardly-rectifying channel, subfamily J, member 2	0	1.54006	2.07008	2.66103	2.40639	2.82525	1.87453
320982	Arl4c	ADP-ribosylation factor-like 4C	0	2.22903	3.96555	3.38863	2.46786	2.63963	1.98755
21813	Tgfbr2	transforming growth factor, beta receptor II	0	1.60787	3.39986	3.68803	2.66021	2.7709	1.66104
17314	Mgmt	O-6-methylguanine-DNA methyltransferase	0	0	2.2853	2.07278	2.35657	2.26396	2.46953
77739	Adamtsl1	ADAMTS-like 1	0	0	0	1.74526	2.30067	2.49346	2.29428
74153	Uba7	ubiquitin-like modifier activating enzyme 7	0	1.15938	3.27385	3.05175	2.93202	2.17402	1.97484
53945	Slc40a1	solute carrier family 40 (iron-regulated transporter), member 1	0	1.48288	3.918	3.88073	2.38389	3.05913	1.63695
76261	0610040J01Rik	RIKEN cDNA 0610040J01 gene	0	1.64989	3.19404	3.16274	2.32313	2.50459	2.2521
23853	Def6	differentially expressed in FDCP 6	0	2.45415	3.98697	3.21124	2.54333	2.39906	2.13481
66442	Spc25	SPC25, NDC80 kinetochore complex component, homolog (S. cerevisiae)	0	2.19467	4.8662	2.54264	2.74661	2.38989	1.93574
69550	Bst2	bone marrow stromal cell antigen 2	0	2.61754	3.17345	2.61267	2.83744	2.00163	2.23185
18005	Nek2	NIMA (never in mitosis gene a)-related expressed kinase 2	0	2.71882	6.34269	3.06756	2.8361	2.12148	2.11024
11486	Ada	adenosine deaminase	0	3.68037	3.98709	2.82911	2.41578	2.55594	2.0938
66930	Fank1	fibronectin type 3 and ankyrin repeat domains 1	0	0	0	1.51319	2.18036	2.25514	2.62993
12580	Cdkn2c	cyclin dependent kinase inhibitor 2C	0	0	2.99899	2.06423	2.28482	2.52961	2.25092
56338	Txnip	thioredoxin interacting protein	0	1.83129	1.52606	2.2894	2.28384	2.48904	2.28842
217835	Rin3	Ras and Rab interactor 3	0	2.29258	4.15092	4.10602	2.69438	2.57064	1.79044
110084	Dnah1	dynein, axonemal, heavy chain 1	0	0	1.98751	2.44679	2.52384	2.29234	2.2202
216152	Plppr3	phospholipid phosphatase related 3	0	0	1.24136	1.49354	2.02643	2.43702	2.56918
14421	B4galnt1	beta-1,4-N-acetyl-galactosaminyl transferase 1	0	1.85789	3.36301	3.38653	2.55628	2.30374	2.17117
83554	Fstl3	follistatin-like 3	0	4.85888	3.5814	3.37494	3.33659	2.03556	1.65509
12370	Casp8	caspase 8	0	3.30982	3.9007	3.20018	2.36586	2.59577	2.05873
14102	Fas	Fas (TNF receptor superfamily member 6)	0	1.16443	1.23232	1.92856	2.40112	2.31393	2.30242
11303	Abca1	ATP-binding cassette, sub-family A (ABC1), member 1	0	0	2.21365	2.51189	2.28098	2.8807	1.84676
12364	Casp12	caspase 12	0	1.40826	0.971123	1.96219	2.58524	2.40049	2.0189
15368	Hmox1	heme oxygenase 1	0	7.24035	7.63116	3.63312	2.50628	2.46704	2.02064
21877	Tk1	thymidine kinase 1	0	3.14019	6.12974	2.94151	2.3694	1.91307	2.71116
66895	Pxdc1	PX domain containing 1	0	2.51726	1.44628	2.15712	2.76917	2.08777	2.13111
232970	Phldb3	pleckstrin homology like domain, family B, member 3	0	0	3.33751	3.35923	2.50101	2.2547	2.22716
55991	Panx1	pannexin 1	0	2.09013	3.79099	3.10752	2.40567	2.49387	2.08187
215243	Traf3ip3	TRAF3 interacting protein 3	0	2.3459	3.69264	3.38493	2.44845	2.5313	1.99248
11898	Ass1	argininosuccinate synthetase 1	0	0	1.02378	1.70434	2.47151	2.23999	2.25621
54519	Apbb1ip	amyloid beta (A4) precursor protein-binding, family B, member 1 interacting protein	0	1.61749	2.54259	2.55374	2.20963	2.36386	2.39416
15937	Ier3	immediate early response 3	0	3.83886	3.12081	2.28988	2.27688	2.23828	2.44842
66952	2310030G06Rik	RIKEN cDNA 2310030G06 gene	0	0	0	2.40397	2.38103	2.15511	2.42588
381409	Cdh26	cadherin-like 26	0	0	2.16706	0	2.43957	2.45273	2.06155
100740	AI839979	expressed sequence AI839979	0	2.10465	2.67425	2.16347	2.33129	2.15076	2.47104
21366	Slc6a6	solute carrier family 6 (neurotransmitter transporter, taurine), member 6	0	2.56164	4.27261	4.27348	2.56796	2.69971	1.67543
381544	Armh1	armadillo-like helical domain containing 1	0	-1.88325	0	1.68159	2.15088	2.49688	2.28662
73112	Abracl	ABRA C-terminal like	0	2.88924	3.57731	2.64968	2.11993	2.74484	2.06802
84004	Mcam	melanoma cell adhesion molecule	0	1.46126	2.68253	2.95434	2.90066	2.18205	1.84997
20514	Slc1a5	solute carrier family 1 (neutral amino acid transporter), member 5	0	1.20502	1.88955	2.28823	2.31494	2.54335	2.07098
238875	Gapt	Grb2-binding adaptor, transmembrane	0	2.80931	4.16989	3.18879	2.56337	2.46006	1.90412
14239	Foxs1	forkhead box S1	0	0	1.43928	2.20293	2.5112	1.81307	2.59294
269016	Sh3rf2	SH3 domain containing ring finger 2	0	0	0	2.16131	2.52733	2.38782	1.99831
15212	Hexb	hexosaminidase B	0	1.07111	3.89322	3.47897	2.52255	2.62009	1.74336
68498	Tspan11	tetraspanin 11	0	0	1.87824	2.54014	2.48385	2.19576	2.20043
19340	Rab3d	RAB3D, member RAS oncogene family	0	1.08718	2.67061	2.60728	2.41828	2.43076	2.02969
14276	Folr2	folate receptor 2 (fetal)	0	2.10606	5.74992	3.25618	2.43323	2.06592	2.35816
106795	Tcf19	transcription factor 19	0	2.39441	3.62264	2.84339	2.67077	2.0471	2.13114
14281	Fos	FBJ osteosarcoma oncogene	0	2.91874	2.7381	2.5951	2.55041	2.17753	2.11207
11435	Chrna1	cholinergic receptor, nicotinic, alpha polypeptide 1 (muscle)	0	0	0	0	2.32574	2.17485	2.33177
13143	Dapk2	death-associated protein kinase 2	0	0	0	0	1.92464	2.15811	2.72452
432466	Gm5424	argininosuccinate synthase pseudogene	0	0.605923	1.03252	1.56652	2.29693	2.23849	2.27068
11746	Anxa4	annexin A4	0	1.83782	3.02064	2.91224	2.28315	2.57935	1.93956
11810	Apobec1	apolipoprotein B mRNA editing enzyme, catalytic polypeptide 1	0	1.57932	3.37087	3.63678	2.5139	2.54775	1.73771
14528	Gch1	GTP cyclohydrolase 1	0	2.24645	1.95014	2.09602	2.39104	2.24339	2.14993
67220	Plekho1	pleckstrin homology domain containing, family O member 1	0	2.25721	3.58416	3.12793	2.4066	2.1728	2.1984
69537	Dnase1l1	deoxyribonuclease 1-like 1	0	1.72911	3.21135	3.68345	2.43837	2.61153	1.72477
114584	Clic1	chloride intracellular channel 1	0	3.98257	3.547	2.65824	2.43473	2.18787	2.14787
216835	Usp43	ubiquitin specific peptidase 43	0	0	0	1.51197	2.10167	2.14557	2.51635
20393	Sgk1	serum/glucocorticoid regulated kinase 1	0	3.86954	4.38837	4.07509	2.63335	2.92572	1.19868
76448	Ppp1r18	protein phosphatase 1, regulatory subunit 18	0	2.96282	3.49683	3.01048	2.44239	2.30183	2.00915
17181	Matn2	matrilin 2	0	0.544775	1.23791	2.28046	2.62891	2.13994	1.98086
20555	Slfn1	schlafen 1	0	5.71445	4.31606	3.06566	2.37605	2.08683	2.27683
69987	Spaca9	sperm acrosome associated 9	0	0	3.01985	2.71701	2.56919	1.88092	2.2867
434341	Nlrc5	NLR family, CARD domain containing 5	0	2.72776	3.53606	3.07231	2.75219	1.96474	2.01633
217169	Tns4	tensin 4	0	1.35775	3.44588	2.99796	2.61333	2.12069	1.99558
16453	Jak3	Janus kinase 3	0	1.48909	3.15042	2.69935	2.45749	2.33669	1.92036
71200	Dydc2	DPY30 domain containing 2	0	0	0	0	2.19264	2.03393	2.48324
24059	Slco2a1	solute carrier organic anion transporter family, member 2a1	0	4.89665	2.46928	2.06796	2.1976	2.32634	2.18575
13033	Ctsd	cathepsin D	0	1.60985	4.54662	3.65508	2.61059	2.55373	1.53995
17988	Ndrg1	N-myc downstream regulated gene 1	0	-1.16052	0	1.46656	2.25724	2.23284	2.20645
14187	Akr1b8	aldo-keto reductase family 1, member B8	0	4.12528	2.78629	1.71426	2.12972	2.01004	2.5562
66824	Pycard	PYD and CARD domain containing	0	3.19832	4.54606	2.9576	2.26148	2.43875	1.99457
19073	Srgn	serglycin	0	4.94743	5.00855	2.59664	2.21349	2.70357	1.76528
100503791	Gm16201	predicted gene 16201	0	0	2.48232	2.29119	1.66304	2.20681	2.80252
327762	Dna2	DNA replication helicase/nuclease 2	0	3.29661	4.30351	3.57098	2.25925	2.49647	1.90562
22673	Zfp185	zinc finger protein 185	0	2.42741	1.70494	2.26678	2.37318	2.42238	1.85683
226844	Flvcr1	feline leukemia virus subgroup C cellular receptor 1	0	1.44159	2.37772	2.56263	2.01997	2.65044	1.97807
101488	Slco2b1	solute carrier organic anion transporter family, member 2b1	0	0	1.63578	2.9963	2.2352	2.465	1.93171
100041677	Zfp984	zinc finger protein 984	0	1.86922	2.67605	1.98755	2.16139	2.73469	1.73268
75050	Kif27	kinesin family member 27	0	0	0	1.75969	1.80948	2.19981	2.61693
66395	Ahnak	AHNAK nucleoprotein (desmoyokin)	0	2.70756	2.04293	1.85832	1.98979	2.44363	2.17825
20750	Spp1	secreted phosphoprotein 1	0	5.46135	8.0718	3.42889	2.27441	2.73534	1.57805
21898	Tlr4	toll-like receptor 4	0	3.79174	3.45725	3.0812	2.39752	2.67213	1.51714
20204	Prrx2	paired related homeobox 2	0	0	0	1.82277	2.15069	1.97236	2.45898
14264	Fmod	fibromodulin	0	-2.73712	0	2.08529	2.31818	2.27324	1.98504
73723	Sh3bgrl3	SH3 domain binding glutamic acid-rich protein-like 3	0	1.93238	3.51895	3.04817	2.37805	2.06391	2.13313
67849	Cdca5	cell division cycle associated 5	0	2.23894	5.11413	2.65017	2.54451	2.12158	1.89279
13732	Emp3	epithelial membrane protein 3	0	2.50111	3.47422	2.69811	2.4087	2.04241	2.10269
12257	Tspo	translocator protein	0	2.88694	3.00322	2.24075	2.35631	2.1361	2.04943
11689	Alox5	arachidonate 5-lipoxygenase	0	3.21164	2.91438	2.38279	2.05185	2.61915	1.87063
14544	Gda	guanine deaminase	0	5.12536	5.10662	2.8966	2.05433	2.72724	1.73984
218977	Dlgap5	DLG associated protein 5	0	2.71066	5.45394	2.27165	2.47083	1.79343	2.25306
20877	Aurkb	aurora kinase B	0	3.0803	5.68946	3.00211	2.41337	2.10552	1.99558
67844	Rab32	RAB32, member RAS oncogene family	0	3.04628	4.21595	2.88797	2.34035	2.4655	1.69372
16889	Lipa	lysosomal acid lipase A	0	1.72778	4.26589	3.91677	2.52089	2.6426	1.33513
171504	Apobr	apolipoprotein B receptor	0	3.46294	3.90263	3.40743	2.36406	2.49112	1.6422
56175	Bace2	beta-site APP-cleaving enzyme 2	0	-1.02488	0	1.38655	1.90132	2.14602	2.44849
193740	Hspa1a	heat shock protein 1A	0	3.36601	1.51614	1.7646	2.25836	2.17781	2.04913
20317	Serpinf1	serine (or cysteine) peptidase inhibitor, clade F, member 1	0	0	2.0751	2.84197	2.34259	1.98144	2.13715
329679	Fnip2	folliculin interacting protein 2	0	2.93743	4.03938	3.76341	2.46917	2.62215	1.36522
15277	Hk2	hexokinase 2	0	3.41206	3.79184	3.06215	2.37301	2.33855	1.73874
16362	Irf1	interferon regulatory factor 1	0	1.17188	1.76563	2.10013	2.57747	1.85277	2.01982
245126	Tarm1	T cell-interacting, activating receptor on myeloid cells 1	0	6.86514	6.28042	2.82299	1.92698	2.1096	2.41191
100503147	Gm13293	predicted gene 13293	0	1.248	1.14632	2.05943	2.11168	2.20754	2.11917
72804	9130017K11Rik	RIKEN cDNA 9130017K11 gene	0	0	0	1.462	1.96528	1.90667	2.56483
17313	Mgp	matrix Gla protein	0	0	1.62296	1.9746	2.23458	1.85585	2.33945
55932	Gbp3	guanylate binding protein 3	0	2.15266	1.30537	2.15869	2.93494	1.80479	1.68525
17279	Melk	maternal embryonic leucine zipper kinase	0	3.74208	6.23455	2.8469	2.84113	1.92713	1.65653
19240	Tmsb10	thymosin, beta 10	0	2.28091	3.34813	2.35784	2.16878	1.93186	2.32336
27384	Akr1c13	aldo-keto reductase family 1, member C13	0	1.15218	1.92206	2.07299	2.07418	2.23294	2.11488
14584	Gfpt2	glutamine fructose-6-phosphate transaminase 2	0	1.75342	1.77192	2.53066	2.21279	2.2716	1.93422
101543	Wtip	WT1-interacting protein	0	0.89391	1.67839	2.0264	2.24277	1.97767	2.18961
12608	Cebpb	CCAAT/enhancer binding protein (C/EBP), beta	0	3.69035	3.49269	2.71719	2.10507	2.18251	2.10068
20737	Spn	sialophorin	0	1.75181	2.67176	1.8377	1.9283	1.8826	2.57697
68527	Ucma	upper zone of growth plate and cartilage matrix associated	0	-5.25889	0	1.28376	1.86734	2.13005	2.39007
79201	Tnfrsf23	tumor necrosis factor receptor superfamily, member 23	0	4.88039	4.67633	3.44275	2.588	2.13149	1.6632
70261	Chp2	calcineurin-like EF hand protein 2	0	-1.65944	0	2.11265	1.79432	2.54709	2.0368
81799	C1qtnf3	C1q and tumor necrosis factor related protein 3	0	-1.26944	0	2.11349	2.17887	2.4072	1.78205
333883	Cd59b	CD59b antigen	0	0	1.56215	1.56497	2.08454	1.90063	2.37891
20111	Rps6ka1	ribosomal protein S6 kinase polypeptide 1	0	1.55239	3.23619	3.04637	2.26511	2.24024	1.84368
14859	Gsta3	glutathione S-transferase, alpha 3	0	-0.843005	2.22834	1.83728	1.8974	2.41196	2.03878
12705	Cited1	Cbp/p300-interacting transactivator with Glu/Asp-rich carboxy-terminal domain 1	0	3.17284	3.58717	2.83883	2.37495	1.90272	2.07035
72324	Plxdc1	plexin domain containing 1	0	0	3.23334	3.12149	2.19521	2.21561	1.93371
106582	Nrm	nurim (nuclear envelope membrane protein)	0	3.28588	3.87599	2.64096	2.14186	2.08063	2.10618
114601	Ehbp1l1	EH domain binding protein 1-like 1	0	2.65218	3.47001	2.98843	2.13167	2.24889	1.94787
217578	Baz1a	bromodomain adjacent to zinc finger domain 1A	0	3.70641	3.6766	2.83494	2.0457	2.37701	1.88924
13449	Dok2	docking protein 2	0	4.35836	4.002	2.22729	1.84567	2.30718	2.15746
71583	9130008F23Rik	RIKEN cDNA 9130008F23 gene	0	0	0	0	1.93171	2.14631	2.23227
30937	Lmcd1	LIM and cysteine-rich domains 1	0	3.9031	2.43679	1.30129	1.88969	2.01708	2.40143
12484	Cd24a	CD24a antigen	0	2.5633	2.96613	2.13421	2.11164	2.27744	1.91554
83558	Tex11	testis expressed gene 11	0	-1.84476	0	1.02514	1.73867	2.46082	2.10287
12798	Cnn2	calponin 2	0	3.0791	2.81625	2.02036	2.27336	2.03548	1.99
68655	Fndc1	fibronectin type III domain containing 1	0	0	2.09818	3.19217	2.85897	1.89273	1.54573
97848	Serpinb6c	serine (or cysteine) peptidase inhibitor, clade B, member 6c	0	0	1.81114	2.40193	2.07042	2.25344	1.97192
101700	Trim68	tripartite motif-containing 68	0	0	0.843343	1.86074	2.03699	2.02432	2.23241
66892	Eif4e3	eukaryotic translation initiation factor 4E member 3	0	1.43536	2.64945	2.40983	2.18073	2.07164	2.03689
26886	Cenph	centromere protein H	0	3.37373	5.06131	2.21698	2.32506	2.20913	1.7527
57875	Angptl4	angiopoietin-like 4	0	2.92981	2.79638	2.33173	2.58232	1.92172	1.7746
226250	Afap1l2	actin filament associated protein 1-like 2	0	0.458402	1.91443	2.37089	2.31224	2.18669	1.77964
18400	Slc22a18	solute carrier family 22 (organic cation transporter), member 18	0	0	0.811404	1.49559	2.10485	2.01891	2.15196
207798	Gramd1c	GRAM domain containing 1C	0	0.942359	1.55417	1.79462	1.92007	2.19736	2.14263
71609	Tradd	TNFRSF1A-associated via death domain	0	1.67981	2.95668	2.35163	2.05164	2.00452	2.18327
104816	Aspg	asparaginase	0	1.43545	0	1.73181	2.0081	2.17661	2.05006
94352	Loxl2	lysyl oxidase-like 2	0	1.65951	1.87997	2.83883	2.57151	1.95063	1.71074
107589	Mylk	myosin, light polypeptide kinase	0	1.60609	2.4888	2.32289	2.28173	2.25093	1.69884
20471	Six1	sine oculis-related homeobox 1	0	0	0	2.10964	2.14518	2.13629	1.94888
13030	Ctsb	cathepsin B	0	1.45026	3.47564	3.09019	2.41985	2.23504	1.56599
66540	Fam107b	family with sequence similarity 107, member B	0	2.23798	2.08201	2.37611	2.17757	2.28221	1.75628
22156	Tuft1	tuftelin 1	0	1.48408	3.01258	2.5731	2.16806	1.8257	2.22092
210762	Ppp1r36	protein phosphatase 1, regulatory subunit 36	0	-1.74462	1.14205	1.78579	1.98044	1.77953	2.45377
76974	Urah	urate (5-hydroxyiso-) hydrolase	0	3.06469	2.72122	1.67223	2.19331	1.94099	2.07007
229600	BC028528	cDNA sequence BC028528	0	1.69522	3.32724	3.00646	2.16814	2.32964	1.68694
14579	Gem	GTP binding protein (gene overexpressed in skeletal muscle)	0	0.890944	1.2785	2.02852	2.19809	2.07354	1.8897
12982	Csf2ra	colony stimulating factor 2 receptor, alpha, low-affinity (granulocyte-macrophage)	0	1.96181	3.7676	3.16889	2.20196	2.07301	1.88392
665825	Gm7809	predicted gene 7809	0	3.33513	2.86909	2.48656	2.22451	2.262	1.65716
69065	Chac1	ChaC, cation transport regulator 1	0	3.32905	3.42946	2.5096	2.09194	2.00311	2.04738
22092	Rsph1	radial spoke head 1 homolog (Chlamydomonas)	0	0	1.19062	1.20638	1.74521	1.93831	2.45756
240055	Neurl1b	neuralized E3 ubiquitin protein ligase 1B	0	0	5.26836	3.12313	2.70375	1.8129	1.6222
11499	Adam5	a disintegrin and metallopeptidase domain 5	0	-2.12945	1.51996	1.86649	2.14449	2.02362	1.9581
67177	Cdt1	chromatin licensing and DNA replication factor 1	0	4.25898	4.52814	3.21292	2.17464	2.29907	1.64564
100861633	-	NA	0	2.66619	0	1.03371	1.93424	2.55365	1.63139
20708	Serpinb6b	serine (or cysteine) peptidase inhibitor, clade B, member 6b	0	0	1.86577	1.94543	2.21594	2.07357	1.82189
20684	Sp100	nuclear antigen Sp100	0	2.28172	3.37298	2.92446	2.20251	2.11954	1.78809
17937	Nab2	Ngfi-A binding protein 2	0	3.26249	3.09268	2.6639	2.18498	2.01192	1.91244
244757	Glb1l2	galactosidase, beta 1-like 2	0	-1.23999	1.55881	2.2575	2.39631	1.81742	1.89132
20852	Stat6	signal transducer and activator of transcription 6	0	2.37162	3.33043	3.13285	2.33439	2.14774	1.6191
665306	3930402G23Rik	RIKEN cDNA 3930402G23 gene	0	3.64799	3.14439	2.09111	2.33374	1.71132	2.05179
12490	Cd34	CD34 antigen	0	0	1.77618	2.09648	2.4141	2.27048	1.41151
215772	Adgb	androglobin	0	0	1.90421	1.49136	2.06344	1.81078	2.2194
231510	Gpat3	glycerol-3-phosphate acyltransferase 3	0	3.17757	1.79158	1.4218	1.97488	2.10403	2.01439
21928	Tnfaip2	tumor necrosis factor, alpha-induced protein 2	0	0.945615	1.95224	2.88341	2.13671	2.13494	1.81557
17929	Myom1	myomesin 1	0	0	1.89028	2.31417	1.74947	2.47508	1.85984
170770	Bbc3	BCL2 binding component 3	0	0	2.00541	2.49882	2.17467	1.85046	2.0592
434223	Gm1966	predicted gene 1966	0	2.83584	3.0389	2.40544	2.31268	2.26389	1.50406
381511	Pdp1	pyruvate dehyrogenase phosphatase catalytic subunit 1	0	1.3014	1.01979	1.62241	2.09135	2.28648	1.67251
100039968	Tmem35b	transmembrane protein 35B	0	0	2.15731	2.05327	2.07777	2.05118	1.91119
51791	Rgs14	regulator of G-protein signaling 14	0	2.58666	3.74751	2.7653	1.86521	2.14118	2.02823
107769	Tm6sf1	transmembrane 6 superfamily member 1	0	2.47437	4.15604	3.52376	2.39996	2.3053	1.3287
54712	Plxnc1	plexin C1	0	1.43358	3.72267	3.5716	2.38085	2.38616	1.26546
71660	Rarres2	retinoic acid receptor responder (tazarotene induced) 2	0	1.10528	0.745232	1.72087	2.29295	1.88011	1.85736
109711	Actn1	actinin, alpha 1	0	3.92243	2.95865	2.5817	2.25366	2.14384	1.62118
74563	Rasgef1c	RasGEF domain family, member 1C	0	3.3172	1.40553	1.70628	2.58609	1.86657	1.56561
232599	Gm4876	predicted gene 4876	0	1.03428	0.951758	1.76906	2.08419	1.97145	1.96199
18779	Pla2r1	phospholipase A2 receptor 1	0	2.07177	1.80597	1.62455	2.0662	2.06224	1.88364
74482	Ifitm7	interferon induced transmembrane protein 7	0	0	0	2.0637	1.94542	2.04727	2.00202
27280	Phlda3	pleckstrin homology like domain, family A, member 3	0	1.52938	1.80677	2.03418	2.1849	1.90631	1.88444
108151	Sema3d	sema domain, immunoglobulin domain (Ig), short basic domain, secreted, (semaphorin) 3D	0	0	0	0	1.96712	2.36383	1.64133
241324	Crb2	crumbs family member 2	0	-0.997366	0	1.87526	2.13041	1.9342	1.90014
56405	Dusp14	dual specificity phosphatase 14	0	1.63217	1.27302	1.93329	1.98683	2.0637	1.90918
78749	Filip1l	filamin A interacting protein 1-like	0	2.25443	2.31423	2.62401	2.2558	2.21503	1.48764
14595	B4galt1	UDP-Gal:betaGlcNAc beta 1,4- galactosyltransferase, polypeptide 1	0	3.5216	4.1936	3.10985	2.12948	2.21629	1.60623
74645	Tent5c	terminal nucleotidyltransferase 5C	0	1.01694	3.88638	3.33489	2.29921	2.36446	1.28717
21812	Tgfbr1	transforming growth factor, beta receptor I	0	1.45888	2.75697	3.42541	2.26265	2.61773	1.06028
14964	H2-D1	histocompatibility 2, D region locus 1	0	1.21422	2.46744	2.75287	2.30103	2.14866	1.48523
14615	Gjc1	gap junction protein, gamma 1	0	0.879526	0.961825	1.29683	1.69779	1.966	2.26663
16475	Ajuba	ajuba LIM protein	0	1.48466	1.00856	1.7971	2.13873	1.77256	2.00965
15015	H2-Q4	histocompatibility 2, Q region locus 4	0	1.86572	1.15365	1.94966	2.33729	1.77416	1.80364
216161	Sbno2	strawberry notch 2	0	3.34264	2.97687	2.46132	2.29798	1.97115	1.64334
108995	Tbc1d10c	TBC1 domain family, member 10c	0	1.51049	2.01343	1.66109	1.92526	1.91853	2.06659
20128	Trim30a	tripartite motif-containing 30A	0	2.79805	2.87061	2.62019	2.37805	2.07358	1.45753
27205	Podxl	podocalyxin-like	0	2.21611	1.50365	1.58559	1.91587	1.9019	2.08161
16852	Lgals1	lectin, galactose binding, soluble 1	0	4.03531	4.26059	2.44413	2.1803	1.75453	1.93171
64292	Ptges	prostaglandin E synthase	0	1.52976	0.94667	1.65369	1.93036	1.9418	1.97507
223453	Dap	death-associated protein	0	2.34732	3.1821	2.5447	2.17111	1.85841	1.81615
20499	Slc12a7	solute carrier family 12, member 7	0	0	1.71462	1.79018	1.74941	1.9942	2.10151
319430	C5ar2	complement component 5a receptor 2	0	3.17142	3.49878	3.33198	1.99515	2.38114	1.46233
12870	Cp	ceruloplasmin	0	0.775263	0	1.21814	1.9726	2.10369	1.75934
18133	Ccn3	nephroblastoma overexpressed gene	0	1.53803	2.17874	2.27337	2.26815	1.88441	1.68117
75465	Dynlrb2	dynein light chain roadblock-type 2	0	-2.74186	0	0	1.61094	1.62589	2.58236
100043571	Gm4524	predicted gene 4524	0	0.923563	1.50562	1.43834	1.80362	1.98863	2.02491
12527	Cd9	CD9 antigen	0	2.14525	2.36116	2.09639	1.84646	2.22804	1.74001
21817	Tgm2	transglutaminase 2, C polypeptide	0	2.47895	3.1723	2.09311	2.12932	2.00261	1.67531
52118	Pvr	poliovirus receptor	0	4.47909	2.99267	2.21919	2.35557	1.81454	1.63633
326618	Tpm4	tropomyosin 4	0	3.06309	2.86202	2.3457	2.15848	1.96214	1.68417
21689	Tekt1	tektin 1	0	-1.89704	0	0	1.51743	1.82558	2.45086
320802	Ifitm10	interferon induced transmembrane protein 10	0	2.19919	2.2383	2.67238	2.2693	2.03142	1.49067
223272	Itgbl1	integrin, beta-like 1	0	-1.32775	0	2.03597	1.94455	2.10972	1.73674
74090	Paqr5	progestin and adipoQ receptor family member V	0	0	0	2.11387	2.02231	2.09153	1.67714
12122	Bid	BH3 interacting domain death agonist	0	2.04436	3.01369	2.57681	2.09236	1.83042	1.85988
232431	Gprc5a	G protein-coupled receptor, family C, group 5, member A	0	3.18944	1.67542	2.0957	2.11866	1.90032	1.75333
75802	4930458D05Rik	RIKEN cDNA 4930458D05 gene	0	1.79014	0	0	1.89346	1.92944	1.93239
11622	Ahr	aryl-hydrocarbon receptor	0	2.21772	1.71407	2.61043	2.49754	2.26219	0.989562
74407	Ttc25	tetratricopeptide repeat domain 25	0	0	0	1.00037	1.8514	1.60078	2.27986
71839	Osgin1	oxidative stress induced growth inhibitor 1	0	2.07768	2.39697	2.70949	2.14077	1.77548	1.81143
414801	Itprip	inositol 1,4,5-triphosphate receptor interacting protein	0	3.58908	3.82044	2.6541	2.18501	2.0168	1.52304
19698	Relb	avian reticuloendotheliosis viral (v-rel) oncogene related B	0	1.51054	1.31587	1.90769	2.00492	1.78746	1.92948
17159	Man2b1	mannosidase 2, alpha B1	0	1.20274	3.5977	3.64379	2.10745	2.17625	1.43178
30938	Fgd3	FYVE, RhoGEF and PH domain containing 3	0	1.3829	1.34896	1.82985	2.20051	1.9019	1.60776
56857	Slc37a2	solute carrier family 37 (glycerol-3-phosphate transporter), member 2	0	2.78482	5.02816	3.57947	2.20045	2.2482	1.26117
18442	P2ry2	purinergic receptor P2Y, G-protein coupled 2	0	3.6836	3.01046	3.00368	2.09815	1.94661	1.66358
67784	Plxnd1	plexin D1	0	1.95498	3.27817	2.89606	2.15201	1.94699	1.60308
19293	Pvalb	parvalbumin	0	-2.47414	0	1.71677	1.87236	1.54567	2.27896
77629	Sphkap	SPHK1 interactor, AKAP domain containing	0	0	0	1.28342	1.96463	2.09024	1.63943
29818	Hspb7	heat shock protein family, member 7 (cardiovascular)	0	2.85204	2.27828	1.87792	2.02139	1.6887	1.98037
100952	Emilin1	elastin microfibril interfacer 1	0	2.47577	3.80559	2.62841	2.06931	2.12485	1.48793
64138	Ctsz	cathepsin Z	0	1.38142	3.13684	2.57749	2.02736	2.02575	1.60771
232345	A2m	alpha-2-macroglobulin	0	-1.33116	0	1.52944	1.85292	2.08754	1.71892
66141	Ifitm3	interferon induced transmembrane protein 3	0	1.64696	1.59339	1.6787	2.1527	1.53236	1.96945
233328	Lrrk1	leucine-rich repeat kinase 1	0	2.19458	1.96133	2.05496	1.97131	1.93566	1.737
381113	Cdkl4	cyclin-dependent kinase-like 4	0	-1.50878	0	0	1.71022	1.83797	2.08313
229791	Plppr4	phospholipid phosphatase related 4	0	-0.993781	0	1.60255	1.87864	1.95101	1.80019
14573	Gdnf	glial cell line derived neurotrophic factor	0	4.0313	3.04153	1.90416	2.17234	1.81092	1.64542
18755	Prkch	protein kinase C, eta	0	2.2197	3.71113	3.44938	2.16119	2.25028	1.21403
240084	Cchcr1	coiled-coil alpha-helical rod protein 1	0	0.709358	1.32766	1.64413	1.82799	1.82857	1.96004
270084	Lpcat2	lysophosphatidylcholine acyltransferase 2	0	1.12337	2.50247	2.84743	2.13274	2.17918	1.30224
667742	Piezo2	piezo-type mechanosensitive ion channel component 2	0	1.89603	3.04624	2.39836	1.90323	1.73095	1.97347
23943	Esyt1	extended synaptotagmin-like protein 1	0	2.56315	4.46021	3.39298	2.20894	2.07771	1.31789
52585	Dhrs1	dehydrogenase/reductase (SDR family) member 1	0	2.05621	1.84081	2.06889	2.07044	1.75888	1.77258
60533	Cd274	CD274 antigen	0	1.3505	1.6244	2.46666	2.44421	1.53787	1.61313
547253	Parp14	poly (ADP-ribose) polymerase family, member 14	0	1.961	2.56344	2.7266	2.1737	1.83532	1.58497
22364	Vpreb3	pre-B lymphocyte gene 3	0	-1.30257	0	0	1.62779	1.99916	1.96081
216233	Socs2	suppressor of cytokine signaling 2	0	2.56945	2.04125	2.25982	1.936	2.11929	1.52908
12931	Crlf1	cytokine receptor-like factor 1	0	1.99047	2.20938	1.73209	1.95249	1.59837	2.0317
17540	Mrvi1	MRV integration site 1	0	0	1.25166	2.0702	2.07549	1.91116	1.595
20289	Scx	scleraxis	0	0	2.09589	2.34178	2.49909	1.63175	1.44635
12606	Cebpa	CCAAT/enhancer binding protein (C/EBP), alpha	0	0.98489	3.03954	2.76294	1.93078	2.05783	1.58132
234779	Plcg2	phospholipase C, gamma 2	0	2.40828	3.77832	3.14297	2.17138	2.04113	1.35594
319508	Syt15	synaptotagmin XV	0	3.27335	0	0.827979	1.663	2.0779	1.82105
21973	Top2a	topoisomerase (DNA) II alpha	0	2.57898	5.62918	2.22178	2.20184	1.71281	1.64376
15511	Hspa1b	heat shock protein 1B	0	3.45788	1.46304	1.33923	2.15241	1.68825	1.70882
83436	Plekha2	pleckstrin homology domain-containing, family A (phosphoinositide binding specific) member 2	0	0.548796	1.44752	1.74127	1.85823	1.81599	1.86071
17750	Mt2	metallothionein 2	0	1.29321	0.884982	1.67686	1.77247	1.71267	2.047
78388	Mvp	major vault protein	0	3.02236	2.28703	2.05233	1.87037	1.92342	1.73783
17240	Mdfi	MyoD family inhibitor	0	0	2.88626	3.21996	2.01822	1.58232	1.92968
269855	Ssc5d	scavenger receptor cysteine rich family, 5 domains	0	-0.495891	0.941251	2.61636	2.31689	1.71898	1.49133
21847	Klf10	Kruppel-like factor 10	0	3.08471	3.32022	2.36121	1.86244	2.14426	1.51421
16170	Il16	interleukin 16	0	1.40911	2.81996	2.76533	1.98461	1.98962	1.54533
11812	Apoc1	apolipoprotein C-I	0	-2.63559	0	1.6069	1.51453	1.75706	2.24516
56791	Ube2l6	ubiquitin-conjugating enzyme E2L 6	0	1.09771	1.7412	1.73832	1.97737	1.74949	1.78573
13448	Dok1	docking protein 1	0	1.54444	2.68058	2.50729	1.86066	1.92096	1.73042
15013	H2-Q2	histocompatibility 2, Q region locus 2	0	1.35521	2.45942	3.08511	2.0831	1.71191	1.71581
12615	Cenpa	centromere protein A	0	2.04176	5.23077	2.78713	2.09322	1.72011	1.69518
545261	Bvht	braveheart long non-coding RNA	0	0	1.66619	1.4905	1.65105	1.81124	2.04412
66412	Arrdc4	arrestin domain containing 4	0	3.13497	2.73239	2.58654	2.01833	1.93508	1.55087
12333	Capn1	calpain 1	0	0.5824	1.77484	1.93818	1.8775	1.76015	1.86567
72512	Tmem173	transmembrane protein 173	0	2.17369	2.92459	2.43603	1.98449	1.92369	1.58204
15229	Foxd1	forkhead box D1	0	1.60399	2.11063	1.96911	1.88421	1.68724	1.91309
268534	Sntg2	syntrophin, gamma 2	0	0	0.75794	1.59453	1.7586	1.72005	2.00313
11877	Arvcf	armadillo repeat gene deleted in velocardiofacial syndrome	0	0	0	1.29729	1.69731	1.87988	1.90439
320183	Msrb3	methionine sulfoxide reductase B3	0	1.28207	1.56655	1.73109	1.8783	1.9265	1.67645
216616	Efemp1	epidermal growth factor-containing fibulin-like extracellular matrix protein 1	0	0	0	1.16433	1.8018	1.90192	1.77709
80876	Ifitm2	interferon induced transmembrane protein 2	0	1.18383	1.88139	1.81993	1.78431	1.68784	2.00607
217356	Tmc8	transmembrane channel-like gene family 8	0	2.15734	4.01131	2.49058	1.65002	1.7616	2.05852
67771	Arpc5	actin related protein 2/3 complex, subunit 5	0	2.11451	2.97723	2.47748	1.84325	2.03271	1.58314
19285	Cavin1	caveolae associated 1	0	1.79248	1.30397	1.37262	1.78785	1.81736	1.83695
57814	Kcne4	potassium voltage-gated channel, Isk-related subfamily, gene 4	0	1.67295	1.48345	1.52734	1.88513	1.51708	2.03529
19400	Rapsn	receptor-associated protein of the synapse	0	-1.90789	1.99354	1.72085	1.89784	1.70721	1.83044
17698	Msn	moesin	0	3.30172	2.89649	2.32058	2.14401	1.89369	1.39346
11982	Atp10a	ATPase, class V, type 10A	0	2.10082	2.30589	1.80256	1.9904	1.73002	1.70306
58223	Mmp19	matrix metallopeptidase 19	0	2.94009	2.23265	2.01337	1.94608	2.00556	1.46438
20969	Sdc1	syndecan 1	0	2.50489	2.54068	2.54525	2.15747	1.79606	1.45115
620695	Gm13889	predicted gene 13889	0	1.98319	1.03909	1.35467	2.03002	1.5023	1.86511
213603	Slc44a3	solute carrier family 44, member 3	0	0	1.09148	2.01617	2.02853	1.61334	1.74888
105988	Espl1	extra spindle pole bodies 1, separase	0	2.02717	4.38087	2.45735	1.72118	1.9827	1.68493
21401	Tcea3	transcription elongation factor A (SII), 3	0	-1.90337	0	1.25797	1.70705	1.63927	2.03651
100861722	-	NA	0	2.09743	3.27697	2.79384	1.69885	1.86515	1.81712
75767	Rab11fip1	RAB11 family interacting protein 1 (class I)	0	3.25781	3.06127	2.59395	1.71687	1.87085	1.7904
213053	Slc39a14	solute carrier family 39 (zinc transporter), member 14	0	2.46586	1.1211	1.85724	1.96915	1.88988	1.50827
22419	Wnt5b	wingless-type MMTV integration site family, member 5B	0	1.57767	1.27347	1.99276	2.09569	1.74971	1.51751
20501	Slc16a1	solute carrier family 16 (monocarboxylic acid transporters), member 1	0	0.637614	0.475251	1.72753	1.83011	2.11269	1.41894
50781	Dkk3	dickkopf WNT signaling pathway inhibitor 3	0	-1.44732	0.518353	1.64328	1.88544	1.84248	1.63222
242050	Igsf10	immunoglobulin superfamily, member 10	0	-1.00657	0	1.69501	1.77679	2.04197	1.52851
76088	Dock8	dedicator of cytokinesis 8	0	2.19078	3.68199	3.04871	1.98377	2.13054	1.23028
71914	Antxr2	anthrax toxin receptor 2	0	2.21688	2.8931	2.67669	1.98722	2.22194	1.13355
80837	Rhoj	ras homolog family member J	0	2.44515	1.11288	1.7363	2.0669	1.79548	1.45858
338370	Nalcn	sodium leak channel, non-selective	0	-1.22964	0	0.925265	1.63952	2.11629	1.5608
76933	Ifi27l2a	interferon, alpha-inducible protein 27 like 2A	0	2.26166	3.55738	1.83822	1.88635	1.43484	1.99189
382639	Zbtb42	zinc finger and BTB domain containing 42	0	1.60263	2.24145	2.13497	1.99248	1.72353	1.59639
230145	Galnt12	polypeptide N-acetylgalactosaminyltransferase 12	0	0	2.04187	2.02732	1.62084	1.81761	1.8701
21810	Tgfbi	transforming growth factor, beta induced	0	4.1628	3.63834	2.27401	1.73993	1.92214	1.63775
54524	Syt6	synaptotagmin VI	0	4.04775	2.06557	2.43746	2.37283	1.48899	1.43298
22033	Traf5	TNF receptor-associated factor 5	0	1.9827	2.16184	2.37776	1.97972	1.82127	1.47017
21354	Tap1	transporter 1, ATP-binding cassette, sub-family B (MDR/TAP)	0	1.3885	1.76288	1.9164	2.31778	1.36452	1.57465
432745	4930447K03Rik	RIKEN cDNA 4930447K03 gene	0	1.57825	0	1.76512	1.56405	1.85321	1.83485
193286	BC049762	cDNA sequence BC049762	0	0	1.77133	2.04246	1.52771	1.38272	2.31734
12737	Cldn1	claudin 1	0	0	0	1.5265	1.72921	2.04745	1.45044
72461	Prcp	prolylcarboxypeptidase (angiotensinase C)	0	1.49045	2.88864	2.81016	2.01186	2.02878	1.18371
68792	Srpx2	sushi-repeat-containing protein, X-linked 2	0	0	0	0	1.35629	1.63646	2.22241
218215	Rnf144b	ring finger protein 144B	0	0	1.52987	2.33747	1.75301	2.01502	1.43296
14586	Gfra2	glial cell line derived neurotrophic factor family receptor alpha 2	0	0	0	1.38389	1.93321	1.4706	1.79553
15018	H2-Q7	histocompatibility 2, Q region locus 7	0	0	1.37039	1.685	2.01358	1.56999	1.61577
67629	Spc24	SPC24, NDC80 kinetochore complex component, homolog (S. cerevisiae)	0	2.00406	4.49434	1.9583	1.96125	1.76312	1.4699
57780	Fxyd7	FXYD domain-containing ion transport regulator 7	0	-1.93909	0	1.36368	1.79895	1.45364	1.93947
76915	Mnd1	meiotic nuclear divisions 1	0	0	1.99412	0	1.38054	1.64133	2.1695
17087	Ly96	lymphocyte antigen 96	0	2.40268	2.73533	2.54732	1.90293	2.10436	1.1792
333182	Cox6b2	cytochrome c oxidase subunit 6B2	0	-2.11722	1.01745	1.17268	1.77995	1.43234	1.96969
212167	Gsap	gamma-secretase activating protein	0	1.99532	2.74395	2.22033	1.81044	1.80426	1.56192
12398	Cbfa2t3	CBFA2/RUNX1 translocation partner 3	0	1.36685	2.47277	2.14984	2.0046	1.66687	1.50446
50918	Myadm	myeloid-associated differentiation marker	0	1.40624	2.26036	2.18252	1.90457	1.82479	1.4436
18081	Ninj1	ninjurin 1	0	1.0566	3.05616	2.72045	1.84064	1.86963	1.46119
52331	Stbd1	starch binding domain 1	0	0	1.97406	2.01185	1.88182	1.76323	1.52034
19659	Rbp1	retinol binding protein 1, cellular	0	1.29533	1.79617	1.81158	1.79984	1.60205	1.74708
12227	Btg2	B cell translocation gene 2, anti-proliferative	0	2.02333	1.30279	1.50927	1.72365	1.78809	1.63127
74442	Sgms2	sphingomyelin synthase 2	0	2.05919	2.13423	2.18126	2.08361	1.79284	1.26635
232748	Tcaf2	TRPM8 channel-associated factor 2	0	0	1.18578	1.41897	1.54369	1.96809	1.62852
11522	Adh1	alcohol dehydrogenase 1 (class I)	0	-1.43721	0	1.31155	1.35489	1.73863	2.03029
57429	Sult5a1	sulfotransferase family 5A, member 1	0	0	1.36562	1.61517	1.78502	1.46896	1.86722
14824	Grn	granulin	0	2.12818	4.39684	2.99707	1.90908	1.89403	1.3159
654812	Angptl7	angiopoietin-like 7	0	0	1.40421	3.13968	1.76551	1.95509	1.39075
233806	Tmem159	transmembrane protein 159	0	0	1.44675	1.53434	1.58278	1.68656	1.83853
15211	Hexa	hexosaminidase A	0	0.708618	2.98849	2.43928	1.81661	1.86442	1.42538
11796	Birc3	baculoviral IAP repeat-containing 3	0	1.76467	1.91365	2.27721	1.88079	1.85292	1.36571
18438	P2rx4	purinergic receptor P2X, ligand-gated ion channel 4	0	0.932111	2.8107	3.06432	1.93422	1.92652	1.23681
67389	C1qtnf12	C1q and tumor necrosis factor related 12	0	0	1.88897	1.93314	1.93595	1.45826	1.6957
71738	Mamdc2	MAM domain containing 2	0	-2.03975	0	2.1788	1.79197	1.99064	1.30451
21682	Tec	tec protein tyrosine kinase	0	1.57867	2.06959	2.30815	1.80338	1.78125	1.50044
13014	Cstb	cystatin B	0	2.39716	3.25419	2.26906	1.62336	1.67974	1.78004
69700	Col22a1	collagen, type XXII, alpha 1	0	-1.34616	0.735867	1.65382	1.66075	1.62824	1.78789
17681	Msc	musculin	0	0	0	1.63151	1.31979	1.47975	2.27281
21899	Tlr6	toll-like receptor 6	0	2.68974	3.49323	2.93213	1.88017	1.9673	1.21926
20698	Sphk1	sphingosine kinase 1	0	4.82227	2.62192	2.0552	1.70374	1.68919	1.66644
70536	Qpct	glutaminyl-peptide cyclotransferase (glutaminyl cyclase)	0	0	3.19629	2.24964	2.05631	1.79531	1.20578
71929	Tmem123	transmembrane protein 123	0	1.22543	1.55058	1.95725	1.87091	2.03121	1.1525
634731	Susd1	sushi domain containing 1	0	2.87439	3.02726	2.46902	1.8466	1.80244	1.39948
26561	Mmp23	matrix metallopeptidase 23	0	-1.451	0	1.68515	1.90735	1.55105	1.58671
110006	Gusb	glucuronidase, beta	0	1.42751	3.90472	2.90054	1.88751	1.98124	1.17334
12389	Cav1	caveolin 1, caveolae protein	0	1.28678	2.18269	1.59935	1.96885	1.68588	1.38389
434436	Lsmem2	leucine-rich single-pass membrane protein 2	0	0	0	1.64136	1.66806	1.75573	1.61007
15979	Ifngr1	interferon gamma receptor 1	0	1.01986	1.49597	2.09318	1.75149	1.81613	1.46481
68567	Cgref1	cell growth regulator with EF hand domain 1	0	1.41361	0.611722	1.0178	1.67216	1.52035	1.8327
18140	Uhrf1	ubiquitin-like, containing PHD and RING finger domains, 1	0	3.99111	4.59328	1.66848	1.81442	1.60493	1.59921
192654	Pla2g15	phospholipase A2, group XV	0	1.01123	2.51078	2.61234	1.77626	2.06855	1.16811
192176	Flna	filamin, alpha	0	3.35472	2.7728	2.08648	1.69184	1.79807	1.5204
70967	Eva1c	eva-1 homolog C (C. elegans)	0	0	0	1.22047	1.80018	1.28538	1.9243
213417	Klhdc8a	kelch domain containing 8A	0	1.57016	0	1.19062	1.94707	1.4469	1.61221
67169	Nradd	neurotrophin receptor associated death domain	0	2.5318	2.12855	1.30128	1.79251	1.51491	1.6882
71007	D7Ertd443e	DNA segment, Chr 7, ERATO Doi 443, expressed	0	-1.04402	0	1.43311	1.64117	1.76786	1.5818
319352	Pianp	PILR alpha associated neural protein	0	-1.74906	0	2.82237	1.92742	1.92502	1.13779
20349	Sema3e	sema domain, immunoglobulin domain (Ig), short basic domain, secreted, (semaphorin) 3E	0	1.36496	0	0	1.92027	1.72278	1.34393
66922	Rras2	related RAS viral (r-ras) oncogene 2	0	2.72749	1.15643	1.40835	1.99396	1.5534	1.43603
100503386	Tpbgl	trophoblast glycoprotein-like	0	0	1.92018	2.08601	1.84715	1.59048	1.54167
75600	Calml4	calmodulin-like 4	0	-0.687766	0	0.856551	1.53018	1.48429	1.95444
105841	Dennd3	DENN/MADD domain containing 3	0	1.54981	0.978858	1.57947	1.62316	1.5696	1.77015
14726	Pdpn	podoplanin	0	0.986214	0.54029	1.13792	1.68313	1.79359	1.48561
52377	Rcn3	reticulocalbin 3, EF-hand calcium binding domain	0	0	1.22801	1.38734	1.80866	1.45535	1.69652
53608	Map3k6	mitogen-activated protein kinase kinase kinase 6	0	3.82817	2.13264	1.73576	2.02457	1.61699	1.31699
225049	Ttc7	tetratricopeptide repeat domain 7	0	2.4751	3.59168	2.60439	1.85016	1.73312	1.37034
12505	Cd44	CD44 antigen	0	3.13911	1.66561	1.72509	1.77815	1.9604	1.20948
76905	Lrg1	leucine-rich alpha-2-glycoprotein 1	0	4.39264	2.8928	2.17871	1.60107	1.92644	1.41745
12495	Entpd1	ectonucleoside triphosphate diphosphohydrolase 1	0	1.13206	2.45919	3.08951	1.96699	2.05811	0.910085
13496	Arid3a	AT rich interactive domain 3A (BRIGHT-like)	0	2.41784	3.35388	3.17513	1.7052	2.04204	1.18761
381738	Drc1	dynein regulatory complex subunit 1	0	-2.22573	0	0	1.469	1.58996	1.86943
229473	Tmem131l	transmembrane 131 like	0	1.17043	2.20349	2.13753	1.59902	1.67488	1.65358
320159	Togaram2	TOG array regulator of axonemal microtubules 2	0	0	0	1.21447	1.66244	1.46151	1.80177
17534	Mrc2	mannose receptor, C type 2	0	0	0.768006	1.62503	1.44425	1.75475	1.72449
11489	Adam12	a disintegrin and metallopeptidase domain 12 (meltrin alpha)	0	4.84753	3.96585	2.88866	1.98657	1.60661	1.3297
12428	Ccna2	cyclin A2	0	2.9451	5.64073	2.25691	2.02509	1.53777	1.35728
21933	Tnfrsf10b	tumor necrosis factor receptor superfamily, member 10b	0	3.35497	2.84564	1.78735	2.14033	1.49258	1.28667
66940	Shisa5	shisa family member 5	0	2.06309	2.56627	2.08543	1.93282	1.56215	1.41644
242608	Podn	podocan	0	0	0	2.07804	1.78427	1.70979	1.41295
15042	H2-T24	histocompatibility 2, T region locus 24	0	1.41046	2.98339	2.99299	2.04428	1.55695	1.29503
50917	Galns	galactosamine (N-acetyl)-6-sulfate sulfatase	0	1.51226	3.93097	2.8973	1.84382	1.72783	1.32399
268527	Greb1	gene regulated by estrogen in breast cancer protein	0	1.08638	1.32062	1.47982	1.79128	1.54136	1.55824
329977	Fhad1	forkhead-associated (FHA) phosphopeptide binding domain 1	0	3.10153	0	1.22152	1.70623	1.09722	2.07777
108075	Ltbp4	latent transforming growth factor beta binding protein 4	0	-1.04571	0	2.23535	1.98723	1.34446	1.54516
226422	Rab29	RAB29, member RAS oncogene family	0	0.717471	1.12028	1.44952	1.63176	1.62569	1.61573
72614	Pih1d2	PIH1 domain containing 2	0	0.943243	0	0.915119	1.53551	1.64092	1.69541
13197	Gadd45a	growth arrest and DNA-damage-inducible 45 alpha	0	1.5744	1.34976	1.62444	1.42069	1.73779	1.70783
24014	Rnasel	ribonuclease L (2', 5'-oligoisoadenylate synthetase-dependent)	0	2.23754	3.26692	2.8127	1.69659	1.86548	1.30008
14613	Gja5	gap junction protein, alpha 5	0	-2.69824	0.771048	1.15454	1.59851	1.80742	1.45111
12834	Col6a2	collagen, type VI, alpha 2	0	0	1.27002	2.37318	1.93996	1.46081	1.45467
20409	Ostf1	osteoclast stimulating factor 1	0	2.33674	3.11159	2.46939	1.71345	1.74756	1.39382
20897	Stra6	stimulated by retinoic acid gene 6	0	1.38046	1.44758	1.94324	1.80624	1.60475	1.43808
54630	Prickle3	prickle planar cell polarity protein 3	0	1.43105	2.23131	2.15979	2.01432	1.24033	1.59166
433904	Ociad2	OCIA domain containing 2	0	2.18991	2.05185	1.78306	1.64406	1.60409	1.59681
74257	Tspan17	tetraspanin 17	0	1.23703	1.99166	2.13113	1.69768	1.63831	1.50795
218121	Mboat1	membrane bound O-acyltransferase domain containing 1	0	1.04702	0.870652	1.32318	1.69517	1.6907	1.45684
15216	Hfe	hemochromatosis	0	0.703328	1.62719	1.85601	1.64344	1.76792	1.42132
320292	Rasgef1b	RasGEF domain family, member 1B	0	0	2.31814	2.2901	1.80861	1.77954	1.22469
67803	Limd2	LIM domain containing 2	0	1.05109	2.77458	2.16863	1.66769	1.42193	1.72306
20733	Spint2	serine protease inhibitor, Kunitz type 2	0	0	0	1.22162	1.58796	1.40106	1.8206
56745	C1qtnf1	C1q and tumor necrosis factor related protein 1	0	0	1.65669	2.33147	1.8427	1.58746	1.37807
19011	Endou	endonuclease, polyU-specific	0	0	1.03254	1.48502	1.56477	1.55879	1.67425
13717	Eln	elastin	0	-0.906015	2.50909	3.01183	1.80822	1.56637	1.42166
68659	Gask1b	family with sequence similarity 198, member B	0	1.52008	2.64377	2.5371	2.11466	1.74536	0.929332
20540	Slc7a7	solute carrier family 7 (cationic amino acid transporter, y+ system), member 7	0	1.82265	3.77189	3.08781	1.85796	1.78058	1.14676
15452	Hprt	hypoxanthine guanine phosphoribosyl transferase	0	2.90505	3.1009	1.882	1.53335	2.04394	1.20639
671535	Parp10	poly (ADP-ribose) polymerase family, member 10	0	1.34618	2.04455	1.8619	1.96505	1.43753	1.3808
215705	Arrdc1	arrestin domain containing 1	0	1.43916	2.71354	2.52569	1.63423	1.48662	1.65684
268759	9930012K11Rik	RIKEN cDNA 9930012K11 gene	0	0	0	0	1.56889	1.43427	1.77393
14067	F5	coagulation factor V	0	2.01593	0	0	1.33064	1.76787	1.67688
69812	Abhd11os	abhydrolase domain containing 11, opposite strand	0	-1.02165	0.740598	1.16855	1.55158	1.34495	1.87447
27355	Pald1	phosphatase domain containing, paladin 1	0	0.797897	2.56026	2.15145	1.66404	1.64714	1.45054
242705	E2f2	E2F transcription factor 2	0	1.25796	3.23311	2.32328	1.51062	1.72751	1.51623
15903	Id3	inhibitor of DNA binding 3	0	-1.01482	0.679394	1.27899	1.5086	1.50119	1.73729
12521	Cd82	CD82 antigen	0	0	1.06592	1.61378	1.56705	1.54781	1.62913
192678	Rassf3	Ras association (RalGDS/AF-6) domain family member 3	0	1.12578	2.33365	2.57724	1.69367	1.83104	1.21794
260409	Cdc42ep3	CDC42 effector protein (Rho GTPase binding) 3	0	1.57821	2.14871	1.76843	1.73407	1.70383	1.3026
71819	Kif23	kinesin family member 23	0	2.85808	5.6523	2.34304	1.81413	1.67252	1.25045
100182	Akna	AT-hook transcription factor	0	1.35048	2.13147	2.20306	1.67356	1.49417	1.56412
57444	Isg20	interferon-stimulated protein	0	1.01213	1.53857	1.5225	1.71672	1.22497	1.78512
382913	Neil2	nei like 2 (E. coli)	0	0	1.22588	1.73386	1.66214	1.48734	1.56741
66985	Rassf7	Ras association (RalGDS/AF-6) domain family (N-terminal) member 7	0	0	1.77608	1.23927	1.56376	1.3023	1.8507
71790	Anxa9	annexin A9	0	0.918666	2.11494	2.01147	1.50396	1.47236	1.73246
224024	Scarf2	scavenger receptor class F, member 2	0	0	1.05042	2.28342	1.81193	1.5575	1.33881
51797	Ctps	cytidine 5'-triphosphate synthase	0	2.95915	1.68283	1.47726	1.94645	1.60901	1.15081
73847	Fam110a	family with sequence similarity 110, member A	0	1.01758	2.5192	1.66958	1.77858	1.49382	1.42822
235379	Gldn	gliomedin	0	2.9596	0	2.32581	1.7076	1.53086	1.46153
93878	Pcdhb7	protocadherin beta 7	0	0	-1.20036	0	1.53279	1.82249	1.33691
19363	Rad51b	RAD51 paralog B	0	0	1.91822	1.55626	1.59668	1.40635	1.68779
384009	Glipr2	GLI pathogenesis-related 2	0	2.58062	1.23239	1.52395	1.80382	1.42559	1.45826
70484	Slc35d2	solute carrier family 35, member D2	0	2.31292	2.65806	2.16868	1.70272	1.59097	1.38473
56489	Ikbke	inhibitor of kappaB kinase epsilon	0	1.82533	3.2277	2.83113	1.81777	1.68351	1.17503
227737	Fam129b	family with sequence similarity 129, member B	0	2.07911	2.52633	2.09988	1.69068	1.70635	1.27745
29870	Gtse1	G two S phase expressed protein 1	0	2.86128	4.2597	2.00164	2.06308	1.09235	1.51898
52589	Ncald	neurocalcin delta	0	-0.977261	0.736293	1.69642	1.67657	1.60601	1.38961
77920	A330102I10Rik	RIKEN cDNA A330102I10 gene	0	0	0	0.924853	1.52581	1.41822	1.72578
74580	Pyroxd2	pyridine nucleotide-disulphide oxidoreductase domain 2	0	0	2.92235	2.86145	1.88702	1.51034	1.2709
20276	Scnn1a	sodium channel, nonvoltage-gated 1 alpha	0	-0.980897	0	0.811166	1.47605	1.61339	1.57559
29875	Iqgap1	IQ motif containing GTPase activating protein 1	0	2.98426	3.38328	2.83133	1.71431	1.9038	1.04214
26949	Vat1	vesicle amine transport 1	0	1.8665	2.71306	2.28905	1.61477	1.642	1.40218
207175	Cetn4	centrin 4	0	0	0.772344	0.72754	1.38811	1.69994	1.56916
12224	Klf5	Kruppel-like factor 5	0	1.21525	0	1.67439	1.51138	1.42911	1.71427
14991	H2-M3	histocompatibility 2, M region locus 3	0	0.681012	2.163	2.07096	1.70598	1.63785	1.29948
14739	S1pr2	sphingosine-1-phosphate receptor 2	0	1.82136	3.26686	2.7249	2.0164	1.64858	0.97424
241556	Tspan18	tetraspanin 18	0	0	0	1.34031	1.16431	1.5757	1.89254
233406	Prc1	protein regulator of cytokinesis 1	0	3.45617	6.24161	2.84329	2.4212	1.1105	1.09872
71837	1700003E16Rik	RIKEN cDNA 1700003E16 gene	0	0	0	0	1.61881	1.15432	1.85613
66311	Cenpw	centromere protein W	0	0	2.93016	1.32344	1.30762	1.48362	1.83449
20469	Sipa1	signal-induced proliferation associated gene 1	0	2.76691	2.62565	2.37294	1.8004	1.45334	1.35678
217887	Clba1	clathrin binding box of aftiphilin containing 1	0	0.483293	0.870381	1.49145	1.46249	1.54151	1.59964
224530	Acat3	acetyl-Coenzyme A acetyltransferase 3	0	0	0	1.30139	1.6439	1.53762	1.41921
329154	Ankrd44	ankyrin repeat domain 44	0	1.24998	1.99523	2.03688	1.57627	1.7709	1.25225
217151	Arl5c	ADP-ribosylation factor-like 5C	0	-0.748165	1.08849	1.8929	1.55168	1.4986	1.5486
105722	Ano6	anoctamin 6	0	2.41161	1.86486	1.71462	1.55527	1.64513	1.39599
56188	Fxyd1	FXYD domain-containing ion transport regulator 1	0	-1.69935	0	1.06743	1.60339	1.06489	1.92115
338365	Slc41a2	solute carrier family 41, member 2	0	2.46274	3.07965	2.50816	1.79969	1.78319	1.0061
71130	Sh2d6	SH2 domain containing 6	0	-3.14498	0	0.945443	1.35344	1.37952	1.85595
11821	Aprt	adenine phosphoribosyl transferase	0	2.42544	3.18488	2.0451	1.50277	1.52301	1.56258
69189	Mcemp1	mast cell expressed membrane protein 1	0	4.36286	3.10643	1.52304	1.66728	1.45463	1.46098
18791	Plat	plasminogen activator, tissue	0	0.666747	0	1.60908	1.79555	1.52118	1.26562
17075	Epcam	epithelial cell adhesion molecule	0	0	1.97195	1.58903	1.52703	1.67349	1.37506
245857	Ssh3	slingshot protein phosphatase 3	0	0	1.59448	1.88231	1.77083	1.50162	1.30191
16011	Igfbp5	insulin-like growth factor binding protein 5	0	-0.966128	0	0.957147	1.57139	1.65456	1.34721
56470	Rgs19	regulator of G-protein signaling 19	0	1.98674	2.97745	2.57979	1.77738	1.48013	1.30608
629147	Ctxn3	cortexin 3	0	-3.09334	-2.61548	0	1.08647	1.38897	2.08449
75533	Nme5	NME/NM23 family member 5	0	-1.2974	0	0.948564	1.46657	1.30491	1.78236
26411	Map4k1	mitogen-activated protein kinase kinase kinase kinase 1	0	2.00702	3.62269	2.241	1.81701	1.3779	1.35753
12390	Cav2	caveolin 2	0	1.57832	0.931382	1.19742	1.64228	1.89271	1.01708
78806	Stpg1	sperm tail PG rich repeat containing 1	0	-4.25142	0	0	1.49203	1.27158	1.78573
13590	Lefty1	left right determination factor 1	0	-0.672666	0	1.1342	1.38633	1.38925	1.77038
27281	Plaat1	HRAS-like suppressor	0	1.21981	1.60643	1.30793	1.58196	1.57977	1.38356
230257	Ptbp3	polypyrimidine tract binding protein 3	0	2.99556	2.93776	2.19007	1.54887	2.07515	0.920311
241447	Cers6	ceramide synthase 6	0	3.10231	2.33659	2.23551	1.81379	1.65085	1.07827
13803	Enc1	ectodermal-neural cortex 1	0	1.63407	2.63299	2.4898	1.70707	1.84637	0.988085
53867	Col5a3	collagen, type V, alpha 3	0	3.95426	2.66628	2.18341	2.01171	1.44219	1.08464
14472	Gbx2	gastrulation brain homeobox 2	0	2.1934	2.214	1.5245	1.62785	1.59519	1.31077
384214	Ephx4	epoxide hydrolase 4	0	-1.33829	-1.34195	0	1.41393	1.32435	1.79409
229949	Ak5	adenylate kinase 5	0	0	0.858635	1.43098	1.61075	1.51479	1.40641
75259	4930556M19Rik	RIKEN cDNA 4930556M19 gene	0	0	1.4674	1.65892	1.37924	1.6431	1.50952
51944	Knstrn	kinetochore-localized astrin/SPAG5 binding	0	1.58351	5.34774	2.2781	2.0549	1.17513	1.29851
67647	4930523C07Rik	RIKEN cDNA 4930523C07 gene	0	0.910176	1.02803	1.42464	1.48931	1.52461	1.51452
16956	Lpl	lipoprotein lipase	0	-1.1068	1.53796	1.74961	1.08564	2.04498	1.39739
27027	Tspan32	tetraspanin 32	0	0	2.98387	1.59304	1.39226	1.66838	1.46604
68794	Flnc	filamin C, gamma	0	3.41856	1.37761	1.3985	1.64508	1.54223	1.33922
16598	Klf2	Kruppel-like factor 2 (lung)	0	2.04095	2.50307	1.69819	1.73576	1.34282	1.44345
100504687	2810029C07Rik	RIKEN cDNA 2810029C07 gene	0	0	0	0.988853	1.61796	1.09416	1.80446
13636	Efna1	ephrin A1	0	-0.615055	0	1.18365	1.43255	1.48914	1.58991
11854	Rhod	ras homolog family member D	0	1.252	1.11983	1.22092	1.53364	1.25942	1.71529
12268	C4b	complement component 4B (Chido blood group)	0	-0.941768	0	0.777305	1.33472	1.55828	1.61279
81877	Tnxb	tenascin XB	0	0	0	1.26022	1.62829	1.41607	1.45254
52840	Dbndd2	dysbindin (dystrobrevin binding protein 1) domain containing 2	0	0.640221	0.825996	1.29525	1.49023	1.40953	1.59394
230582	Cyb5rl	cytochrome b5 reductase-like	0	0.654523	1.52765	1.66404	1.61806	1.55759	1.31029
13039	Ctsl	cathepsin L	0	1.38301	2.32744	2.04944	1.52429	1.77174	1.18974
17886	Myh9	myosin, heavy polypeptide 9, non-muscle	0	2.82452	3.14079	2.68553	1.73814	1.84632	0.893386
13685	Eif4ebp1	eukaryotic translation initiation factor 4E binding protein 1	0	3.1824	3.28136	2.27077	1.62545	1.41323	1.43269
12831	Col5a1	collagen, type V, alpha 1	0	1.44507	2.42915	2.26472	1.82669	1.43469	1.20892
20973	Syngr2	synaptogyrin 2	0	1.09818	2.5037	2.23342	1.66265	1.47898	1.32864
100502854	D030029J20Rik	RIKEN cDNA D030029J20 gene	0	0	0	1.06224	1.24405	1.69199	1.53405
72123	Ccdc71l	coiled-coil domain containing 71 like	0	2.39131	1.24912	1.4397	1.54225	1.78613	1.14001
170643	Kirrel	kirre like nephrin family adhesion molecule 1	0	1.97826	1.87215	1.66126	1.72414	1.35967	1.37838
15980	Ifngr2	interferon gamma receptor 2	0	1.15783	2.3595	2.46788	1.70827	1.5635	1.18235
75732	Iqcd	IQ motif containing D	0	0	0	0	1.1044	1.61159	1.73787
21745	Tep1	telomerase associated protein 1	0	1.23309	2.55992	2.33484	1.45536	1.67243	1.32397
70530	Lrfn2	leucine rich repeat and fibronectin type III domain containing 2	0	1.52033	0	1.59031	1.63514	1.45103	1.36462
17135	Mafk	v-maf musculoaponeurotic fibrosarcoma oncogene family, protein K (avian)	0	1.6877	1.09623	1.4588	1.66844	1.42627	1.34969
22029	Traf1	TNF receptor-associated factor 1	0	-1.49624	0.837354	1.05123	1.30534	1.33936	1.79884
20541	Slc8a1	solute carrier family 8 (sodium/calcium exchanger), member 1	0	0	1.50074	1.68045	1.34224	1.84959	1.25064
20194	S100a10	S100 calcium binding protein A10 (calpactin)	0	2.85395	1.79837	1.21753	1.59183	1.36608	1.47909
16978	Lrrfip1	leucine rich repeat (in FLII) interacting protein 1	0	3.66291	3.42048	2.4106	1.71366	1.6398	1.0827
77619	Prelid2	PRELI domain containing 2	0	1.26158	2.24438	1.28456	1.42841	1.42385	1.58249
68070	Pdzd2	PDZ domain containing 2	0	0.932611	0.693903	1.38923	1.51348	1.41572	1.50459
20391	Sgca	sarcoglycan, alpha (dystrophin-associated glycoprotein)	0	-2.78795	1.74422	1.62466	1.74593	1.2676	1.40724
244238	Mrgpre	MAS-related GPR, member E	0	1.15122	1.64572	2.16839	1.76159	1.58437	1.07274
100861652	-	NA	0	1.38448	1.60932	1.55236	1.39414	1.47895	1.54529
22323	Vasp	vasodilator-stimulated phosphoprotein	0	2.38305	2.52513	2.08653	1.58365	1.44237	1.38816
27419	Naglu	alpha-N-acetylglucosaminidase (Sanfilippo disease IIIB)	0	0.777317	3.20992	2.6932	1.64805	1.55278	1.21231
434484	Sp140	Sp140 nuclear body protein	0	1.4087	2.53903	2.37446	1.66969	1.61979	1.12177
99696	Ankrd50	ankyrin repeat domain 50	0	0.888229	0	0.683909	1.31511	1.6	1.49254
73893	Tmem202	transmembrane protein 202	0	1.93714	1.41136	1.37958	1.58686	1.49208	1.32255
233979	Tpcn2	two pore segment channel 2	0	1.87245	3.205	2.62662	1.63742	1.62561	1.13437
18019	Nfatc2	nuclear factor of activated T cells, cytoplasmic, calcineurin dependent 2	0	0.830732	2.2395	2.18768	1.53559	1.49317	1.36643
66929	Asf1b	anti-silencing function 1B histone chaperone	0	2.24503	3.99205	1.91487	1.74529	1.28378	1.36517
12836	Col7a1	collagen, type VII, alpha 1	0	3.91895	5.01428	3.33312	1.9923	1.1177	1.28046
230738	Zc3h12a	zinc finger CCCH type containing 12A	0	1.37338	2.00777	2.65076	1.83635	1.31665	1.23724
213002	Ifitm6	interferon induced transmembrane protein 6	0	0	0	0.925819	1.25353	1.4456	1.68589
12057	Opn1sw	opsin 1 (cone pigments), short-wave-sensitive (color blindness, tritan)	0	0	0	1.54277	1.54224	1.17975	1.66258
69253	Hspb2	heat shock protein 2	0	0	0	1.4692	1.41756	1.10537	1.86034
259300	Ehd2	EH-domain containing 2	0	2.3498	1.36066	1.50943	1.7569	1.35422	1.27144
71740	Nectin4	nectin cell adhesion molecule 4	0	0	2.7676	2.78741	1.84279	1.6472	0.892531
19331	Rab19	RAB19, member RAS oncogene family	0	0	1.83142	1.48861	1.61727	1.55932	1.20588
72599	Pdia5	protein disulfide isomerase associated 5	0	2.9352	3.24982	1.70263	1.64617	1.26419	1.47153
80982	Cemip	cell migration inducing protein, hyaluronan binding	0	0	1.47998	2.09206	1.41824	1.6998	1.26244
213019	Pdlim2	PDZ and LIM domain 2	0	0	0	1.20258	1.54305	1.35707	1.47999
73545	1700094D03Rik	RIKEN cDNA 1700094D03 gene	0	0	0	0	1.27239	1.24668	1.85411
18938	Ppp1r14b	protein phosphatase 1, regulatory inhibitor subunit 14B	0	1.89794	1.94968	1.32886	1.33675	1.24455	1.7876
57810	Cdon	cell adhesion molecule-related/down-regulated by oncogenes	0	0	0	1.03374	1.25159	1.5607	1.55149
72691	Calhm2	calcium homeostasis modulator family member 2	0	0	1.35819	1.90448	1.74448	1.53059	1.08412
16782	Lamc2	laminin, gamma 2	0	1.72099	0	1.20532	1.62374	1.52032	1.21368
13008	Csrp2	cysteine and glycine-rich protein 2	0	0	2.73074	1.68614	1.44949	1.38744	1.52013
16190	Il4ra	interleukin 4 receptor, alpha	0	3.36937	3.94626	2.65006	1.66051	1.5403	1.15588
13555	E2f1	E2F transcription factor 1	0	1.4814	2.92403	1.91324	1.70126	1.39473	1.25789
109082	Fbxw17	F-box and WD-40 domain protein 17	0	0.771767	1.19222	1.28179	1.49777	1.45381	1.39639
22166	Txn1	thioredoxin 1	0	2.55023	2.29384	1.95296	1.48777	1.54684	1.30676
58804	Cdc42ep5	CDC42 effector protein (Rho GTPase binding) 5	0	0	1.29397	1.41342	1.41657	1.2031	1.71852
71085	Arhgap19	Rho GTPase activating protein 19	0	0	2.69797	2.81514	1.55305	1.73792	1.04566
408066	BC067074	cDNA sequence BC067074	0	-1.58286	0	0.937993	1.2567	1.57101	1.50776
237860	Ssh2	slingshot protein phosphatase 2	0	2.25397	2.32257	1.99998	1.43716	1.567	1.33065
13849	Ephx1	epoxide hydrolase 1, microsomal	0	0	0.392631	1.00334	1.48454	1.40118	1.44175
66503	1810034E14Rik	RIKEN cDNA 1810034E14 gene	0	1.07583	1.60215	1.74852	1.6006	1.57445	1.15068
14794	Spsb2	splA/ryanodine receptor domain and SOCS box containing 2	0	1.38345	1.78421	1.69132	1.45014	1.29239	1.58046
15374	Jpt1	Jupiter microtubule associated homolog 1	0	2.08605	2.99277	1.70992	1.50818	1.34869	1.45794
240261	Ccdc112	coiled-coil domain containing 112	0	0.792282	1.3007	1.5065	1.3126	1.74174	1.25854
54124	Cks1b	CDC28 protein kinase 1b	0	2.25243	3.16325	1.24725	1.38943	1.20788	1.71389
320024	Nceh1	neutral cholesterol ester hydrolase 1	0	1.98755	3.22316	2.63617	1.55328	1.9085	0.842322
69707	Iqcg	IQ motif containing G	0	0	0	0.915633	1.40801	1.34226	1.54514
56520	Nme4	NME/NM23 nucleoside diphosphate kinase 4	0	0.991867	2.77463	1.24641	1.34907	1.20316	1.74053
106618	Wdr90	WD repeat domain 90	0	1.21863	2.3074	1.49882	1.35042	1.40527	1.535
20583	Snai2	snail family zinc finger 2	0	-1.38694	0	1.75024	1.51746	1.5197	1.2529
16578	Kif9	kinesin family member 9	0	0	0	1.14663	1.47548	1.36278	1.44819
16840	Cnmd	chondromodulin	0	-3.07312	0	1.31291	1.4554	1.36293	1.46797
84682	Cox4i2	cytochrome c oxidase subunit 4I2	0	0	1.35944	1.12077	1.30682	1.31777	1.65871
78688	Nol3	nucleolar protein 3 (apoptosis repressor with CARD domain)	0	0	0	0	1.14115	1.25524	1.88551
11758	Prdx6	peroxiredoxin 6	0	0.453888	0.595638	0.965059	1.42042	1.4619	1.39724
14017	Evi2a	ecotropic viral integration site 2a	0	2.13706	2.20378	2.37794	1.41238	1.77613	1.07819
76281	Tax1bp3	Tax1 (human T cell leukemia virus type I) binding protein 3	0	1.91972	1.43788	1.79626	1.53911	1.60178	1.12439
68682	Slc44a2	solute carrier family 44, member 2	0	0	0.897488	1.41428	1.48716	1.46847	1.30935
14229	Fkbp5	FK506 binding protein 5	0	3.84884	3.25719	1.87487	1.35515	1.59054	1.31882
210530	P3h2	prolyl 3-hydroxylase 2	0	0	1.29876	1.1769	1.50896	1.56379	1.1894
98932	Myl9	myosin, light polypeptide 9, regulatory	0	0	1.53372	1.09719	1.48444	1.20624	1.56109
11818	Apoh	apolipoprotein H	0	0.943707	1.16233	1.39728	1.52209	1.48975	1.23407
233046	Rasgrp4	RAS guanyl releasing protein 4	0	2.87139	2.94095	2.289	1.44517	1.28157	1.51795
22240	Dpysl3	dihydropyrimidinase-like 3	0	1.34717	1.27932	1.5197	1.6407	1.46197	1.14163
231986	Jazf1	JAZF zinc finger 1	0	0	0.636233	1.1404	1.43873	1.49918	1.3014
414077	Wdr83os	WD repeat domain 83 opposite strand	0	1.12801	1.25934	0.986591	1.26904	1.24595	1.72357
107375	Slc25a45	solute carrier family 25, member 45	0	1.06177	2.43168	2.19941	1.66498	1.35136	1.22085
83671	Sytl2	synaptotagmin-like 2	0	1.20084	0.720967	1.67374	1.84388	1.13422	1.25794
68852	Lrrn4cl	LRRN4 C-terminal like	0	0	0	1.08432	1.39526	1.40354	1.43587
12373	Casq2	calsequestrin 2	0	2.75605	2.71074	1.80147	1.84949	1.15152	1.22911
17390	Mmp2	matrix metallopeptidase 2	0	0	1.16868	2.15612	1.5565	1.4226	1.24322
18807	Pld3	phospholipase D family, member 3	0	0	2.96921	3.11356	1.79519	1.52735	0.89552
110749	Chaf1b	chromatin assembly factor 1, subunit B (p60)	0	3.13656	4.63444	2.45428	1.79507	1.25501	1.16572
170748	Smco4	single-pass membrane protein with coiled-coil domains 4	0	0	1.05773	1.26721	1.22195	1.09649	1.8908
17357	Marcksl1	MARCKS-like 1	0	0	0	1.5205	1.30624	1.4562	1.44582
53378	Sdcbp	syndecan binding protein	0	1.61767	2.4033	2.0269	1.55487	1.70923	0.938917
330096	Shisa3	shisa family member 3	0	-0.939611	0.893558	1.63799	1.41555	1.19598	1.58666
73332	Ccdc30	coiled-coil domain containing 30	0	0	0	1.11078	1.37199	1.24919	1.57476
230837	Asap3	ArfGAP with SH3 domain, ankyrin repeat and PH domain 3	0	0	0	1.38547	1.49344	1.301	1.40052
67533	Ppfibp1	PTPRF interacting protein, binding protein 1 (liprin beta 1)	0	2.82199	1.7403	1.35635	1.45169	1.64364	1.09445
59069	Tpm3	tropomyosin 3, gamma	0	2.29365	2.2256	1.67782	1.47971	1.44604	1.2554
241112	Catip	ciliogenesis associated TTC17 interacting protein	0	1.00839	0	0.881967	1.44354	1.3231	1.40956
64136	Sdf2l1	stromal cell-derived factor 2-like 1	0	2.38644	3.16455	1.68346	1.65532	1.47359	1.04428
116847	Prelp	proline arginine-rich end leucine-rich repeat	0	-1.43615	-1.15932	0.745963	1.53452	1.33508	1.30165
330695	Ctxn1	cortexin 1	0	0	0.724997	1.4	1.41953	1.14873	1.60281
11520	Plin2	perilipin 2	0	1.74696	3.32404	2.06602	1.4034	1.46906	1.29202
71846	Syce2	synaptonemal complex central element protein 2	0	0.826106	2.63288	1.51836	1.29959	1.31531	1.54743
56693	Crtap	cartilage associated protein	0	1.25951	2.56612	1.99851	1.47537	1.46655	1.21958
14457	Gas7	growth arrest specific 7	0	1.98144	1.26706	1.82053	1.52225	1.44349	1.19304
75234	Rnf19b	ring finger protein 19B	0	2.34029	1.49578	1.61232	1.58789	1.28934	1.2795
24088	Tlr2	toll-like receptor 2	0	1.17177	2.19413	1.97871	1.50554	1.48627	1.16391
14231	Fkbp7	FK506 binding protein 7	0	0	0	1.07062	1.32337	1.44755	1.37655
17913	Myo1c	myosin IC	0	2.39386	2.6989	2.3625	1.59774	1.48648	1.06213
70110	Ifi35	interferon-induced protein 35	0	1.38825	1.47873	1.28226	1.44366	1.16579	1.52734
219151	Scara3	scavenger receptor class A, member 3	0	1.52728	0.981544	1.93236	1.59239	1.38406	1.15997
107995	Cdc20	cell division cycle 20	0	2.20802	5.20173	2.13124	1.69467	1.17985	1.25471
12549	Arhgap31	Rho GTPase activating protein 31	0	0.87527	1.46584	1.50247	1.35677	1.51454	1.25665
12156	Bmp2	bone morphogenetic protein 2	0	3.44231	0.968519	1.21507	1.50361	1.68103	0.940899
17748	Mt1	metallothionein 1	0	0	0	1.18878	1.33055	1.01577	1.77834
68810	Nexn	nexilin	0	2.21321	1.3892	0.676978	1.09117	1.55117	1.47633
212706	N4bp3	NEDD4 binding protein 3	0	0.69019	1.49359	2.35299	1.56525	1.76089	0.790192
19016	Pparg	peroxisome proliferator activated receptor gamma	0	0	0.994734	2.01084	1.26413	1.50007	1.35031
433256	Acsl5	acyl-CoA synthetase long-chain family member 5	0	1.61213	2.263	1.72079	1.55474	1.46086	1.09737
18824	Plp2	proteolipid protein 2	0	2.63234	2.51116	1.58926	1.56694	1.28162	1.26099
12263	C2	complement component 2 (within H-2S)	0	-1.65409	-1.55124	0	1.55085	1.35511	1.20314
381319	Batf3	basic leucine zipper transcription factor, ATF-like 3	0	0	0	1.70625	1.26645	1.2849	1.55643
71207	Nudt4	nudix (nucleoside diphosphate linked moiety X)-type motif 4	0	1.08439	0.663438	1.15259	1.39185	1.57823	1.13766
217353	Tmc6	transmembrane channel-like gene family 6	0	1.42867	1.97318	1.73822	1.41587	1.38966	1.29294
14585	Gfra1	glial cell line derived neurotrophic factor family receptor alpha 1	0	1.6462	0	1.10313	1.53734	1.57839	0.980899
19038	Ppic	peptidylprolyl isomerase C	0	1.17593	2.32918	2.82274	1.66742	1.32999	1.09821
319371	D030028A08Rik	RIKEN cDNA D030028A08 gene	0	0.910137	1.09327	1.50493	1.42242	1.3314	1.32719
320452	P4ha3	procollagen-proline, 2-oxoglutarate 4-dioxygenase (proline 4-hydroxylase), alpha polypeptide III	0	0.886722	1.08603	1.26767	1.4319	1.17858	1.47032
68026	Pclaf	PCNA clamp associated factor	0	2.91539	4.9448	1.58923	1.55702	1.31986	1.20114
18037	Nfkbie	nuclear factor of kappa light polypeptide gene enhancer in B cells inhibitor, epsilon	0	0	1.19003	1.37146	1.62317	1.14597	1.30625
12457	Noct	nocturnin	0	2.50472	1.98108	1.48628	1.56321	1.49208	1.00251
23849	Klf6	Kruppel-like factor 6	0	3.34272	1.82399	1.71733	1.412	1.6434	1.00135
109700	Itga1	integrin alpha 1	0	1.30109	1.61459	1.18957	1.38439	1.4457	1.22593
18030	Nfil3	nuclear factor, interleukin 3, regulated	0	2.17809	1.66516	1.50508	1.59209	1.32839	1.13438
12977	Csf1	colony stimulating factor 1 (macrophage)	0	1.37852	1.3332	1.23545	1.42047	1.37764	1.24973
15936	Ier2	immediate early response 2	0	2.40207	2.23427	1.66585	1.3747	1.29602	1.3723
432479	4930404N11Rik	RIKEN cDNA 4930404N11 gene	0	0.872264	2.65694	3.15534	1.74446	1.52552	0.769027
240725	Sulf1	sulfatase 1	0	0	0	1.05343	1.61944	1.4574	0.961302
75495	Morn5	MORN repeat containing 5	0	-2.05897	0	0	1.17823	0.986474	1.87327
20397	Sgpl1	sphingosine phosphate lyase 1	0	1.7003	2.18888	1.97478	1.48068	1.57059	0.985323
56016	Hebp2	heme binding protein 2	0	0	0.939388	1.48174	1.64264	1.21531	1.17832
17132	Maf	avian musculoaponeurotic fibrosarcoma oncogene homolog	0	1.15844	1.69398	1.99659	1.31906	1.87415	0.835833
11816	Apoe	apolipoprotein E	0	-1.841	0.981768	1.90289	1.31243	1.55801	1.15548
208583	Nek11	NIMA (never in mitosis gene a)-related expressed kinase 11	0	0	0	0	1.50357	1.01642	1.50395
70617	Fam241a	family with sequence similarity 241, member A	0	1.7274	2.44365	1.98345	1.16754	1.62762	1.22823
53420	Syt5	synaptotagmin V	0	0	1.72192	1.81827	1.46598	1.32237	1.23251
53881	Slc5a3	solute carrier family 5 (inositol transporters), member 3	0	2.75239	0.823628	0.860866	1.35773	1.62835	1.03241
53322	Nucb2	nucleobindin 2	0	2.25759	2.81871	1.56812	1.18015	1.57643	1.25741
210719	Mkx	mohawk homeobox	0	1.07211	0	0.72496	1.15851	1.28279	1.5649
14793	Cdca3	cell division cycle associated 3	0	1.26699	5.42457	2.22636	1.70696	1.10257	1.19444
78617	Cstad	CSA-conditional, T cell activation-dependent protein	0	0	0	0	1.18936	1.24438	1.5698
27361	Msrb1	methionine sulfoxide reductase B1	0	1.12881	2.82354	1.90481	1.32352	1.28334	1.39432
54354	Rassf5	Ras association (RalGDS/AF-6) domain family member 5	0	1.6995	2.26575	2.14723	1.34751	1.5194	1.13376
60406	Sap30	sin3 associated polypeptide	0	2.60721	2.42521	1.83716	1.41822	1.45043	1.12707
233064	Wdr62	WD repeat domain 62	0	2.62583	3.61683	2.52692	1.56749	1.23463	1.19012
20346	Sema3a	sema domain, immunoglobulin domain (Ig), short basic domain, secreted, (semaphorin) 3A	0	1.21534	1.00665	1.18575	1.45494	1.68223	0.854112
73737	1110008P14Rik	RIKEN cDNA 1110008P14 gene	0	0.805393	0.884696	1.38224	1.51693	0.989586	1.47909
73649	Cybrd1	cytochrome b reductase 1	0	-1.577	0.726554	1.44934	1.28511	1.51463	1.18233
20440	St6gal1	beta galactoside alpha 2,6 sialyltransferase 1	0	1.53349	2.1699	1.87501	1.57912	1.29056	1.10956
23794	Adamts5	a disintegrin-like and metallopeptidase (reprolysin type) with thrombospondin type 1 motif, 5 (aggrecanase-2)	0	3.01582	1.17549	1.06452	1.47794	1.33387	1.16697
71683	Gypc	glycophorin C	0	0	1.55069	1.83184	1.46031	1.26041	1.25583
12614	Celsr1	cadherin, EGF LAG seven-pass G-type receptor 1	0	-1.17913	0	1.24721	1.42856	1.19495	1.34999
328186	Gm10336	predicted gene 10336	0	1.59306	1.05657	1.08884	1.19464	1.4827	1.29051
107250	Kazald1	Kazal-type serine peptidase inhibitor domain 1	0	-1.81868	0	0	1.0813	1.29948	1.58457
17385	Mmp11	matrix metallopeptidase 11	0	0.920415	0.79199	1.33915	1.50241	1.24103	1.21903
20502	Slc16a2	solute carrier family 16 (monocarboxylic acid transporters), member 2	0	0	0	1.48876	1.5959	1.36302	1.00159
208177	Phldb2	pleckstrin homology like domain, family B, member 2	0	1.23483	0	1.35928	1.28276	1.63473	1.04183
18828	Plscr2	phospholipid scramblase 2	0	0	0	1.08878	1.39663	1.53655	1.02563
17210	Mcl1	myeloid cell leukemia sequence 1	0	2.50559	1.89392	1.86897	1.40417	1.53564	1.01308
668253	Dleu2	deleted in lymphocytic leukemia, 2	0	0	0	0	1.1985	1.27907	1.47326
338369	Tmem220	transmembrane protein 220	0	0	0	1.11492	1.19653	1.49161	1.26035
229699	Slc16a4	solute carrier family 16 (monocarboxylic acid transporters), member 4	0	-2.23786	1.49416	1.1808	1.20321	1.61095	1.13382
70472	Atad2	ATPase family, AAA domain containing 2	0	2.10808	3.48823	1.99546	1.19225	1.48569	1.26836
227620	Uap1l1	UDP-N-acteylglucosamine pyrophosphorylase 1-like 1	0	1.83648	2.77173	1.97455	1.26615	1.40449	1.27305
57784	Bin3	bridging integrator 3	0	2.17494	2.4621	1.83718	1.33888	1.37138	1.23109
21356	Tapbp	TAP binding protein	0	0.565254	1.52442	1.64866	1.50785	1.23805	1.19318
57778	Fmnl1	formin-like 1	0	2.41696	3.32036	2.41461	1.43448	1.34424	1.15117
15223	Foxj1	forkhead box J1	0	-1.37012	0	1.11738	1.42824	1.05972	1.43958
18671	Abcb1a	ATP-binding cassette, sub-family B (MDR/TAP), member 1A	0	0	0	1.47965	1.24011	1.47352	1.21329
69288	Rhobtb1	Rho-related BTB domain containing 1	0	0	0	1.49463	1.26884	1.34621	1.30877
71093	Atoh8	atonal bHLH transcription factor 8	0	0	0	0.956921	1.26726	1.11836	1.52955
74513	Neto2	neuropilin (NRP) and tolloid (TLL)-like 2	0	0.884596	0	0.95424	1.45886	1.52059	0.934889
114255	Dok4	docking protein 4	0	4.43331	2.42752	1.71449	1.38152	1.18347	1.34516
234686	Fhod1	formin homology 2 domain containing 1	0	1.65962	2.06617	1.73776	1.396	1.33496	1.17125
70571	Tcerg1l	transcription elongation regulator 1-like	0	-2.33664	0	1.42618	1.41486	1.32381	1.15869
67732	Iah1	isoamyl acetate-hydrolyzing esterase 1 homolog	0	0.575304	1.52583	1.41585	1.33809	1.13762	1.42084
319545	D430020J02Rik	RIKEN cDNA D430020J02 gene	0	2.06724	2.88444	1.26805	1.77538	1.03168	1.08921
230603	Ttc39a	tetratricopeptide repeat domain 39A	0	0	1.45562	1.48906	1.44291	1.36488	1.07853
212377	Mms22l	MMS22-like, DNA repair protein	0	2.0566	2.75755	1.67973	1.34515	1.19258	1.33755
70997	Spef1	sperm flagellar 1	0	0	0	1.08634	1.24703	1.14428	1.48149
70575	Gfod2	glucose-fructose oxidoreductase domain containing 2	0	0	0	0.816068	1.18582	1.35106	1.33555
50784	Plpp2	phospholipid phosphatase 2	0	0	1.82992	1.68548	1.3269	1.3622	1.18331
16600	Klf4	Kruppel-like factor 4 (gut)	0	1.70455	1.38695	1.54253	1.37961	1.4568	1.03379
20350	Sema3f	sema domain, immunoglobulin domain (Ig), short basic domain, secreted, (semaphorin) 3F	0	2.76654	1.25852	0.963216	1.20549	1.38586	1.27878
219148	Fam167a	family with sequence similarity 167, member A	0	0	0.739076	1.53753	1.53544	1.09694	1.23396
98402	Sh3bp4	SH3-domain binding protein 4	0	2.08413	1.12193	1.53105	1.4319	1.49803	0.93412
19188	Psme2	proteasome (prosome, macropain) activator subunit 2 (PA28 beta)	0	1.47838	1.61261	1.1398	1.23959	1.17053	1.45161
17454	Mov10	Moloney leukemia virus 10	0	0	1.73312	1.64863	1.54711	1.12795	1.17621
27053	Asns	asparagine synthetase	0	2.91995	2.20433	1.08408	1.11795	1.3997	1.333
13830	Stom	stomatin	0	0	1.78545	1.71954	1.38698	1.43953	1.01902
72171	Shq1	SHQ1 homolog (S. cerevisiae)	0	2.54058	2.08737	1.52355	1.34452	1.37617	1.12188
225583	Minar2	membrane integral NOTCH2 associated receptor 2	0	0	0	1.04848	1.25473	1.2278	1.35741
80287	Apobec3	apolipoprotein B mRNA editing enzyme, catalytic polypeptide 3	0	0.912413	1.52696	1.25119	1.35005	1.20442	1.27758
13664	Eif1a	eukaryotic translation initiation factor 1A	0	2.43666	2.40617	1.83418	1.28184	1.63709	0.913007
234683	Elmo3	engulfment and cell motility 3	0	-1.48491	0.990874	1.11209	1.33881	1.20532	1.28699
109323	C1qtnf7	C1q and tumor necrosis factor related protein 7	0	-1.86589	1.11929	0	1.15989	1.50621	1.16394
229900	Gbp7	guanylate binding protein 7	0	1.25884	0	1.24744	1.71743	1.06074	1.05108
19085	Prkar1b	protein kinase, cAMP dependent regulatory, type I beta	0	-0.410278	0	0.580135	1.2618	1.13327	1.43115
211770	Trib1	tribbles pseudokinase 1	0	3.01482	1.63529	1.13466	1.43757	1.29802	1.08838
15901	Id1	inhibitor of DNA binding 1	0	0.915386	0.945197	0.885572	1.0699	1.25363	1.49692
69590	Gpx8	glutathione peroxidase 8 (putative)	0	1.09973	1.18471	1.35185	1.35784	1.15544	1.30017
218203	Mylip	myosin regulatory light chain interacting protein	0	-0.574756	1.57476	2.27228	1.26821	1.5761	0.963447
107581	Col16a1	collagen, type XVI, alpha 1	0	2.04978	1.51445	1.66763	1.38066	1.43398	0.992617
19221	Ptgfrn	prostaglandin F2 receptor negative regulator	0	2.72731	3.0058	2.3497	1.53323	1.3956	0.877256
224109	Nrros	negative regulator of reactive oxygen species	0	1.27063	3.2899	2.65103	1.41784	1.55461	0.824321
68507	Ppfia4	protein tyrosine phosphatase, receptor type, f polypeptide (PTPRF), interacting protein (liprin), alpha 4	0	-0.782428	1.51283	1.9631	1.46044	1.17463	1.15852
66058	Tmem176a	transmembrane protein 176A	0	0	0	0.616142	1.38994	1.30167	1.09521
55942	Sertad1	SERTA domain containing 1	0	1.92999	1.60721	1.25956	1.25425	1.07443	1.45791
14062	F2r	coagulation factor II (thrombin) receptor	0	1.39262	1.54088	1.84501	1.4798	1.49151	0.814663
17524	Mpp1	membrane protein, palmitoylated	0	1.5844	2.49534	1.88206	1.44064	1.33964	0.997227
18590	Pdgfa	platelet derived growth factor, alpha	0	2.16888	1.64598	1.51893	1.31577	1.25499	1.20495
75974	Dock11	dedicator of cytokinesis 11	0	1.47945	2.24498	1.72763	1.28845	1.68225	0.801674
71994	Cnn3	calponin 3, acidic	0	1.0524	0.484548	1.09794	1.41945	1.22773	1.11813
20947	Swap70	SWA-70 protein	0	1.35803	1.94805	1.85165	1.17833	1.54321	1.04252
68303	Fam114a1	family with sequence similarity 114, member A1	0	0.634582	1.3143	1.24955	1.36479	1.22116	1.17214
320204	Etfbkmt	electron transfer flavoprotein beta subunit lysine methyltransferase	0	0	0	0	1.11175	1.21619	1.42604
75547	Akap13	A kinase (PRKA) anchor protein 13	0	1.7084	2.23003	2.30108	1.36892	1.39119	0.989665
229595	Adamtsl4	ADAMTS-like 4	0	1.16086	0.673784	1.47633	1.67109	0.963475	1.11059
214601	Slc10a3	solute carrier family 10 (sodium/bile acid cotransporter family), member 3	0	1.51071	1.93618	1.86142	1.45109	1.18405	1.10123
67951	Tubb6	tubulin, beta 6 class V	0	4.72804	3.87703	2.06407	1.61621	1.23782	0.879341
67971	Tppp3	tubulin polymerization-promoting protein family member 3	0	0	0	0.864767	1.47603	0.920327	1.33449
108000	Cenpf	centromere protein F	0	2.22459	5.5283	2.0631	1.45893	1.05945	1.2107
14972	H2-K1	histocompatibility 2, K1, K region	0	0	1.33535	1.51567	1.51763	1.09119	1.12008
18669	Abcb1b	ATP-binding cassette, sub-family B (MDR/TAP), member 1B	0	1.74842	1.8753	1.78082	1.48272	1.34017	0.905402
11766	Ap1g2	adaptor protein complex AP-1, gamma 2 subunit	0	1.89483	3.17835	2.15878	1.35809	1.20304	1.16253
109019	Nabp1	nucleic acid binding protein 1	0	2.05951	2.38589	1.61377	1.29471	1.62045	0.805683
22695	Zfp36	zinc finger protein 36	0	2.5633	2.16809	1.76575	1.38675	1.38559	0.948336
72042	Cotl1	coactosin-like 1 (Dictyostelium)	0	0.680527	2.30605	1.79797	1.39864	1.22548	1.09057
66943	Pqlc1	PQ loop repeat containing 1	0	1.16422	1.91283	1.7197	1.1577	1.37457	1.18212
17874	Myd88	myeloid differentiation primary response gene 88	0	1.93545	1.76804	1.49784	1.36114	1.26722	1.08504
12579	Cdkn2b	cyclin dependent kinase inhibitor 2B	0	0	0.987742	1.83269	1.56145	1.09694	1.05311
11601	Angpt2	angiopoietin 2	0	1.328	2.03833	1.36592	1.21205	1.21405	1.27878
71963	Cdca4	cell division cycle associated 4	0	2.10235	2.35816	1.66277	1.28586	1.14798	1.26316
68808	1110046J04Rik	RIKEN cDNA 1110046J04 gene	0	0	0	0	1.29077	0.908946	1.49718
13167	Dbi	diazepam binding inhibitor	0	-1.25413	0	0.849442	1.00368	1.18655	1.50589
12476	Cd151	CD151 antigen	0	1.22653	0.599369	1.20729	1.42456	1.09539	1.17517
433791	Zfp992	zinc finger protein 992	0	0	2.16447	1.48864	1.17676	1.39088	1.12714
100048534	Cfap43	cilia and flagella associated protein 43	0	0	0	0	1.14008	1.47626	1.07738
433424	Zeb2os	zinc finger E-box binding homeobox 2, opposite strand	0	0	1.54559	1.24568	1.12881	1.13573	1.42845
20377	Sfrp1	secreted frizzled-related protein 1	0	-1.79712	0	0.828723	0.871198	1.43671	1.38393
22381	Tceal9	transcription elongation factor A like 9	0	0.990836	1.57711	1.0809	1.1865	1.19194	1.30898
14251	Flot1	flotillin 1	0	2.10144	1.24468	0.988211	1.26053	1.20804	1.21611
77996	Cutal	cutA divalent cation tolerance homolog-like	0	-2.63674	0	0	1.09121	1.25648	1.33363
55987	Cpxm2	carboxypeptidase X 2 (M14 family)	0	-1.41207	0	1.15268	1.2735	1.29306	1.11167
381318	Nsl1	NSL1, MIS12 kinetochore complex component	0	1.77364	2.92213	1.08978	1.29145	1.34684	1.03404
66350	Pla2g12a	phospholipase A2, group XIIA	0	0	0	1.03974	1.51471	0.982704	1.17395
57373	Akip1	A kinase (PRKA) interacting protein 1	0	0.865279	1.46687	1.30628	1.1866	1.23547	1.24824
18542	Pcolce	procollagen C-endopeptidase enhancer protein	0	0	1.05508	1.19449	1.25441	1.05278	1.36073
78611	Btbd19	BTB (POZ) domain containing 19	0	2.53016	2.51695	2.35583	1.48228	1.27351	0.911487
277010	Marveld1	MARVEL (membrane-associating) domain containing 1	0	-0.927088	0.781183	1.46884	1.36825	1.03637	1.25693
107684	Coro2a	coronin, actin binding protein 2A	0	2.10529	3.06686	2.47887	1.3502	1.25936	1.04629
104099	Itga9	integrin alpha 9	0	0	2.41905	1.75194	1.25634	1.4405	0.958197
66175	Mustn1	musculoskeletal, embryonic nuclear protein 1	0	1.43582	1.02985	1.12676	1.2275	0.980193	1.4468
76527	Il34	interleukin 34	0	0	0	0	1.32019	1.06984	1.26175
12509	Cd59a	CD59a antigen	0	-0.718594	0	0	1.3668	0.981209	1.30096
12380	Cast	calpastatin	0	2.11566	1.89883	1.4206	1.21777	1.24357	1.18363
224860	Plcl2	phospholipase C-like 2	0	1.33974	2.65703	2.60112	1.40616	1.40542	0.829706
13654	Egr2	early growth response 2	0	0	1.48262	1.40479	1.47047	1.13088	1.0395
71733	Susd2	sushi domain containing 2	0	-3.66857	0	0	1.22591	1.25599	1.15676
65964	Map3k20	mitogen-activated protein kinase kinase kinase 20	0	1.41974	1.69228	1.35516	1.26919	1.20665	1.15935
53901	Rcan2	regulator of calcineurin 2	0	0	-0.60188	0	1.10449	1.28157	1.24575
52163	Camk1	calcium/calmodulin-dependent protein kinase I	0	0.816413	1.73867	1.46171	1.09395	1.2884	1.24476
94092	Trim16	tripartite motif-containing 16	0	2.8566	1.70725	1.44029	1.40101	1.29658	0.927438
170758	Rac3	Rac family small GTPase 3	0	0	0.760638	1.00367	1.35373	0.849989	1.41901
381217	Fam189a2	family with sequence similarity 189, member A2	0	-1.39681	0	0.840757	1.07868	1.22613	1.31401
242669	Azin2	antizyme inhibitor 2	0	0	0.708593	0.944109	1.25115	1.12521	1.2421
68337	Crip2	cysteine rich protein 2	0	0	0.659633	0.78815	1.22366	1.01371	1.37569
19411	Rarg	retinoic acid receptor, gamma	0	0.616322	0.673613	1.38363	1.36813	1.06776	1.17681
67246	Resf1	retroelement silencing factor 1	0	2.24251	2.27282	1.97186	1.13911	1.47345	0.999328
18559	Pctp	phosphatidylcholine transfer protein	0	0.405891	1.88904	1.5086	1.16245	1.31252	1.13493
27214	Dbf4	DBF4 zinc finger	0	2.50736	4.04871	2.23941	1.32706	1.37233	0.908837
12512	Cd63	CD63 antigen	0	1.36986	1.24329	1.16164	1.09295	1.27028	1.24483
19126	Prom1	prominin 1	0	0	0	1.6228	0.963317	1.40535	1.22978
68480	Card19	caspase recruitment domain family, member 19	0	1.15064	2.30616	1.81332	1.30196	0.963	1.32377
100532730	C230037L18Rik	RIKEN cDNA C230037L18 gene	0	0	0	0	1.02844	1.30404	1.25494
229841	Cenpe	centromere protein E	0	1.40392	3.88542	1.0892	1.10353	1.25903	1.22018
12955	Cryab	crystallin, alpha B	0	2.16643	0	0.630825	1.14104	0.980622	1.46053
13730	Emp1	epithelial membrane protein 1	0	3.14099	3.36201	2.15359	1.48974	1.48178	0.600556
117229	Stk33	serine/threonine kinase 33	0	0	0	0	1.1417	0.957888	1.46986
12010	B2m	beta-2 microglobulin	0	0	1.58586	1.6494	1.65868	1.17761	0.732629
225187	Ankrd29	ankyrin repeat domain 29	0	-1.71354	0	0	1.28565	1.4557	0.827449
17295	Met	met proto-oncogene	0	2.28439	0.612373	0.73259	1.21608	1.20186	1.15051
13003	Vcan	versican	0	4.0261	2.62663	1.74353	1.47067	1.44696	0.649835
67268	Myl12a	myosin, light chain 12A, regulatory, non-sarcomeric	0	2.07966	1.8817	1.67629	1.40448	1.322	0.839927
71720	Osbpl3	oxysterol binding protein-like 3	0	0	0.813539	0.98743	1.18922	1.20814	1.16491
17470	Cd200	CD200 antigen	0	0	0	1.33434	1.12821	1.29767	1.13459
67946	Spata6	spermatogenesis associated 6	0	0.989057	1.55615	1.34192	1.25738	1.35156	0.948916
67512	Agpat2	1-acylglycerol-3-phosphate O-acyltransferase 2 (lysophosphatidic acid acyltransferase, beta)	0	0	1.34909	1.66207	1.18188	1.39383	0.977069
67689	Aldh3b1	aldehyde dehydrogenase 3 family, member B1	0	1.70575	2.45018	1.73084	1.23513	1.21519	1.10129
219140	Spata13	spermatogenesis associated 13	0	1.7232	1.54506	1.79443	1.34648	1.2117	0.986097
13824	Epb41l4a	erythrocyte membrane protein band 4.1 like 4a	0	0.972569	0	0.935701	1.20382	1.07264	1.26594
266632	Irak4	interleukin-1 receptor-associated kinase 4	0	1.01382	1.63977	1.39184	1.20768	1.34614	0.988357
78558	Htra3	HtrA serine peptidase 3	0	0	1.42091	1.9789	1.558	0.939604	1.04017
320709	Tmem117	transmembrane protein 117	0	1.12934	0	1.14842	1.18471	1.42824	0.918755
20530	Slc31a2	solute carrier family 31, member 2	0	0.810339	2.08148	1.81884	1.26372	1.10145	1.16616
21985	Tpd52	tumor protein D52	0	1.25987	2.39011	1.84713	1.23404	1.46303	0.830939
244421	Lonrf1	LON peptidase N-terminal domain and ring finger 1	0	2.30872	2.23056	1.66143	1.36116	1.21407	0.951154
19250	Ptpn14	protein tyrosine phosphatase, non-receptor type 14	0	0	0	1.12828	1.19391	1.21803	1.11167
19664	Rbpj	recombination signal binding protein for immunoglobulin kappa J region	0	1.20277	0.993085	0.959234	1.2417	1.41934	0.857278
241528	Lrrc55	leucine rich repeat containing 55	0	-2.82678	-1.19954	0	1.18608	1.36901	0.960478
19885	Rorc	RAR-related orphan receptor gamma	0	-2.45508	-1.36692	0	1.0951	0.98779	1.42974
232288	Frmd4b	FERM domain containing 4B	0	0	2.36431	2.2851	1.19479	1.57997	0.735604
53625	B3gnt2	UDP-GlcNAc:betaGal beta-1,3-N-acetylglucosaminyltransferase 2	0	1.01278	1.71374	1.61239	1.10763	1.50897	0.893427
22371	Vwf	Von Willebrand factor	0	1.06613	2.12152	1.94611	1.34307	1.31377	0.843686
242785	Klhl21	kelch-like 21	0	0.893594	0.471285	1.1458	1.0585	1.2538	1.1819
226594	Rcsd1	RCSD domain containing 1	0	0.528031	1.39989	1.7665	1.09314	1.28729	1.11034
19735	Rgs2	regulator of G-protein signaling 2	0	1.27672	1.69332	1.53669	1.23863	1.21088	1.03193
27387	Sh2d3c	SH2 domain containing 3C	0	0	2.1013	1.89166	1.24141	1.09676	1.14032
12326	Camk4	calcium/calmodulin-dependent protein kinase IV	0	-0.727687	0	0.924167	0.976674	1.50132	0.997693
54153	Rasa4	RAS p21 protein activator 4	0	1.1573	1.95857	2.18258	1.421	1.19805	0.853387
52276	Cdca8	cell division cycle associated 8	0	2.19232	4.8106	1.67057	1.34038	1.05633	1.07296
60527	Fads3	fatty acid desaturase 3	0	2.17594	1.05533	1.43115	1.46929	1.13141	0.866954
100503050	Rapgef3os2	Rap guanine nucleotide exchange factor (GEF) 3, opposite strand 2	0	-2.57553	0	0.959314	1.01202	0.843298	1.61208
68294	Mfsd10	major facilitator superfamily domain containing 10	0	1.15038	1.7534	1.51728	1.27463	1.0975	1.09322
69524	Esam	endothelial cell-specific adhesion molecule	0	0.901291	1.56656	1.12795	1.17913	1.00801	1.27615
75612	Gns	glucosamine (N-acetyl)-6-sulfatase	0	0.655656	2.29419	2.30137	1.42565	1.38914	0.64467
72269	Cda	cytidine deaminase	0	0	1.3496	1.30854	1.16007	1.10764	1.18781
77976	Nuak1	NUAK family, SNF1-like kinase, 1	0	0.838372	1.18878	1.2729	1.21534	1.18787	1.04504
53313	Atp2a3	ATPase, Ca++ transporting, ubiquitous	0	1.06659	3.5501	1.80956	1.04064	1.22909	1.1714
58859	Efemp2	epidermal growth factor-containing fibulin-like extracellular matrix protein 2	0	1.58601	1.38414	1.13068	1.28659	1.03168	1.1227
53620	Vamp5	vesicle-associated membrane protein 5	0	0	0	0	0.950114	1.09968	1.39011
353211	Prune2	prune homolog 2	0	0	0.678595	0.888664	0.969799	1.21325	1.2501
59126	Nek6	NIMA (never in mitosis gene a)-related expressed kinase 6	0	1.82685	1.52565	1.59383	1.44146	1.12657	0.86247
72315	Ccdc74a	coiled-coil domain containing 74A	0	-2.02757	-0.815083	0.603882	0.999319	0.995269	1.43358
231130	Tnip2	TNFAIP3 interacting protein 2	0	1.52592	1.17698	1.34773	1.1488	1.23777	1.04108
72061	Aopep	RIKEN cDNA 2010111I01 gene	0	1.56156	2.49445	2.16405	1.21794	1.24881	0.956865
17869	Myc	myelocytomatosis oncogene	0	2.0302	1.33735	1.17255	1.41261	1.01293	0.997436
14201	Fhl3	four and a half LIM domains 3	0	2.39908	2.51615	1.95468	1.23447	1.12098	1.06213
22379	Fmnl3	formin-like 3	0	1.23165	2.29295	2.35493	1.3136	1.31474	0.781027
12807	Hps3	HPS3, biogenesis of lysosomal organelles complex 2 subunit 1	0	0.817382	1.33714	1.35625	1.25592	1.38	0.771527
69136	Tusc1	tumor suppressor candidate 1	0	0	1.38615	1.58279	1.10914	1.15023	1.14762
70099	Smc4	structural maintenance of chromosomes 4	0	1.53238	2.61767	0.928674	0.984968	1.32188	1.09914
13019	Ctf1	cardiotrophin 1	0	-1.57718	0	0.832606	1.11504	1.0129	1.27715
319622	Itpripl2	inositol 1,4,5-triphosphate receptor interacting protein-like 2	0	1.76749	1.88626	1.9721	1.26319	1.32722	0.809153
16019	Ighm	immunoglobulin heavy constant mu	0	-1.27419	-0.739868	1.33171	0.986514	1.29376	1.1165
407800	Ecm2	extracellular matrix protein 2, female organ and adipocyte specific	0	-2.13334	-1.22988	0	1.0599	1.38804	0.942911
66174	Nudt14	nudix (nucleoside diphosphate linked moiety X)-type motif 14	0	-1.04905	0.990531	1.03755	1.04999	1.08671	1.25234
107753	Lgals2	lectin, galactose-binding, soluble 2	0	0	1.7865	1.26349	1.10604	0.871578	1.40869
229228	Nudt6	nudix (nucleoside diphosphate linked moiety X)-type motif 6	0	0.966711	0.564151	1.11732	1.21311	1.06062	1.10705
16905	Lmna	lamin A	0	2.82626	2.19463	1.59721	1.22615	1.2385	0.912284
13713	Elk3	ELK3, member of ETS oncogene family	0	1.66514	2.27338	1.87171	1.24275	1.18715	0.945049
432999	A930007A09Rik	RIKEN cDNA A930007A09 gene	0	0.879962	1.02273	1.40684	1.28936	1.0886	0.996928
57915	Tbc1d1	TBC1 domain family, member 1	0	2.63538	2.74892	2.13943	1.31674	1.33629	0.721666
24004	Rai2	retinoic acid induced 2	0	-1.60914	0	0.6165	1.11732	1.1812	1.07372
69784	1500009L16Rik	RIKEN cDNA 1500009L16 gene	0	-1.53738	0	0	0.96181	1.01659	1.39312
11891	Rab27a	RAB27A, member RAS oncogene family	0	1.19955	1.87513	1.451	1.14061	1.33169	0.897633
11928	Atp1a1	ATPase, Na+/K+ transporting, alpha 1 polypeptide	0	0.426666	1.25919	0.9341	1.00976	1.13509	1.22329
338368	Pheta2	PH domain containing endocytic trafficking adaptor 2	0	0	1.80419	1.42473	0.954703	1.16672	1.24603
216869	Arrb2	arrestin, beta 2	0	1.23707	2.59663	1.99227	1.18135	1.0751	1.10684
14702	Gng2	guanine nucleotide binding protein (G protein), gamma 2	0	0.794503	2.12162	2.027	1.2093	1.41492	0.737355
15199	Hebp1	heme binding protein 1	0	0.469122	1.57664	1.37583	1.02894	1.20214	1.13031
101631	Pwwp2b	PWWP domain containing 2B	0	0.560731	2.40372	2.15312	1.31412	1.09847	0.933198
216197	Ckap4	cytoskeleton-associated protein 4	0	1.89134	2.35581	1.37326	1.10212	1.25849	0.982354
320947	B930082K07Rik	RIKEN cDNA B930082K07 gene	0	-1.02632	0	1.11116	1.3462	0.973075	1.02221
246154	Vasn	vasorin	0	0.776242	0.533574	1.01434	1.10411	1.10176	1.13109
229474	Fhdc1	FH2 domain containing 1	0	1.14229	0.589046	0.883322	1.23171	1.10113	0.997637
272551	Gins2	GINS complex subunit 2 (Psf2 homolog)	0	2.24792	3.24991	1.34396	1.29099	0.928293	1.10883
245847	Amdhd2	amidohydrolase domain containing 2	0	1.19731	2.59723	1.96009	1.24954	1.12521	0.943346
54720	Rcan1	regulator of calcineurin 1	0	2.24755	1.3455	1.41404	1.24303	1.0154	1.05414
121022	Mrps6	mitochondrial ribosomal protein S6	0	2.62991	1.05356	0.831929	1.02951	1.07521	1.204
68631	Cryl1	crystallin, lambda 1	0	0	1.36745	1.2277	1.00809	1.18159	1.10976
21937	Tnfrsf1a	tumor necrosis factor receptor superfamily, member 1a	0	1.41985	1.17537	1.3529	1.23271	1.08954	0.974707
242509	Bnc2	basonuclin 2	0	0.793425	0	0.85303	0.970941	1.19356	1.13168
93843	Pnck	pregnancy upregulated non-ubiquitously expressed CaM kinase	0	-1.99159	0	0.632057	0.925004	0.875284	1.48586
19246	Ptpn1	protein tyrosine phosphatase, non-receptor type 1	0	1.39364	2.18621	2.07299	1.23471	1.20754	0.842905
93683	Glce	glucuronyl C5-epimerase	0	1.84756	1.45928	1.39106	0.92704	1.36398	0.994118
227753	Gsn	gelsolin	0	-0.562045	0	0	1.0576	1.08847	1.13357
16319	Incenp	inner centromere protein	0	1.26725	3.25241	1.43283	0.919579	1.22968	1.12865
20042	Rps12	ribosomal protein S12	0	2.34302	1.56318	0.949643	0.913516	1.27085	1.09201
15530	Hspg2	perlecan (heparan sulfate proteoglycan 2)	0	0.666737	0.847675	1.50397	1.32511	0.926071	1.02476
17215	Mcm3	minichromosome maintenance complex component 3	0	2.4117	2.96164	1.39049	1.04219	1.23379	0.978001
103711	Pnpo	pyridoxine 5'-phosphate oxidase	0	0	0	0.686508	0.866061	1.07321	1.30947
228913	Zfp217	zinc finger protein 217	0	1.13023	1.5756	1.60438	1.0284	1.34977	0.869388
80291	Rilpl2	Rab interacting lysosomal protein-like 2	0	0	2.53161	2.11787	1.20749	1.07412	0.964594
56050	Cyp39a1	cytochrome P450, family 39, subfamily a, polypeptide 1	0	-0.694533	1.62487	0.846622	1.28675	1.10714	0.849602
67513	Faap20	Fanconi anemia core complex associated protein 20	0	0	0.964773	0.798934	1.02693	0.897929	1.31741
69534	Avpi1	arginine vasopressin-induced 1	0	1.02833	0.909015	1.08926	1.17257	0.834697	1.23078
76612	Lrrc27	leucine rich repeat containing 27	0	0	1.83989	1.97789	1.17518	1.17082	0.889462
93897	Fzd10	frizzled class receptor 10	0	-2.82056	-1.71764	1.11346	1.30606	1.0276	0.899218
57357	Srd5a3	steroid 5 alpha-reductase 3	0	0.61765	1.52372	1.35444	1.08478	1.1227	1.02098
223690	Ankrd54	ankyrin repeat domain 54	0	0	0.570189	0.985824	1.00023	0.964338	1.26062
12305	Ddr1	discoidin domain receptor family, member 1	0	0	0.642293	1.50525	1.25193	1.07375	0.896843
73680	Zbtb8a	zinc finger and BTB domain containing 8a	0	0	0	0.962553	0.940931	1.06349	1.21634
80880	Kank3	KN motif and ankyrin repeat domains 3	0	0	1.25476	1.31595	1.03385	1.0713	1.1147
57435	Plin4	perilipin 4	0	0	0	0	1.03505	1.12926	1.05515
59044	Rnf130	ring finger protein 130	0	0.501871	0.884907	1.03514	1.05659	1.20763	0.953972
319158	H4c9	histone cluster 1, H4i	0	0	0	0	1.04629	0.956286	1.21544
66977	Nuf2	NUF2, NDC80 kinetochore complex component	0	0	3.26096	0.869828	1.15212	0.995222	1.0694
20450	St8sia2	ST8 alpha-N-acetyl-neuraminide alpha-2,8-sialyltransferase 2	0	-2.45864	-1.2343	0	0.968532	0.951886	1.29429
268780	Egflam	EGF-like, fibronectin type III and laminin G domains	0	0	0	1.36672	1.03015	1.00334	1.17935
80888	Hspb8	heat shock protein 8	0	0.893408	0	0.597672	1.03278	1.02653	1.15305
19893	Rpgr	retinitis pigmentosa GTPase regulator	0	0	0	0.624019	0.968148	1.15793	1.08531
18643	Pfn1	profilin 1	0	1.93321	2.41949	1.67679	1.1894	0.924173	1.09097
238505	Mtr	5-methyltetrahydrofolate-homocysteine methyltransferase	0	2.0295	1.66851	1.11047	1.19944	1.15519	0.841748
71665	Fuca1	fucosidase, alpha-L- 1, tissue	0	-0.32354	0.943744	1.23435	1.1183	1.04585	1.01945
12444	Ccnd2	cyclin D2	0	1.40049	0	0.683472	1.1953	1.05454	0.922076
19165	Psen2	presenilin 2	0	0.528613	1.83457	1.88113	1.21199	1.10679	0.852508
64010	Sav1	salvador family WW domain containing 1	0	1.47543	1.69958	1.63157	1.29913	1.13608	0.732245
56878	Rbms1	RNA binding motif, single stranded interacting protein 1	0	2.75402	2.37811	1.65598	1.1143	1.27316	0.7787
94280	Sfxn3	sideroflexin 3	0	1.7292	1.24635	1.3272	1.24002	0.941766	0.984248
14580	Gfap	glial fibrillary acidic protein	0	0	0	0.898331	1.07628	0.997188	1.08632
67254	Bmerb1	RIKEN cDNA 2900011O08 gene	0	0	0	0.567845	1.12965	0.783819	1.2424
76561	Snx7	sorting nexin 7	0	1.10666	1.84686	1.32163	1.02124	1.13889	0.995144
54371	Chst2	carbohydrate sulfotransferase 2	0	1.93052	1.0428	0.766095	0.977524	1.12447	1.0507
56174	Nagk	N-acetylglucosamine kinase	0	0.979415	1.66239	1.33802	1.02641	1.1948	0.923713
216795	Wnt9a	wingless-type MMTV integration site family, member 9A	0	0	0	0	1.18867	0.856171	1.09437
105833	Ccdc65	coiled-coil domain containing 65	0	0	0	0	1.022	0.818239	1.2962
11418	Asic2	acid-sensing (proton-gated) ion channel 2	0	-2.45175	0	0	0.964602	1.01038	1.16087
18263	Odc1	ornithine decarboxylase, structural 1	0	1.50153	0.600654	0.61449	0.906167	1.05143	1.16912
56045	Samhd1	SAM domain and HD domain, 1	0	1.66403	1.79793	1.53766	1.15864	1.00821	0.959257
667952	Gm8894	myosin light polypeptide 6 alkali smooth muscle and non-muscle protein, pseudogene	0	1.87675	1.27518	0.875504	0.868874	1.20127	1.05321
12228	Btg3	B cell translocation gene 3	0	1.67897	1.20819	1.07259	1.13251	0.949594	1.04118
11750	Anxa7	annexin A7	0	1.94044	1.10387	1.02909	1.06635	1.03771	1.01835
64075	Smoc1	SPARC related modular calcium binding 1	0	0	0	1.15898	1.07857	0.972871	1.06483
19296	Pvt1	Pvt1 oncogene	0	0.963555	1.40706	1.12938	1.19686	0.92336	0.995196
21826	Thbs2	thrombospondin 2	0	1.25997	0.950074	0.877713	1.26693	1.10406	0.739786
66172	Med11	mediator complex subunit 11	0	1.1495	1.42669	1.20608	1.05754	0.890099	1.16176
18214	Ddr2	discoidin domain receptor family, member 2	0	0.711897	0.546431	0.920117	1.03759	1.23881	0.831734
140703	Emid1	EMI domain containing 1	0	-2.00882	0	1.88371	1.11685	0.75639	1.23424
20416	Shc1	src homology 2 domain-containing transforming protein C1	0	1.40544	1.95089	1.68997	1.17127	0.923397	1.0103
239273	Abcc4	ATP-binding cassette, sub-family C (CFTR/MRP), member 4	0	0	0.904611	0.801683	0.919908	1.22302	0.96141
68797	Pdgfrl	platelet-derived growth factor receptor-like	0	-0.742216	0.569778	1.44978	1.16695	0.932372	1.00248
11853	Rhoc	ras homolog family member C	0	1.727	1.66166	1.19238	1.1521	0.859974	1.08542
66578	Mis18a	MIS18 kinetochore protein A	0	1.26587	1.97193	1.26461	0.854737	1.25214	0.990459
100043172	Gm10080	predicted gene 10080	0	1.65988	1.53674	1.01778	0.886203	1.05413	1.15215
54132	Pdlim1	PDZ and LIM domain 1 (elfin)	0	0	1.04222	0.671394	1.4131	0.68273	0.996326
16004	Igf2r	insulin-like growth factor 2 receptor	0	1.49208	2.75928	2.0957	1.24846	1.17176	0.668044
109754	Cyb5r3	cytochrome b5 reductase 3	0	1.1621	1.40477	1.25215	1.1881	0.897842	0.992868
18439	P2rx7	purinergic receptor P2X, ligand-gated ion channel, 7	0	0.791501	1.47028	1.63459	1.22814	1.19935	0.649112
67260	Cers4	ceramide synthase 4	0	-0.727434	0	0.604805	0.976906	1.0744	1.02188
235527	Plscr4	phospholipid scramblase 4	0	-0.945113	0	0	0.879662	1.32286	0.860193
17219	Mcm6	minichromosome maintenance complex component 6	0	2.68299	3.2223	1.32462	1.0814	1.10558	0.874036
333654	Ppp1r13l	protein phosphatase 1, regulatory subunit 13 like	0	1.43667	1.70258	1.2684	1.38383	0.826003	0.848953
77090	Ocel1	occludin/ELL domain containing 1	0	0.637291	1.50493	1.25662	1.05083	0.946462	1.05996
75646	Rai14	retinoic acid induced 14	0	1.88881	2.55745	1.64173	1.14129	1.16282	0.750793
12304	Pdia4	protein disulfide isomerase associated 4	0	1.16141	1.18297	0.606309	0.869268	1.08263	1.09928
69922	Vrk2	vaccinia related kinase 2	0	1.27347	1.702	1.47656	1.15491	1.16308	0.728955
68559	Pdrg1	p53 and DNA damage regulated 1	0	0.736145	0	0.82577	0.920656	0.994963	1.12859
17918	Myo5a	myosin VA	0	1.692	2.19033	2.23508	1.14326	1.31866	0.580594
71982	Snx10	sorting nexin 10	0	1.20421	1.47152	1.20194	1.16351	1.19558	0.683247
71817	Tmem50a	transmembrane protein 50A	0	0	0.926403	0.917295	0.910207	1.09047	1.03479
76889	Coq8b	coenzyme Q8B	0	0.869786	1.37404	1.27735	1.2275	0.756675	1.0476
17684	Cited2	Cbp/p300-interacting transactivator, with Glu/Asp-rich carboxy-terminal domain, 2	0	1.6113	1.12809	1.36785	1.22181	1.15116	0.654487
18383	Tnfrsf11b	tumor necrosis factor receptor superfamily, member 11b (osteoprotegerin)	0	1.47081	0	1.08742	1.08735	1.15255	0.784654
69221	2410006H16Rik	RIKEN cDNA 2410006H16 gene	0	2.44116	1.54709	1.00305	0.927192	1.11117	0.979285
21815	Tgif1	TGFB-induced factor homeobox 1	0	1.49853	1.50993	1.46963	1.124	1.04817	0.845076
20312	Cx3cl1	chemokine (C-X3-C motif) ligand 1	0	-1.36409	0	0.609376	1.14363	0.888586	0.984953
56336	B4galt5	UDP-Gal:betaGlcNAc beta 1,4-galactosyltransferase, polypeptide 5	0	1.3153	1.80862	1.70022	1.17778	1.09283	0.744838
23790	Coro1c	coronin, actin binding protein 1C	0	2.12289	2.61013	1.96182	1.1149	1.16667	0.733751
330812	Rnf150	ring finger protein 150	0	0	2.16611	1.81406	0.887391	1.31741	0.809005
17979	Ncoa3	nuclear receptor coactivator 3	0	1.33406	1.97134	1.8253	1.10811	1.14692	0.757889
21983	Tpbg	trophoblast glycoprotein	0	2.37845	1.64276	1.22942	1.17108	1.07914	0.761411
19652	Rbm3	RNA binding motif (RNP1, RRM) protein 3	0	3.33493	2.34565	1.59086	0.75004	1.26854	0.987898
51793	Ddah2	dimethylarginine dimethylaminohydrolase 2	0	0.930012	0	0.8386	1.11007	0.778906	1.1171
20719	Serpinb6a	serine (or cysteine) peptidase inhibitor, clade B, member 6a	0	1.48573	1.55857	1.29159	0.909228	1.12538	0.967787
17921	Myo7a	myosin VIIA	0	0	1.61817	1.34919	0.877374	1.19834	0.926302
