# Supplementary material for: Derivation and transcriptional reprogramming of border-forming wound repair astrocytes after spinal cord injury or stroke in mice
Source: Nat Neurosci. 2024 Jun 21;27(8):1505–21. doi: 10.1038/s41593-024-01684-6 (PMC11303254; doi:10.1038/s41593-024-01684-6)
Supplement: Supplementary file 5 — Statistical Source Data [file 41593_2024_1684_MOESM5_ESM.xlsx]

## Sheet: Fig 1d
	Cell Counts / mm3
		SCI
		m #1	m #2	m #3	m #4	mean
Fig 1d	Gfap+Sox9	76654	72274	71576	67260	71941
	Aldh1l1--tdT+Sox9	69901	64517	63878	62925	65305.2
	Pdgfra-tdT+Sox9	6350	4793	7665	7839	6661.75
		All values are cell counts per mm3
		n = 4 mice per group
Fig 1d
ANOVA summary
F	582.3
P value	<0.0001
P value summary	****
Significant diff. among means (P < 0.05)?	Yes
R squared	0.9923
Tukey's multiple comparisons test	Mean Diff.	95.00% CI of diff.	Below threshold?	Summary	Adjusted P Value
Gfap+Sox9 vs. Aldh1l1-tdT+Sox9	6636	757.2 to 12514	Yes	*	0.0286
Gfap+Sox9 vs. Pdgfra-tdT+Sox9	65279	59401 to 71158	Yes	****	<0.0001
Aldh1l1-tdT+Sox9 vs. Pdgfra-tdT+Sox9	58644	52765 to 64522	Yes	****	<0.0001

## Sheet: Fig 1h
		Percent Brdu+/Sox9+
		m #1	m #2	m #3	m #4	mean
Fig 1h	Gfap+Sox9	89.2577	74.7997	75.5465	83.7775	80.8453
	Aldh1l1--tdT+Sox9	95.1222	80.693	82.6669	84.2418	85.681
	Pdgfra-tdT+Sox9	97.0887	95.0426	86.7177	90.4234	94.8614
	n = 4 mice per group
Fig 1h
ANOVA summary
F	3.573
P value	0.0721
P value summary	ns
Significant diff. among means (P < 0.05)?	No
R squared	0.4426
Tukey's multiple comparisons test	Mean Diff.	95.00% CI of diff.	Below threshold?	Summary	Adjusted P Value
Gfap+Sox9 vs. Aldh1l1-tdT+Sox9	-4.836	-16.87 to 7.197	No	ns	0.5252
Gfap+Sox9 vs. Pdgfra-tdT+Sox9	-11.47	-23.51 to 0.5596	No	ns	0.0612
Aldh1l1-tdT+Sox9 vs. Pdgfra-tdT+Sox9	-6.637	-18.67 to 5.395	No	ns	0.3188

## Sheet: Fig 1j
	Cell Counts / mm3
		Stroke
		m #1	m #2	m #3	m #4	mean
Fig 1j	Gfap+Sox9	38988	40456	34557	38121	38030.5
	Aldh1l1--tdT+Sox9	32922	39239	33308	31483	34238
	Pdgfra-tdT+Sox9	4985.37	3193.91	4312.2	2948.22	3859.92
		All values are cell counts per mm3
		n = 4 mice per group
Fig 1j
ANOVA summary
F	222.3
P value	<0.0001
P value summary	****
Significant diff. among means (P < 0.05)?	Yes
R squared	0.9802
Tukey's multiple comparisons test	Mean Diff.	95.00% CI of diff.	Below threshold?	Summary	Adjusted P Value
Gfap+Sox9 vs. Aldh1l1-tdT+Sox9	3793	-1168 to 8753	No	ns	0.1374
Gfap+Sox9 vs. Pdgfra-tdT+Sox9	34171	29210 to 39131	Yes	****	<0.0001
Aldh1l1-tdT+Sox9 vs. Pdgfra-tdT+Sox9	30378	25418 to 35339	Yes	****	<0.0001

## Sheet: Fig 1l
		Percent Brdu+/Sox9+
		m #1	m #2	m #3	m #4	mean
Fig 1l	Gfap+Sox9	84.1087	71.2266	66.3135	63.9602	71.4022
	Aldh1l1--tdT+Sox9	84.1193	70.5435	66.0904	74.3956	73.7872
	Pdgfra-tdT+Sox9	99.5304	83.0189	101.967	65.0002	87.379
Fig 1l
ANOVA summary
F	1.954
P value	0.1974
P value summary	ns
Significant diff. among means (P < 0.05)?	No
R squared	0.3027
Tukey's multiple comparisons test	Mean Diff.	95.00% CI of diff.	Below threshold?	Summary	Adjusted P Value
Gfap+Sox9 vs. Aldh1l1-tdT+Sox9	-2.385	-25.16 to 20.39	No	ns	0.9542
Gfap+Sox9 vs. Pdgfra-tdT+Sox9	-15	-37.78 to 7.771	No	ns	0.2117
Aldh1l1-tdT+Sox9 vs. Pdgfra-tdT+Sox9	-12.62	-35.39 to 10.16	No	ns	0.3159
