# Supplementary material for: Derivation and transcriptional reprogramming of border-forming wound repair astrocytes after spinal cord injury or stroke in mice
Source: Nat Neurosci. 2024 Jun 21;27(8):1505–21. doi: 10.1038/s41593-024-01684-6 (PMC11303254; doi:10.1038/s41593-024-01684-6)
Supplement: Supplementary file 6 — Statistical Source Data [file 41593_2024_1684_MOESM6_ESM.xlsx]

## Sheet: Fig 2b
	Figure 2b
		Timepoint post SCI	Up	Down	Total DEGs
		2d	5213	4711	9924
		5d	4944	4257	9201
		14d	4024	3273	7297
		28d	3608	2651	6259
		42d	3738	2778	6516
		70d	3642	3061	6703

## Sheet: Fig 2c 
Figure 2c
	Timepoint interval post SCI	Up	Down	Total Number of DEG changes for timepoint interval
	0-2d	4711	5213	9924
	2-5d	2800	3371	6171
	5-14d	1745	1456	3201
	14-28d	513	129	642
	28-42d	34	40	74
	42-70d	930	323	1253

## Sheet: Fig 2d
Figure 2d
	Category	Number of EGs or DEGS
	Total Number of Expressed genes in the astrocytes w/ FPKM >0.1	15722
	Total Number of DEGs from astrocyte expressed genes	12506
	Total Number of DEGs (all)	13527
	DEGs UP from healthy in SCI	5598
	DEGs down from healthy in SCI	5755
	DEGs up or down from healthy (dynamically regulated) in SCI	1153
	Healthy Astrocyte expressed genes that are unchanged in SCI	3216
	DEGs not expressed in healthy	889

## Sheet: Fig 2e
Figure 2e
	Post SCI timepoint	PC1 (41.8%)	PC2 (25.5%)
	0d	0	0
	2d	22.1622	2.21306
	5d	15.4853	17.0055
	14d	6.75641	15.2773
	28d	3.73037	11.7696
	42d	3.92107	11.1342
	70d	1.69069	10.4302

## Sheet: Fig 2f
Figure 2f
	DEGs defing PC1 and PC2 with FL > |0.8|
		Up	Down	Total
	PC1	1635	1636	3271
	PC2	854	547	1401

## Sheet: Fig 2g
Figure 2g
		PC1 FL >0.8			PC1 FL <-0.8
	timepoint post SCI	Mean DEG	Std Dev	N	Mean DEG	Std Dev	N
	0	0	0	1635	0	0	1636
	2	1.8741	1.71013	1635	-1.6951	1.02654	1636
	5	1.55064	1.57004	1635	-1.29254	0.747807	1636
	14	0.636022	1.10165	1635	-0.43196	0.620852	1636
	28	0.380058	0.820821	1635	-0.18569	0.519758	1636
	42	0.394796	0.809695	1635	-0.17734	0.538873	1636
	70	0.262747	0.673507	1635	-0.06046	0.489005	1636

## Sheet: Fig 2h
Figure 2h
		PC2 FL >0.8			PC2 FL <-0.8
	timepoint post SCI	Mean DEG	Std Dev	N	Mean DEG	Std Dev	N
	0	0	0	854	0	0	547
	2	1.32233	1.644	854	-0.50119	0.681354	547
	5	3.29165	2.15397	854	-1.4292	0.879161	547
	14	3.24152	2.14508	854	-1.37534	0.815872	547
	28	2.71677	1.92935	854	-1.22285	0.813445	547
	42	2.69212	1.98939	854	-1.18821	0.904086	547
	70	2.25453	1.77955	854	-1.13267	0.73419	547
