# Supplementary material for: Derivation and transcriptional reprogramming of border-forming wound repair astrocytes after spinal cord injury or stroke in mice
Source: Nat Neurosci. 2024 Jun 21;27(8):1505–21. doi: 10.1038/s41593-024-01684-6 (PMC11303254; doi:10.1038/s41593-024-01684-6)
Supplement: Supplementary file 7 — Statistical Source Data [file 41593_2024_1684_MOESM7_ESM.xlsx]

## Sheet: Ext. Data Fig 1b
Extended Data Fig. 1b
			Uninjured Spinal Cord Counts /mm3									Uninjured Striatum Counts /mm3
			m #1	m #2	m #3	m #4	mean					m #1	m #2	m #3	m #4	mean
		Gfap+Sox9	39160	39746	26384	34161	34862.8				Gfap+Sox9	2981	1965	4599	2281	2956.5
		Aldh1l1-tdT+Sox9	34085	36486	30245	32560	33344				Aldh1l1-tdT+Sox9	18147	21508	23524	21486	21166.2
		Total Sox9	36006	37927	31685	33905	34880.8				Total Sox9	20163	23524	23524	22648	22464.8
		Pdgfra-CreERT-tdT + Sox9	0	0	0	0					Pdgfra-CreERT-tdT + Sox9	0	0	0	0
			All values are cell counts per mm3									All values are cell counts per mm3
			n = 4 mice per group									n = 4 mice per group
		ANOVA table	SS	DF	MS	F (DFn, DFd)	P value				ANOVA table	SS	DF	MS	F (DFn, DFd)	P value
		Treatment (between columns)	3548568920	3	1182856307	F (3, 12) = 90.38	P<0.0001				Treatment (between columns)	1675268939	3	558422980	F (3, 12) = 251.9	P<0.0001
		Residual (within columns)	157044578	12	13087048						Residual (within columns)	26607323	12	2217277
		Total	3705613498	15							Total	1701876262	15
		Tukey's multiple comparisons test	Mean Diff.	95.00% CI of diff.	Below threshold?	Summary	Adjusted P Value				Tukey's multiple comparisons test	Mean Diff.	95.00% CI of diff.	Below threshold?	Summary	Adjusted P Value
		Gfap+Sox9 vs. Aldh1l1-tdT+Sox9	1519	-6076 to 9113	No	ns	0.9321				Gfap+Sox9 vs. Aldh1l1-tdT+Sox9	-18210	-21336 to -15084	Yes	****	<0.0001
		Gfap+Sox9 vs. Total Sox9	-18	-7613 to 7577	No	ns	>0.9999				Gfap+Sox9 vs. Total Sox9	-19508	-22634 to -16382	Yes	****	<0.0001
		Gfap+Sox9 vs. Pdgfra-CreERT-tdT + Sox9	34863	27268 to 42457	Yes	****	<0.0001				Gfap+Sox9 vs. Pdgfra-CreERT-tdT + Sox9	2957	-169.5 to 6083	No	ns	0.0659
		Aldh1l1-tdT+Sox9 vs. Total Sox9	-1537	-9131 to 6058	No	ns	0.9299				Aldh1l1-tdT+Sox9 vs. Total Sox9	-1299	-4425 to 1828	No	ns	0.6189
		Aldh1l1-tdT+Sox9 vs. Pdgfra-CreERT-tdT + Sox9	33344	25749 to 40939	Yes	****	<0.0001				Aldh1l1-tdT+Sox9 vs. Pdgfra-CreERT-tdT + Sox9	21166	18040 to 24292	Yes	****	<0.0001
		Total Sox9 vs. Pdgfra-CreERT-tdT + Sox9	34881	27286 to 42475	Yes	****	<0.0001				Total Sox9 vs. Pdgfra-CreERT-tdT + Sox9	22465	19339 to 25591	Yes	****	<0.0001

## Sheet: Ext. Data Fig 1f
Extended Data Fig. 1f
			Pdgfra-tdT+Olig2 (Sox9-) in Spinal Cord									Pdgfra-tdT+Olig2 (Sox9-) in Striatum
			m #1	m #2	m #3	m #4	mean					m #1	m #2	m #3	m #4	mean
		Uninjured	14786.5	16578.8	13890.4	14338.5	14898.5				Uninjured	11426	12104	8751	12797	11269.5
		Uninjured + BrdU	1344.23	896.15	896.15	4032.7	1792.31				Uninjured + BrdU	2688.46	0	1344.23	1344.23	1344.23
		SCI	34172	17839	33003	28890	28476				Stroke	18257	25567	26387	31584	25448.8
		SCI+BrdU	9586.18	10757.8	10253	9074.76	9917.92				Stroke+BrdU	1062	3964.85	5536	1697	3064.96
			All values are cell counts per mm3									All values are cell counts per mm3
			n = 4 mice per group									n = 4 mice per group
		ANOVA table	SS	DF	MS	F (DFn, DFd)	P value				ANOVA table	SS	DF	MS	F (DFn, DFd)	P value
		Treatment (between columns)	15.03	3	5.011	F (3, 12) = 33.62	P<0.0001				Treatment (between columns)	1451899298	3	483966433	F (3, 12) = 50.04	P<0.0001
		Residual (within columns)	1.789	12	0.1491						Residual (within columns)	116066750	12	9672229
		Total	16.82	15							Total	1567966049	15
		Tukey's multiple comparisons test	Mean Diff.	95.00% CI of diff.	Below threshold?	Summary	Adjusted P Value				Tukey's multiple comparisons test	Mean Diff.	95.00% CI of diff.	Below threshold?	Summary	Adjusted P Value
		Uninj vs. Uninj+BrdU	13106	5001 to 21212	Yes	**	0.0021				Uninj vs. Uninj+BrdU	9925	3396 to 16454	Yes	**	0.0034
		Uninj vs. SCI	-13577	-21683 to -5472	Yes	**	0.0016				Uninj vs. Stroke	-14179	-20708 to -7650	Yes	***	0.0002
		Uninj vs. SCI+BrdU	4981	-3125 to 13086	No	ns	0.3094				Uninj vs. Stroke+BrdU	8205	1676 to 14733	Yes	*	0.0132
		Uninj+BrdU vs. SCI	-26684	-34789 to -18578	Yes	****	<0.0001				Uninj+BrdU vs. Stroke	-24105	-30633 to -17576	Yes	****	<0.0001
		Uninj+BrdU vs. SCI+BrdU	-8126	-16231 to -20.22	Yes	*	0.0494				Uninj+BrdU vs. Stroke+BrdU	-1721	-8250 to 4808	No	ns	0.861
		SCI vs. SCI+BrdU	18558	10453 to 26663	Yes	****	<0.0001				Stroke vs. Stroke+BrdU	22384	15855 to 28913	Yes	****	<0.0001

## Sheet: Ext. Data Fig 1g
Extended Data Fig. 1g
		Percent BrdU+ Cells
			Spinal Cord			Striatum
		Aldh1l1+Sox9	0	0	0	0	0	0
		Pdgfra+Olig2	9.08937	5.40449	9.67575	7.67912	11.1038	10.5025
		Two-way ANOVA	Ordinary
		Alpha	0.05
		Source of Variation	% of total variation	P value	P value summary	Significant?
		Interaction	0.8392	0.3461	ns	No
		Row Factor	91.62	<0.0001	****	Yes
		Column Factor	0.8392	0.3461	ns	No
		ANOVA table	SS	DF	MS	F (DFn, DFd)	P value
		Interaction	2.181	1	2.181	F (1, 8) = 1.002	P=0.3461
		Row Factor	238.1	1	238.1	F (1, 8) = 109.4	P<0.0001
		Column Factor	2.181	1	2.181	F (1, 8) = 1.002	P=0.3461
		Residual	17.41	8	2.176
	Bonferroni's multiple comparisons test		Mean Diff.	95.00% CI of diff.	Below threshold?	Summary	Adjusted P Value
		Aldh1l1 - Pdgfra
		Spinal Cord	-8.057	-11.37 to -4.742	Yes	***	0.0003
		Striatum	-9.762	-13.08 to -6.448	Yes	****	<0.0001
