# Supplementary material for: Derivation and transcriptional reprogramming of border-forming wound repair astrocytes after spinal cord injury or stroke in mice
Source: Nat Neurosci. 2024 Jun 21;27(8):1505–21. doi: 10.1038/s41593-024-01684-6 (PMC11303254; doi:10.1038/s41593-024-01684-6)
Supplement: Supplementary file 8 — Statistical Source Data [file 41593_2024_1684_MOESM8_ESM.xlsx]

## Sheet: Ext. Data Fig 1b
Extended Data Fig. 1b
			Uninjured Spinal Cord Counts /mm3									Uninjured Striatum Counts /mm3
			m #1	m #2	m #3	m #4	mean					m #1	m #2	m #3	m #4	mean
		Gfap+Sox9	39160	39746	26384	34161	34862.8				Gfap+Sox9	2981	1965	4599	2281	2956.5
		Aldh1l1-tdT+Sox9	34085	36486	30245	32560	33344				Aldh1l1-tdT+Sox9	18147	21508	23524	21486	21166.2
		Total Sox9	36006	37927	31685	33905	34880.8				Total Sox9	20163	23524	23524	22648	22464.8
		Pdgfra-CreERT-tdT + Sox9	0	0	0	0					Pdgfra-CreERT-tdT + Sox9	0	0	0	0
			All values are cell counts per mm3									All values are cell counts per mm3
			n = 4 mice per group									n = 4 mice per group
		ANOVA table	SS	DF	MS	F (DFn, DFd)	P value				ANOVA table	SS	DF	MS	F (DFn, DFd)	P value
		Treatment (between columns)	3548568920	3	1182856307	F (3, 12) = 90.38	P<0.0001				Treatment (between columns)	1675268939	3	558422980	F (3, 12) = 251.9	P<0.0001
		Residual (within columns)	157044578	12	13087048						Residual (within columns)	26607323	12	2217277
		Total	3705613498	15							Total	1701876262	15
		Tukey's multiple comparisons test	Mean Diff.	95.00% CI of diff.	Below threshold?	Summary	Adjusted P Value				Tukey's multiple comparisons test	Mean Diff.	95.00% CI of diff.	Below threshold?	Summary	Adjusted P Value
		Gfap+Sox9 vs. Aldh1l1-tdT+Sox9	1519	-6076 to 9113	No	ns	0.9321				Gfap+Sox9 vs. Aldh1l1-tdT+Sox9	-18210	-21336 to -15084	Yes	****	<0.0001
		Gfap+Sox9 vs. Total Sox9	-18	-7613 to 7577	No	ns	>0.9999				Gfap+Sox9 vs. Total Sox9	-19508	-22634 to -16382	Yes	****	<0.0001
		Gfap+Sox9 vs. Pdgfra-CreERT-tdT + Sox9	34863	27268 to 42457	Yes	****	<0.0001				Gfap+Sox9 vs. Pdgfra-CreERT-tdT + Sox9	2957	-169.5 to 6083	No	ns	0.0659
		Aldh1l1-tdT+Sox9 vs. Total Sox9	-1537	-9131 to 6058	No	ns	0.9299				Aldh1l1-tdT+Sox9 vs. Total Sox9	-1299	-4425 to 1828	No	ns	0.6189
		Aldh1l1-tdT+Sox9 vs. Pdgfra-CreERT-tdT + Sox9	33344	25749 to 40939	Yes	****	<0.0001				Aldh1l1-tdT+Sox9 vs. Pdgfra-CreERT-tdT + Sox9	21166	18040 to 24292	Yes	****	<0.0001
		Total Sox9 vs. Pdgfra-CreERT-tdT + Sox9	34881	27286 to 42475	Yes	****	<0.0001				Total Sox9 vs. Pdgfra-CreERT-tdT + Sox9	22465	19339 to 25591	Yes	****	<0.0001

## Sheet: Ext. Data Fig 1f
Extended Data Fig. 1f
			Pdgfra-tdT+Olig2 (Sox9-) in Spinal Cord									Pdgfra-tdT+Olig2 (Sox9-) in Striatum
			m #1	m #2	m #3	m #4	mean					m #1	m #2	m #3	m #4	mean
		Uninjured	14786.5	16578.8	13890.4	14338.5	14898.5				Uninjured	11426	12104	8751	12797	11269.5
		Uninjured + BrdU	1344.23	896.15	896.15	4032.7	1792.31				Uninjured + BrdU	2688.46	0	1344.23	1344.23	1344.23
		SCI	34172	17839	33003	28890	28476				Stroke	18257	25567	26387	31584	25448.8
		SCI+BrdU	9586.18	10757.8	10253	9074.76	9917.92				Stroke+BrdU	1062	3964.85	5536	1697	3064.96
			All values are cell counts per mm3									All values are cell counts per mm3
			n = 4 mice per group									n = 4 mice per group
		ANOVA table	SS	DF	MS	F (DFn, DFd)	P value				ANOVA table	SS	DF	MS	F (DFn, DFd)	P value
		Treatment (between columns)	15.03	3	5.011	F (3, 12) = 33.62	P<0.0001				Treatment (between columns)	1451899298	3	483966433	F (3, 12) = 50.04	P<0.0001
		Residual (within columns)	1.789	12	0.1491						Residual (within columns)	116066750	12	9672229
		Total	16.82	15							Total	1567966049	15
		Tukey's multiple comparisons test	Mean Diff.	95.00% CI of diff.	Below threshold?	Summary	Adjusted P Value				Tukey's multiple comparisons test	Mean Diff.	95.00% CI of diff.	Below threshold?	Summary	Adjusted P Value
		Uninj vs. Uninj+BrdU	13106	5001 to 21212	Yes	**	0.0021				Uninj vs. Uninj+BrdU	9925	3396 to 16454	Yes	**	0.0034
		Uninj vs. SCI	-13577	-21683 to -5472	Yes	**	0.0016				Uninj vs. Stroke	-14179	-20708 to -7650	Yes	***	0.0002
		Uninj vs. SCI+BrdU	4981	-3125 to 13086	No	ns	0.3094				Uninj vs. Stroke+BrdU	8205	1676 to 14733	Yes	*	0.0132
		Uninj+BrdU vs. SCI	-26684	-34789 to -18578	Yes	****	<0.0001				Uninj+BrdU vs. Stroke	-24105	-30633 to -17576	Yes	****	<0.0001
		Uninj+BrdU vs. SCI+BrdU	-8126	-16231 to -20.22	Yes	*	0.0494				Uninj+BrdU vs. Stroke+BrdU	-1721	-8250 to 4808	No	ns	0.861
		SCI vs. SCI+BrdU	18558	10453 to 26663	Yes	****	<0.0001				Stroke vs. Stroke+BrdU	22384	15855 to 28913	Yes	****	<0.0001

## Sheet: Ext. Data Fig 1g
Extended Data Fig. 1g
		Percent BrdU+ Cells
			Spinal Cord			Striatum
		Aldh1l1+Sox9	0	0	0	0	0	0
		Pdgfra+Olig2	9.08937	5.40449	9.67575	7.67912	11.1038	10.5025
		Two-way ANOVA	Ordinary
		Alpha	0.05
		Source of Variation	% of total variation	P value	P value summary	Significant?
		Interaction	0.8392	0.3461	ns	No
		Row Factor	91.62	<0.0001	****	Yes
		Column Factor	0.8392	0.3461	ns	No
		ANOVA table	SS	DF	MS	F (DFn, DFd)	P value
		Interaction	2.181	1	2.181	F (1, 8) = 1.002	P=0.3461
		Row Factor	238.1	1	238.1	F (1, 8) = 109.4	P<0.0001
		Column Factor	2.181	1	2.181	F (1, 8) = 1.002	P=0.3461
		Residual	17.41	8	2.176
	Bonferroni's multiple comparisons test		Mean Diff.	95.00% CI of diff.	Below threshold?	Summary	Adjusted P Value
		Aldh1l1 - Pdgfra
		Spinal Cord	-8.057	-11.37 to -4.742	Yes	***	0.0003
		Striatum	-9.762	-13.08 to -6.448	Yes	****	<0.0001

## Sheet: Ext Data Fig 2b
Extended Data Figure 2b
	PC1 (67.7%)	PC2 (12.3%)
		RiboIP (Gfap-Cre)	RiboIP (Aldh1l1-Cre)	Flow (Gfap-Cre)	Flow (Aldh-Cre)
	-95.035	32.48
	-93.36	33.229
	-91.957	23.049
	-95.134	32.153
	-91.953		-30.54
	-93.317		-36.746
	-100.367		-25.991
	-96.904		-42.148
	86.14			43.644
	84.993			62.203
	88.288			29.061
	87.852			54.547
	102.059				-51.024
	102.52				-26.385
	102.956				-47.917
	103.22				-49.615

## Sheet: Ext Data Fig 2e
Extended Data Figure 2e
	Difference in Gene Expression between Aldh1l1 and Gfap Cre lines	Astrocyte	Oligo	Neuron	Microglia	Ependymal
	Mean	0.0770495	-0.784966	-0.047577	0.412387	-1.67446
	StDev	0.335694	1.17484	0.644838	1.22424	2.28118
	SEM	0.0162075	0.111012	0.0443925	0.137738	0.31043
	N	429	112	211	79	54
	One sample t test
		Astrocyte	Oligo	Neuron	Microglia	Ependymal
	Theoretical mean	0	0	0	0	0
	Actual mean	0.0770495	-0.784966	-0.047577	0.412387	-1.67446
	Number of values	429	112	211	79	54
	t, df	t=4.75395, df=428	t=7.07101, df=111	t=1.07174, df=210	t=2.99400, df=78	t=5.39401, df=53
	P value (two tailed)	<0.0001	<0.0001	0.2851	0.0037	<0.0001
	P value summary	****	****	ns	**	****
	Significant (alpha=0.05)?	Yes	Yes	No	Yes	Yes

## Sheet: Ext Data Fig 2f
Extended Data Figure 2f
		Enrichment in healthy Astrocytes (Aldh1l1-Cre ERT2)									Enrichment in healthy Astrocytes (73.12 mGfap-Cre)
			Astrocyte	Oligo	Neuron	Microglia	Ependymal					Astrocyte	Oligo	Neuron	Microglia	Ependymal
		Mean	3.48072	-1.08295	-1.90662	-1.25832	-1.18982				Mean	3.16221	-0.26003	-2.03368	-1.95745	0.863746
		Std. Deviation	1.01098	1.96977	2.16155	1.94228	2.24048				Std. Deviation	0.855292	1.51666	2.02611	2.07008	1.43111
		Std. Error of Mean	0.0488105	0.186125	0.149161	0.218524	0.30489				Std. Error of Mean	0.0412939	0.143311	0.139815	0.232902	0.194749
		Number of values	429	112	210	79	54				Number of values	429	112	210	79	54
		Minimum	0	-5.33913	-6.12759	-4.48215	-8.5725				Minimum	0	-4.94658	-5.41684	-8.308	-3.56769
		25% Percentile	2.71561	-2.37927	-3.87027	-2.98955	-3.03504				25% Percentile	2.51013	-1.3232	-3.88344	-3.60745	0
		Median	3.37241	-1.63373	-1.85836	-1.66334	-0.198355				Median	3.15011	-0.145315	-2.00648	-2.63151	1.02567
		75% Percentile	4.18129	0	0	0	0				75% Percentile	3.77467	0.715838	0	0	2.07636
		Maximum	6.48064	4.90975	4.08794	3.26708	2.5685				Maximum	5.84791	4.2031	3.81876	2.74742	2.86288
		Range	6.48064	10.2489	10.2155	7.74923	11.141				Range	5.84791	9.14968	9.2356	11.0554	6.43057
		95% CI of median									95% CI of median
		Actual confidence level	95.754255%	95.326493%	95.488591%	95.783456%	95.977644%				Actual confidence level	95.754255%	95.326493%	95.488591%	95.783456%	95.977644%
		Lower confidence limit	3.23194	-1.8155	-2.36111	-2.14934	-1.78838				Lower confidence limit	3.01046	-0.83888	-2.58481	-3.12697	0
		Upper confidence limit	3.53285	-1.13707	-1.41104	0	0				Upper confidence limit	3.29691	0	-1.71711	-1.42024	1.71718
		Lower 95% CI of mean	3.38478	-1.45177	-2.20067	-1.69336	-1.80135				Lower 95% CI of mean	3.08105	-0.544009	-2.30931	-2.42112	0.473128
		Upper 95% CI of mean	3.57665	-0.71413	-1.61257	-0.823269	-0.578284				Upper 95% CI of mean	3.24338	0.0239502	-1.75806	-1.49378	1.25436
		Skewness	0.0437894	0.645398	0.305166	0.4338	-0.865113				Skewness	-0.022009	0.414741	0.37056	0.258582	-0.958726
		Kurtosis	0.208566	0.209614	-0.395794	-0.837394	0.834406				Kurtosis	0.399903	0.806012	-0.512829	0.0571774	1.16986
		Enrichment in healthy Astrocytes (Aldh1l1-Cre ERT2)									Enrichment in healthy Astrocytes (73.12 mGfap-Cre)
			Astrocyte	Oligo	Neuron	Microglia	Ependymal					Astrocyte	Oligo	Neuron	Microglia	Ependymal
			6.48064	-5.33913	0	-4.48215	2.5685					5.07741	-4.94658	0	-8.308	2.86288
			6.03651	-4.97656	-3.07088	-3.80284	1.04017					4.74136	-3.44049	-4.23919	-3.72591	2.80925
			5.92742	-4.20971	-3.33456	-3.77928	2.14776					4.58342	-2.73162	-2.81618	-4.217	2.70556
			5.90161	-3.87851	3.24771	-3.77038	0					4.86885	-2.63803	3.03035	-4.01936	2.44332
			5.87677	-3.73054	1.01279	-3.75624	0.571802					4.60087	-2.46445	1.61348	-2.38285	2.43078
			5.63482	-3.71387	0	-3.65856	0.903312					4.34132	-2.33947	0	-4.01667	2.42696
			5.60741	-3.68926	-2.93425	-3.63667	1.51042					4.24675	-2.22475	-2.09904	-3.60745	2.41759
			5.58001	-3.52728	-4.16681	-3.59537	-3.27555					4.19849	-2.17013	-4.16237	-4.22158	2.33198
			5.55119	-3.50394	3.67414	-3.50342	-1.23707					5.13317	-1.90642	3.81876	-3.65613	2.22378
			5.54917	-3.45736	-2.22119	-3.48124	-0.70259					3.98793	-1.85983	-4.05606	-3.66781	2.16707
			5.51206	-3.44955	-4.13383	-3.4593	0					3.8325	-1.8238	-3.53327	-3.78595	2.15185
			5.38935	-3.40789	-2.7061	-3.43825	-3.33534					3.93801	-1.80362	-2.58481	-3.38217	2.13848
			5.38441	-3.30424	-0.74304	-3.31613	-5.59729					4.36645	-1.741	0	-3.18591	2.07751
			5.38141	-3.08306	-4.00188	-3.27479	-8.5725					4.86384	-1.73191	-3.2586	-4.14354	2.07598
			5.33099	-3.06473	-4.19614	-3.27082	-4.40436					4.36431	-1.58699	-2.04335	-4.59714	2.02782
			5.31963	-3.0273	-1.78832	-3.21391	1.92147					4.25562	-1.56443	-1.71711	-3.8402	2.001
			5.30542	-2.91789	-3.79447	-3.11942	-4.04688					4.05276	-1.55288	-3.53299	-2.88898	1.98067
			5.22511	-2.8769	-4.57785	-3.02916	-2.85153					4.84435	-1.52283	-3.41374	-3.97072	1.9702
			5.21329	-2.74586	-5.26131	-3.02172	0.927554					5.84791	-1.48743	-5.3551	-3.12697	1.78088
			5.20979	-2.65385	-3.47228	-2.98955	0					4.04595	-1.47902	-3.75849	-3.87662	1.71718
			5.20179	-2.65169	2.79385	-2.97164	0					3.81607	-1.47103	2.10237	-2.92013	1.69537
			5.15571	-2.6349	0.934559	-2.88636	-1.4865					3.82579	-1.46067	0	-2.63151	1.61334
			5.14146	-2.61642	-0.90171	-2.79958	1.0521					3.39191	-1.41703	0	-2.34174	1.54825
			5.10918	-2.59767	0	-2.76484	-3.66943					4.0023	-1.40798	0	-2.08216	1.51166
			5.09741	-2.57879	-0.92909	-2.73389	-5.3676					4.17978	-1.38151	-1.22448	-2.563	1.45895
			5.0847	-2.56848	0	-2.73044	-1.95212					4.51484	-1.37973	0	-3.58574	1.2686
			5.07019	-2.51119	-1.13862	-2.71806	0					5.51047	-1.34863	-1.12913	-2.68036	1.16704
			5.06892	-2.38774	0	-2.20347	1.13685					4.51191	-1.32863	0	-2.77865	0.884304
			5.05021	-2.35388	-4.11407	-2.19302	0.45567					4.17643	-1.30692	-2.29144	-3.86027	0.857435
			5.04447	-2.32734	3.9574	-2.16163	1.25782					4.48523	-1.30589	3.27007	-3.25295	0.656311
			5.03852	-2.32369	-4.17706	-2.14934	-0.39671					4.01915	-1.30452	-4.23785	-3.19923	0.372877
			5.02906	-2.29199	-4.79156	-2.12968	0					3.96487	-1.26287	-4.71219	-2.0525	0
			5.00857	-2.28631	-4.31455	-2.0883	0					3.49677	-1.25299	-3.71787	-3.27597	0
			5.00184	-2.21085	-4.19647	-2.07809	0					3.55102	-1.23567	-4.21385	-2.27551	0
			4.97795	-2.20393	-2.36111	-1.98057	0					4.33714	-1.20765	-2.5694	-3.19813	0
			4.9587	-2.1743	-4.49592	-1.95933	0					3.98626	-1.20548	-4.55488	-3.16459	0
			4.9508	-2.13948	-1.04324	-1.90473	0					3.99742	-1.19926	-1.97242	-2.60698	0
			4.93501	-2.10825	0	-1.88542	0					4.77489	-1.0693	0	-3.83538	0
			4.91759	-2.01997	1.59832	-1.83256	0					4.42145	-1.04798	1.59709	-4.19923	0
			4.91225	-1.95905	-0.98691	-1.66334	-3.95317					4.23707	-1.04599	0	0	0
			4.90975	-1.94917	-3.18465	-1.60463	-0.7727					4.2031	-0.99895	-2.75849	-2.72633	0
			4.88797	-1.92562	-4.79199	-1.59173	-3.54824					3.97923	-0.98899	-4.78621	-1.34609	0
			4.88756	-1.90766	-1.12794	-1.55485	0					3.98432	-0.96174	-1.14006	-2.59159	0
			4.87909	-1.89695	-3.35038	-1.49105	-1.78838					4.31143	-0.89563	-3.30763	-3.16436	0
			4.8712	-1.85109	-4.12672	-1.32008	0					3.3915	-0.86619	-4.17096	0	0
			4.86567	-1.8155	-1.86989	-0.99243	-1.15477					4.12955	-0.83888	-2.08847	-1.33909	0
			4.83685	-1.80953	4.08794	-0.73477	-2.36533					4.43267	-0.83535	3.00594	0	0
			4.833	-1.75892	-1.49519	-0.62763	-2.98559					3.80265	-0.75488	-2.11568	-1.42024	0
			4.83134	-1.7532	-4.42046	0	-1.27031					4.48368	-0.74506	-4.72166	-3.92013	0
			4.7967	-1.74143	-1.84683	0	-1.87227					4.67807	-0.72474	-2.09679	-3.46196	-1.37702
			4.79158	-1.71347	-4.16885	0	-2.56848					4.12641	-0.72457	-3.85287	-2.77776	-1.41703
			4.7813	-1.70584	-2.1743	0	-3.66676					3.79701	-0.70859	-1.90642	-2.75093	-1.51808
			4.77063	-1.70118	-1.41104	0	-3.18338					4.06605	-0.69835	-1.08792	-1.08776	-3.25278
			4.76966	-1.69821	-2.95594	0	-3.71867					3.54423	-0.55726	-1.72506	-1.07159	-3.56769
			4.76157	-1.68363	0	0						4.06852	-0.52535	-0.51498	-0.72068
			4.73826	-1.64132	2.3877	0						3.71653	-0.29063	1.25148	0
			4.65755	-1.62613	-2.45249	0						4.58278	0	-2.99106	0
			4.65431	-1.5909	-1.11842	0						3.75136	0	-1.15547	0
			4.63662	-1.49324	0	0						3.62034	0	-0.53586	0
			4.63658	-1.4218	-3.29649	0						3.34246	0	-3.39572	0
			4.60743	-1.33648	-1.04247	0						4.08828	0	0	0
			4.56708	-1.30379	0	0						3.75915	0	0	0
			4.56551	-1.28824	0	0						3.9913	0	-0.81188	0
			4.56114	-1.26745	-1.77562	0						3.72365	0	-2.40611	0
			4.52793	-1.23849	0	0.570931						3.81525	0	0	-0.56786
			4.52318	-1.14348	-4.01923	0.921206						3.96017	0	-4.11784	1.02476
			4.52111	-1.13707	1.89091	1.02506						4.01126	0	1.22798	0.710314
			4.51738	-1.11188	-2.88433	1.37411						3.38795	0	-2.49524	0.973073
			4.5012	-1.05325	0	1.38562						4.2565	0	-5.1738	0
			4.49732	-0.94743	-1.63863	1.38712						4.09123	0	-1.95998	1.18161
			4.48674	-0.93735	0	1.43126						3.76342	0	0	2.08678
			4.48027	-0.86116	0	1.47675						3.73659	0	0	0.918597
			4.4759	-0.80035	-2.90232	1.49012						4.09013	0	-2.76958	0
			4.46322	-0.56869	-2.16262	1.64792						3.99305	0	-2.2373	1.6824
			4.45815	0	-1.46456	1.89531						3.84227	0	-1.41221	1.93748
			4.44424	0	-3.28798	2.59714						4.17896	0	-3.65643	-2.9384
			4.43715	0	-1.94281	2.68048						3.64215	0	-1.95608	2.74742
			4.43243	0	-0.24049	2.79356						3.82643	0	0	-3.61259
			4.43086	0	-3.80663	3.26708						3.79665	0	-3.97515	2.72154
			4.41541	0	0							4.24349	0	0
			4.41533	0	-2.00655							4.293	0.466348	-1.79988
			4.40659	0	0							4.01588	0.498207	0
			4.39639	0	0							3.51663	0.525772	-0.50525
			4.38363	0	0							3.82829	0.6651	-0.31073
			4.36998	0	0							3.68422	0.732751	0
			4.3666	0	-3.27844							3.92205	0.88181	-2.95999
			4.36621	0.438117	-1.7266							4.48728	0.8857	-1.85826
			4.36448	0.537558	0							3.73341	0.897729	0
			4.3638	0.579132								3.96831	0.920729
			4.35397	0.594296	-1.26798							3.20777	0.946963	-1.03307
			4.34522	0.727867	-1.71038							4.31908	0.970126	-1.41534
			4.32143	0.806739	0							4.44743	1.04366	-0.3687
			4.31079	0.820546	1.07951							3.65357	1.05375	0.760886
			4.29241	0.940044	-4.08155							3.49614	1.16532	-4.18278
			4.27959	1.00908	-5.49705							5.23272	1.1668	-4.00251
			4.25693	1.01391	-4.27478							2.99355	1.19391	-3.83744
			4.25459	1.16661	0							3.44452	1.23198	0
			4.25006	1.16821	-4.09549							3.50346	1.27489	-3.8174
			4.24335	1.23789	-1.96659							5.34887	1.30179	-2.00747
			4.24182	1.43057	-1.66395							3.31774	1.4028	-1.52151
			4.22688	1.62745	-2.05737							3.95742	1.60824	-3.37347
			4.22166	1.67039	0							5.13182	1.64395	0
			4.21295	1.90894	-4.3655							3.93605	1.9383	-3.38943
			4.21284	1.98763	-4.4695							3.36444	2.35681	-3.23472
			4.21169	2.47262	-4.25699							3.74539	2.42792	-3.34145
			4.19559	2.61583	0.473455							3.76161	2.59479	0
			4.1868	2.83149	-3.52682							4.61373	2.67006	-3.14078
			4.17579	2.87985	0							3.68427	2.89422	0
			4.17547	3.26764	0							3.47052	3.1348	-3.01384
			4.17382	3.31092	0							3.71388	3.42234	0
			4.17153	3.93973	-5.84234							3.60969	3.52661	0
			4.15949	4.90975	-3.56048							4.04896	4.2031	-4.01371
			4.15554		-2.37775							3.85799		-2.01475
			4.14887		0							3.20141		-3.57528
			4.1374		-6.12759							3.68734		-4.68216
			4.13265		-2.27117							3.70787		-4.01122
			4.12771		0							3.31632		0
			4.11882		0							3.1006		0
			4.11344		0.9231							3.7614		0.738357
			4.10657		0							3.62719		0
			4.10465		-5.79928							3.60891		-5.36283
			4.08901		-4.11636							3.60732		-4.34901
			4.08521		-5.33449							3.75552		-4.12637
			4.07395		-3.17647							3.63328		-5.08416
			4.06597		0							5.15977		0
			4.04956		-3.37004							3.87067		-3.98001
			4.04949		-5.66535							4.40373		-4.81777
			4.0453		-4.06488							4.12309		-3.51547
			4.03542		-4.64778							3.2209		-4.53388
			4.03343		-3.55203							3.33394		-4.59106
			4.02245		-3.15694							3.66832		-2.59448
			4.0142		-4.33106							4.29029		-4.03313
			4.00553		0							4.09204		0
			4.00444		-3.51588							3.56427		-3.7058
			3.99277		-3.8264							3.44432		-4.68352
			3.98702		-1.58946							3.32017		-1.38832
			3.98024		-5.1404							3.64521		-4.94322
			3.96946		-4.19611							3.74223		-4.5428
			3.9574		0							3.27007		0
			3.95218		-4.2009							3.85443		-3.84559
			3.93973		-0.69369							3.52661		-0.84704
			3.93697		0							3.33096		-3.78987
			3.93615		-5.13739							3.31605		-4.85104
			3.9356		-1.97852							2.97644		-1.52261
			3.9342		-3.08544							3.52969		-2.96166
			3.92369		-1.95425							3.54476		-2.76318
			3.92234		-3.47346							3.03284		-4.18296
			3.92127		-4.15114							3.87651		-3.81449
			3.9178		-4.45144							3.50409		-3.467
			3.91138		-4.85754							3.8984		-4.75463
			3.90843		0							4.718		0
			3.90616		-4.6144							3.60995		-4.23166
			3.90315		-4.09406							3.52987		-4.26037
			3.90262		-4.35361							2.56052		-4.4962
			3.89974		-5.5177							3.68095		-5.25443
			3.89822		-3.54169							2.76926		-4.87737
			3.89716		-4.20654							3.1836		-4.71185
			3.86732		-2.69675							3.96003		-4.07689
			3.85908		-0.8331							3.53917		-1.52032
			3.84973		-0.54531							3.39999		-0.3792
			3.84315		-1.27364							2.95594		-1.00393
			3.83975		-1.38437							3.42137		-1.33677
			3.83069		-2.39624							3.43675		-2.33782
			3.81759		0.803753							3.28607		0.529038
			3.81308		-0.72008							3.31094		-0.9615
			3.8065		-1.19165							3.98382		-1.17892
			3.80201		-3.68869							2.92239		-3.60311
			3.78977		-0.65163							3.5728		-0.97296
			3.78377		0							3.3789		0
			3.75884		-1.43848							4.07653		-1.8819
			3.75812		3.6129							3.50387		3.10429
			3.75423		-2.13836							3.21659		-1.8393
			3.74533		-1.94039							2.49847		-1.7256
			3.74401		0							3.42888		0
			3.73198		1.96827							3.40282		0
			3.72929		-3.3175							3.05357		-4.3408
			3.70977		-0.6514							3.54163		-0.77569
			3.70128		0.83894							3.11113		0.525654
			3.70123		-1.67548							4.97604		-1.99552
			3.69799		-1.4206							3.4516		-1.38684
			3.69653		0.798448							3.4789		0
			3.69643		0							3.26064		-0.88527
			3.69144		-0.79086							3.0271		-1.29417
			3.67743		-1.21052							3.87947		-1.22005
			3.67441		-3.28007							3.17161		-4.40469
			3.6682		-4.4592							3.29038		-3.99906
			3.64243		-3.8031							3.99905		-4.02351
			3.6129		0							3.10429		0
			3.60782		-3.11615							3.09461		-2.58715
			3.59667		1.33878							2.60263		0.753927
			3.58554		2.69965							2.9123		2.55093
			3.58187		-1.33745							3.33292		-1.59138
			3.56828		-1.28596							3.02842		-1.59855
			3.53285		-4.20431							3.05787		-4.80589
			3.51382		-4.13315							2.71711		-4.33295
			3.49925		-1.04419							4.04073		-1.74839
			3.4966		-0.53092							2.89619		-1.17982
			3.48852		0							2.84671		0
			3.47843		-2.12599							3.48842		-2.00549
			3.47456		-4.09396							3.02032		-2.47043
			3.4664		-2.6909							3.00837		-3.6805
			3.45595		0							3.70027		-0.76234
			3.45557		0							3.79255		-3.19852
			3.45105		-0.53029							2.642		0.529834
			3.44257		-4.87161							2.43108		-4.02433
			3.44068		-2.94212							4.42464		-2.8383
			3.43574		-3.18614							3.52234		-4.41478
			3.42703		-1.62335							2.92471		-1.95132
			3.42388		0							1.93757		-5.41684
			3.41007		-4.92094							3.01665		-4.39026
			3.40886		-5.3352							3.20403		-4.53149
			3.39549									3.29691
			3.39167									3.33834
			3.38751									2.79182
			3.37241									2.93281
			3.35551									3.67479
			3.3536									3.01046
			3.33849									2.93026
			3.32833									3.53411
			3.32728									2.53999
			3.32137									2.90659
			3.31738									3.71238
			3.31654									2.62781
			3.31092									3.1348
			3.30877									3.38181
			3.30449									2.51867
			3.28903									3.17912
			3.28834									2.99579
			3.28736									4.13389
			3.2857									2.77694
			3.26939									3.95874
			3.26539									4.3374
			3.26466									3.34342
			3.26429									3.08496
			3.23335									3.18005
			3.23194									2.73125
			3.22115									2.96677
			3.21813									3.15839
			3.21405									3.37638
			3.20615									2.78235
			3.19421									2.45113
			3.19077									2.6561
			3.18904									2.73551
			3.18827									3.78593
			3.1823									3.50541
			3.15557									3.38436
			3.15438									2.93273
			3.1526									3.15011
			3.13274									2.41957
			3.12507									2.62942
			3.12341									3.21933
			3.12249									3.46252
			3.12165									3.9577
			3.12072									2.60688
			3.111									2.84868
			3.10446									2.49199
			3.10414									2.7349
			3.10371									3.21104
			3.09391									2.89551
			3.08537									2.56972
			3.08394									2.30104
			3.06686									3.31479
			3.06669									2.84789
			3.05816									3.53978
			3.05773									3.02451
			3.05653									2.97734
			3.05498									2.51174
			3.05337									2.73489
			3.03505									2.48975
			3.02928									2.95621
			3.0231									3.20176
			3.01363									3.46216
			3.00955									2.63496
			3.00939									4.14878
			3.00739									3.26325
			2.99301									2.85495
			2.98867									2.7075
			2.98538									3.87511
			2.97307									2.40087
			2.97043									3.117
			2.9626									2.50851
			2.96127									3.34311
			2.95983									2.52855
			2.94249									2.52102
			2.93502									3.13865
			2.93248									2.52768
			2.93093									2.55149
			2.91458									2.57315
			2.91236									2.34841
			2.91146									2.64717
			2.90026									2.0243
			2.90012									2.79729
			2.8962									2.38051
			2.88157									2.2833
			2.88139									2.95296
			2.87985									2.67006
			2.87455									2.48399
			2.85216									3.2316
			2.84363									2.32216
			2.83911									2.20995
			2.83137									1.69149
			2.82689									2.5388
			2.82026									2.19684
			2.81695									2.73172
			2.798									2.20569
			2.79209									2.60739
			2.79001									2.21053
			2.77524									2.06092
			2.76775									2.27127
			2.76611									2.36231
			2.76186									2.12472
			2.74858									2.09915
			2.74514									1.38978
			2.74323									2.30898
			2.7423									3.24687
			2.73886									2.53
			2.7264									2.69975
			2.72347									2.42754
			2.72303									2.69818
			2.7194									2.37833
			2.7191									2.82683
			2.71739									2.28363
			2.71384									2.03177
			2.71378									2.50682
			2.70848									2.4622
			2.69079									2.73217
			2.68948									2.7023
			2.68564									1.92172
			2.68223									2.61696
			2.68048									2.74742
			2.67995									2.93306
			2.67854									3.07291
			2.6761									2.03481
			2.6686									2.34096
			2.66848									2.43635
			2.66291									2.30041
			2.66089									2.63171
			2.6547									2.27851
			2.64962									2.00866
			2.64306									2.30356
			2.64184									2.82467
			2.63765									2.78413
			2.6344									2.20644
			2.61837									2.71081
			2.61818									2.49904
			2.61765									2.56351
			2.61583									2.35681
			2.60995									2.72952
			2.60936									2.72682
			2.60596									2.30579
			2.60041									2.35871
			2.59897									1.8988
			2.59733									2.35323
			2.5954									2.1463
			2.5952									2.45412
			2.59013									2.37238
			2.58717									3.02769
			2.5691									1.71081
			2.56618									2.17303
			2.56467									2.54701
			2.56019									2.64768
			2.5397									3.14779
			2.51968									2.19261
			2.51964									2.34126
			2.50307									2.49507
			2.49564									2.56871
			2.49491									2.38938
			2.48384									2.83982
			2.48027									2.94562
			2.47224									2.28891
			2.46193									2.64128
			2.45674									2.40124
			2.43969									2.27661
			2.43757									2.10074
			2.43113									2.63315
			2.39261									2.46716
			2.38944									2.02253
			2.38932									2.6572
			2.3825									2.43816
			2.376									2.30675
			2.35281									2.2049
			2.34946									1.83046
			2.34065									2.28223
			2.33844									2.0071
			2.32617									2.69766
			2.32294									2.32139
			2.31688									2.05014
			2.30725									2.12994
			2.29481									1.9804
			2.2917									2.12164
			2.28602									2.52611
			2.28527									2.25368
			2.25847									2.64174
			2.24831									2.35128
			2.24277									2.42132
			2.2419									2.19685
			2.23438									1.97991
			2.22167									2.48604
			2.21967									2.07061
			2.18662									2.00489
			2.17236									1.34731
			2.16452									2.30173
			2.16208									2.18951
			2.15575									1.92344
			2.15272									1.9838
			2.15149									1.94636
			2.11678									2.25399
			2.11464									2.24471
			2.11337									2.19062
			2.06936									1.95382
			2.06893									2.87086
			2.06736									2.10338
			2.06386									2.38478
			2.05945									2.8868
			2.0285									2.5346
			1.94908									2.2015
			1.86927									1.24096
			1.82011									2.19233
			1.75728									3.11404
			1.69125									2.38998
			1.64788									2.71211
			1.59562									1.24633
			1.29077									1.10585
			1.25912									2.48029
			1.09772									0.683802
			1.06855									0.921261
			0									1.93474
			0									0
			0									0

## Sheet: Ext Data Fig 2h
Extended Data Figure 2h
		PC1 (60.6%)	PC2 (33.2%)
			GFAP-Cre-SCI	Aldh-Cre-SCI	Aldh-Cre-Uninjured	GFAP-Cre-Uninjured
		127.608	94.461
		173.073		-62.539
		-0.915			-15.319
		0				0

## Sheet: Ext Data Fig 2i
Extended Data Figure 2i
		Difference in Gene Expression	Schwann	Oligo Lineage
		Mean	-1.62693	-2.2569
		Std. Deviation	1.65718	1.65216
		Std. Error of Mean	0.239194	0.156115
		Number of values	48	112
			Schwann	Oligo
		Theoretical mean	0	0
		Actual mean	-1.627	-2.257
		Number of values	48	112
		One sample t test
		t, df	t=6.802, df=47	t=14.46, df=111
		P value (two tailed)	<0.0001	<0.0001
		P value summary	****	****
		Significant (alpha=0.05)?	Yes	Yes
		Lower 95% CI of mean	-2.10812	-2.56625
		Upper 95% CI of mean	-1.14573	-1.94755
		Skewness	-0.30308	0.146551
		Kurtosis	-0.695934	-0.782801

## Sheet: Ext Data Fig 2j
Extended Data Figure 2j
		Schwann Genes				Oligo Lineage Genes
		DEG (SCI to healthy)	Aldh1l1	Gfap		DEG (SCI to healthy)	Aldh1l1	Gfap
		Median	0	0.877205		Median	0	0.872964
		Mean	0.107656	1.06113		Mean	-0.373261	0.792964
		Std. Deviation	1.14757	1.45484		Std. Deviation	1.05789	1.10768
		Std. Error of Mean	0.165638	0.209988		Std. Error of Mean	0.099961	0.104666
		Number of values	48	48		Number of values	112	112
		Schwann Genes	Aldh1l1	Gfap		Oligo Lineage Genes	Aldh1l1	Gfap
		Mpz	0	0		Opalin	0	1.49971
		Itgb4	0	1.53676		Tmem163	0	1.609
		Lamc1	0.853776	1.24011		Olig3	0	0
		S100B	-0.63964	0		Lad1	0	0
		Pou3F1	0	2.6816		Prkcz	-0.83044	1.01717
		Gfap	0.959353	0		Gpr17	1.40137	1.0918
		Mag	-1.0128	1.81529		Ddc	0	0.962597
		Olig1	-2.74333	0		Mcam	3.01494	2.572
		Tst	0	0		Neu4	0	0.664097
		Ndrg1	1.528	1.63124		Sgk2	0	1.52844
		Cthrc1	1.43607	3.81924		Ninj2	0	1.63816
		Nf2	-0.47014	0		Mog	-1.25718	1.44314
		9-Sep	1.24796	1.3038		Pllp	0	1.94213
		Agr2	0	0		Cldn11	0	1.63769
		Ngfr	1.82413	5.73001		Tmem88B	-0.95399	1.06777
		Cldn19	0	1.59662		Bcas1	-0.96096	1.44366
		Prx	0	0		Gjc3	0	1.00226
		Ntrk1	0	0		Tmem125	0	2.22607
		Art3	0	1.33926		Gpr62	-1.10172	2.33189
		Bcas1	-0.96096	1.44366		Hapln2	-1.06983	2.35987
		Npy	1.656	0		Sox10	0	2.23748
		Aspa	-1.23278	0.460138		Nkx6-2	0	2.41455
		Lgi4	-0.6191	-0.44994		Gjb1	-1.17559	2.40738
		Bag3	0.743224	1.04452		Mag	-1.0128	1.81529
		Rxrg	-0.73203	0.884485		S1Pr5	-1.1832	1.73283
		Sox10	0	2.23748		Efnb3	-0.89024	1.12797
		Cmtm5	-0.66766	0		Pex5L	-0.84322	0
		Bche	0	0		Mbp	-1.20204	1.85796
		Egfl8	1.47598	3.78965		Trf	0	2.04551
		Gfra3	0	4.14381		Cldn14	0	2.40111
		Sema3B	0	-0.44352		Arsg	0.851169	0.950603
		Matn2	2.34184	2.04442		Fa2H	-1.91987	1.19604
		Scn7A	0	0		Myrf	0	1.75854
		Cd82	1.67777	1.27854		Gjc2	-0.94908	2.18023
		Tagln	2.61153	2.17733		Nfe2L3	-1.04197	2.03144
		Nov	2.33212	3.22262		Hdac11	-0.94977	0.540648
		Aldoc	-1.7939	-1.69232		Nipal4	-1.64798	2.04087
		Apod	0	3.55588		Ephb1	0	1.47017
		Cryab	0.690446	1.01891		Dusp15	0	1.76754
		Plp1	-1.43738	0.869925		Pcdh15	0	0
		Pmp22	0	0		Plekhh1	0	0
		Cadm4	0	0.380933		Myo1D	0	1.36681
		Kcna1	-0.72278	0.8419		Vcan	1.8074	1.1995
		Cnp	0	1.2342		Adamts4	0	1.81734
		Gpr37L1	-0.82573	-0.69785		Eml1	0	1.2407
		Nrn1	-2.35247	0		Itgb4	0	1.53676
		Cd59A	0	0		Plp1	-1.43738	0.869925
		Stmn1	0	0.895513		St18	0	0
						Tmem63A	0	0.989466
						Ermn	-1.69554	0
						Elovl7	0	1.73328
						Enpp6	-1.07195	2.01927
						Dbndd2	1.35601	1.61708
						Klk6	0	4.67442
						Tyro3	-1.26065	1.13331
						Sec14L5	-1.31029	0
						Anln	-1.09603	0
						Matn4	3.92343	2.72409
						Kif6	0	0
						Cnp	0	1.2342
						Pou3F1	0	2.6816
						Vldlr	0	0.919734
						Pde8A	0	0
						Gamt	0	1.40787
						Enpp2	-0.62721	0.569401
						Sema4D	1.31734	1.4599
						Cspg4	0.787571	1.07115
						Pdgfra	0	0
						Bace1	0	0.638607
						Arrdc2	0	-1.0938
						Dpy19L1	0	0.935823
						Zdhhc9	0	0.77172
						Klhl2	-0.53573	0
						Aspa	-1.23278	0.460138
						Sp7	0	3.12717
						Epn2	-1.12994	0
						Creb5	0	0
						Ptgds	0	0
						Cdo1	2.44918	0
						Kif13B	0	0
						Slc25A38	-0.73277	0
						Fgfr2	-0.71513	0
						Slc25A19	-0.50616	-0.36395
						Npc1	1.077	0
						Ascl1	-1.09705	1.43348
						Tnr	0	0
						Slc25A29	-1.53587	-0.83992
						Tspan15	0.581819	0.876002
						Cspg5	-0.45889	0
						Lhfpl3	0	0
						Gpr37	-1.90301	0
						Sox8	-2.33135	0
						Slc25A47	-0.89353	-0.97156
						Sgk3	0	-0.51764
						Olig2	-3.62245	0
						Omg	-2.44191	-1.05922
						C1Ql1	0	0.78764
						Fasn	-1.39083	0
						Fyn	-1.07882	0
						Olig1	-2.74333	0
						Il33	-1.45896	-0.49915
						Cntf	0	0
						Pnpla2	0	-0.80517
						Galc	0.633885	-0.51619
						Nnat	0	0
						Itpr2	0	0
						Etv5	-2.32159	-1.59712
						Hepacam	-0.7423	-0.72469
						Kcnip3	-2.0254	-1.1194
						Tmem100	0	0
						Aldoc	-1.7939	-1.69232
						Gpr37L1	-0.82573	-0.69785

## Sheet: Ext Data Fig 2m
Extended Data Figure 2i
		PC1 (35.1%)	PC2 (14.4%)
			Female 5d SCI	Male 5d SCI	Female 14d SCI	Male 14d SCI
		-60.6395	38.5822
		-87.8525	53.4766
		-102.988	-37.6861
		-55.9643	44.3122
		-68.3695		40.8869
		-52.8533		106.15
		-145.809		-128.759
		-99.33		-15.7847
		92.4013			-40.9102
		80.5079			48.3535
		80.0973			-38.3544
		89.324			4.13912
		109.713				15.7384
		71.395				-7.8184
		91.2846				-0.458575
		59.0838				-81.8671

[truncated: 3 more sheets: ED Fig 9n, ED Fig 9o, ED Fig 9p]
