# Supplementary material for: Derivation and transcriptional reprogramming of border-forming wound repair astrocytes after spinal cord injury or stroke in mice
Source: Nat Neurosci. 2024 Jun 21;27(8):1505–21. doi: 10.1038/s41593-024-01684-6 (PMC11303254; doi:10.1038/s41593-024-01684-6)
Supplement: Supplementary file 9 — Statistical Source Data [file 41593_2024_1684_MOESM9_ESM.xlsx]

## Sheet: ED Fig 9n
		Extended Data Fig 9n
			GFAP+Sox9	GFAP+Sox9+S100A6	GFAP+Sox9+Id3	GFAP+Sox9+Fxyd1	GFAP+Sox9+Prdx6	GFAP+Sox9+A2m	GFAP+Sox9+Timp1	GFAP+Sox9+Gpx1	GFAP+Sox9+CD44
		Individual values, n = 5	100	97.89	98.03	98.84	100	100	99.42	87.1	67.4
			100	98	99.56	100	100	100	99.03	87.69	44.32
			100	100	94.79	100	100	100	100	84.62	68.42
			100	100	100	100	100	83.7	100	74.78	80.17
			100	100	99.22	100	100	95.9	100	81.74	87.76
		One sample t and Wilcoxon test
			GFAP+Sox9	GFAP+Sox9+S100A6	GFAP+Sox9+Id3	GFAP+Sox9+Fxyd1	GFAP+Sox9+Prdx6	GFAP+Sox9+A2m	GFAP+Sox9+Timp1	GFAP+Sox9+Gpx1	GFAP+Sox9+CD44
		Theoretical mean	100	100	100	100	100	100	100	100	100
		Actual mean	100	99.18	98.41	99.77	100	95.92	99.69	83.19	69.61
		Number of values	5	5	6	5	5	5	5	5	5
		One sample t test	Sample difference has zero SD				Sample difference has zero SD
		t, df		t=1.632, df=4	t=2.060, df=5	t=1.000, df=4		t=1.293, df=4	t=1.553, df=4	t=7.156, df=4	t=4.122, df=4
		P value (two tailed)		0.178	0.0944	0.3739		0.2658	0.1954	0.002	0.0146
		P value summary		ns	ns	ns		ns	ns	**	*
		Significant (alpha=0.05)?		No	No	No		No	No	Yes	Yes
		How big is the discrepancy?
		Discrepancy		-0.822	-1.593	-0.232		-4.08	-0.31	-16.81	-30.39
		SD of discrepancy		1.126	1.894	0.5188		7.058	0.4463	5.254	16.48
		SEM of discrepancy		0.5037	0.7733	0.232		3.156	0.1996	2.35	7.372
		95% confidence interval		-2.220 to 0.5764	-3.581 to 0.3945	-0.8761 to 0.4121		-12.84 to 4.684	-0.8642 to 0.2442	-23.34 to -10.29	-50.85 to -9.919
		R squared (partial eta squared)		0.3997	0.4592	0.2		0.2946	0.3762	0.9275	0.8094

## Sheet: ED Fig 9o
		Extended Data Fig 9o
			GFAP+Sox9	GFAP+Sox9+Mfge8	GFAP+Sox9+Mmp12	GFAP+Sox9+Hpse	GFAP+Sox9+Cdsn	GFAP+Sox9+Lgals3
		Individual values, n =5	100	99.37	36.24	60.4	28.05	28
			100	81.67	41.33	40.28	25.62	29.38
			100	83.7	41.76	32.41	11.39	34.85
			100	96.92	56.93	32.08	46.05	29.46
			100	94.49	35.71	32.73	26.32	16
		One sample t and Wilcoxon test
			GFAP+Sox9	GFAP+Sox9+Mfge8	GFAP+Sox9+Mmp12	GFAP+Sox9+Hpse	GFAP+Sox9+Cdsn	GFAP+Sox9+Lgals3
		Theoretical mean	100	100	100	100	100	100
		Actual mean	100	91.23	42.39	39.58	27.49	27.54
		Number of values	5	5	5	5	5	5
		One sample t test	Sample difference has zero SD
		t, df		t=2.445, df=4	t=14.99, df=4	t=11.14, df=4	t=13.14, df=4	t=23.27, df=4
		P value (two tailed)		0.0708	0.0001	0.0004	0.0002	<0.0001
		P value summary		ns	***	***	***	****
		Significant (alpha=0.05)?		No	Yes	Yes	Yes	Yes
		How big is the discrepancy?
		Discrepancy		-8.77	-57.61	-60.42	-72.51	-72.46
		SD of discrepancy		8.021	8.593	12.13	12.34	6.962
		SEM of discrepancy		3.587	3.843	5.425	5.518	3.114
		95% confidence interval		-18.73 to 1.190	-68.28 to -46.94	-75.48 to -45.36	-87.83 to -57.19	-81.11 to -63.82
		R squared (partial eta squared)		0.5991	0.9825	0.9688	0.9774	0.9927

## Sheet: ED Fig 9p
		Extended Data Fig 9p
			GFAP+Sox9	GFAP+Sox9+Tyrobp 2ws	GFAP+Sox9+Tyrobp 4ws	GFAP+Sox9+C3,2ws	GFAP+Sox9+C3,4ws
		Individual values, n=4	100	35.06	14.71	28.57	32.67
			100	45	27.41	26.92	39.81
			100	44.71	19.67	25.91	36
			100	37.04	16.67	18.71	47.09
		2 way ANOVA with multiple comparisons
		Compare each cell mean with the other cell mean in that column
		Number of families	1
		Number of comparisons per family	2
		Alpha	0.05
		Bonferroni's multiple comparisons test	Mean Diff.	95.00% CI of diff.	Below threshold?	Summary	Adjusted P Value
		14ds - 28d
		Tyrobp	20.84	11.13 to 30.54	Yes	***	0.0003
		C3	-13.87	-23.57 to -4.159	Yes	**	0.0066
		Test details	Mean 1	Mean 2	Mean Diff.	SE of diff.	N1	N2	t	DF
		14ds - 28d
		Tyrobp	40.45	19.62	20.84	3.791	4	4	5.496	12
		C3	25.03	38.89	-13.87	3.791	4	4	3.657	12
		One sample t and Wilcoxon test
			GFAP+Sox9	GFAP+Sox9+Tyrobp 2ws	GFAP+Sox9+Tyrobp 4ws	GFAP+Sox9+C3,2ws	GFAP+Sox9+C3,4ws
		Theoretical mean	100	100	100	100	100
		Actual mean	100	40.45	19.62	25.03	38.89
		Number of values	4	4	4	4	4
		One sample t test	Sample difference has zero SD
		t, df		t=23.13, df=3	t=28.80, df=3	t=34.45, df=3	t=19.73, df=3
		P value (two tailed)		0.0002	<0.0001	<0.0001	0.0003
		P value summary		***	****	****	***
		Significant (alpha=0.05)?		Yes	Yes	Yes	Yes
		How big is the discrepancy?
		Discrepancy		-59.55	-80.39	-74.97	-61.11
		SD of discrepancy		5.149	5.583	4.352	6.195
		SEM of discrepancy		2.574	2.791	2.176	3.097
		95% confidence interval		-67.74 to -51.35	-89.27 to -71.50	-81.90 to -68.05	-70.96 to -51.25
		R squared (partial eta squared)		0.9944	0.9964	0.9975	0.9924
